# Supplementary material for: NT2-derived astrocyte–neuron co-culture reflects physiological relevance and offers research validity
Source: Cell Mol Biol Lett. 2025 Jul 25;30:90. doi: 10.1186/s11658-025-00765-z (PMC12291249; doi:10.1186/s11658-025-00765-z)
Supplement: Supplementary file 2 — Additional file 2. [file 11658_2025_765_MOESM2_ESM.xlsx]

## Sheet: Arkusz1
Table S2
The identified astrocytic, neuronal, and pluripotency markers depicted in Fig 2
IDs	GENE name	Protein IDs	Entry Name	Protein names	Gene Names	Gene Ontology (cellular component)	Gene Ontology (biological process)	Gene Ontology (molecular function)	MEAN_Razor + unique peptides _Neu	MEAN_Razor + unique peptides _eA	MEAN_ Razor + unique peptides_mA	MEAN_Razor + unique peptides _ NT2	MEAN_MS/MS count _Neu	MEAN_MS/MS count _eA	MEAN_MS/MS count _mA	MEAN_MS/MS count _ NT2	Log10 mean_Copy number_Neu	Log10 mean_Copy number_eA	Log10 mean_Copy number_mA	Log10 mean_Copy number NT2	References (next to the table)	Species	Source		References
P23416	GLRA2	sp|P23416|GLRA2_HUMAN	GLRA2_HUMAN	Glycine receptor subunit alpha-2	GLRA2	chloride channel complex [GO:0034707]; glycinergic synapse [GO:0098690]; neuron projection [GO:0043005]; plasma membrane [GO:0005886]; postsynaptic membrane [GO:0045211]; synapse [GO:0045202]	cellular response to amino acid stimulus [GO:0071230]; cellular response to ethanol [GO:0071361]; cellular response to zinc ion [GO:0071294]; chemical synaptic transmission [GO:0007268]; chloride transmembrane transport [GO:1902476]; ion transmembrane transport [GO:0034220]; nervous system process [GO:0050877]; neuropeptide signaling pathway [GO:0007218]; regulation of membrane potential [GO:0042…	excitatory extracellular ligand-gated ion channel activity [GO:0005231]; extracellularly glycine-gated chloride channel activity [GO:0016934]; glycine binding [GO:0016594]; glycine-gated chloride ion channel activity [GO:0022852]; metal ion binding [GO:0046872]; neurotransmitter receptor activity [GO:0030594]; transmembrane signaling receptor activity [GO:0004888]; transmitter-gated ion channel a…	0.333333	-	-	-	0.333333	-	-	-	2.60409	-	-	-	[1]	mouse	primary cell culture		[1]	J. D. Cahoy et al., “A Transcriptome Database for Astrocytes, Neurons, and Oligodendrocytes: A New Resource for Understanding Brain Development and Function,” The Journal of Neuroscience, vol. 28, no. 1, pp. 264–278, Jan. 2008, doi: 10.1523/JNEUROSCI.4178-07.2008.
P51674	GPM6A	sp|P51674|GPM6A_HUMAN	GPM6A_HUMAN	Neuronal membrane glycoprotein M6-a (M6a)	GPM6A M6A	axonal growth cone [GO:0044295]; dendritic spine [GO:0043197]; extracellular exosome [GO:0070062]; extracellular vesicle [GO:1903561]; filopodium [GO:0030175]; glutamatergic synapse [GO:0098978]; neuron projection [GO:0043005]; neuronal cell body [GO:0043025]; parallel fiber to Purkinje cell synapse [GO:0098688]; plasma membrane [GO:0005886]; presynaptic active zone membrane [GO:0048787]	neural retina development [GO:0003407]; neuron migration [GO:0001764]; neuron projection development [GO:0031175]; neuron projection morphogenesis [GO:0048812]; positive regulation of filopodium assembly [GO:0051491]; regulation of synapse organization [GO:0050807]; response to bacterium [GO:0009617]; stem cell differentiation [GO:0048863]; synapse assembly [GO:0007416]	calcium channel activity [GO:0005262]	2.16667	-	-	-	2.33333	-	-	-	3.94683	-	-	-	[2]	mouse	primary cell culture		[2]	K. Sharma et al., “Cell type– and brain region–resolved mouse brain proteome,” Nat Neurosci, vol. 18, no. 12, pp. 1819–1831, Dec. 2015, doi: 10.1038/nn.4160.
Q9H598	SLC32A1/VGAT	sp|Q9H598|VIAAT_HUMAN	VIAAT_HUMAN	Vesicular inhibitory amino acid transporter (GABA and glycine transporter) (Solute carrier family 32 member 1) (Vesicular GABA transporter) (hVIAAT)	SLC32A1 VGAT VIAAT	cell surface [GO:0009986]; cell tip [GO:0051286]; clathrin-sculpted gamma-aminobutyric acid transport vesicle membrane [GO:0061202]; cone cell pedicle [GO:0044316]; dendrite [GO:0030425]; dendrite terminus [GO:0044292]; GABA-ergic synapse [GO:0098982]; inhibitory synapse [GO:0060077]; membrane [GO:0016020]; neuron projection [GO:0043005]; neuron projection terminus [GO:0044306]; plasma membrane […	aging [GO:0007568]; amino acid transmembrane transport [GO:0003333]; beta-alanine transport [GO:0001762]; gamma-aminobutyric acid import [GO:0051939]; gamma-aminobutyric acid transport [GO:0015812]; glycine transport [GO:0015816]; hippocampus development [GO:0021766]; ion transport [GO:0006811]; neurotransmitter loading into synaptic vesicle [GO:0098700]; neurotransmitter secretion [GO:0007269]	amino acid transmembrane transporter activity [GO:0015171]; gamma-aminobutyric acid transmembrane transporter activity [GO:0015185]; gamma-aminobutyric acid:proton antiporter activity [GO:0140800]; gamma-aminobutyric acid:proton symporter activity [GO:0015495]; glycine transmembrane transporter activity [GO:0015187]; glycine:proton antiporter activity [GO:0140799]	1.33333	-	-	-	1.33333	-	-	-	3.45626	-	-	-	[3]	rat	brain tissue		[3]	F. A. Chaudhry et al., “The Vesicular GABA Transporter, VGAT, Localizes to Synaptic Vesicles in Sets of Glycinergic as Well as GABAergic Neurons,” The Journal of Neuroscience, vol. 18, no. 23, pp. 9733–9750, Dec. 1998, doi: 10.1523/JNEUROSCI.18-23-09733.1998.
Q9P2U8	SLC17A6/VGLUT2	sp|Q9P2U8|VGLU2_HUMAN;sp|O00624|NPT3_HUMAN;sp|Q14916|NPT1_HUMAN;sp|Q9Y2C5|S17A4_HUMAN;sp|Q9P2U7|VGLU1_HUMAN;sp|Q8NDX2|VGLU3_HUMAN	VGLU2_HUMAN	Vesicular glutamate transporter 2 (VGluT2) (Differentiation-associated BNPI) (Differentiation-associated Na(+)-dependent inorganic phosphate cotransporter) (Solute carrier family 17 member 6)	SLC17A6 DNPI VGLUT2	chloride channel complex [GO:0034707]; excitatory synapse [GO:0060076]; membrane [GO:0016020]; neuron projection [GO:0043005]; plasma membrane [GO:0005886]; synaptic vesicle membrane [GO:0030672]	anion transport [GO:0006820]; hyaloid vascular plexus regression [GO:1990384]; ion transport [GO:0006811]; L-glutamate import [GO:0051938]; neurotransmitter loading into synaptic vesicle [GO:0098700]; phosphate ion homeostasis [GO:0055062]; phosphate ion transport [GO:0006817]; regulation of synapse structure or activity [GO:0050803]; sodium-dependent phosphate transport [GO:0044341]; synaptic tr…	chloride channel activity [GO:0005254]; L-glutamate transmembrane transporter activity [GO:0005313]; L-glutamate uniporter activity [GO:0140788]; neurotransmitter transmembrane transporter activity [GO:0005326]; potassium:proton antiporter activity [GO:0015386]; sodium:phosphate symporter activity [GO:0005436]; transmembrane transporter activity [GO:0022857]	2.33333	-	-	-	2.66667	-	-	-	4.07243	-	-	-	[1]	mouse	primary cell culture		[4]	D. E. Gomes and K. W. Witwer, “L1CAM‐associated extracellular vesicles: A systematic review of nomenclature, sources, separation, and characterization,” Journal of Extracellular Biology, vol. 1, no. 3, Mar. 2022, doi: 10.1002/jex2.35.
P32004	L1CAM	sp|P32004|L1CAM_HUMAN	L1CAM_HUMAN	Neural cell adhesion molecule L1 (N-CAM-L1) (NCAM-L1) (CD antigen CD171)	L1CAM CAML1 MIC5	axon [GO:0030424]; axonal growth cone [GO:0044295]; cell surface [GO:0009986]; collagen-containing extracellular matrix [GO:0062023]; dendrite [GO:0030425]; focal adhesion [GO:0005925]; neuronal cell body [GO:0043025]; plasma membrane [GO:0005886]	axon development [GO:0061564]; axon guidance [GO:0007411]; cell adhesion [GO:0007155]; cell migration [GO:0016477]; cell-matrix adhesion [GO:0007160]; chemotaxis [GO:0006935]; homophilic cell adhesion via plasma membrane adhesion molecules [GO:0007156]; nervous system development [GO:0007399]; neuron projection development [GO:0031175]; positive regulation of axon extension [GO:0045773]; synapse …	axon guidance receptor activity [GO:0008046]; protein domain specific binding [GO:0019904]	6	-	0.166667	2.375	6.33333	-	0.166667	2.875	4.3704	-	2.37668	3.48672	[4]	mouse	brain tissue		[5]	A. Faissner, J. Kruse, J. Nieke, and M. Schachner, “Expression of neural cell adhesion molecule L1 during development, in neurological mutants and in the peripheral nervous system,” Developmental Brain Research, vol. 15, no. 1, pp. 69–82, Jul. 1984, doi: 10.1016/0165-3806(84)90141-X.
P17600	SYN1	sp|P17600|SYN1_HUMAN	SYN1_HUMAN	Synapsin-1 (Brain protein 4.1) (Synapsin I)	SYN1	axon [GO:0030424]; cell body [GO:0044297]; cytoskeleton [GO:0005856]; cytosol [GO:0005829]; dendrite [GO:0030425]; extrinsic component of synaptic vesicle membrane [GO:0098850]; Golgi apparatus [GO:0005794]; postsynaptic density [GO:0014069]; presynapse [GO:0098793]; presynaptic active zone [GO:0048786]; Schaffer collateral - CA1 synapse [GO:0098685]; synaptic vesicle [GO:0008021]; synaptic vesic…	chemical synaptic transmission [GO:0007268]; neuron development [GO:0048666]; neurotransmitter secretion [GO:0007269]; regulation of neurotransmitter secretion [GO:0046928]; regulation of synaptic vesicle cycle [GO:0098693]; regulation of synaptic vesicle exocytosis [GO:2000300]; synapse organization [GO:0050808]; synaptic vesicle clustering [GO:0097091]	actin binding [GO:0003779]; ATP binding [GO:0005524]; calcium-dependent protein binding [GO:0048306]; cytoskeletal protein-membrane anchor activity [GO:0106006]; identical protein binding [GO:0042802]; protein kinase binding [GO:0019901]	20	0.2	0.666667	1.5	33.3333	0.2	0.666667	1.75	5.39506	-	2.76817	3.29699	[5]	rat	brain tissue		[6]	F. Navone, R. Jahn, G. Di Gioia, H. Stukenbrok, P. Greengard, and P. De Camilli, “Protein p38: an integral membrane protein specific for small vesicles of neurons and neuroendocrine cells.,” J Cell Biol, vol. 103, no. 6, pp. 2511–2527, Dec. 1986, doi: 10.1083/jcb.103.6.2511.
Q92777	SYN2	sp|Q92777|SYN2_HUMAN	SYN2_HUMAN	Synapsin-2 (Synapsin II)	SYN2	glutamatergic synapse [GO:0098978]; plasma membrane [GO:0005886]; postsynaptic density [GO:0014069]; Schaffer collateral - CA1 synapse [GO:0098685]; SNARE complex [GO:0031201]; synapse [GO:0045202]; synaptic vesicle membrane [GO:0030672]	calcium-ion regulated exocytosis [GO:0017156]; chemical synaptic transmission [GO:0007268]; neurotransmitter secretion [GO:0007269]; synaptic vesicle clustering [GO:0097091]	ATP binding [GO:0005524]; identical protein binding [GO:0042802]	2.33333	-	0.333333	1	3.5	-	-	1	4.11686	-	2.33986	3.2194	[6]	rat	brain tissue		[7]	T. C. Südhof et al., “Synapsins: Mosaics of Shared and Individual Domains in a Family of Synaptic Vesicle Phosphoproteins,” Science (1979), vol. 245, no. 4925, pp. 1474–1480, Sep. 1989, doi: 10.1126/science.2506642.
Q9NSB8	HOMER2	sp|Q9NSB8|HOME2_HUMAN	HOME2_HUMAN	Homer protein homolog 2 (Homer-2) (Cupidin)	HOMER2	apical part of cell [GO:0045177]; cytoplasm [GO:0005737]; cytosol [GO:0005829]; dendrite [GO:0030425]; glutamatergic synapse [GO:0098978]; intracellular organelle [GO:0043229]; plasma membrane [GO:0005886]; postsynaptic density [GO:0014069]; stereocilium tip [GO:0032426]	behavioral response to cocaine [GO:0048148]; calcium-mediated signaling using intracellular calcium source [GO:0035584]; chemical homeostasis within a tissue [GO:0048875]; G protein-coupled glutamate receptor signaling pathway [GO:0007216]; negative regulation of calcineurin-NFAT signaling cascade [GO:0070885]; negative regulation of interleukin-2 production [GO:0032703]; regulation of G protein-…	actin binding [GO:0003779]; G protein-coupled glutamate receptor binding [GO:0035256]; synaptic receptor adaptor activity [GO:0030160]	0.833333	-	0.5	0.625	0.833333	-	0.5	1.125	3.9063	-	2.1352	3.19563	[7]	mouse	brain tissue		[8]	N. E. Clifton, S. Trent, K. L. Thomas, and J. Hall, “Regulation and Function of Activity-Dependent Homer in Synaptic Plasticity,” Complex Psychiatry, vol. 5, no. 3, pp. 147–161, 2019, doi: 10.1159/000500267.
P13521	SCG2	sp|P13521|SCG2_HUMAN	SCG2_HUMAN	Secretogranin-2 (Chromogranin-C) (Secretogranin II) (SgII) [Cleaved into: Secretoneurin (SN); Manserin]	SCG2 CHGC	endoplasmic reticulum lumen [GO:0005788]; extracellular space [GO:0005615]; neuronal dense core vesicle [GO:0098992]; secretory granule [GO:0030141]	angiogenesis [GO:0001525]; endothelial cell migration [GO:0043542]; eosinophil chemotaxis [GO:0048245]; induction of positive chemotaxis [GO:0050930]; inflammatory response [GO:0006954]; intracellular signal transduction [GO:0035556]; MAPK cascade [GO:0000165]; negative regulation of endothelial cell apoptotic process [GO:2000352]; negative regulation of endothelial cell proliferation [GO:0001937…	chemoattractant activity [GO:0042056]; cytokine activity [GO:0005125]	11.8333	0.4	-	-	16.5	0.2	-	-	4.98867	3.22835	-	-	[1]	mouse	primary cell culture		[9]	Y. Shiraishi, A. Mizutani, S. Yuasa, K. Mikoshiba, and T. Furuichi, “Differential expression of Homer family proteins in the developing mouse brain,” Journal of Comparative Neurology, vol. 473, no. 4, pp. 582–599, Jun. 2004, doi: 10.1002/cne.20116.
P60880	SNAP25	sp|P60880|SNP25_HUMAN	SNP25_HUMAN	Synaptosomal-associated protein 25 (SNAP-25) (Super protein) (SUP) (Synaptosomal-associated 25 kDa protein)	SNAP25 SNAP	cytoplasm [GO:0005737]; cytoskeleton [GO:0005856]; cytosol [GO:0005829]; extrinsic component of cytoplasmic side of plasma membrane [GO:0031234]; glutamatergic synapse [GO:0098978]; growth cone [GO:0030426]; membrane [GO:0016020]; neuron projection [GO:0043005]; perinuclear region of cytoplasm [GO:0048471]; photoreceptor inner segment [GO:0001917]; plasma membrane [GO:0005886]; postsynapse [GO:00…	associative learning [GO:0008306]; chemical synaptic transmission [GO:0007268]; exocytic insertion of neurotransmitter receptor to postsynaptic membrane [GO:0098967]; exocytosis [GO:0006887]; localization [GO:0051179]; locomotory behavior [GO:0007626]; long-term synaptic potentiation [GO:0060291]; neurotransmitter receptor internalization [GO:0099590]; neurotransmitter uptake [GO:0001504]; presyn…	calcium-dependent protein binding [GO:0048306]; lipid binding [GO:0008289]; molecular adaptor activity [GO:0060090]; SNAP receptor activity [GO:0005484]; syntaxin binding [GO:0019905]; syntaxin-1 binding [GO:0017075]; voltage-gated potassium channel activity [GO:0005249]	8.5	0.8	-	-	11.5	0.8	-	-	5.41431	3.77867	-	-	[8]	mouse	primary cell culture		[10]	L. C. R. Tafoya, M. Mameli, T. Miyashita, J. F. Guzowski, C. F. Valenzuela, and M. C. Wilson, “Expression and Function of SNAP-25 as a Universal SNARE Component in GABAergic Neurons,” The Journal of Neuroscience, vol. 26, no. 30, pp. 7826–7838, Jul. 2006, doi: 10.1523/JNEUROSCI.1866-06.2006.
P08247	SYP	sp|P08247|SYPH_HUMAN	SYPH_HUMAN	Synaptophysin (Major synaptic vesicle protein p38)	SYP	excitatory synapse [GO:0060076]; neuromuscular junction [GO:0031594]; neuron projection [GO:0043005]; perinuclear region of cytoplasm [GO:0048471]; presynaptic active zone [GO:0048786]; presynaptic membrane [GO:0042734]; Schaffer collateral - CA1 synapse [GO:0098685]; synaptic vesicle [GO:0008021]; synaptic vesicle membrane [GO:0030672]; terminal bouton [GO:0043195]	cellular response to organic substance [GO:0071310]; endocytosis [GO:0006897]; regulation of long-term neuronal synaptic plasticity [GO:0048169]; regulation of neuronal synaptic plasticity [GO:0048168]; regulation of opioid receptor signaling pathway [GO:2000474]; regulation of short-term neuronal synaptic plasticity [GO:0048172]; regulation of synaptic vesicle exocytosis [GO:2000300]; synaptic v…	cholesterol binding [GO:0015485]; identical protein binding [GO:0042802]; protein self-association [GO:0043621]; SH2 domain binding [GO:0042169]	4.33333	0.2	0.5	-	11.8333	0.2	0.666667	-	5.86185	3.56578	3.29955	-	[5]	rat	brain tissue		[11]	M. Jucker, C. Mondadori, H. Mohajeri, U. Bartsch, and M. Schachner, “Transient upregulation of NCAM mRNA in astrocytes in response to entorhinal cortex lesions and ischemia,” Molecular Brain Research, vol. 28, no. 1, pp. 149–156, Jan. 1995, doi: 10.1016/0169-328X(94)00206-T.
Q9NSC5	HOMER3	sp|Q9NSC5|HOME3_HUMAN	HOME3_HUMAN	Homer protein homolog 3 (Homer-3)	HOMER3	basal part of cell [GO:0045178]; cytoplasm [GO:0005737]; cytosol [GO:0005829]; dendrite [GO:0030425]; glutamatergic synapse [GO:0098978]; plasma membrane [GO:0005886]; postsynaptic density [GO:0014069]	G protein-coupled glutamate receptor signaling pathway [GO:0007216]; negative regulation of calcineurin-NFAT signaling cascade [GO:0070885]; negative regulation of interleukin-2 production [GO:0032703]; protein targeting [GO:0006605]; regulation of postsynaptic neurotransmitter receptor activity [GO:0098962]; regulation of store-operated calcium entry [GO:2001256]	G protein-coupled glutamate receptor binding [GO:0035256]; identical protein binding [GO:0042802]; protein C-terminus binding [GO:0008022]; protein domain specific binding [GO:0019904]	2.5	0.6	1.16667	0.75	2.83333	0.8	1.5	0.75	4.39234	3.2298	3.56647	3.35189	[7]	mouse	brain tissue		[12]	N. Rosskothen-Kuhl and R.-B. Illing, “Gap43 Transcription Modulation in the Adult Brain Depends on Sensory Activity and Synaptic Cooperation,” PLoS One, vol. 9, no. 3, p. e92624, Mar. 2014, doi: 10.1371/journal.pone.0092624.
P13591	NCAM1	sp|P13591|NCAM1_HUMAN	NCAM1_HUMAN	Neural cell adhesion molecule 1 (N-CAM-1) (NCAM-1) (CD antigen CD56)	NCAM1 NCAM	cell surface [GO:0009986]; collagen-containing extracellular matrix [GO:0062023]; cytosol [GO:0005829]; external side of plasma membrane [GO:0009897]; extracellular region [GO:0005576]; Golgi membrane [GO:0000139]; membrane [GO:0016020]; neuron projection [GO:0043005]; plasma membrane [GO:0005886]	cell adhesion [GO:0007155]; commissural neuron axon guidance [GO:0071679]; regulation of semaphorin-plexin signaling pathway [GO:2001260]	virus receptor activity [GO:0001618]	25	10.2	10	0.375	77.3333	15.8	17.3333	0.25	6.09637	4.91358	4.66215	2.23893	[9]	rat	brain tissue		[13]	J. K. Ivins, E. D. Litwack, A. Kumbasar, C. S. Stipp, and A. D. Lander, “Cerebroglycan, a Developmentally Regulated Cell-Surface Heparan Sulfate Proteoglycan, Is Expressed on Developing Axons and Growth Cones,” Dev Biol, vol. 184, no. 2, pp. 320–332, Apr. 1997, doi: 10.1006/dbio.1997.8532.
P21579	SYT1	sp|P21579|SYT1_HUMAN	SYT1_HUMAN	Synaptotagmin-1 (Synaptotagmin I) (SytI) (p65)	SYT1 SVP65 SYT	axon [GO:0030424]; chromaffin granule membrane [GO:0042584]; clathrin-coated endocytic vesicle membrane [GO:0030669]; clathrin-sculpted acetylcholine transport vesicle membrane [GO:0060201]; clathrin-sculpted gamma-aminobutyric acid transport vesicle membrane [GO:0061202]; clathrin-sculpted glutamate transport vesicle membrane [GO:0060203]; clathrin-sculpted monoamine transport vesicle membrane […	brain development [GO:0007420]; calcium ion-regulated exocytosis of neurotransmitter [GO:0048791]; calcium-dependent activation of synaptic vesicle fusion [GO:0099502]; calcium-ion regulated exocytosis [GO:0017156]; cell differentiation [GO:0030154]; cellular response to calcium ion [GO:0071277]; chemical synaptic transmission [GO:0007268]; detection of calcium ion [GO:0005513]; fast, calcium ion…	calcium ion binding [GO:0005509]; calcium ion sensor activity [GO:0061891]; calcium-dependent phospholipid binding [GO:0005544]; calcium-dependent protein binding [GO:0048306]; calmodulin binding [GO:0005516]; clathrin binding [GO:0030276]; identical protein binding [GO:0042802]; low-density lipoprotein particle receptor binding [GO:0050750]; phosphatidylinositol-4,5-bisphosphate binding [GO:0005…	10.6667	0.6	2.66667	0.375	21.5	0.4	2.5	0.375	5.4195	3.58852	3.7465	3.02322	[1]	mouse	primary cell culture		[14]	Y. Hosokawa, E. Ueyama, Y. Morikawa, Y. Maeda, M. Seto, and E. Senba, “Molecular cloning of a cDNA encoding mouse A15, a member of the transmembrane 4 superfamily, and its preferential expression in brain neurons,” Neurosci Res, vol. 35, no. 4, pp. 281–290, Dec. 1999, doi: 10.1016/S0168-0102(99)00093-0.
P17677	GAP43	sp|P17677|NEUM_HUMAN	NEUM_HUMAN	Neuromodulin (Axonal membrane protein GAP-43) (Growth-associated protein 43) (Neural phosphoprotein B-50) (pp46)	GAP43	cytoplasm [GO:0005737]; dendrite [GO:0030425]; filopodium membrane [GO:0031527]; GABA-ergic synapse [GO:0098982]; growth cone membrane [GO:0032584]; perikaryon [GO:0043204]; plasma membrane [GO:0005886]; postsynaptic density [GO:0014069]; presynapse [GO:0098793]	astrocyte differentiation [GO:0048708]; axon choice point recognition [GO:0016198]; axon regeneration [GO:0031103]; cell fate commitment [GO:0045165]; protein kinase C-activating G protein-coupled receptor signaling pathway [GO:0007205]; radial glial cell differentiation [GO:0060019]; regulation of filopodium assembly [GO:0051489]; regulation of growth [GO:0040008]; regulation of postsynaptic spe…	calmodulin binding [GO:0005516]; lysophosphatidic acid binding [GO:0035727]; phosphatidylinositol phosphate binding [GO:1901981]; phosphatidylserine binding [GO:0001786]	15.8333	8.6	11.1667	6.375	74	45.6	30.1667	16.75	6.772	6.5413	5.43005	5.36734	[10]	rat	brain tissue		[15]	S. Ozon, S. El Mestikawy, and A. Sobel, “Differential, regional, and cellular expression of the stathmin family transcripts in the adult rat brain,” J Neurosci Res, vol. 56, no. 5, pp. 553–564, Jun. 1999, doi: 10.1002/(SICI)1097-4547(19990601)56:5<553::AID-JNR11>3.0.CO;2-J.
Q8N158	GPC2	sp|Q8N158|GPC2_HUMAN	GPC2_HUMAN	Glypican-2 [Cleaved into: Secreted glypican-2]	GPC2	cell surface [GO:0009986]; collagen-containing extracellular matrix [GO:0062023]; endoplasmic reticulum [GO:0005783]; extracellular space [GO:0005615]; Golgi lumen [GO:0005796]; lysosomal lumen [GO:0043202]; plasma membrane [GO:0005886]; synapse [GO:0045202]	cell migration [GO:0016477]; neuron differentiation [GO:0030182]; positive regulation of neuron projection development [GO:0010976]; regulation of protein localization to membrane [GO:1905475]; regulation of signal transduction [GO:0009966]; smoothened signaling pathway [GO:0007224]		6.83333	-	-	2.375	7.83333	-	-	1.875	4.69604	-	-	3.87741	[11]	rat	brain tissue		[16]	S. Chauvin and A. Sobel, “Neuronal stathmins: A family of phosphoproteins cooperating for neuronal development, plasticity and regeneration,” Prog Neurobiol, vol. 126, pp. 1–18, Mar. 2015, doi: 10.1016/j.pneurobio.2014.09.002.
P41732	TSPAN7	sp|P41732|TSN7_HUMAN	TSN7_HUMAN	Tetraspanin-7 (Tspan-7) (Cell surface glycoprotein A15) (Membrane component chromosome X surface marker 1) (T-cell acute lymphoblastic leukemia-associated antigen 1) (TALLA-1) (Transmembrane 4 superfamily member 2) (CD antigen CD231)	TSPAN7 A15 DXS1692E MXS1 TM4SF2	plasma membrane [GO:0005886]			1.5	0.4	0.833333	-	2	0.4	1.16667	-	4.83993	3.44545	3.48963	-	[12]	mouse	brain tissue		[17]	G. Paterno, B. M. Bell, K.-M. M. Gorion, S. Prokop, and B. I. Giasson, “Reassessment of Neuronal Tau Distribution in Adult Human Brain and Implications for Tau Pathobiology,” Acta Neuropathol Commun, vol. 10, no. 1, p. 94, Dec. 2022, doi: 10.1186/s40478-022-01394-9.
Q9NZ72	STMN3	sp|Q9NZ72|STMN3_HUMAN	STMN3_HUMAN	Stathmin-3 (SCG10-like protein)	STMN3 SCLIP	cytoplasm [GO:0005737]; cytosol [GO:0005829]; Golgi apparatus [GO:0005794]; growth cone [GO:0030426]; neuron projection [GO:0043005]	blastocyst hatching [GO:0001835]; cytoplasmic microtubule organization [GO:0031122]; microtubule depolymerization [GO:0007019]; negative regulation of Rac protein signal transduction [GO:0035021]; nervous system development [GO:0007399]; neuron projection development [GO:0031175]; regulation of cytoskeleton organization [GO:0051493]; regulation of GTPase activity [GO:0043087]; regulation of micro…	protein domain specific binding [GO:0019904]; tubulin binding [GO:0015631]	1.16667	-	-	-	3.16667	-	-	-	4.48804	-	-	-	[13]	rat	brain tissue		[18]	G. S. Bloom, T. A. Schoenfeld, and R. B. Vallee, “Widespread distribution of the major polypeptide component of MAP 1 (microtubule-associated protein 1) in the nervous system.,” J Cell Biol, vol. 98, no. 1, pp. 320–330, Jan. 1984, doi: 10.1083/jcb.98.1.320.
Q9H169	STMN4	sp|Q9H169|STMN4_HUMAN	STMN4_HUMAN	Stathmin-4 (Stathmin-like protein B3) (RB3)	STMN4	cytoplasm [GO:0005737]; Golgi apparatus [GO:0005794]; growth cone [GO:0030426]; neuron projection [GO:0043005]	microtubule depolymerization [GO:0007019]; neuron projection development [GO:0031175]; regulation of microtubule polymerization or depolymerization [GO:0031110]	tubulin binding [GO:0015631]	0.333333	-	-	-	0.333333	-	-	-	3.97707	-	-	-	[13]	rat	brain tissue		[19]	T. Schoenfeld, L. McKerracher, R. Obar, and R. Vallee, “MAP 1A and MAP 1B are structurally related microtubule associated proteins with distinct developmental patterns in the CNS,” The Journal of Neuroscience, vol. 9, no. 5, pp. 1712–1730, May 1989, doi: 10.1523/JNEUROSCI.09-05-01712.1989.
P16949	STMN1	sp|P16949|STMN1_HUMAN	STMN1_HUMAN	Stathmin (Leukemia-associated phosphoprotein p18) (Metablastin) (Oncoprotein 18) (Op18) (Phosphoprotein p19) (pp19) (Prosolin) (Protein Pr22) (pp17)	STMN1 C1orf215 LAP18 OP18	cytoplasm [GO:0005737]; cytosol [GO:0005829]; extracellular exosome [GO:0070062]; membrane [GO:0016020]; microtubule [GO:0005874]; neuron projection [GO:0043005]	axonogenesis [GO:0007409]; establishment of skin barrier [GO:0061436]; hepatocyte growth factor receptor signaling pathway [GO:0048012]; intracellular signal transduction [GO:0035556]; microtubule depolymerization [GO:0007019]; mitotic cytokinesis [GO:0000281]; mitotic spindle organization [GO:0007052]; negative regulation of guanyl-nucleotide exchange factor activity [GO:1905098]; negative regul…	tubulin binding [GO:0015631]	6.33333	5	4.33333	6.125	32.1667	29	21.8333	41.625	6.93083	6.92499	6.29423	6.88752	[14]	rat	brain tissue		[20]	C. D. Katsetos, A. Legido, E. Perentes, and S. J. Mörk, “Class III β-Tubulin Isotype: A Key Cytoskeletal Protein at the Crossroads of Developmental Neurobiology and Tumor Neuropathology,” J Child Neurol, vol. 18, no. 12, pp. 851–866, Dec. 2003, doi: 10.1177/088307380301801205.
Q93045	STMN2	sp|Q93045|STMN2_HUMAN	STMN2_HUMAN	Stathmin-2 (Superior cervical ganglion-10 protein) (Protein SCG10)	STMN2 SCG10 SCGN10	cytoplasm [GO:0005737]; cytosol [GO:0005829]; endosome [GO:0005768]; Golgi apparatus [GO:0005794]; growth cone [GO:0030426]; lamellipodium [GO:0030027]; membrane [GO:0016020]; neuron projection [GO:0043005]; neuronal cell body [GO:0043025]; perinuclear region of cytoplasm [GO:0048471]	cellular response to nerve growth factor stimulus [GO:1990090]; microtubule depolymerization [GO:0007019]; negative regulation of microtubule depolymerization [GO:0007026]; negative regulation of microtubule polymerization [GO:0031115]; negative regulation of neuron projection development [GO:0010977]; neuron projection development [GO:0031175]; positive regulation of microtubule depolymerization…	calcium-dependent protein binding [GO:0048306]; tubulin binding [GO:0015631]	2.16667	0.8	0.833333	0.875	5.33333	1.6	3	2.375	5.80941	5.07503	4.73875	5.09154	[14]	rat	brain tissue		[21]	F. R. Lopez‐Picon, M. Uusi‐Oukari, and I. E. Holopainen, “Differential expression and localization of the phosphorylated and nonphosphorylated neurofilaments during the early postnatal development of rat hippocampus,” Hippocampus, vol. 13, no. 7, pp. 767–779, Jan. 2003, doi: 10.1002/hipo.10122.
P10636	MAPT/TAU	sp|P10636|TAU_HUMAN	TAU_HUMAN	Microtubule-associated protein tau (Neurofibrillary tangle protein) (Paired helical filament-tau) (PHF-tau)	MAPT MAPTL MTBT1 TAU	axolemma [GO:0030673]; axon [GO:0030424]; axon cytoplasm [GO:1904115]; cell body [GO:0044297]; cytoplasm [GO:0005737]; cytoplasmic ribonucleoprotein granule [GO:0036464]; cytosol [GO:0005829]; dendrite [GO:0030425]; dendritic spine [GO:0043197]; extracellular region [GO:0005576]; glial cell projection [GO:0097386]; growth cone [GO:0030426]; main axon [GO:0044304]; membrane raft [GO:0045121]; micr…	activation of cysteine-type endopeptidase activity involved in apoptotic process [GO:0006919]; amyloid fibril formation [GO:1990000]; astrocyte activation [GO:0048143]; axon development [GO:0061564]; axonal transport [GO:0098930]; axonal transport of mitochondrion [GO:0019896]; cell-cell signaling [GO:0007267]; cellular response to brain-derived neurotrophic factor stimulus [GO:1990416]; cellular…	actin binding [GO:0003779]; apolipoprotein binding [GO:0034185]; chaperone binding [GO:0051087]; DNA binding [GO:0003677]; double-stranded DNA binding [GO:0003690]; dynactin binding [GO:0034452]; enzyme binding [GO:0019899]; histone-dependent DNA binding [GO:0099077]; Hsp90 protein binding [GO:0051879]; identical protein binding [GO:0042802]; lipoprotein particle binding [GO:0071813]; microtubule…	8.33333	2.2	3	-	21.3333	3.2	2.5	-	5.81922	4.57516	4.34915	-	[15]	mouse	brain tissue		[22]	M. Kaplan, S. Chin, K. Fliegner, and R. Liem, “Alpha-internexin, a novel neuronal intermediate filament protein, precedes the low molecular weight neurofilament protein (NF-L) in the developing rat brain,” The Journal of Neuroscience, vol. 10, no. 8, pp. 2735–2748, Aug. 1990, doi: 10.1523/JNEUROSCI.10-08-02735.1990.
P78559	MAP1A	sp|P78559|MAP1A_HUMAN	MAP1A_HUMAN	Microtubule-associated protein 1A (MAP-1A) (Proliferation-related protein p80) [Cleaved into: MAP1A heavy chain; MAP1 light chain LC2]	MAP1A MAP1L	axon [GO:0030424]; axon cytoplasm [GO:1904115]; axon initial segment [GO:0043194]; cytoplasm [GO:0005737]; cytosol [GO:0005829]; dendrite [GO:0030425]; dendritic branch [GO:0044307]; dendritic microtubule [GO:1901588]; dendritic shaft [GO:0043198]; microtubule [GO:0005874]; microtubule associated complex [GO:0005875]; neuron projection [GO:0043005]; neuronal cell body [GO:0043025]; primary dendri…	anterograde axonal protein transport [GO:0099641]; associative learning [GO:0008306]; axonogenesis [GO:0007409]; dendrite development [GO:0016358]; memory [GO:0007613]; microtubule cytoskeleton organization [GO:0000226]; negative regulation of proteasomal ubiquitin-dependent protein catabolic process [GO:0032435]; negative regulation of protein localization to microtubule [GO:1902817]; neuron cel…	actin binding [GO:0003779]; cytoskeletal anchor activity [GO:0008093]; microtubule binding [GO:0008017]; structural molecule activity [GO:0005198]; tau protein binding [GO:0048156]; tubulin binding [GO:0015631]	50.6667	37	26.1667	3	77.5	50.6	36.3333	3.375	5.26728	5.00933	4.50668	3.45195	[16]	rat	brain tissue		[23]	C. J. Bott, C. G. Johnson, C. C. Yap, N. D. Dwyer, K. A. Litwa, and B. Winckler, “Nestin in immature embryonic neurons affects axon growth cone morphology and Semaphorin3a sensitivity,” Mol Biol Cell, vol. 30, no. 10, pp. 1214–1229, May 2019, doi: 10.1091/mbc.E18-06-0361.
P46821	MAP1B	sp|P46821|MAP1B_HUMAN	MAP1B_HUMAN	Microtubule-associated protein 1B (MAP-1B) [Cleaved into: MAP1B heavy chain; MAP1 light chain LC1]	MAP1B	apical dendrite [GO:0097440]; axon [GO:0030424]; basal dendrite [GO:0097441]; cytosol [GO:0005829]; dendrite [GO:0030425]; dendritic spine [GO:0043197]; growth cone [GO:0030426]; hippocampal mossy fiber [GO:0097457]; microtubule [GO:0005874]; microtubule associated complex [GO:0005875]; neuronal cell body [GO:0043025]; perikaryon [GO:0043204]; perinuclear region of cytoplasm [GO:0048471]; photore…	axon extension [GO:0048675]; axonogenesis [GO:0007409]; cellular response to growth factor stimulus [GO:0071363]; cellular response to peptide hormone stimulus [GO:0071375]; dendrite development [GO:0016358]; developmental maturation [GO:0021700]; establishment of monopolar cell polarity [GO:0061162]; induction of synaptic plasticity by chemical substance [GO:0051915]; microtubule bundle formatio…	actin binding [GO:0003779]; microtubule binding [GO:0008017]; phospholipid binding [GO:0005543]; protein-containing complex binding [GO:0044877]; structural molecule activity [GO:0005198]	97.6667	70.4	62.3333	58.25	294.333	178	161.833	105.625	6.44381	5.91972	5.57332	5.33713	[17]	rat	brain tissue		[24]	J. Dahlstrand, M. Lardelli, and U. Lendahl, “Nestin mRNA expression correlates with the central nervous system progenitor cell state in many, but not all, regions of developing central nervous system,” Developmental Brain Research, vol. 84, no. 1, pp. 109–129, Jan. 1995, doi: 10.1016/0165-3806(94)00162-S.
P11137	MAP2	sp|P11137|MTAP2_HUMAN	MTAP2_HUMAN	Microtubule-associated protein 2 (MAP-2)	MAP2	apical distal dendrite [GO:0150014]; axon hillock [GO:0043203]; axon initial segment [GO:0043194]; basal dendrite [GO:0097441]; cytoplasm [GO:0005737]; cytosol [GO:0005829]; dendrite [GO:0030425]; dendrite cytoplasm [GO:0032839]; dendritic branch [GO:0044307]; dendritic filopodium [GO:1902737]; dendritic growth cone [GO:0044294]; dendritic shaft [GO:0043198]; distal dendrite [GO:0150002]; microtu…	central nervous system neuron development [GO:0021954]; dendrite development [GO:0016358]; dendrite morphogenesis [GO:0048813]; microtubule bundle formation [GO:0001578]; microtubule cytoskeleton organization [GO:0000226]; negative regulation of axon extension [GO:0030517]; negative regulation of microtubule binding [GO:1904527]; negative regulation of microtubule polymerization [GO:0031115]; neu…	calmodulin binding [GO:0005516]; dystroglycan binding [GO:0002162]; microtubule binding [GO:0008017]; structural molecule activity [GO:0005198]; tau protein binding [GO:0048156]	61.5	44.4	42.3333	1	146.833	98.2	75.6667	0.875	5.90222	5.63631	5.24972	2.9024	[18]	rat	brain tissue		[25]	H. J. Okano and R. B. Darnell, “A Hierarchy of Hu RNA Binding Proteins in Developing and Adult Neurons,” The Journal of Neuroscience, vol. 17, no. 9, pp. 3024–3037, May 1997, doi: 10.1523/JNEUROSCI.17-09-03024.1997.
Q13509	TUBB3	sp|Q13509|TBB3_HUMAN	TBB3_HUMAN	Tubulin beta-3 chain (Tubulin beta-4 chain) (Tubulin beta-III)	TUBB3 TUBB4	axon [GO:0030424]; cell periphery [GO:0071944]; cytoplasm [GO:0005737]; dendrite [GO:0030425]; extracellular exosome [GO:0070062]; filopodium [GO:0030175]; growth cone [GO:0030426]; intercellular bridge [GO:0045171]; lamellipodium [GO:0030027]; microtubule [GO:0005874]; microtubule cytoskeleton [GO:0015630]; mitotic spindle [GO:0072686]; neuronal cell body [GO:0043025]; nucleus [GO:0005634]	axon guidance [GO:0007411]; dorsal root ganglion development [GO:1990791]; microtubule cytoskeleton organization [GO:0000226]; mitotic cell cycle [GO:0000278]	GTP binding [GO:0005525]; GTPase activity [GO:0003924]; metal ion binding [GO:0046872]; netrin receptor binding [GO:1990890]; peptide binding [GO:0042277]; structural constituent of cytoskeleton [GO:0005200]	15.5	13.4	12.3333	11.125	145.667	123.4	70.8333	43.25	7.07836	6.73181	6.15939	5.71888	[19]	human	fetal brain		[26]	W. Duan et al., “Novel Insights into NeuN: from Neuronal Marker to Splicing Regulator,” Mol Neurobiol, vol. 53, no. 3, pp. 1637–1647, Apr. 2016, doi: 10.1007/s12035-015-9122-5.
P12036	NEFH	sp|P12036|NFH_HUMAN	NFH_HUMAN	Neurofilament heavy polypeptide (NF-H) (200 kDa neurofilament protein) (Neurofilament triplet H protein)	NEFH KIAA0845 NFH	axon [GO:0030424]; cytoplasm [GO:0005737]; cytoskeleton [GO:0005856]; neurofibrillary tangle [GO:0097418]; neurofilament [GO:0005883]; postsynaptic density [GO:0014069]; postsynaptic intermediate filament cytoskeleton [GO:0099160]; Schaffer collateral - CA1 synapse [GO:0098685]	axon development [GO:0061564]; axonogenesis [GO:0007409]; cell projection assembly [GO:0030031]; cellular response to leukemia inhibitory factor [GO:1990830]; intermediate filament bundle assembly [GO:0045110]; microtubule cytoskeleton organization [GO:0000226]; neurofilament bundle assembly [GO:0033693]; neurofilament cytoskeleton organization [GO:0060052]; peripheral nervous system neuron axono…	dynein complex binding [GO:0070840]; kinesin binding [GO:0019894]; microtubule binding [GO:0008017]; protein kinase binding [GO:0019901]; protein-macromolecule adaptor activity [GO:0030674]; structural constituent of cytoskeleton [GO:0005200]; structural constituent of postsynaptic intermediate filament cytoskeleton [GO:0099184]	0.833333	0.6	0.166667	-	1.16667	0.6	0.333333	-	3.47394	3.21153	2.40642	-	[20]	rat	brain tissue		[27]	H. B. Sarnat, D. Nochlin, and D. E. Born, “Neuronal nuclear antigen (NeuN): a marker of neuronal maturation in the early human fetal nervous system,” Brain Dev, vol. 20, no. 2, pp. 88–94, Mar. 1998, doi: 10.1016/S0387-7604(97)00111-3.
P07197	NEFM	sp|P07197|NFM_HUMAN	NFM_HUMAN	Neurofilament medium polypeptide (NF-M) (160 kDa neurofilament protein) (Neurofilament 3) (Neurofilament triplet M protein)	NEFM NEF3 NFM	axon [GO:0030424]; cytoplasm [GO:0005737]; intermediate filament [GO:0005882]; intermediate filament cytoskeleton [GO:0045111]; neurofibrillary tangle [GO:0097418]; neurofilament [GO:0005883]; postsynaptic intermediate filament cytoskeleton [GO:0099160]	intermediate filament organization [GO:0045109]; neurofilament bundle assembly [GO:0033693]	microtubule binding [GO:0008017]; structural constituent of cytoskeleton [GO:0005200]	47.3333	41.6	41.1667	3.375	136	192.6	139.667	5.875	6.57076	6.83572	6.2462	4.96674	[20]	rat	brain tissue		[28]	J. G. Underwood, P. L. Boutz, J. D. Dougherty, P. Stoilov, and D. L. Black, “Homologues of the Caenorhabditis elegans Fox-1 Protein Are Neuronal Splicing Regulators in Mammals,” Mol Cell Biol, vol. 25, no. 22, pp. 10005–10016, Nov. 2005, doi: 10.1128/MCB.25.22.10005-10016.2005.
P07196	NEFL	sp|P07196|NFL_HUMAN	NFL_HUMAN	Neurofilament light polypeptide (NF-L) (68 kDa neurofilament protein) (Neurofilament triplet L protein)	NEFL NF68 NFL	axon [GO:0030424]; axon cytoplasm [GO:1904115]; cholinergic synapse [GO:0098981]; cytoplasm [GO:0005737]; cytosol [GO:0005829]; growth cone [GO:0030426]; intermediate filament [GO:0005882]; neurofilament [GO:0005883]; neuromuscular junction [GO:0031594]; postsynaptic intermediate filament cytoskeleton [GO:0099160]; presynaptic intermediate filament cytoskeleton [GO:0099182]; Schaffer collateral -…	anterograde axonal transport [GO:0008089]; axonal transport of mitochondrion [GO:0019896]; axonogenesis [GO:0007409]; cerebral cortex development [GO:0021987]; hippocampus development [GO:0021766]; intermediate filament organization [GO:0045109]; intermediate filament polymerization or depolymerization [GO:0045105]; locomotion [GO:0040011]; microtubule cytoskeleton organization [GO:0000226]; moto…	identical protein binding [GO:0042802]; phospholipase binding [GO:0043274]; protein C-terminus binding [GO:0008022]; protein domain specific binding [GO:0019904]; protein-containing complex binding [GO:0044877]; protein-macromolecule adaptor activity [GO:0030674]; structural constituent of cytoskeleton [GO:0005200]; structural constituent of postsynaptic intermediate filament cytoskeleton [GO:009…	29.1667	23.8	24	0.125	81	104.8	83.6667	0.25	6.46921	6.59648	6.15604	2.64394	[20]	rat	brain tissue		[29]	E.-E. Esvald et al., “Revisiting the expression of BDNF and its receptors in mammalian development,” Front Mol Neurosci, vol. 16, no. June, Jun. 2023, doi: 10.3389/fnmol.2023.1182499.
Q16352	INA	sp|Q16352|AINX_HUMAN	AINX_HUMAN	Alpha-internexin (Alpha-Inx) (66 kDa neurofilament protein) (NF-66) (Neurofilament-66) (Neurofilament 5)	INA NEF5	cytoplasm [GO:0005737]; cytoplasmic ribonucleoprotein granule [GO:0036464]; extracellular space [GO:0005615]; intermediate filament [GO:0005882]; neurofilament [GO:0005883]; postsynaptic intermediate filament cytoskeleton [GO:0099160]; Schaffer collateral - CA1 synapse [GO:0098685]	cell differentiation [GO:0030154]; cellular response to leukemia inhibitory factor [GO:1990830]; intermediate filament organization [GO:0045109]; neurofilament cytoskeleton organization [GO:0060052]; postsynaptic modulation of chemical synaptic transmission [GO:0099170]; substantia nigra development [GO:0021762]	structural constituent of cytoskeleton [GO:0005200]; structural constituent of postsynaptic intermediate filament cytoskeleton [GO:0099184]	30.3333	19.2	12.3333	13.125	95.5	57.4	25.5	22	6.80758	6.24274	5.37113	5.23867	[20]	rat	brain tissue		[30]	J. P. Quinn, S. E. Kandigian, B. A. Trombetta, S. E. Arnold, and B. C. Carlyle, “VGF as a biomarker and therapeutic target in neurodegenerative and psychiatric diseases,” Brain Commun, vol. 3, no. 4, Oct. 2021, doi: 10.1093/braincomms/fcab261.
P48681	NES	sp|P48681|NEST_HUMAN	NEST_HUMAN	Nestin	NES Nbla00170	cytoplasm [GO:0005737]; intermediate filament [GO:0005882]; intermediate filament cytoskeleton [GO:0045111]	brain development [GO:0007420]; cell projection morphogenesis [GO:0048858]; central nervous system development [GO:0007417]; embryonic camera-type eye development [GO:0031076]; G2/M transition of mitotic cell cycle [GO:0000086]; negative regulation of catalytic activity [GO:0043086]; negative regulation of neuron apoptotic process [GO:0043524]; negative regulation of protein binding [GO:0032091];…	CCR5 chemokine receptor binding [GO:0031730]; intermediate filament binding [GO:0019215]	27.3333	26.2	4.66667	44.75	39.1667	41.6	4.66667	96.25	5.15991	5.26555	3.38194	5.64931	[21][22]	mouse	brain tissue		[31]	N. A. M. Pochon, A. Menoud, J. L. Tseng, A. D. Zurn, and P. Aebischer, “Neuronal GDNF Expression in the Adult Rat Nervous System Identified By In Situ Hybridization,” European Journal of Neuroscience, vol. 9, no. 3, pp. 463–471, Mar. 1997, doi: 10.1111/j.1460-9568.1997.tb01623.x.
Q14576	ELAVL3	sp|Q14576|ELAV3_HUMAN	ELAV3_HUMAN	ELAV-like protein 3 (Hu-antigen C) (HuC) (Paraneoplastic cerebellar degeneration-associated antigen) (Paraneoplastic limbic encephalitis antigen 21)	ELAVL3 HUC PLE21	ribonucleoprotein complex [GO:1990904]	cell differentiation [GO:0030154]; nervous system development [GO:0007399]	mRNA 3'-UTR AU-rich region binding [GO:0035925]	7.66667	0.2	-	-	12.6667	0.2	-	-	5.44002	2.90032	-	-	[23]	mouse	brain tissue		[32]	J. T. Chun, M. Crispino, and G. Tocco, “The dual response of protein kinase Fyn to neural trauma: early induction in neurons and delayed induction in reactive astrocytes,” Exp Neurol, vol. 185, no. 1, pp. 109–119, Jan. 2004, doi: 10.1016/j.expneurol.2003.09.019.
Q12926	ELAVL2	sp|Q12926|ELAV2_HUMAN	ELAV2_HUMAN	ELAV-like protein 2 (ELAV-like neuronal protein 1) (Hu-antigen B) (HuB) (Nervous system-specific RNA-binding protein Hel-N1)	ELAVL2 HUB	nucleoplasm [GO:0005654]; ribonucleoprotein complex [GO:1990904]	regulation of DNA-templated transcription [GO:0006355]	mRNA 3'-UTR binding [GO:0003730]; RNA binding [GO:0003723]	4	1.6	1	0.75	7	1.6	0.833333	0.875	5.12422	4.28163	3.13149	2.88922	[24]	mouse	brain tissue		[33]	R. S. Akhtar, J. M. Ness, and K. A. Roth, “Bcl-2 family regulation of neuronal development and neurodegeneration,” Biochimica et Biophysica Acta (BBA) - Molecular Cell Research, vol. 1644, no. 2–3, pp. 189–203, Mar. 2004, doi: 10.1016/j.bbamcr.2003.10.013.
P26378	ELAVL4	sp|P26378|ELAV4_HUMAN	ELAV4_HUMAN	ELAV-like protein 4 (Hu-antigen D) (HuD) (Paraneoplastic encephalomyelitis antigen HuD)	ELAVL4 HUD PNEM	axon [GO:0030424]; cytoplasm [GO:0005737]; cytoskeleton [GO:0005856]; cytosol [GO:0005829]; dendrite [GO:0030425]; glutamatergic synapse [GO:0098978]; growth cone [GO:0030426]; membrane [GO:0016020]; nuclear envelope [GO:0005635]; perikaryon [GO:0043204]; polysomal ribosome [GO:0042788]; postsynapse [GO:0098794]	3'-UTR-mediated mRNA stabilization [GO:0070935]; aging [GO:0007568]; associative learning [GO:0008306]; cellular response to nerve growth factor stimulus [GO:1990090]; cerebral cortex neuron differentiation [GO:0021895]; dendrite morphogenesis [GO:0048813]; locomotory behavior [GO:0007626]; mRNA processing [GO:0006397]; positive regulation of 3'-UTR-mediated mRNA stabilization [GO:1905870]; posit…	mRNA 3'-UTR AU-rich region binding [GO:0035925]; mRNA 3'-UTR binding [GO:0003730]; poly(A) binding [GO:0008143]; pre-mRNA intronic pyrimidine-rich binding [GO:0097158]; translation regulator activity [GO:0045182]	14.1667	2.6	2.16667	1.375	28.6667	3.4	2.5	2.25	5.83115	4.64219	3.8095	4.38232	[23]	mouse	brain tissue		[34]	D. E. Merry, D. J. Veis, W. F. Hickey, and S. J. Korsmeyer, “bcl-2 protein expression is widespread in the developing nervous system and retained in the adult PNS,” Development, vol. 120, no. 2, pp. 301–311, Feb. 1994, doi: 10.1242/dev.120.2.301.
O43251	RBFOX2/NeuN	sp|O43251|RFOX2_HUMAN;sp|Q9NWB1|RFOX1_HUMAN;sp|A6NFN3|RFOX3_HUMAN	RFOX2_HUMAN	RNA binding protein fox-1 homolog 2 (Fox-1 homolog B) (Hexaribonucleotide-binding protein 2) (RNA-binding motif protein 9) (RNA-binding protein 9) (Repressor of tamoxifen transcriptional activity)	RBFOX2 FOX2 HRNBP2 RBM9 RTA	cytoplasm [GO:0005737]; nucleoplasm [GO:0005654]; nucleus [GO:0005634]	intracellular estrogen receptor signaling pathway [GO:0030520]; mRNA processing [GO:0006397]; negative regulation of DNA-templated transcription [GO:0045892]; nervous system development [GO:0007399]; regulation of alternative mRNA splicing, via spliceosome [GO:0000381]; regulation of cell population proliferation [GO:0042127]; RNA metabolic process [GO:0016070]; RNA splicing [GO:0008380]	DNA-binding transcription factor binding [GO:0140297]; mRNA binding [GO:0003729]; RNA binding [GO:0003723]; transcription corepressor activity [GO:0003714]	5.83333	3.8	3	4.125	8.16667	3.8	3.5	6.125	5.11478	4.85112	4.17061	4.73178	[25]	human	fetal brain		[35]	C. G. Campo, M. Sinagra, D. Verrier, O. J. Manzoni, and P. Chavis, “Reelin Secreted by GABAergic Neurons Regulates Glutamate Receptor Homeostasis,” PLoS One, vol. 4, no. 5, p. e5505, May 2009, doi: 10.1371/journal.pone.0005505.
P23560	BDNF	sp|P23560|BDNF_HUMAN	BDNF_HUMAN	Brain-derived neurotrophic factor (BDNF) (Abrineurin) [Cleaved into: BDNF precursor form (ProBDNF)]	BDNF	axon [GO:0030424]; cytoplasm [GO:0005737]; dendrite [GO:0030425]; extracellular region [GO:0005576]; extracellular space [GO:0005615]; mitochondrion [GO:0005739]; nuclear speck [GO:0016607]; perinuclear region of cytoplasm [GO:0048471]; synaptic vesicle [GO:0008021]	axon guidance [GO:0007411]; brain-derived neurotrophic factor receptor signaling pathway [GO:0031547]; collateral sprouting [GO:0048668]; memory [GO:0007613]; modulation of chemical synaptic transmission [GO:0050804]; negative regulation of apoptotic signaling pathway [GO:2001234]; negative regulation of myotube differentiation [GO:0010832]; negative regulation of neuron apoptotic process [GO:004…	growth factor activity [GO:0008083]; nerve growth factor receptor binding [GO:0005163]	0.166667	-	-	-	0.166667	-	-	-	2.63787	-	-	-	[26]	human	brain tissue		[36]	C. Hochstim, B. Deneen, A. Lukaszewicz, Q. Zhou, and D. J. Anderson, “Identification of Positionally Distinct Astrocyte Subtypes whose Identities Are Specified by a Homeodomain Code,” Cell, vol. 133, no. 3, pp. 510–522, May 2008, doi: 10.1016/j.cell.2008.02.046.
O15240	VGF	sp|O15240|VGF_HUMAN	VGF_HUMAN	Neurosecretory protein VGF [Cleaved into: Neuroendocrine regulatory peptide-1 (NERP-1); Neuroendocrine regulatory peptide-2 (NERP-2); VGF-derived peptide TLQP-21; VGF-derived peptide TLQP-62; Antimicrobial peptide VGF[554-577]]	VGF	cytoplasmic vesicle [GO:0031410]; endoplasmic reticulum lumen [GO:0005788]; extracellular space [GO:0005615]; glutamatergic synapse [GO:0098978]; Golgi apparatus [GO:0005794]; intracellular membrane-bounded organelle [GO:0043231]; neuron projection [GO:0043005]; neuronal cell body [GO:0043025]; secretory granule membrane [GO:0030667]; transport vesicle [GO:0030133]	carbohydrate homeostasis [GO:0033500]; defense response to bacterium [GO:0042742]; generation of precursor metabolites and energy [GO:0006091]; glucose homeostasis [GO:0042593]; insulin secretion [GO:0030073]; ovarian follicle development [GO:0001541]; penile erection [GO:0043084]; regulation of neuronal synaptic plasticity [GO:0048168]; regulation of synaptic plasticity [GO:0048167]; response to…	growth factor activity [GO:0008083]; hormone activity [GO:0005179]; neuropeptide hormone activity [GO:0005184]	6	-	-	0.625	6.5	-	-	0.75	4.47164	-	-	3.19755	[27]	human	brain tissue		[37]	I. N. M. Day and R. J. Thompson, “UCHL1 (PGP 9.5): Neuronal biomarker and ubiquitin system protein,” Prog Neurobiol, vol. 90, no. 3, pp. 327–362, Mar. 2010, doi: 10.1016/j.pneurobio.2009.10.020.
P56159	GFRA1	sp|P56159|GFRA1_HUMAN	GFRA1_HUMAN	GDNF family receptor alpha-1 (GDNF receptor alpha-1) (GDNFR-alpha-1) (GFR-alpha-1) (RET ligand 1) (TGF-beta-related neurotrophic factor receptor 1)	GFRA1 GDNFRA RETL1 TRNR1	axon [GO:0030424]; external side of plasma membrane [GO:0009897]; extracellular exosome [GO:0070062]; extrinsic component of membrane [GO:0019898]; Golgi apparatus [GO:0005794]; multivesicular body [GO:0005771]; neuronal cell body [GO:0043025]; plasma membrane [GO:0005886]; plasma membrane protein complex [GO:0098797]; receptor complex [GO:0043235]	aging [GO:0007568]; cell migration [GO:0016477]; cell surface receptor signaling pathway [GO:0007166]; kidney development [GO:0001822]; male gonad development [GO:0008584]; nervous system development [GO:0007399]; neuron projection development [GO:0031175]; positive regulation of peptidyl-tyrosine phosphorylation [GO:0050731]	glial cell-derived neurotrophic factor receptor activity [GO:0016167]; integrin binding [GO:0005178]; neurotrophin receptor activity [GO:0005030]; signaling receptor activity [GO:0038023]; signaling receptor binding [GO:0005102]	6.83333	2.4	4.83333	-	11	3.2	6	-	4.82593	4.31457	4.20174	-	[28]	rat	brain tissue		[38]	M. Medalla, B. Mo, R. Nasar, Y. Zhou, J. Park, and J. I. Luebke, “Comparative features of calretinin, calbindin, and parvalbumin expressing interneurons in mouse and monkey primary visual and frontal cortices,” Journal of Comparative Neurology, vol. 531, no. 18, pp. 1934–1962, Dec. 2023, doi: 10.1002/cne.25514.
P06241	FYN	sp|P06241|FYN_HUMAN	FYN_HUMAN	Tyrosine-protein kinase Fyn (EC 2.7.10.2) (Proto-oncogene Syn) (Proto-oncogene c-Fyn) (Src-like kinase) (SLK) (p59-Fyn)	FYN	actin filament [GO:0005884]; cell body [GO:0044297]; cytosol [GO:0005829]; dendrite [GO:0030425]; endosome [GO:0005768]; extrinsic component of cytoplasmic side of plasma membrane [GO:0031234]; glial cell projection [GO:0097386]; membrane raft [GO:0045121]; mitochondrion [GO:0005739]; nucleus [GO:0005634]; perikaryon [GO:0043204]; perinuclear endoplasmic reticulum [GO:0097038]; perinuclear region…	activated T cell proliferation [GO:0050798]; adaptive immune response [GO:0002250]; axon guidance [GO:0007411]; calcium ion transport [GO:0006816]; cell differentiation [GO:0030154]; cellular response to amyloid-beta [GO:1904646]; cellular response to glycine [GO:1905430]; cellular response to hydrogen peroxide [GO:0070301]; cellular response to L-glutamate [GO:1905232]; cellular response to plat…	alpha-tubulin binding [GO:0043014]; ATP binding [GO:0005524]; disordered domain specific binding [GO:0097718]; enzyme binding [GO:0019899]; ephrin receptor binding [GO:0046875]; growth factor receptor binding [GO:0070851]; identical protein binding [GO:0042802]; metal ion binding [GO:0046872]; non-membrane spanning protein tyrosine kinase activity [GO:0004715]; phospholipase activator activity [G…	1.33333	0.2	0.333333	-	2	0.4	0.333333	-	3.77188	2.59197	1.94051	-	[29]	rat	brain tissue		[39]	H. Boudin et al., “Presynaptic Clustering of mGluR7a Requires the PICK1 PDZ Domain Binding Site,” Neuron, vol. 28, no. 2, pp. 485–497, Nov. 2000, doi: 10.1016/S0896-6273(00)00127-6.
Q14194	CRMP1	sp|Q14194|DPYL1_HUMAN	DPYL1_HUMAN	Dihydropyrimidinase-related protein 1 (DRP-1) (Collapsin response mediator protein 1) (CRMP-1) (Inactive dihydropyrimidinase) (Unc-33-like phosphoprotein 3) (ULIP-3)	CRMP1 DPYSL1 ULIP3	centrosome [GO:0005813]; cytosol [GO:0005829]; growth cone [GO:0030426]; midbody [GO:0030496]; perikaryon [GO:0043204]; spindle [GO:0005819]	axon guidance [GO:0007411]; microtubule cytoskeleton organization [GO:0000226]; negative regulation of actin filament binding [GO:1904530]; negative regulation of neuron projection development [GO:0010977]; nervous system development [GO:0007399]; nucleobase-containing compound metabolic process [GO:0006139]	filamin binding [GO:0031005]; hydrolase activity, acting on carbon-nitrogen (but not peptide) bonds [GO:0016810]; identical protein binding [GO:0042802]	34.3333	22.8	15.6667	17.125	133.333	56.6	23.3333	26.25	6.76209	6.06833	5.35751	5.3115	[2]	mouse	primary cell culture		[40]	C. Ramos, A. Martinez, B. Robert, and E. Soriano, “Msx1 expression in the adult mouse brain: Characterization of populations of β-galactosidase-positive cells in the hippocampus and fimbria,” Neuroscience, vol. 127, no. 4, pp. 893–900, Jan. 2004, doi: 10.1016/j.neuroscience.2004.06.010.
P10415	BCL2	sp|P10415|BCL2_HUMAN	BCL2_HUMAN	Apoptosis regulator Bcl-2	BCL2	BAD-BCL-2 complex [GO:0097138]; cytoplasm [GO:0005737]; cytosol [GO:0005829]; endoplasmic reticulum [GO:0005783]; endoplasmic reticulum membrane [GO:0005789]; membrane [GO:0016020]; mitochondrial outer membrane [GO:0005741]; mitochondrion [GO:0005739]; myelin sheath [GO:0043209]; nuclear membrane [GO:0031965]; nucleoplasm [GO:0005654]; nucleus [GO:0005634]; pore complex [GO:0046930]; protein-cont…	actin filament organization [GO:0007015]; apoptotic process [GO:0006915]; axon regeneration [GO:0031103]; axonogenesis [GO:0007409]; B cell apoptotic process [GO:0001783]; B cell homeostasis [GO:0001782]; B cell lineage commitment [GO:0002326]; B cell proliferation [GO:0042100]; B cell receptor signaling pathway [GO:0050853]; behavioral fear response [GO:0001662]; branching involved in ureteric b…	BH3 domain binding [GO:0051434]; channel activity [GO:0015267]; channel inhibitor activity [GO:0016248]; DNA-binding transcription factor binding [GO:0140297]; identical protein binding [GO:0042802]; molecular adaptor activity [GO:0060090]; protease binding [GO:0002020]; protein heterodimerization activity [GO:0046982]; protein homodimerization activity [GO:0042803]; protein phosphatase 2A bindin…	0.5	-	1.5	-	0.5	-	1.5	-	3.99228	-	4.37234	-	[30]	mouse	brain tissue		[41]	X. Li et al., “Decoding Cortical Glial Cell Development,” Neurosci Bull, vol. 37, no. 4, pp. 440–460, Apr. 2021, doi: 10.1007/s12264-021-00640-9.
Q63HM9	PLCXD3	sp|Q63HM9|PLCX3_HUMAN	PLCX3_HUMAN	PI-PLC X domain-containing protein 3	PLCXD3	cytoplasm [GO:0005737]; synapse [GO:0045202]	lipid catabolic process [GO:0016042]; signal transduction [GO:0007165]	phosphoric diester hydrolase activity [GO:0008081]	1.66667	-	0.5	-	1.83333	-	0.5	-	3.78023	-	4.22526	-	[1]	mouse	primary cell culture		[42]	B. Deneen, R. Ho, A. Lukaszewicz, C. J. Hochstim, R. M. Gronostajski, and D. J. Anderson, “The Transcription Factor NFIA Controls the Onset of Gliogenesis in the Developing Spinal Cord,” Neuron, vol. 52, no. 6, pp. 953–968, Dec. 2006, doi: 10.1016/j.neuron.2006.11.019.
P78509	RELN	sp|P78509|RELN_HUMAN	RELN_HUMAN	Reelin (EC 3.4.21.-)	RELN	cytoplasm [GO:0005737]; dendrite [GO:0030425]; extracellular matrix [GO:0031012]; extracellular region [GO:0005576]; extracellular space [GO:0005615]; neuron projection [GO:0043005]; plasma membrane [GO:0005886]; reelin complex [GO:0110157]	associative learning [GO:0008306]; axon guidance [GO:0007411]; brain development [GO:0007420]; cell adhesion [GO:0007155]; cell morphogenesis involved in differentiation [GO:0000904]; central nervous system development [GO:0007417]; cerebral cortex tangential migration [GO:0021800]; dendrite development [GO:0016358]; glial cell differentiation [GO:0010001]; hippocampus development [GO:0021766]; i…	lipoprotein particle receptor binding [GO:0070325]; metal ion binding [GO:0046872]; serine-type peptidase activity [GO:0008236]; very-low-density lipoprotein particle receptor binding [GO:0070326]	-	-	2.33333	-	-	-	2	-	-	-	2.82944	-	[31][32]	mouse	brain tissue		[43]	D. Laug et al., “Nuclear factor I-A regulates diverse reactive astrocyte responses after CNS injury,” Journal of Clinical Investigation, vol. 129, no. 10, pp. 4408–4418, Sep. 2019, doi: 10.1172/JCI127492.
P09936	UCHL1	sp|P09936|UCHL1_HUMAN	UCHL1_HUMAN	Ubiquitin carboxyl-terminal hydrolase isozyme L1 (UCH-L1) (EC 3.4.19.12) (Neuron cytoplasmic protein 9.5) (PGP 9.5) (PGP9.5) (Ubiquitin thioesterase L1)	UCHL1	axon cytoplasm [GO:1904115]; cytoplasm [GO:0005737]; cytosol [GO:0005829]; endoplasmic reticulum membrane [GO:0005789]; neuron projection terminus [GO:0044306]; neuronal cell body [GO:0043025]; nucleoplasm [GO:0005654]	adult walking behavior [GO:0007628]; axon target recognition [GO:0007412]; axonal transport of mitochondrion [GO:0019896]; cellular response to xenobiotic stimulus [GO:0071466]; eating behavior [GO:0042755]; male germ cell proliferation [GO:0002176]; muscle cell development [GO:0055001]; negative regulation of MAP kinase activity [GO:0043407]; neuromuscular process [GO:0050905]; proteasome-mediat…	alpha-2A adrenergic receptor binding [GO:0031694]; cysteine-type deubiquitinase activity [GO:0004843]; cysteine-type endopeptidase activity [GO:0004197]; ligase activity [GO:0016874]; omega peptidase activity [GO:0008242]; ubiquitin binding [GO:0043130]; ubiquitin protein ligase binding [GO:0031625]	13.8333	14.4	11.1667	10.75	116	164.2	134.833	60	7.60269	7.53991	7.18575	6.78808	[33]	human	brain tissue		[44]	B. Lozzi, T.-W. Huang, D. Sardar, A. Y.-S. Huang, and B. Deneen, “Regionally Distinct Astrocytes Display Unique Transcription Factor Profiles in the Adult Brain,” Front Neurosci, vol. 14, no. February, pp. 1–14, Feb. 2020, doi: 10.3389/fnins.2020.00061.
P20472	PVALB	sp|P20472|PRVA_HUMAN	PRVA_HUMAN	Parvalbumin alpha	PVALB	axon [GO:0030424]; cuticular plate [GO:0032437]; cytoplasm [GO:0005737]; neuronal cell body [GO:0043025]; nucleus [GO:0005634]; protein-containing complex [GO:0032991]; stereocilium [GO:0032420]; synapse [GO:0045202]	cochlea development [GO:0090102]; excitatory chemical synaptic transmission [GO:0098976]; gene expression [GO:0010467]; inhibitory chemical synaptic transmission [GO:0098977]	calcium ion binding [GO:0005509]; identical protein binding [GO:0042802]; protein-containing complex binding [GO:0044877]	0.833333	-	-	0.75	0.833333	-	-	1	4.40659	-	-	3.9869	[34]	monkey	brain tissue		[45]	K. M. Wilczynska et al., “Nuclear Factor I Isoforms Regulate Gene Expression During the Differentiation of Human Neural Progenitors to Astrocytes,” Stem Cells, vol. 27, no. 5, pp. 1173–1181, May 2009, doi: 10.1002/stem.35.
P05937	CALB1	sp|P05937|CALB1_HUMAN	CALB1_HUMAN	Calbindin (Calbindin D28) (D-28K) (Vitamin D-dependent calcium-binding protein, avian-type)	CALB1 CAB27	axon [GO:0030424]; calyx of Held [GO:0044305]; cuticular plate [GO:0032437]; cytosol [GO:0005829]; dendrite [GO:0030425]; dendritic spine [GO:0043197]; extracellular exosome [GO:0070062]; GABA-ergic synapse [GO:0098982]; glutamatergic synapse [GO:0098978]; hippocampal mossy fiber to CA3 synapse [GO:0098686]; neuron projection [GO:0043005]; neuronal cell body [GO:0043025]; nucleus [GO:0005634]; po…	cellular response to organic substance [GO:0071310]; cochlea development [GO:0090102]; locomotory behavior [GO:0007626]; long-term memory [GO:0007616]; metanephric collecting duct development [GO:0072205]; metanephric connecting tubule development [GO:0072286]; metanephric distal convoluted tubule development [GO:0072221]; metanephric part of ureteric bud development [GO:0035502]; regulation of c…	calcium ion binding [GO:0005509]; calcium ion binding involved in regulation of postsynaptic cytosolic calcium ion concentration [GO:0099567]; calcium ion binding involved in regulation of presynaptic cytosolic calcium ion concentration [GO:0099534]; vitamin D binding [GO:0005499]; zinc ion binding [GO:0008270]	1.16667	0.4	2.5	-	1.16667	0.4	2.16667	-	3.78054	3.57344	4.13108	-	[34]	monkey	brain tissue		[46]	M. Ghosh, M. Lane, E. Krizman, R. Sattler, J. D. Rothstein, and M. B. Robinson, “The transcription factor Pax6 contributes to the induction of GLT‐1 expression in astrocytes through an interaction with a distal enhancer element,” J Neurochem, vol. 136, no. 2, pp. 262–275, Jan. 2016, doi: 10.1111/jnc.13406.
P22676	CALB2	sp|P22676|CALB2_HUMAN	CALB2_HUMAN	Calretinin (CR) (29 kDa calbindin)	CALB2 CAB29	cytosol [GO:0005829]; dendrite [GO:0030425]; gap junction [GO:0005921]; neuron projection [GO:0043005]; nucleus [GO:0005634]; parallel fiber to Purkinje cell synapse [GO:0098688]; synapse [GO:0045202]; terminal bouton [GO:0043195]	regulation of cytosolic calcium ion concentration [GO:0051480]; regulation of long-term synaptic potentiation [GO:1900271]; regulation of presynaptic cytosolic calcium ion concentration [GO:0099509]	calcium ion binding [GO:0005509]; calcium ion binding involved in regulation of presynaptic cytosolic calcium ion concentration [GO:0099534]	10.5	0.2	0.333333	0.75	20.6667	0.4	0.333333	0.75	5.72757	3.8961	2.53454	4.00402	[34]	monkey	brain tissue		[47]	M. Nagao, T. Ogata, Y. Sawada, and Y. Gotoh, “Zbtb20 promotes astrocytogenesis during neocortical development,” Nat Commun, vol. 7, no. 1, p. 11102, Mar. 2016, doi: 10.1038/ncomms11102.
Q9NRD5	PICK1	sp|Q9NRD5|PICK1_HUMAN	PICK1_HUMAN	PRKCA-binding protein (Protein interacting with C kinase 1) (Protein kinase C-alpha-binding protein)	PICK1 PRKCABP	cytoplasm [GO:0005737]; cytoskeleton [GO:0005856]; cytosol [GO:0005829]; endocytic vesicle membrane [GO:0030666]; Golgi apparatus [GO:0005794]; neuron projection [GO:0043005]; perinuclear region of cytoplasm [GO:0048471]; plasma membrane [GO:0005886]; postsynaptic density [GO:0014069]; postsynaptic early endosome [GO:0098842]; presynaptic membrane [GO:0042734]; synapse [GO:0045202]; synaptic vesi…	cellular response to decreased oxygen levels [GO:0036294]; cellular response to glucose starvation [GO:0042149]; dendritic spine maintenance [GO:0097062]; dendritic spine organization [GO:0097061]; DNA methylation involved in embryo development [GO:0043045]; DNA methylation involved in gamete generation [GO:0043046]; glial cell development [GO:0021782]; intracellular protein transport [GO:0006886…	actin filament binding [GO:0051015]; Arp2/3 complex binding [GO:0071933]; enzyme binding [GO:0019899]; G protein-coupled receptor binding [GO:0001664]; identical protein binding [GO:0042802]; membrane curvature sensor activity [GO:0140090]; metal ion binding [GO:0046872]; phospholipid binding [GO:0005543]; protein C-terminus binding [GO:0008022]; protein domain specific binding [GO:0019904]; prot…	2.66667	0.2	-	1.125	2.5	0.2	-	0.875	3.99516	3.08312	-	3.11172	[12]	rat	primary cell culture		[48]	Y. Wang et al., “SOX2 is essential for astrocyte maturation and its deletion leads to hyperactive behavior in mice,” Cell Rep, vol. 41, no. 12, p. 111842, Dec. 2022, doi: 10.1016/j.celrep.2022.111842.
P28360	MSX1	sp|P28360|MSX1_HUMAN	MSX1_HUMAN	Homeobox protein MSX-1 (Homeobox protein Hox-7) (Msh homeobox 1-like protein)	MSX1 HOX7	chromatin [GO:0000785]; nucleoplasm [GO:0005654]; nucleus [GO:0005634]; transcription regulator complex [GO:0005667]	activation of meiosis [GO:0090427]; anterior/posterior pattern specification [GO:0009952]; BMP signaling pathway involved in heart development [GO:0061312]; bone morphogenesis [GO:0060349]; cardiac conduction system development [GO:0003161]; cartilage morphogenesis [GO:0060536]; cell morphogenesis [GO:0000902]; embryonic forelimb morphogenesis [GO:0035115]; embryonic hindlimb morphogenesis [GO:00…	cis-regulatory region sequence-specific DNA binding [GO:0000987]; DNA-binding transcription activator activity, RNA polymerase II-specific [GO:0001228]; DNA-binding transcription factor activity, RNA polymerase II-specific [GO:0000981]; DNA-binding transcription repressor activity, RNA polymerase II-specific [GO:0001227]; p53 binding [GO:0002039]; RNA polymerase II transcription regulatory region…	-	-	1.33333	-	-	-	1.16667	-	-	-	3.79571	-	[35]	mouse	brain tissue		[49]	S. Hong and M.-R. Song, “STAT3 but Not STAT1 Is Required for Astrocyte Differentiation,” PLoS One, vol. 9, no. 1, p. e86851, Jan. 2014, doi: 10.1371/journal.pone.0086851.
Q33E94	RFX4	sp|Q33E94|RFX4_HUMAN	RFX4_HUMAN	Transcription factor RFX4 (Regulatory factor X 4) (Testis development protein NYD-SP10)	RFX4	chromatin [GO:0000785]; nucleus [GO:0005634]	cilium assembly [GO:0060271]; negative regulation of smoothened signaling pathway involved in ventral spinal cord patterning [GO:0021914]; positive regulation of transcription by RNA polymerase II [GO:0045944]; regulation of protein processing [GO:0070613]; regulation of transcription by RNA polymerase II [GO:0006357]; telencephalon development [GO:0021537]	DNA-binding transcription activator activity, RNA polymerase II-specific [GO:0001228]; DNA-binding transcription factor activity, RNA polymerase II-specific [GO:0000981]; RNA polymerase II cis-regulatory region sequence-specific DNA binding [GO:0000978]; sequence-specific double-stranded DNA binding [GO:1990837]	-	-	0.5	-	-	-	0.5	-	-	-	2.68182	-	[1]	mouse	primary cell culture		[50]	L. Ye et al., “The Role of bFGF in the Excessive Activation of Astrocytes Is Related to the Inhibition of TLR4/NFκB Signals,” Int J Mol Sci, vol. 17, no. 1, p. 37, Dec. 2015, doi: 10.3390/ijms17010037.
Q9BPY8	HOPX	sp|Q9BPY8|HOP_HUMAN	HOP_HUMAN	Homeodomain-only protein (Lung cancer-associated Y protein) (Not expressed in choriocarcinoma protein 1) (Odd homeobox protein 1)	HOPX HOD HOP LAGY NECC1 OB1	chromatin [GO:0000785]; cytoplasm [GO:0005737]; nucleus [GO:0005634]	bundle of His development [GO:0003166]; chaperone-mediated protein complex assembly [GO:0051131]; histone deacetylation [GO:0016575]; lung alveolus development [GO:0048286]; negative regulation of cell differentiation [GO:0045596]; negative regulation of transcription by RNA polymerase II [GO:0000122]; positive regulation of gap junction assembly [GO:1903598]; positive regulation of skeletal musc…	DNA binding [GO:0003677]	-	1.2	0.166667	-	-	1.8	0.166667	-	-	5.34793	3.90499	-	[36]	mouse	brain tissue		[51]	T. Okada and H. Suzuki, “The Role of Tenascin-C in Tissue Injury and Repair After Stroke,” Front Immunol, vol. 11, no. January, pp. 1–14, Jan. 2021, doi: 10.3389/fimmu.2020.607587.
P10071	GLI3	sp|P10071|GLI3_HUMAN;sp|Q9BZE0|GLIS2_HUMAN;sp|Q8NBF1|GLIS1_HUMAN;sp|Q8NEA6|GLIS3_HUMAN	GLI3_HUMAN	Transcriptional activator GLI3 (GLI3 form of 190 kDa) (GLI3-190) (GLI3 full-length protein) (GLI3FL) [Cleaved into: Transcriptional repressor GLI3R (GLI3 C-terminally truncated form) (GLI3 form of 83 kDa) (GLI3-83)]	GLI3	axoneme [GO:0005930]; ciliary base [GO:0097546]; ciliary tip [GO:0097542]; cilium [GO:0005929]; cytoplasm [GO:0005737]; cytosol [GO:0005829]; GLI-SUFU complex [GO:1990788]; intracellular membrane-bounded organelle [GO:0043231]; nuclear speck [GO:0016607]; nucleolus [GO:0005730]; nucleoplasm [GO:0005654]; nucleus [GO:0005634]; transcription repressor complex [GO:0017053]	alpha-beta T cell differentiation [GO:0046632]; anterior semicircular canal development [GO:0060873]; anterior/posterior pattern specification [GO:0009952]; artery development [GO:0060840]; axon guidance [GO:0007411]; branching involved in ureteric bud morphogenesis [GO:0001658]; camera-type eye morphogenesis [GO:0048593]; cell differentiation involved in kidney development [GO:0061005]; chondroc…	beta-catenin binding [GO:0008013]; chromatin binding [GO:0003682]; DNA-binding transcription factor activity [GO:0003700]; DNA-binding transcription factor activity, RNA polymerase II-specific [GO:0000981]; histone acetyltransferase binding [GO:0035035]; histone deacetylase binding [GO:0042826]; mediator complex binding [GO:0036033]; metal ion binding [GO:0046872]; RNA polymerase II cis-regulator…	-	0.6	0.166667	0.75	-	0.6	0.166667	0.625	-	3.06323	1.84341	2.82523	[1]	mouse	primary cell culture		[52]	E. D. Laywell, U. Dörries, U. Bartsch, A. Faissner, M. Schachner, and D. A. Steindler, “Enhanced expression of the developmentally regulated extracellular matrix molecule tenascin following adult brain injury.,” Proceedings of the National Academy of Sciences, vol. 89, no. 7, pp. 2634–2638, Apr. 1992, doi: 10.1073/pnas.89.7.2634.
Q96AQ6	PBXIP1	sp|Q96AQ6|PBIP1_HUMAN	PBIP1_HUMAN	Pre-B-cell leukemia transcription factor-interacting protein 1 (Hematopoietic PBX-interacting protein)	PBXIP1 HPIP	chromatin [GO:0000785]; cytosol [GO:0005829]; membrane [GO:0016020]; microtubule [GO:0005874]; nucleus [GO:0005634]; transcription regulator complex [GO:0005667]	articular cartilage development [GO:0061975]; cell adhesion [GO:0007155]; cell migration [GO:0016477]; extracellular matrix disassembly [GO:0022617]; gene expression involved in extracellular matrix organization [GO:1901148]; hemopoiesis [GO:0030097]; histone H3-K56 acetylation [GO:0097043]; negative regulation of DNA-templated transcription [GO:0045892]; positive regulation of chondrocyte prolif…	DNA-binding transcription factor binding [GO:0140297]; transcription coactivator activity [GO:0003713]; transcription corepressor activity [GO:0003714]	19.5	14	17.8333	6.5	40.3333	29.2	38.5	8.5	5.82795	5.69999	5.6564	4.32951	[1]	mouse	primary cell culture		[53]	C. Eroglu, “The role of astrocyte-secreted matricellular proteins in central nervous system development and function,” J Cell Commun Signal, vol. 3, no. 3–4, pp. 167–176, Dec. 2009, doi: 10.1007/s12079-009-0078-y.
Q12857	NFIA	sp|Q12857|NFIA_HUMAN	NFIA_HUMAN	Nuclear factor 1 A-type (NF1-A) (Nuclear factor 1/A) (CCAAT-box-binding transcription factor) (CTF) (Nuclear factor I/A) (NF-I/A) (NFI-A) (TGGCA-binding protein)	NFIA KIAA1439	cell junction [GO:0030054]; chromatin [GO:0000785]; nucleoplasm [GO:0005654]; nucleus [GO:0005634]	DNA replication [GO:0006260]; positive regulation of transcription by RNA polymerase II [GO:0045944]; regulation of DNA-templated transcription [GO:0006355]; regulation of transcription by RNA polymerase II [GO:0006357]; synapse maturation [GO:0060074]; ureter development [GO:0072189]; viral genome replication [GO:0019079]	chromatin binding [GO:0003682]; DNA-binding transcription activator activity, RNA polymerase II-specific [GO:0001228]; DNA-binding transcription factor activity [GO:0003700]; DNA-binding transcription factor activity, RNA polymerase II-specific [GO:0000981]; DNA-binding transcription factor binding [GO:0140297]; RNA polymerase II cis-regulatory region sequence-specific DNA binding [GO:0000978]	-	0.8	1	-	-	1	1	-	-	3.76691	3.94321	-	[37][38]	human	brain tissue		[54]	J. L. Zamanian et al., “Genomic Analysis of Reactive Astrogliosis,” The Journal of Neuroscience, vol. 32, no. 18, pp. 6391–6410, May 2012, doi: 10.1523/JNEUROSCI.6221-11.2012.
O00712	NFIB	sp|O00712|NFIB_HUMAN	NFIB_HUMAN	Nuclear factor 1 B-type (NF1-B) (Nuclear factor 1/B) (CCAAT-box-binding transcription factor) (CTF) (Nuclear factor I/B) (NF-I/B) (NFI-B) (TGGCA-binding protein)	NFIB	cerebellar mossy fiber [GO:0044300]; chromatin [GO:0000785]; fibrillar center [GO:0001650]; nucleoplasm [GO:0005654]; nucleus [GO:0005634]	anterior commissure morphogenesis [GO:0021960]; brain development [GO:0007420]; cell differentiation involved in salivary gland development [GO:0060689]; chondrocyte differentiation [GO:0002062]; club cell differentiation [GO:0060486]; commissural neuron axon guidance [GO:0071679]; DNA replication [GO:0006260]; glandular epithelial cell differentiation [GO:0002067]; glial cell differentiation [GO…	DNA binding [GO:0003677]; DNA-binding transcription activator activity, RNA polymerase II-specific [GO:0001228]; DNA-binding transcription factor activity, RNA polymerase II-specific [GO:0000981]; RNA polymerase II cis-regulatory region sequence-specific DNA binding [GO:0000978]; sequence-specific double-stranded DNA binding [GO:1990837]; transcription regulator inhibitor activity [GO:0140416]	0.166667	1	1.66667	-	0.166667	1	2.33333	-	2.88099	3.80928	4.21693	-	[39]	mouse	brain tissue		[55]	B. E. Boyes, S. U. KiM, V. Lee, and S. C. Sung, “Immunohistochemical co-localization of S-100b and the glial fibrillary acidic protein in rat brain,” Neuroscience, vol. 17, no. 3, pp. 857–865, Mar. 1986, doi: 10.1016/0306-4522(86)90050-3.
P08651	NFIC	sp|P08651|NFIC_HUMAN	NFIC_HUMAN	Nuclear factor 1 C-type (NF1-C) (Nuclear factor 1/C) (CCAAT-box-binding transcription factor) (CTF) (Nuclear factor I/C) (NF-I/C) (NFI-C) (TGGCA-binding protein)	NFIC NFI	chromatin [GO:0000785]; fibrillar center [GO:0001650]; nucleoplasm [GO:0005654]; nucleus [GO:0005634]	DNA replication [GO:0006260]; negative regulation of transcription by RNA polymerase II [GO:0000122]; positive regulation of transcription by RNA polymerase II [GO:0045944]; regulation of transcription by RNA polymerase II [GO:0006357]; transcription by RNA polymerase II [GO:0006366]	DNA-binding transcription activator activity, RNA polymerase II-specific [GO:0001228]; DNA-binding transcription factor activity [GO:0003700]; DNA-binding transcription factor activity, RNA polymerase II-specific [GO:0000981]; RNA polymerase II cis-regulatory region sequence-specific DNA binding [GO:0000978]; sequence-specific double-stranded DNA binding [GO:1990837]	-	0.8	1.66667	-	-	0.8	1.83333	-	-	3.42668	3.94547	-	[40]	human	primary cell culture		[56]	Y. Yasuda, N. Tateishi, T. Shimoda, S. Satoh, E. Ogitani, and S. Fujita, “Relationship between S100β and GFAP expression in astrocytes during infarction and glial scar formation after mild transient ischemia,” Brain Res, vol. 1021, no. 1, pp. 20–31, Sep. 2004, doi: 10.1016/j.brainres.2004.06.015.
Q14938	NFIX	sp|Q14938|NFIX_HUMAN	NFIX_HUMAN	Nuclear factor 1 X-type (NF1-X) (Nuclear factor 1/X) (CCAAT-box-binding transcription factor) (CTF) (Nuclear factor I/X) (NF-I/X) (NFI-X) (TGGCA-binding protein)	NFIX	chromatin [GO:0000785]; nucleus [GO:0005634]	DNA replication [GO:0006260]; negative regulation of transcription by RNA polymerase II [GO:0000122]; positive regulation of transcription by RNA polymerase II [GO:0045944]; regulation of transcription by RNA polymerase II [GO:0006357]; transcription by RNA polymerase II [GO:0006366]	DNA-binding transcription factor activity [GO:0003700]; DNA-binding transcription factor activity, RNA polymerase II-specific [GO:0000981]; RNA polymerase II cis-regulatory region sequence-specific DNA binding [GO:0000978]; sequence-specific double-stranded DNA binding [GO:1990837]	0.333333	1.4	4.16667	-	0.333333	2	6.33333	-	2.8962	4.03564	4.64545	-	[39]	mouse	brain tissue		[57]	J. E. Rash, T. Yasumura, F. E. Dudek, and J. I. Nagy, “Cell-Specific Expression of Connexins and Evidence of Restricted Gap Junctional Coupling between Glial Cells and between Neurons,” The Journal of Neuroscience, vol. 21, no. 6, pp. 1983–2000, Mar. 2001, doi: 10.1523/JNEUROSCI.21-06-01983.2001.
P26367	PAX6	sp|P26367|PAX6_HUMAN	PAX6_HUMAN	Paired box protein Pax-6 (Aniridia type II protein) (Oculorhombin)	PAX6 AN2	chromatin [GO:0000785]; cytoplasm [GO:0005737]; cytosol [GO:0005829]; nucleoplasm [GO:0005654]; nucleus [GO:0005634]	anatomical structure development [GO:0048856]; animal organ morphogenesis [GO:0009887]; astrocyte differentiation [GO:0048708]; axon guidance [GO:0007411]; blood vessel development [GO:0001568]; cell fate determination [GO:0001709]; cellular response to leukemia inhibitory factor [GO:1990830]; central nervous system development [GO:0007417]; cerebral cortex regionalization [GO:0021796]; chromatin…	chromatin DNA binding [GO:0031490]; co-SMAD binding [GO:0070410]; DNA binding [GO:0003677]; DNA-binding transcription activator activity, RNA polymerase II-specific [GO:0001228]; DNA-binding transcription factor activity [GO:0003700]; DNA-binding transcription factor activity, RNA polymerase II-specific [GO:0000981]; DNA-binding transcription repressor activity, RNA polymerase II-specific [GO:000…	0.333333	-	0.666667	-	0.5	-	0.666667	-	2.95135	-	2.76138	-	[41]	mouse	brain tissue		[58]	L. M. Holt, R. D. Hernandez, N. L. Pacheco, B. Torres Ceja, M. Hossain, and M. L. Olsen, “Astrocyte morphogenesis is dependent on BDNF signaling via astrocytic TrkB.T1,” Elife, vol. 8, pp. 1–27, Aug. 2019, doi: 10.7554/eLife.44667.
Q9HC78	ZBTB20	sp|Q9HC78|ZBT20_HUMAN;sp|Q96K62|ZBT45_HUMAN	ZBT20_HUMAN	Zinc finger and BTB domain-containing protein 20 (Dendritic-derived BTB/POZ zinc finger protein) (Zinc finger protein 288)	ZBTB20 DPZF ZNF288	cytoplasm [GO:0005737]; nuclear body [GO:0016604]; nucleoplasm [GO:0005654]; nucleus [GO:0005634]	cellular response to glucose stimulus [GO:0071333]; lipid homeostasis [GO:0055088]; negative regulation of gene expression [GO:0010629]; positive regulation of glycolytic process [GO:0045821]; positive regulation of interferon-beta production [GO:0032728]; positive regulation of interleukin-6 production [GO:0032755]; positive regulation of lipid biosynthetic process [GO:0046889]; positive regulat…	DNA-binding transcription repressor activity, RNA polymerase II-specific [GO:0001227]; metal ion binding [GO:0046872]; RNA polymerase II cis-regulatory region sequence-specific DNA binding [GO:0000978]; sequence-specific double-stranded DNA binding [GO:1990837]; transcription cis-regulatory region binding [GO:0000976]	0.166667	-	0.833333	-	0.166667	-	1	-	2.00991	-	3.26411	-	[42]	mouse	brain tissue		[59]	L. R. Banner, N. N. Moayeri, and P. H. Patterson, “Leukemia Inhibitory Factor Is Expressed in Astrocytes Following Cortical Brain Injury,” Exp Neurol, vol. 147, no. 1, pp. 1–9, Sep. 1997, doi: 10.1006/exnr.1997.6536.
P48431	SOX2	sp|P48431|SOX2_HUMAN	SOX2_HUMAN	Transcription factor SOX-2	SOX2	chromatin [GO:0000785]; cytoplasm [GO:0005737]; cytosol [GO:0005829]; nuclear speck [GO:0016607]; nucleoplasm [GO:0005654]; nucleus [GO:0005634]; transcription regulator complex [GO:0005667]	adenohypophysis development [GO:0021984]; anatomical structure morphogenesis [GO:0009653]; cell differentiation [GO:0030154]; cell fate commitment [GO:0045165]; chromatin organization [GO:0006325]; endodermal cell fate specification [GO:0001714]; eye development [GO:0001654]; forebrain development [GO:0030900]; glial cell fate commitment [GO:0021781]; inner ear development [GO:0048839]; negative …	DNA binding [GO:0003677]; DNA-binding transcription activator activity, RNA polymerase II-specific [GO:0001228]; DNA-binding transcription factor activity [GO:0003700]; DNA-binding transcription factor activity, RNA polymerase II-specific [GO:0000981]; miRNA binding [GO:0035198]; RNA polymerase II cis-regulatory region sequence-specific DNA binding [GO:0000978]; sequence-specific DNA binding [GO:…	-	-	0.333333	2.125	-	-	0.333333	2.625	-	-	2.52998	4.51845	[43]	mouse	brain tissue		[60]	P.-Y. Cheng et al., “Interplay between SIN3A and STAT3 Mediates Chromatin Conformational Changes and GFAP Expression during Cellular Differentiation,” PLoS One, vol. 6, no. 7, p. e22018, Jul. 2011, doi: 10.1371/journal.pone.0022018.
P40763	STAT3	sp|P40763|STAT3_HUMAN	STAT3_HUMAN	Signal transducer and activator of transcription 3 (Acute-phase response factor)	STAT3 APRF	chromatin [GO:0000785]; cytoplasm [GO:0005737]; cytosol [GO:0005829]; nucleoplasm [GO:0005654]; nucleus [GO:0005634]; plasma membrane [GO:0005886]; RNA polymerase II transcription regulator complex [GO:0090575]; transcription regulator complex [GO:0005667]	astrocyte differentiation [GO:0048708]; cell population proliferation [GO:0008283]; cellular response to hormone stimulus [GO:0032870]; cellular response to interleukin-17 [GO:0097398]; cellular response to leptin stimulus [GO:0044320]; cytokine-mediated signaling pathway [GO:0019221]; defense response [GO:0006952]; eating behavior [GO:0042755]; energy homeostasis [GO:0097009]; eye photoreceptor …	chromatin DNA binding [GO:0031490]; DNA binding [GO:0003677]; DNA-binding transcription activator activity, RNA polymerase II-specific [GO:0001228]; DNA-binding transcription factor activity [GO:0003700]; DNA-binding transcription factor activity, RNA polymerase II-specific [GO:0000981]; DNA-binding transcription factor binding [GO:0140297]; identical protein binding [GO:0042802]; nuclear recepto…	18.5	18	17.5	9.125	27.5	39	34.8333	12.125	5.33433	5.67958	5.42131	4.67646	[44]	mouse	brain tissue		[61]	K. S. Christopherson et al., “Thrombospondins Are Astrocyte-Secreted Proteins that Promote CNS Synaptogenesis,” Cell, vol. 120, no. 3, pp. 421–433, Feb. 2005, doi: 10.1016/j.cell.2004.12.020.
P09038	FGF2	sp|P09038|FGF2_HUMAN	FGF2_HUMAN	Fibroblast growth factor 2 (FGF-2) (Basic fibroblast growth factor) (bFGF) (Heparin-binding growth factor 2) (HBGF-2)	FGF2 FGFB	cytoplasm [GO:0005737]; extracellular region [GO:0005576]; extracellular space [GO:0005615]; nucleus [GO:0005634]	aging [GO:0007568]; angiogenesis involved in coronary vascular morphogenesis [GO:0060978]; animal organ morphogenesis [GO:0009887]; branching involved in ureteric bud morphogenesis [GO:0001658]; canonical Wnt signaling pathway [GO:0060070]; cell differentiation [GO:0030154]; cell migration involved in sprouting angiogenesis [GO:0002042]; cellular response to mechanical stimulus [GO:0071260]; cere…	chemoattractant activity [GO:0042056]; chemokine binding [GO:0019956]; cytokine activity [GO:0005125]; fibroblast growth factor receptor binding [GO:0005104]; growth factor activity [GO:0008083]; heparin binding [GO:0008201]; identical protein binding [GO:0042802]; integrin binding [GO:0005178]; nuclear receptor coactivator activity [GO:0030374]; receptor-receptor interaction [GO:0090722]	1	0.6	1.5	0.875	1	0.4	1	0.625	3.54919	4.02254	3.96832	3.46807	[45]	rat	primary cell culture		[62]	L. Janeckova et al., “Astrocyte-like subpopulation of NG2 glia in the adult mouse cortex exhibits characteristics of neural progenitor cells,” Glia, vol. 72, no. 2, pp. 245–273, Feb. 2024, doi: 10.1002/glia.24471.
P24821	TNC	sp|P24821|TENA_HUMAN	TENA_HUMAN	Tenascin (TN) (Cytotactin) (GMEM) (GP 150-225) (Glioma-associated-extracellular matrix antigen) (Hexabrachion) (JI) (Myotendinous antigen) (Neuronectin) (Tenascin-C) (TN-C)	TNC HXB	basement membrane [GO:0005604]; collagen-containing extracellular matrix [GO:0062023]; endoplasmic reticulum lumen [GO:0005788]; extracellular region [GO:0005576]; extracellular space [GO:0005615]; focal adhesion [GO:0005925]; interstitial matrix [GO:0005614]; membrane [GO:0016020]; perisynaptic extracellular matrix [GO:0098966]; tenascin complex [GO:0090733]	cell adhesion [GO:0007155]; mesenchymal-epithelial cell signaling involved in prostate gland development [GO:0060739]; morphogenesis of an epithelium [GO:0002009]; neuromuscular junction development [GO:0007528]; neuron projection development [GO:0031175]; osteoblast differentiation [GO:0001649]; peripheral nervous system axon regeneration [GO:0014012]; positive regulation of cell population prol…	extracellular matrix structural constituent [GO:0005201]; syndecan binding [GO:0045545]	57.6667	57.6	30.3333	6.125	129.667	141.2	61.1667	7.75	5.83085	6.07782	5.22122	4.03193	[46]	mouse	brain tissue		[63]	E. M. Hol and M. Pekny, “Glial fibrillary acidic protein (GFAP) and the astrocyte intermediate filament system in diseases of the central nervous system,” Curr Opin Cell Biol, vol. 32, pp. 121–130, Feb. 2015, doi: 10.1016/j.ceb.2015.02.004.
O75093	SLIT1	sp|O75093|SLIT1_HUMAN	SLIT1_HUMAN	Slit homolog 1 protein (Slit-1) (Multiple epidermal growth factor-like domains protein 4) (Multiple EGF-like domains protein 4)	SLIT1 KIAA0813 MEGF4 SLIL1	extracellular space [GO:0005615]	axon extension involved in axon guidance [GO:0048846]; axon guidance [GO:0007411]; dorsal/ventral axon guidance [GO:0033563]; forebrain morphogenesis [GO:0048853]; motor neuron axon guidance [GO:0008045]; negative chemotaxis [GO:0050919]; negative regulation of axon extension involved in axon guidance [GO:0048843]; negative regulation of synapse assembly [GO:0051964]; nuclear migration [GO:000709…	calcium ion binding [GO:0005509]; heparan sulfate proteoglycan binding [GO:0043395]; heparin binding [GO:0008201]; Roundabout binding [GO:0048495]	0.666667	-	0.666667	0.25	0.666667	-	0.833333	0.375	2.92298	-	2.95125	2.63604	[32]	mouse	brain tissue		[64]	L. A. O’Leary et al., “Characterization of Vimentin-Immunoreactive Astrocytes in the Human Brain,” Front Neuroanat, vol. 14, no. July, Jul. 2020, doi: 10.3389/fnana.2020.00031.
Q14515	SPARCL1	sp|Q14515|SPRL1_HUMAN	SPRL1_HUMAN	SPARC-like protein 1 (High endothelial venule protein) (Hevin) (MAST 9)	SPARCL1	collagen-containing extracellular matrix [GO:0062023]; endoplasmic reticulum lumen [GO:0005788]; extracellular region [GO:0005576]; extracellular space [GO:0005615]; glutamatergic synapse [GO:0098978]	anatomical structure development [GO:0048856]; signal transduction [GO:0007165]; synaptic membrane adhesion [GO:0099560]	calcium ion binding [GO:0005509]; collagen binding [GO:0005518]; extracellular matrix binding [GO:0050840]	-	-	0.666667	-	-	-	0.666667	-	-	-	2.36942	-	[47]	rat	brain tissue		[65]	S. Sultana, S. W. Sernett, R. M. Bellin, R. M. Robson, and O. Skalli, “Intermediate filament protein synemin is transiently expressed in a subset of astrocytes during development,” Glia, vol. 30, no. 2, pp. 143–153, Apr. 2000, doi: 10.1002/(SICI)1098-1136(200004)30:2<143::AID-GLIA4>3.0.CO;2-Z.
Q9NP84	TNFRSF12A	sp|Q9NP84|TNR12_HUMAN	TNR12_HUMAN	Tumor necrosis factor receptor superfamily member 12A (Fibroblast growth factor-inducible immediate-early response protein 14) (FGF-inducible 14) (Tweak-receptor) (TweakR) (CD antigen CD266)	TNFRSF12A FN14	plasma membrane [GO:0005886]	angiogenesis [GO:0001525]; apoptotic process [GO:0006915]; cell adhesion [GO:0007155]; cell differentiation [GO:0030154]; positive regulation of apoptotic process [GO:0043065]; positive regulation of extrinsic apoptotic signaling pathway [GO:2001238]; regulation of wound healing [GO:0061041]		-	-	0.333333	-	-	-	0.333333	-	-	-	3.03205	-	[48]	mouse	brain tissue		[66]	R. Jing et al., “Synemin is expressed in reactive astrocytes in neurotrauma and interacts differentially with vimentin and GFAP intermediate filament networks,” J Cell Sci, vol. 120, no. 7, pp. 1267–1277, Apr. 2007, doi: 10.1242/jcs.03423.
O15455	TLR3	sp|O15455|TLR3_HUMAN	TLR3_HUMAN	Toll-like receptor 3 (CD antigen CD283)	TLR3	cytoplasm [GO:0005737]; early endosome [GO:0005769]; endolysosome membrane [GO:0036020]; endoplasmic reticulum membrane [GO:0005789]; endosome membrane [GO:0010008]; extracellular matrix [GO:0031012]; extracellular space [GO:0005615]; Golgi membrane [GO:0000139]; lysosomal membrane [GO:0005765]; membrane [GO:0016020]; plasma membrane [GO:0005886]	activation of NF-kappaB-inducing kinase activity [GO:0007250]; cellular response to exogenous dsRNA [GO:0071360]; cellular response to interferon-beta [GO:0035458]; cellular response to mechanical stimulus [GO:0071260]; cellular response to type II interferon [GO:0071346]; cellular response to virus [GO:0098586]; cellular response to xenobiotic stimulus [GO:0071466]; defense response to bacterium…	double-stranded RNA binding [GO:0003725]; identical protein binding [GO:0042802]; signaling receptor activity [GO:0038023]; transmembrane signaling receptor activity [GO:0004888]	2.33333	-	4	-	1.66667	-	3.83333	-	3.6234	-	3.77398	-	[1]	mouse	primary cell culture		[67]	N. C. Danbolt, “Glutamate uptake,” Prog Neurobiol, vol. 65, no. 1, pp. 1–105, Sep. 2001, doi: 10.1016/S0301-0082(00)00067-8.
P04271	S100B	sp|P04271|S100B_HUMAN	S100B_HUMAN	Protein S100-B (S-100 protein beta chain) (S-100 protein subunit beta) (S100 calcium-binding protein B)	S100B	cytoplasm [GO:0005737]; cytosol [GO:0005829]; extracellular region [GO:0005576]; extracellular space [GO:0005615]; intracellular membrane-bounded organelle [GO:0043231]; neuronal cell body [GO:0043025]; nucleoplasm [GO:0005654]; nucleus [GO:0005634]; perinuclear region of cytoplasm [GO:0048471]; ruffle [GO:0001726]	axonogenesis [GO:0007409]; central nervous system development [GO:0007417]; learning or memory [GO:0007611]; memory [GO:0007613]; positive regulation of cell population proliferation [GO:0008284]; positive regulation of I-kappaB kinase/NF-kappaB signaling [GO:0043123]; regulation of neuronal synaptic plasticity [GO:0048168]	calcium ion binding [GO:0005509]; calcium-dependent protein binding [GO:0048306]; identical protein binding [GO:0042802]; ion binding [GO:0043167]; protein homodimerization activity [GO:0042803]; RAGE receptor binding [GO:0050786]; S100 protein binding [GO:0044548]; tau protein binding [GO:0048156]; zinc ion binding [GO:0008270]	2	1.8	2.33333	-	4.83333	4.8	8.66667	-	6.01453	5.85952	6.22303	-	[42][49]	rat	brain tissue		[68]	A. Rafiki, J. L. Boulland, A. P. Halestrap, O. P. Ottersen, and L. Bergersen, “Highly differential expression of the monocarboxylate transporters MCT2 and MCT4 in the developing rat brain,” Neuroscience, vol. 122, no. 3, pp. 677–688, Jan. 2003, doi: 10.1016/j.neuroscience.2003.08.040.
O15540	FABP7	sp|O15540|FABP7_HUMAN	FABP7_HUMAN	Fatty acid-binding protein, brain (Brain lipid-binding protein) (BLBP) (Brain-type fatty acid-binding protein) (B-FABP) (Fatty acid-binding protein 7) (Mammary-derived growth inhibitor related)	FABP7 BLBP FABPB MRG	cytosol [GO:0005829]; nucleus [GO:0005634]	epithelial cell proliferation [GO:0050673]; fatty acid transport [GO:0015908]; negative regulation of cell population proliferation [GO:0008285]; nervous system development [GO:0007399]	fatty acid binding [GO:0005504]; lipid binding [GO:0008289]	7.66667	7.8	8.33333	0.375	21.3333	22.4	45.3333	0.375	6.10197	6.03156	6.2537	3.17985	[50]	mouse	brain tissue		[69]	A. Minelli, N. Brecha, C. Karschin, S. DeBiasi, and F. Conti, “GAT-1, a high-affinity GABA plasma membrane transporter, is localized to neurons and astroglia in the cerebral cortex,” The Journal of Neuroscience, vol. 15, no. 11, pp. 7734–7746, Nov. 1995, doi: 10.1523/JNEUROSCI.15-11-07734.1995.
P17302	GJA1/CX43	sp|P17302|CXA1_HUMAN	CXA1_HUMAN	Gap junction alpha-1 protein (Connexin-43) (Cx43) (Gap junction 43 kDa heart protein)	GJA1 GJAL	apical plasma membrane [GO:0016324]; cell junction [GO:0030054]; cell-cell contact zone [GO:0044291]; connexin complex [GO:0005922]; cytoplasm [GO:0005737]; endoplasmic reticulum membrane [GO:0005789]; focal adhesion [GO:0005925]; gap junction [GO:0005921]; Golgi apparatus [GO:0005794]; Golgi membrane [GO:0000139]; Golgi-associated vesicle membrane [GO:0030660]; intercalated disc [GO:0014704]; in…	atrial cardiac muscle cell action potential [GO:0086014]; bone development [GO:0060348]; bone remodeling [GO:0046849]; cardiac conduction system development [GO:0003161]; cell communication by electrical coupling [GO:0010644]; cell communication by electrical coupling involved in cardiac conduction [GO:0086064]; cell-cell signaling [GO:0007267]; cellular response to amyloid-beta [GO:1904646]; est…	alpha-tubulin binding [GO:0043014]; beta-catenin binding [GO:0008013]; efflux transmembrane transporter activity [GO:0015562]; gap junction channel activity [GO:0005243]; gap junction channel activity involved in cardiac conduction electrical coupling [GO:0086075]; gap junction channel activity involved in cell communication by electrical coupling [GO:1903763]; gap junction hemi-channel activity …	5.5	2.2	8.5	2.875	9.33333	3.4	15.3333	6.125	5.1269	4.52524	5.19811	4.69337	[51]	rat	brain tissue		[70]	M. Melone, C. Ciriachi, D. Pietrobon, and F. Conti, “Heterogeneity of Astrocytic and Neuronal GLT-1 at Cortical Excitatory Synapses, as Revealed by its Colocalization With Na+/K+-ATPase α Isoforms,” Cerebral Cortex, vol. 29, no. 8, pp. 3331–3350, Jul. 2019, doi: 10.1093/cercor/bhy203.
Q16620	NTRK2	sp|Q16620|NTRK2_HUMAN	NTRK2_HUMAN	BDNF/NT-3 growth factors receptor (EC 2.7.10.1) (GP145-TrkB) (Trk-B) (Neurotrophic tyrosine kinase receptor type 2) (TrkB tyrosine kinase) (Tropomyosin-related kinase B)	NTRK2 TRKB	axon [GO:0030424]; axon terminus [GO:0043679]; cytosol [GO:0005829]; dendrite [GO:0030425]; dendritic spine [GO:0043197]; early endosome [GO:0005769]; early endosome membrane [GO:0031901]; perinuclear region of cytoplasm [GO:0048471]; plasma membrane [GO:0005886]; postsynaptic density [GO:0014069]; receptor complex [GO:0043235]; terminal bouton [GO:0043195]	brain-derived neurotrophic factor receptor signaling pathway [GO:0031547]; cellular response to amino acid stimulus [GO:0071230]; cellular response to brain-derived neurotrophic factor stimulus [GO:1990416]; cellular response to nerve growth factor stimulus [GO:1990090]; central nervous system neuron development [GO:0021954]; cerebral cortex development [GO:0021987]; circadian rhythm [GO:0007623]…	ATP binding [GO:0005524]; brain-derived neurotrophic factor binding [GO:0048403]; brain-derived neurotrophic factor receptor activity [GO:0060175]; neurotrophin binding [GO:0043121]; neurotrophin receptor activity [GO:0005030]; protease binding [GO:0002020]; protein homodimerization activity [GO:0042803]; transmembrane receptor protein tyrosine kinase activity [GO:0004714]	1.16667	0.6	2.16667	-	1.5	0.6	3	-	3.76942	3.36259	3.68822	-	[52]	mouse	primary cell culture		[71]	L. Morel et al., “Intracortical astrocyte subpopulations defined by astrocyte reporter Mice in the adult brain,” Glia, vol. 67, no. 1, pp. 171–181, Jan. 2019, doi: 10.1002/glia.23545.
P15018	LIF	sp|P15018|LIF_HUMAN	LIF_HUMAN	Leukemia inhibitory factor (LIF) (Differentiation-stimulating factor) (D factor) (Melanoma-derived LPL inhibitor) (MLPLI) (Emfilermin)	LIF HILDA	cytosol [GO:0005829]; extracellular region [GO:0005576]; extracellular space [GO:0005615]	blood vessel remodeling [GO:0001974]; decidualization [GO:0046697]; embryo implantation [GO:0007566]; fibroblast proliferation [GO:0048144]; immune response [GO:0006955]; leukemia inhibitory factor signaling pathway [GO:0048861]; lung alveolus development [GO:0048286]; lung lobe morphogenesis [GO:0060463]; lung vasculature development [GO:0060426]; macrophage differentiation [GO:0030225]; meiotic…	cytokine activity [GO:0005125]; growth factor activity [GO:0008083]; leukemia inhibitory factor receptor binding [GO:0005146]; signaling receptor binding [GO:0005102]	0.666667	-	-	-	0.666667	-	-	-	3.10058	-	-	-	[53]	rat	brain tissue		[72]	P. Kharel et al., “NAT8L mRNA oxidation is linked to neurodegeneration in multiple sclerosis,” Cell Chem Biol, vol. 30, no. 3, pp. 308-320.e5, Mar. 2023, doi: 10.1016/j.chembiol.2023.02.007.
Q96ST3	SIN3A	sp|Q96ST3|SIN3A_HUMAN	SIN3A_HUMAN	Paired amphipathic helix protein Sin3a (Histone deacetylase complex subunit Sin3a) (Transcriptional corepressor Sin3a)	SIN3A	chromatin [GO:0000785]; histone deacetylase complex [GO:0000118]; kinetochore [GO:0000776]; nucleolus [GO:0005730]; nucleoplasm [GO:0005654]; nucleus [GO:0005634]; Sin3 complex [GO:0016580]; transcription repressor complex [GO:0017053]	activation of innate immune response [GO:0002218]; aging [GO:0007568]; cellular response to dopamine [GO:1903351]; cellular response to glucose stimulus [GO:0071333]; cerebral cortex neuron differentiation [GO:0021895]; DNA replication [GO:0006260]; hematopoietic progenitor cell differentiation [GO:0002244]; histone deacetylation [GO:0016575]; in utero embryonic development [GO:0001701]; negative…	chromatin binding [GO:0003682]; DNA binding [GO:0003677]; protein-containing complex binding [GO:0044877]; RNA binding [GO:0003723]; RNA polymerase II-specific DNA-binding transcription factor binding [GO:0061629]; transcription coactivator activity [GO:0003713]; transcription corepressor activity [GO:0003714]; transcription regulator inhibitor activity [GO:0140416]	11	10.4	16.3333	24.375	11.5	13	21.5	36.625	4.36291	4.55475	4.48287	4.84866	[54]	human	NTERA2 cell line		[73]	Y. Yang et al., “Molecular comparison of GLT1+ and ALDH1L1+ astrocytes in vivo in astroglial reporter mice,” Glia, vol. 59, no. 2, pp. 200–207, Feb. 2011, doi: 10.1002/glia.21089.
P35442	THBS2	sp|P35442|TSP2_HUMAN	TSP2_HUMAN	Thrombospondin-2	THBS2 TSP2	basement membrane [GO:0005604]; collagen-containing extracellular matrix [GO:0062023]; extracellular region [GO:0005576]; platelet alpha granule [GO:0031091]	cell adhesion [GO:0007155]; negative regulation of angiogenesis [GO:0016525]; positive regulation of synapse assembly [GO:0051965]	calcium ion binding [GO:0005509]; heparin binding [GO:0008201]	1.33333	0.6	0.166667	0.125	1.33333	0.8	0.166667	0.125	3.41828	2.93812	-	2.11977	[55]	rat	brain tissue		[74]	M. Jaisa-aad, C. Muñoz-Castro, M. A. Healey, B. T. Hyman, and A. Serrano-Pozo, “Characterization of monoamine oxidase-B (MAO-B) as a biomarker of reactive astrogliosis in Alzheimer’s disease and related dementias,” Acta Neuropathol, vol. 147, no. 1, p. 66, Jun. 2024, doi: 10.1007/s00401-024-02712-2.
Q6UVK1	CSPG4/NG2	sp|Q6UVK1|CSPG4_HUMAN	CSPG4_HUMAN	Chondroitin sulfate proteoglycan 4 (Chondroitin sulfate proteoglycan NG2) (Melanoma chondroitin sulfate proteoglycan) (Melanoma-associated chondroitin sulfate proteoglycan)	CSPG4 MCSP	apical plasma membrane [GO:0016324]; cell surface [GO:0009986]; collagen-containing extracellular matrix [GO:0062023]; extracellular exosome [GO:0070062]; extracellular region [GO:0005576]; focal adhesion [GO:0005925]; Golgi lumen [GO:0005796]; lamellipodium membrane [GO:0031258]; lysosomal lumen [GO:0043202]; nucleoplasm [GO:0005654]; plasma membrane [GO:0005886]; ruffle [GO:0001726]	angiogenesis [GO:0001525]; glial cell migration [GO:0008347]; intracellular signal transduction [GO:0035556]; platelet-derived growth factor receptor signaling pathway [GO:0048008]; positive regulation of MAPK cascade [GO:0043410]; positive regulation of peptidyl-tyrosine phosphorylation [GO:0050731]; ruffle assembly [GO:0097178]; substrate-dependent cell migration [GO:0006929]; tissue remodeling…	coreceptor activity [GO:0015026]; protein kinase binding [GO:0019901]	2.83333	2	1	9.75	2.83333	1.8	1	12.375	3.14941	3.35331	2.32255	4.35191	[56]	mouse	brain tissue		[75]	S. A. Adam et al., “ALDH1A1 is a Marker of Astrocytic Differentiation during Brain Development and Correlates with Better Survival in Glioblastoma Patients,” Brain Pathology, vol. 22, no. 6, pp. 788–797, Nov. 2012, doi: 10.1111/j.1750-3639.2012.00592.x.
P14136	GFAP	sp|P14136|GFAP_HUMAN	GFAP_HUMAN	Glial fibrillary acidic protein (GFAP)	GFAP	astrocyte end-foot [GO:0097450]; cell body [GO:0044297]; cell projection [GO:0042995]; cytoplasm [GO:0005737]; cytoplasmic side of lysosomal membrane [GO:0098574]; cytosol [GO:0005829]; intermediate filament [GO:0005882]; intermediate filament cytoskeleton [GO:0045111]	astrocyte development [GO:0014002]; Bergmann glial cell differentiation [GO:0060020]; D-aspartate import across plasma membrane [GO:0070779]; extracellular matrix organization [GO:0030198]; gene expression [GO:0010467]; intermediate filament organization [GO:0045109]; intracellular protein transport [GO:0006886]; long-term synaptic potentiation [GO:0060291]; negative regulation of neuron projecti…	identical protein binding [GO:0042802]; integrin binding [GO:0005178]; kinase binding [GO:0019900]; structural constituent of cytoskeleton [GO:0005200]	3.5	-	22.3333	-	4.83333	-	52.5	-	4.56893	-	5.95021	-	[50]	mouse	brain tissue		[76]	B. Pfeiffer-Guglielmi, B. Fleckenstein, G. Jung, and B. Hamprecht, “Immunocytochemical localization of glycogen phosphorylase isozymes in rat nervous tissues by using isozyme-specific antibodies,” J Neurochem, vol. 85, no. 1, pp. 73–81, Feb. 2003, doi: 10.1046/j.1471-4159.2003.01644.x.
P08670	VIM	sp|P08670|VIME_HUMAN;sp|P17661|DESM_HUMAN;sp|P41219|PERI_HUMAN	VIME_HUMAN	Vimentin	VIM	axon [GO:0030424]; cell leading edge [GO:0031252]; cytoplasm [GO:0005737]; cytoskeleton [GO:0005856]; cytosol [GO:0005829]; extracellular exosome [GO:0070062]; focal adhesion [GO:0005925]; intermediate filament [GO:0005882]; intermediate filament cytoskeleton [GO:0045111]; microtubule organizing center [GO:0005815]; nuclear matrix [GO:0016363]; peroxisome [GO:0005777]; phagocytic vesicle [GO:0045…	astrocyte development [GO:0014002]; Bergmann glial cell differentiation [GO:0060020]; cellular response to lipopolysaccharide [GO:0071222]; cellular response to muramyl dipeptide [GO:0071225]; cellular response to type II interferon [GO:0071346]; intermediate filament organization [GO:0045109]; lens fiber cell development [GO:0070307]; negative regulation of neuron projection development [GO:0010…	double-stranded RNA binding [GO:0003725]; identical protein binding [GO:0042802]; keratin filament binding [GO:1990254]; molecular adaptor activity [GO:0060090]; protein domain specific binding [GO:0019904]; scaffold protein binding [GO:0097110]; structural constituent of cytoskeleton [GO:0005200]; structural constituent of eye lens [GO:0005212]	49	40.6	41.1667	31.25	473.5	813.2	612.333	225.75	7.65007	7.79028	7.42878	6.87599	[57]	human	brain tissue		[77]	R. P. Shank, G. S. Bennett, S. O. Freytag, and G. LeM. Campbell, “Pyruvate carboxylase: an astrocyte-specific enzyme implicated in the replenishment of amino acid neurotransmitter pools,” Brain Res, vol. 329, no. 1–2, pp. 364–367, Mar. 1985, doi: 10.1016/0006-8993(85)90552-9.
P15311	EZR	sp|P15311|EZRI_HUMAN	EZRI_HUMAN	Ezrin (Cytovillin) (Villin-2) (p81)	EZR VIL2	actin cytoskeleton [GO:0015629]; actin filament [GO:0005884]; adherens junction [GO:0005912]; apical part of cell [GO:0045177]; apical plasma membrane [GO:0016324]; basolateral plasma membrane [GO:0016323]; brush border [GO:0005903]; cell periphery [GO:0071944]; cell projection [GO:0042995]; ciliary basal body [GO:0036064]; cortical cytoskeleton [GO:0030863]; cytoplasm [GO:0005737]; cytoplasmic s…	actin cytoskeleton reorganization [GO:0031532]; actin filament bundle assembly [GO:0051017]; astral microtubule organization [GO:0030953]; cellular response to cAMP [GO:0071320]; cortical microtubule organization [GO:0043622]; establishment of centrosome localization [GO:0051660]; establishment of endothelial barrier [GO:0061028]; establishment or maintenance of apical/basal cell polarity [GO:003…	actin binding [GO:0003779]; actin filament binding [GO:0051015]; ATPase binding [GO:0051117]; cadherin binding [GO:0045296]; cell adhesion molecule binding [GO:0050839]; disordered domain specific binding [GO:0097718]; identical protein binding [GO:0042802]; microtubule binding [GO:0008017]; protein C-terminus binding [GO:0008022]; protein domain specific binding [GO:0019904]; protein kinase A bi…	28.3333	22.4	22.5	18.5	91.3333	102.6	107.333	57.625	6.52006	6.48861	6.28734	5.97858	[1]	mouse	primary cell culture		[78]	E. Anlauf and A. Derouiche, “Glutamine Synthetase as an Astrocytic Marker: Its Cell Type and Vesicle Localization,” Front Endocrinol (Lausanne), vol. 4, no. October, pp. 1–6, 2013, doi: 10.3389/fendo.2013.00144.
O15061	SYNM	sp|O15061|SYNEM_HUMAN	SYNEM_HUMAN	Synemin (Desmuslin)	SYNM DMN KIAA0353 SYN	adherens junction [GO:0005912]; costamere [GO:0043034]; intermediate filament [GO:0005882]; intermediate filament cytoskeleton [GO:0045111]; neurofilament cytoskeleton [GO:0060053]; sarcolemma [GO:0042383]	fast-twitch skeletal muscle fiber contraction [GO:0031443]; intermediate filament cytoskeleton organization [GO:0045104]	intermediate filament binding [GO:0019215]; structural constituent of cytoskeleton [GO:0005200]; structural constituent of muscle [GO:0008307]; vinculin binding [GO:0017166]	15.8333	8	18	1.125	19.6667	9.2	26.8333	1.125	4.61866	4.22018	4.54537	3.16859	[58][59]	rat	brain tissue		[79]	Y. Zhang et al., “Purification and Characterization of Progenitor and Mature Human Astrocytes Reveals Transcriptional and Functional Differences with Mouse,” Neuron, vol. 89, no. 1, pp. 37–53, Jan. 2016, doi: 10.1016/j.neuron.2015.11.013.
Q9NZ56	FMN2	sp|Q9NZ56|FMN2_HUMAN	FMN2_HUMAN	Formin-2	FMN2	cell cortex [GO:0005938]; cytoplasm [GO:0005737]; cytoplasmic vesicle membrane [GO:0030659]; cytosol [GO:0005829]; endoplasmic reticulum [GO:0005783]; endoplasmic reticulum membrane [GO:0005789]; microvillus [GO:0005902]; nucleolus [GO:0005730]; nucleus [GO:0005634]; perinuclear region of cytoplasm [GO:0048471]; plasma membrane [GO:0005886]; spindle [GO:0005819]	actin cytoskeleton reorganization [GO:0031532]; cell migration [GO:0016477]; cellular response to DNA damage stimulus [GO:0006974]; cellular response to hypoxia [GO:0071456]; establishment of meiotic spindle localization [GO:0051295]; formin-nucleated actin cable assembly [GO:0070649]; homologous chromosome movement towards spindle pole in meiosis I anaphase [GO:0051758]; intracellular signal tra…	actin binding [GO:0003779]	6.83333	0.2	2.66667	-	9.5	0.2	3	-	4.30604	2.42374	3.22106	-	[2]	mouse	primary cell culture		[80]	S. Sirko et al., “Astrocyte reactivity after brain injury—: The role of galectins 1 and 3,” Glia, vol. 63, no. 12, pp. 2340–2361, Dec. 2015, doi: 10.1002/glia.22898.
P43004	SLC1A2/GLT-1/EAAT2	sp|P43004|EAA2_HUMAN	EAA2_HUMAN	Excitatory amino acid transporter 2 (Glutamate/aspartate transporter II) (Sodium-dependent glutamate/aspartate transporter 2) (Solute carrier family 1 member 2)	SLC1A2 EAAT2 GLT1	astrocyte projection [GO:0097449]; axolemma [GO:0030673]; cell body [GO:0044297]; cell surface [GO:0009986]; glutamatergic synapse [GO:0098978]; membrane [GO:0016020]; membrane protein complex [GO:0098796]; membrane raft [GO:0045121]; neuron projection terminus [GO:0044306]; plasma membrane [GO:0005886]; presynaptic membrane [GO:0042734]; vesicle [GO:0031982]	adult behavior [GO:0030534]; cellular response to cocaine [GO:0071314]; cellular response to extracellular stimulus [GO:0031668]; chemical synaptic transmission [GO:0007268]; D-aspartate import across plasma membrane [GO:0070779]; glutathione biosynthetic process [GO:0006750]; ion transport [GO:0006811]; L-aspartate import across plasma membrane [GO:0140009]; L-aspartate transmembrane transport […	cysteine transmembrane transporter activity [GO:0033229]; glutamate:sodium symporter activity [GO:0015501]; high-affinity L-glutamate transmembrane transporter activity [GO:0005314]; L-glutamate transmembrane transporter activity [GO:0005313]; metal ion binding [GO:0046872]; neutral amino acid transmembrane transporter activity [GO:0015175]	1.16667	-	0.166667	0.125	0.833333	-	0.166667	0.125	3.57354	-	3.22535	3.5675	[60]	rat	brain tissue		[81]	J. Yu et al., “Induced Pluripotent Stem Cell Lines Derived from Human Somatic Cells,” Science (1979), vol. 318, no. 5858, pp. 1917–1920, Dec. 2007, doi: 10.1126/science.1151526.
P43003	SLC1A3/GLAST/EAAT1	sp|P43003|EAA1_HUMAN;sp|P48664|EAA4_HUMAN	EAA1_HUMAN	Excitatory amino acid transporter 1 (Sodium-dependent glutamate/aspartate transporter 1) (GLAST-1) (Solute carrier family 1 member 3)	SLC1A3 EAAT1 GLAST GLAST1	basal plasma membrane [GO:0009925]; cell surface [GO:0009986]; cytoplasmic vesicle [GO:0031410]; membrane [GO:0016020]; membrane protein complex [GO:0098796]; neuron projection [GO:0043005]; neuronal cell body [GO:0043025]; perinuclear region of cytoplasm [GO:0048471]; plasma membrane [GO:0005886]; synapse [GO:0045202]	auditory behavior [GO:0031223]; cell morphogenesis involved in neuron differentiation [GO:0048667]; cellular response to cocaine [GO:0071314]; cellular sodium ion homeostasis [GO:0006883]; chemical synaptic transmission [GO:0007268]; chloride transmembrane transport [GO:1902476]; cranial nerve development [GO:0021545]; D-aspartate import across plasma membrane [GO:0070779]; gamma-aminobutyric aci…	glutamate binding [GO:0016595]; glutamate:sodium symporter activity [GO:0015501]; high-affinity L-glutamate transmembrane transporter activity [GO:0005314]; L-glutamate transmembrane transporter activity [GO:0005313]; metal ion binding [GO:0046872]; neutral amino acid transmembrane transporter activity [GO:0015175]	0.833333	2	4.16667	0.5	0.833333	2	9.83333	0.5	3.45802	4.41896	4.86406	3.16873	[1] [60]	mouse	primary cell culture		[82]	P. Wongtrakoongate, J. Li, and P. W. Andrews, “DNMT3B inhibits the re-expression of genes associated with induced pluripotency,” Exp Cell Res, vol. 321, no. 2, pp. 231–239, Feb. 2014, doi: 10.1016/j.yexcr.2013.11.024.
O15427	SLC16A3/MCT4	sp|O15427|MOT4_HUMAN	MOT4_HUMAN	Monocarboxylate transporter 4 (MCT 4) (Solute carrier family 16 member 3)	SLC16A3 MCT3 MCT4	apical plasma membrane [GO:0016324]; basolateral plasma membrane [GO:0016323]; lateral plasma membrane [GO:0016328]; membrane [GO:0016020]; nuclear membrane [GO:0031965]; parallel fiber to Purkinje cell synapse [GO:0098688]; plasma membrane [GO:0005886]; postsynaptic density membrane [GO:0098839]; synapse [GO:0045202]	lactate transmembrane transport [GO:0035873]; monocarboxylic acid transport [GO:0015718]; plasma membrane lactate transport [GO:0035879]; protein catabolic process [GO:0030163]; pyruvate transmembrane transport [GO:1901475]	lactate:proton symporter activity [GO:0015650]; monocarboxylic acid transmembrane transporter activity [GO:0008028]; pyruvate transmembrane transporter activity [GO:0050833]; RNA binding [GO:0003723]	3.16667	0.2	1.66667	1	3.33333	0.2	1.83333	1	4.4603	2.96687	3.18596	3.71399	[61]	rat	brain tissue		[83]	S.-W. Park et al., “Regulation of human growth and differentiation factor 3 gene expression by NANOG in human embryonic carcinoma NCCIT cells,” FEBS Lett, vol. 586, no. 19, pp. 3529–3535, Sep. 2012, doi: 10.1016/j.febslet.2012.08.013.
P30531	SLC6A1/GAT-1	sp|P30531|SC6A1_HUMAN	SC6A1_HUMAN	Sodium- and chloride-dependent GABA transporter 1 (GAT-1) (Solute carrier family 6 member 1)	SLC6A1 GABATR GABT1 GAT1	axon [GO:0030424]; cell surface [GO:0009986]; GABA-ergic synapse [GO:0098982]; membrane [GO:0016020]; neuron projection [GO:0043005]; neuronal cell body [GO:0043025]; plasma membrane [GO:0005886]; postsynaptic membrane [GO:0045211]; presynaptic membrane [GO:0042734]	associative learning [GO:0008306]; chemical synaptic transmission [GO:0007268]; chloride transmembrane transport [GO:1902476]; gamma-aminobutyric acid import [GO:0051939]; gamma-aminobutyric acid reuptake [GO:0051936]; inorganic anion import across plasma membrane [GO:0098658]; memory [GO:0007613]; negative regulation of synaptic transmission, GABAergic [GO:0032229]; positive regulation of gamma-…	gamma-aminobutyric acid transmembrane transporter activity [GO:0015185]; gamma-aminobutyric acid:sodium:chloride symporter activity [GO:0005332]; identical protein binding [GO:0042802]; metal ion binding [GO:0046872]; sodium:chloride symporter activity [GO:0015378]	0.5	-	-	-	0.5	-	-	-	2.97655	-	-	-	[62]	rat	brain tissue		[84]	J. Yang et al., “Genome-wide analysis reveals Sall4 to be a major regulator of pluripotency in murine-embryonic stem cells,” Proceedings of the National Academy of Sciences, vol. 105, no. 50, pp. 19756–19761, Dec. 2008, doi: 10.1073/pnas.0809321105.
Q16348	SLC15A2/PPT2	sp|Q16348|S15A2_HUMAN	S15A2_HUMAN	Solute carrier family 15 member 2 (Kidney H(+)/peptide cotransporter) (Oligopeptide transporter, kidney isoform) (Peptide transporter 2)	SLC15A2 PEPT2	apical plasma membrane [GO:0016324]; extracellular exosome [GO:0070062]; plasma membrane [GO:0005886]	dipeptide import across plasma membrane [GO:0140206]; dipeptide transport [GO:0042938]; innate immune response [GO:0045087]; ion transport [GO:0006811]; peptidoglycan transport [GO:0015835]; protein transport [GO:0015031]; regulation of nucleotide-binding oligomerization domain containing signaling pathway [GO:0070424]; renal absorption [GO:0070293]; transport across blood-brain barrier [GO:01501…	dipeptide transmembrane transporter activity [GO:0071916]; peptide:proton symporter activity [GO:0015333]	0.166667	-	2.83333	0.125	0.166667	-	3.66667	0.125	3.23797	-	4.0115	3.06596	[1]	mouse	primary cell culture		[85]	A. Corsinotti et al., “Distinct SoxB1 networks are required for naïve and primed pluripotency,” Elife, vol. 6, pp. 1–28, Dec. 2017, doi: 10.7554/eLife.27746.
P50993	ATP1A2	sp|P50993|AT1A2_HUMAN	AT1A2_HUMAN	Sodium/potassium-transporting ATPase subunit alpha-2 (Na(+)/K(+) ATPase alpha-2 subunit) (EC 7.2.2.13) (Sodium pump subunit alpha-2)	ATP1A2 KIAA0778	caveola [GO:0005901]; cell projection [GO:0042995]; cytoplasm [GO:0005737]; dendritic spine [GO:0043197]; endosome [GO:0005768]; extracellular vesicle [GO:1903561]; intercalated disc [GO:0014704]; membrane [GO:0016020]; neuronal cell body [GO:0043025]; organelle membrane [GO:0031090]; plasma membrane [GO:0005886]; sodium:potassium-exchanging ATPase complex [GO:0005890]; T-tubule [GO:0030315]	adult locomotory behavior [GO:0008344]; amygdala development [GO:0021764]; ATP metabolic process [GO:0046034]; behavioral fear response [GO:0001662]; cardiac muscle contraction [GO:0060048]; cation transmembrane transport [GO:0098655]; cell communication by electrical coupling involved in cardiac conduction [GO:0086064]; cellular potassium ion homeostasis [GO:0030007]; cellular response to mechan…	ATP binding [GO:0005524]; ATP hydrolysis activity [GO:0016887]; ATPase-coupled cation transmembrane transporter activity [GO:0019829]; chaperone binding [GO:0051087]; P-type sodium:potassium-exchanging transporter activity [GO:0005391]; phosphatase activity [GO:0016791]; potassium ion binding [GO:0030955]; protein heterodimerization activity [GO:0046982]; sodium ion binding [GO:0031402]; steroid …	-	-	0.166667	3.25	-	-	-	3.625	-	-	1.62072	3.7645	[63]	rat	brain tissue		[86]	J. Maldonado-Saldivia et al., “Dppa2 and Dppa4 Are Closely Linked SAP Motif Genes Restricted to Pluripotent Cells and the Germ Line,” Stem Cells, vol. 25, no. 1, pp. 19–28, Jan. 2007, doi: 10.1634/stemcells.2006-0269.
O14817	TSPAN4	sp|O14817|TSN4_HUMAN	TSN4_HUMAN	Tetraspanin-4 (Tspan-4) (Novel antigen 2) (NAG-2) (Transmembrane 4 superfamily member 7)	TSPAN4 NAG2 TM4SF7	focal adhesion [GO:0005925]; plasma membrane [GO:0005886]; vesicle [GO:0031982]	protein-containing complex assembly [GO:0065003]	antigen binding [GO:0003823]; integrin binding [GO:0005178]	-	-	0.166667	-	-	-	-	-	-	-	3.49121	-	[48]	mouse	brain tissue		[87]	S. Uxa, P. Castillo-Binder, R. Kohler, K. Stangner, G. A. Müller, and K. Engeland, “Ki-67 gene expression,” Cell Death Differ, vol. 28, no. 12, pp. 3357–3370, Dec. 2021, doi: 10.1038/s41418-021-00823-x.
Q8WYR4	RSPH1	sp|Q8WYR4|RSPH1_HUMAN	RSPH1_HUMAN	Radial spoke head 1 homolog (Cancer/testis antigen 79) (CT79) (Male meiotic metaphase chromosome-associated acidic protein) (Meichroacidin) (Testis-specific gene A2 protein)	RSPH1 TSA2 TSGA2	condensed nuclear chromosome [GO:0000794]; cytosol [GO:0005829]; meiotic spindle [GO:0072687]; motile cilium [GO:0031514]; nucleus [GO:0005634]; outer dense fiber [GO:0001520]	axoneme assembly [GO:0035082]; meiotic cell cycle [GO:0051321]; spermatid development [GO:0007286]		-	0.2	1	-	-	0.2	1.16667	-	-	2.75458	3.75183	-	[64]	mouse	brain tissue
Q8N9F0	NAT8L	sp|Q8N9F0|NAT8L_HUMAN	NAT8L_HUMAN	N-acetylaspartate synthetase (NAA synthetase) (EC 2.3.1.17) (Camello-like protein 3) (N-acetyltransferase 8-like protein)	NAT8L CML3	cytoplasm [GO:0005737]; endoplasmic reticulum membrane [GO:0005789]; mitochondrial matrix [GO:0005759]; mitochondrial membrane [GO:0031966]; mitochondrion [GO:0005739]	aspartate family amino acid metabolic process [GO:0009066]	aspartate N-acetyltransferase activity [GO:0017188]; N-acetyltransferase activity [GO:0008080]	-	-	1	-	-	-	1	-	-	-	3.32296	-	[65]	mouse	brain tissue
Q8WXI4	ACOT11	sp|Q8WXI4|ACO11_HUMAN	ACO11_HUMAN	Acyl-coenzyme A thioesterase 11 (Acyl-CoA thioesterase 11) (EC 3.1.2.-) (Acyl-CoA thioester hydrolase 11) (Adipose-associated thioesterase) (Brown fat-inducible thioesterase) (BFIT) (Palmitoyl-coenzyme A thioesterase) (EC 3.1.2.2)	ACOT11 BFIT KIAA0707 THEA	cytoplasm [GO:0005737]; cytosol [GO:0005829]; extracellular exosome [GO:0070062]; mitochondrial matrix [GO:0005759]	acyl-CoA metabolic process [GO:0006637]; fatty acid metabolic process [GO:0006631]; intracellular signal transduction [GO:0035556]; negative regulation of cold-induced thermogenesis [GO:0120163]; response to cold [GO:0009409]; response to temperature stimulus [GO:0009266]	acyl-CoA hydrolase activity [GO:0047617]; carboxylic ester hydrolase activity [GO:0052689]; long-chain acyl-CoA hydrolase activity [GO:0052816]; long-chain fatty acyl-CoA binding [GO:0036042]; myristoyl-CoA hydrolase activity [GO:0102991]; palmitoyl-CoA hydrolase activity [GO:0016290]	-	1.6	1.33333	-	-	1.4	1.16667	-	-	3.66179	3.7764	-	[1]	mouse	primary cell culture
O75891	ALDH1L1	sp|O75891|AL1L1_HUMAN	AL1L1_HUMAN	Cytosolic 10-formyltetrahydrofolate dehydrogenase (10-FTHFDH) (FDH) (EC 1.5.1.6) (Aldehyde dehydrogenase family 1 member L1)	ALDH1L1 FTHFD	cytosol [GO:0005829]; extracellular exosome [GO:0070062]	10-formyltetrahydrofolate catabolic process [GO:0009258]; biosynthetic process [GO:0009058]; NADPH regeneration [GO:0006740]; one-carbon metabolic process [GO:0006730]	aldehyde dehydrogenase (NAD+) activity [GO:0004029]; formyltetrahydrofolate dehydrogenase activity [GO:0016155]; hydroxymethyl-, formyl- and related transferase activity [GO:0016742]	1	-	0.333333	-	0.833333	-	0.333333	-	3.38547	-	3.54166	-	[66]	mouse	brain tissue
P27338	MAOB	sp|P27338|AOFB_HUMAN	AOFB_HUMAN	Amine oxidase [flavin-containing] B (EC 1.4.3.21) (EC 1.4.3.4) (Monoamine oxidase type B) (MAO-B)	MAOB	mitochondrial envelope [GO:0005740]; mitochondrial outer membrane [GO:0005741]; mitochondrion [GO:0005739]	dopamine catabolic process [GO:0042420]; hydrogen peroxide biosynthetic process [GO:0050665]; negative regulation of serotonin secretion [GO:0014063]; neurotransmitter catabolic process [GO:0042135]; positive regulation of dopamine metabolic process [GO:0045964]; response to aluminum ion [GO:0010044]; response to corticosterone [GO:0051412]; response to ethanol [GO:0045471]; response to lipopolys…	aliphatic amine oxidase activity [GO:0052595]; electron transfer activity [GO:0009055]; flavin adenine dinucleotide binding [GO:0050660]; identical protein binding [GO:0042802]; monoamine oxidase activity [GO:0097621]; phenethylamine:oxygen oxidoreductase (deaminating) activity [GO:0052596]; primary amine oxidase activity [GO:0008131]	21.6667	20.4	21.8333	-	50.6667	53.2	124	-	6.03849	6.16043	6.31004	-	[67]	human	post-mortem brain
P00352	ALDH1A1	sp|P00352|AL1A1_HUMAN	AL1A1_HUMAN	Aldehyde dehydrogenase 1A1 (EC 1.2.1.19) (EC 1.2.1.28) (EC 1.2.1.3) (EC 1.2.1.36) (3-deoxyglucosone dehydrogenase) (ALDH-E1) (ALHDII) (Aldehyde dehydrogenase family 1 member A1) (Aldehyde dehydrogenase, cytosolic) (Retinal dehydrogenase 1) (RALDH 1) (RalDH1)	ALDH1A1 ALDC ALDH1 PUMB1	axon [GO:0030424]; cytoplasm [GO:0005737]; cytosol [GO:0005829]; extracellular exosome [GO:0070062]; synapse [GO:0045202]	cellular aldehyde metabolic process [GO:0006081]; cellular detoxification of aldehyde [GO:0110095]; fructosamine catabolic process [GO:0030392]; gamma-aminobutyric acid biosynthetic process [GO:0009449]; maintenance of lens transparency [GO:0036438]; negative regulation of cold-induced thermogenesis [GO:0120163]; retinoid metabolic process [GO:0001523]; retinol metabolic process [GO:0042572]	3-deoxyglucosone dehydrogenase activity [GO:0106373]; aldehyde dehydrogenase (NAD+) activity [GO:0004029]; aminobutyraldehyde dehydrogenase activity [GO:0019145]; androgen binding [GO:0005497]; benzaldehyde dehydrogenase (NAD+) activity [GO:0018479]; glyceraldehyde-3-phosphate dehydrogenase (NAD+) (non-phosphorylating) activity [GO:0043878]; GTPase activator activity [GO:0005096]; NAD binding [GO…	28.8333	38.6	37.3333	2.5	126.333	315.8	716.833	3.125	6.8131	7.27856	7.39093	4.65814	[68]	human	post-mortem/fetal brain
P11217	PYGM	sp|P11217|PYGM_HUMAN	PYGM_HUMAN	Glycogen phosphorylase, muscle form (EC 2.4.1.1) (Myophosphorylase)	PYGM	cytoplasm [GO:0005737]; cytosol [GO:0005829]; extracellular exosome [GO:0070062]	glycogen catabolic process [GO:0005980]; glycogen metabolic process [GO:0005977]	glycogen phosphorylase activity [GO:0008184]; linear malto-oligosaccharide phosphorylase activity [GO:0102250]; nucleotide binding [GO:0000166]; pyridoxal phosphate binding [GO:0030170]; SHG alpha-glucan phosphorylase activity [GO:0102499]	2.5	3.2	17.8333	0.25	2.5	2.6	25.1667	0.125	3.56894	4.20585	4.91888	1.83664	[69]	rat	brain tissue
P11498	PC	sp|P11498|PYC_HUMAN	PYC_HUMAN	Pyruvate carboxylase, mitochondrial (EC 6.4.1.1) (Pyruvic carboxylase) (PCB)	PC	cytoplasm [GO:0005737]; cytosol [GO:0005829]; mitochondrial matrix [GO:0005759]; mitochondrion [GO:0005739]	gluconeogenesis [GO:0006094]; lipid metabolic process [GO:0006629]; NADH metabolic process [GO:0006734]; NADP metabolic process [GO:0006739]; negative regulation of gene expression [GO:0010629]; positive regulation by host of viral process [GO:0044794]; pyruvate metabolic process [GO:0006090]; viral release from host cell [GO:0019076]; viral RNA genome packaging [GO:0019074]	ATP binding [GO:0005524]; biotin binding [GO:0009374]; identical protein binding [GO:0042802]; metal ion binding [GO:0046872]; pyruvate carboxylase activity [GO:0004736]	14	11.6	18.5	5.25	17.3333	14.6	28	5.625	4.75255	4.86561	4.90785	3.88164	[70]	mouse	brain tissue
P30041	PRDX6	sp|P30041|PRDX6_HUMAN	PRDX6_HUMAN	Peroxiredoxin-6 (EC 1.11.1.27) (1-Cys peroxiredoxin) (1-Cys PRX) (24 kDa protein) (Acidic calcium-independent phospholipase A2) (aiPLA2) (EC 3.1.1.4) (Antioxidant protein 2) (Glutathione-dependent peroxiredoxin) (Liver 2D page spot 40) (Lysophosphatidylcholine acyltransferase 5) (LPC acyltransferase 5) (LPCAT-5) (Lyso-PC acyltransferase 5) (EC 2.3.1.23) (Non-selenium glutathione peroxidase) (NSGP…	PRDX6 AOP2 KIAA0106	azurophil granule lumen [GO:0035578]; cytoplasm [GO:0005737]; cytosol [GO:0005829]; extracellular exosome [GO:0070062]; extracellular region [GO:0005576]; extracellular space [GO:0005615]; membrane [GO:0016020]; mitochondrion [GO:0005739]; nucleus [GO:0005634]; perinuclear region of cytoplasm [GO:0048471]	cell redox homeostasis [GO:0045454]; cellular oxidant detoxification [GO:0098869]; glycerophospholipid catabolic process [GO:0046475]; positive regulation of mRNA splicing, via spliceosome [GO:0048026]; response to oxidative stress [GO:0006979]	1-acylglycerophosphocholine O-acyltransferase activity [GO:0047184]; cadherin binding [GO:0045296]; calcium-independent phospholipase A2 activity [GO:0047499]; glutathione peroxidase activity [GO:0004602]; identical protein binding [GO:0042802]; peroxiredoxin activity [GO:0051920]; phospholipase A2 activity [GO:0004623]; ubiquitin protein ligase binding [GO:0031625]	21.5	21.4	20.6667	19.5	93	158	186	123	7.25022	7.49634	7.18711	7.0903	[2]	mouse	primary cell culture
P15104	GLUL	sp|P15104|GLNA_HUMAN	GLNA_HUMAN	Glutamine synthetase (GS) (EC 6.3.1.2) (Glutamate--ammonia ligase) (Palmitoyltransferase GLUL) (EC 2.3.1.225)	GLUL GLNS	axon terminus [GO:0043679]; cytoplasm [GO:0005737]; cytosol [GO:0005829]; extracellular exosome [GO:0070062]; glial cell projection [GO:0097386]; mitochondrion [GO:0005739]; myelin sheath [GO:0043209]; nucleus [GO:0005634]; perikaryon [GO:0043204]; plasma membrane [GO:0005886]; protein-containing complex [GO:0032991]; rough endoplasmic reticulum [GO:0005791]	ammonia assimilation cycle [GO:0019676]; angiogenesis [GO:0001525]; cell population proliferation [GO:0008283]; cellular response to starvation [GO:0009267]; glutamate catabolic process [GO:0006538]; glutamine biosynthetic process [GO:0006542]; positive regulation of epithelial cell proliferation [GO:0050679]; positive regulation of insulin secretion [GO:0032024]; positive regulation of synaptic …	ATP binding [GO:0005524]; dynein light chain binding [GO:0045503]; glutamate binding [GO:0016595]; glutamate-ammonia ligase activity [GO:0004356]; identical protein binding [GO:0042802]; magnesium ion binding [GO:0000287]; manganese ion binding [GO:0030145]; protein-cysteine S-palmitoyltransferase activity [GO:0019706]	8.16667	10	6.83333	5.75	12	22	19.8333	8.875	5.49124	5.78519	5.47762	4.92455	[71]	rat	primary cell culture
P09488	GSTM1	sp|P09488|GSTM1_HUMAN	GSTM1_HUMAN	Glutathione S-transferase Mu 1 (EC 2.5.1.18) (GST HB subunit 4) (GST class-mu 1) (GSTM1-1) (GSTM1a-1a) (GSTM1b-1b) (GTH4)	GSTM1 GST1	cytoplasm [GO:0005737]; cytosol [GO:0005829]; intercellular bridge [GO:0045171]	cellular detoxification of nitrogen compound [GO:0070458]; glutathione derivative biosynthetic process [GO:1901687]; glutathione metabolic process [GO:0006749]; hepoxilin biosynthetic process [GO:0051122]; nitrobenzene metabolic process [GO:0018916]; prostaglandin metabolic process [GO:0006693]; xenobiotic catabolic process [GO:0042178]	enzyme binding [GO:0019899]; glutathione binding [GO:0043295]; glutathione transferase activity [GO:0004364]; protein homodimerization activity [GO:0042803]	10.3333	13.2	12.3333	9	21.5	32.6	37.8333	17.5	6.05059	6.26943	6.24265	5.51035	[2]	mouse	primary cell culture
P11216	PYGB	sp|P11216|PYGB_HUMAN	PYGB_HUMAN	Glycogen phosphorylase, brain form (EC 2.4.1.1)	PYGB	azurophil granule lumen [GO:0035578]; cytoplasm [GO:0005737]; extracellular exosome [GO:0070062]; extracellular region [GO:0005576]; membrane [GO:0016020]	glycogen catabolic process [GO:0005980]	glycogen phosphorylase activity [GO:0008184]; linear malto-oligosaccharide phosphorylase activity [GO:0102250]; pyridoxal phosphate binding [GO:0030170]; SHG alpha-glucan phosphorylase activity [GO:0102499]	46	38.6	34.6667	25.5	119.167	86.2	114.167	42.75	6.25543	6.07467	5.96721	5.28339	[69]	rat	brain tissue
P21266	GSTM3	sp|P21266|GSTM3_HUMAN	GSTM3_HUMAN	Glutathione S-transferase Mu 3 (EC 2.5.1.18) (GST class-mu 3) (GSTM3-3) (hGSTM3-3)	GSTM3 GST5	cytoplasm [GO:0005737]; cytosol [GO:0005829]; extracellular exosome [GO:0070062]; intercellular bridge [GO:0045171]; nucleus [GO:0005634]; sperm fibrous sheath [GO:0035686]	cellular detoxification of nitrogen compound [GO:0070458]; establishment of blood-nerve barrier [GO:0008065]; glutathione metabolic process [GO:0006749]; nitrobenzene metabolic process [GO:0018916]; response to estrogen [GO:0043627]; xenobiotic catabolic process [GO:0042178]	enzyme binding [GO:0019899]; glutathione binding [GO:0043295]; glutathione transferase activity [GO:0004364]; identical protein binding [GO:0042802]; protein homodimerization activity [GO:0042803]	19.8333	17.8	14.6667	6.125	60.8333	57	61.5	8.875	6.77846	6.6614	6.45168	5.26462	[72]	human	brain tissue
Q9UKU0	ACSL6	sp|Q9UKU0|ACSL6_HUMAN	ACSL6_HUMAN	Long-chain-fatty-acid--CoA ligase 6 (EC 6.2.1.3) (Arachidonate--CoA ligase) (EC 6.2.1.15) (Long-chain acyl-CoA synthetase 6) (LACS 6)	ACSL6 ACS2 FACL6 KIAA0837 LACS5	endoplasmic reticulum [GO:0005783]; endoplasmic reticulum membrane [GO:0005789]; membrane [GO:0016020]; mitochondrial outer membrane [GO:0005741]; peroxisomal membrane [GO:0005778]; plasma membrane [GO:0005886]	acyl-CoA metabolic process [GO:0006637]; lipid biosynthetic process [GO:0008610]; long-chain fatty acid metabolic process [GO:0001676]; long-chain fatty-acyl-CoA biosynthetic process [GO:0035338]; neuroblast proliferation [GO:0007405]; very long-chain fatty acid metabolic process [GO:0000038]	arachidonate-CoA ligase activity [GO:0047676]; ATP binding [GO:0005524]; enzyme binding [GO:0019899]; long-chain fatty acid-CoA ligase activity [GO:0004467]; protein homodimerization activity [GO:0042803]	0.666667	-	-	-	0.666667	-	-	-	2.62334	-	-	-	[65]	mouse	brain tissue
Q9H9Z2	LIN28A	sp|Q9H9Z2|LN28A_HUMAN	LN28A_HUMAN	Protein lin-28 homolog A (Lin-28A) (Zinc finger CCHC domain-containing protein 1)	LIN28A CSDD1 LIN28 ZCCHC1	cytoplasm [GO:0005737]; cytoplasmic stress granule [GO:0010494]; cytosol [GO:0005829]; nucleolus [GO:0005730]; nucleus [GO:0005634]; P-body [GO:0000932]; polysome [GO:0005844]; ribonucleoprotein complex [GO:1990904]; rough endoplasmic reticulum [GO:0005791]	cellular response to glucose stimulus [GO:0071333]; germ cell development [GO:0007281]; miRNA catabolic process [GO:0010587]; negative regulation of glial cell differentiation [GO:0045686]; negative regulation of translation [GO:0017148]; positive regulation of cell proliferation involved in kidney development [GO:1901724]; positive regulation of cytoplasmic translation [GO:2000767]; positive reg…	G-quadruplex RNA binding [GO:0002151]; miRNA binding [GO:0035198]; mRNA binding [GO:0003729]; polysome binding [GO:1905538]; protein-RNA adaptor activity [GO:0140517]; RNA binding [GO:0003723]; sequence-specific mRNA binding [GO:1990825]; translation initiation factor binding [GO:0031369]; zinc ion binding [GO:0008270]	-	-	-	15.75	-	-	-	76.625	-	-	-	6.87913	[73]	human	iPSCs
Q9UBC3	DNMT3B	sp|Q9UBC3|DNM3B_HUMAN	DNM3B_HUMAN	DNA (cytosine-5)-methyltransferase 3B (Dnmt3b) (EC 2.1.1.37) (DNA methyltransferase HsaIIIB) (DNA MTase HsaIIIB) (M.HsaIIIB)	DNMT3B	catalytic complex [GO:1902494]; nucleoplasm [GO:0005654]; nucleus [GO:0005634]	C-5 methylation of cytosine [GO:0090116]; DNA methylation [GO:0006306]; negative regulation of transcription by RNA polymerase II [GO:0000122]; positive regulation of gene expression [GO:0010628]	DNA (cytosine-5-)-methyltransferase activity [GO:0003886]; DNA (cytosine-5-)-methyltransferase activity, acting on CpG substrates [GO:0051718]; DNA binding [GO:0003677]; DNA-methyltransferase activity [GO:0009008]; metal ion binding [GO:0046872]; transcription corepressor activity [GO:0003714]	-	-	-	22.625	-	-	-	49.625	-	-	-	5.47018	[74]	human	ESC line H7
Q01860	POU5F1/OCT4	sp|Q01860|PO5F1_HUMAN;sp|Q06416|P5F1B_HUMAN	PO5F1_HUMAN	POU domain, class 5, transcription factor 1 (Octamer-binding protein 3) (Oct-3) (Octamer-binding protein 4) (Oct-4) (Octamer-binding transcription factor 3) (OTF-3)	POU5F1 OCT3 OCT4 OTF3	cytoplasm [GO:0005737]; cytosol [GO:0005829]; mitochondrion [GO:0005739]; nucleoplasm [GO:0005654]; nucleus [GO:0005634]; transcription regulator complex [GO:0005667]	anatomical structure morphogenesis [GO:0009653]; blastocyst development [GO:0001824]; BMP signaling pathway involved in heart induction [GO:0003130]; cardiac cell fate determination [GO:0060913]; cell fate commitment involved in formation of primary germ layer [GO:0060795]; endodermal cell fate specification [GO:0001714]; negative regulation of miRNA transcription [GO:1902894]; negative regulatio…	DNA binding [GO:0003677]; DNA-binding transcription factor activity [GO:0003700]; DNA-binding transcription factor activity, RNA polymerase II-specific [GO:0000981]; DNA-binding transcription repressor activity, RNA polymerase II-specific [GO:0001227]; miRNA binding [GO:0035198]; RNA binding [GO:0003723]; RNA polymerase II cis-regulatory region sequence-specific DNA binding [GO:0000978]; RNA poly…	-	-	-	7.75	-	-	-	15.75	-	-	-	5.36824	[75]	human	iPSCs
Q9NR23	GDF3	sp|Q9NR23|GDF3_HUMAN	GDF3_HUMAN	Growth/differentiation factor 3 (GDF-3)	GDF3 UNQ222/PRO248	cytoplasm [GO:0005737]; extracellular space [GO:0005615]	BMP signaling pathway [GO:0030509]; endoderm development [GO:0007492]; eye development [GO:0001654]; formation of anatomical boundary [GO:0048859]; in utero embryonic development [GO:0001701]; mesoderm development [GO:0007498]; negative regulation of BMP signaling pathway [GO:0030514]; negative regulation of epidermal cell differentiation [GO:0045605]; negative regulation of myoblast differentiat…	cytokine activity [GO:0005125]; growth factor activity [GO:0008083]; protein kinase binding [GO:0019901]	0.166667	-	-	6.625	0.166667	-	-	10.625	3.41691	-	-	5.27745	[76]	human	NCCIT cell line
Q9UJQ4	SALL4	sp|Q9UJQ4|SALL4_HUMAN	SALL4_HUMAN	Sal-like protein 4 (Zinc finger protein 797) (Zinc finger protein SALL4)	SALL4 ZNF797	cytoplasm [GO:0005737]; heterochromatin [GO:0000792]; intracellular membrane-bounded organelle [GO:0043231]; nucleoplasm [GO:0005654]; nucleus [GO:0005634]; protein-containing complex [GO:0032991]	embryonic limb morphogenesis [GO:0030326]; inner cell mass cell proliferation [GO:0001833]; negative regulation of transcription by RNA polymerase II [GO:0000122]; neural tube closure [GO:0001843]; positive regulation of transcription by RNA polymerase II [GO:0045944]; regulation of transcription by RNA polymerase II [GO:0006357]; somatic stem cell population maintenance [GO:0035019]; ventricular…	DNA-binding transcription factor activity, RNA polymerase II-specific [GO:0000981]; metal ion binding [GO:0046872]; RNA polymerase II cis-regulatory region sequence-specific DNA binding [GO:0000978]	-	-	-	15.125	-	-	-	25.75	-	-	-	4.82715	[77]	mouse	ESCs
P41225	SOX3	sp|P41225|SOX3_HUMAN	SOX3_HUMAN	Transcription factor SOX-3	SOX3	chromatin [GO:0000785]; nucleoplasm [GO:0005654]	anatomical structure morphogenesis [GO:0009653]; cell differentiation [GO:0030154]; central nervous system development [GO:0007417]; face development [GO:0060324]; hypothalamus development [GO:0021854]; negative regulation of neuron differentiation [GO:0045665]; negative regulation of transcription by RNA polymerase II [GO:0000122]; pituitary gland development [GO:0021983]; positive regulation of…	DNA binding [GO:0003677]; DNA-binding transcription factor activity, RNA polymerase II-specific [GO:0000981]; RNA polymerase II cis-regulatory region sequence-specific DNA binding [GO:0000978]; sequence-specific double-stranded DNA binding [GO:1990837]	-	-	-	1	-	-	-	1.375	-	-	-	3.89516	[78]	mouse	ESCs
Q7Z7J5	DPPA2	sp|Q7Z7J5|DPPA2_HUMAN	DPPA2_HUMAN	Developmental pluripotency-associated protein 2 (Pluripotent embryonic stem cell-related gene 1 protein)	DPPA2 PESCRG1	nucleoplasm [GO:0005654]; nucleus [GO:0005634]	system development [GO:0048731]	chromatin binding [GO:0003682]	-	-	-	0.625	-	-	-	0.75	-	-	-	3.30755	[79]	mouse	ESCs
Q9H9S0	NANOG	sp|Q9H9S0|NANOG_HUMAN;sp|Q8N7R0|NANG2_HUMAN;sp|Q6NSW7|NANP8_HUMAN	NANOG_HUMAN	Homeobox protein NANOG (Homeobox transcription factor Nanog) (hNanog)	NANOG	chromatin [GO:0000785]; intracellular membrane-bounded organelle [GO:0043231]; nucleolus [GO:0005730]; nucleoplasm [GO:0005654]; nucleus [GO:0005634]	cell differentiation [GO:0030154]; endodermal cell fate specification [GO:0001714]; positive regulation of stem cell proliferation [GO:2000648]; positive regulation of transcription by RNA polymerase II [GO:0045944]; regulation of cell differentiation [GO:0045595]; regulation of DNA-templated transcription [GO:0006355]; regulation of gene expression [GO:0010468]; regulation of transcription by RN…	DNA binding [GO:0003677]; DNA-binding transcription factor activity [GO:0003700]; DNA-binding transcription factor activity, RNA polymerase II-specific [GO:0000981]; DNA-binding transcription repressor activity, RNA polymerase II-specific [GO:0001227]; RNA polymerase II cis-regulatory region sequence-specific DNA binding [GO:0000978]; RNA polymerase II transcription regulatory region sequence-spe…	-	-	-	0.625	-	-	-	0.75	-	-	-	3.14925	[80]	human	iPSCs
Q7L190	DPPA4	sp|Q7L190|DPPA4_HUMAN	DPPA4_HUMAN	Developmental pluripotency-associated protein 4	DPPA4	nucleoplasm [GO:0005654]; nucleus [GO:0005634]	lung-associated mesenchyme development [GO:0060484]; system development [GO:0048731]	chromatin binding [GO:0003682]	-	0.2	-	8.5	-	0.2	-	24.125	-	3.31889	-	5.7653	[79]	mouse	ESCs
Q9BYG3	KI67	sp|Q9BYG3|MK67I_HUMAN	MK67I_HUMAN	MKI67 FHA domain-interacting nucleolar phosphoprotein (Nucleolar phosphoprotein Nopp34) (Nucleolar protein interacting with the FHA domain of pKI-67) (hNIFK)	NIFK MKI67IP NOPP34	chromosome [GO:0005694]; condensed nuclear chromosome [GO:0000794]; cytoplasm [GO:0005737]; nucleolus [GO:0005730]; nucleoplasm [GO:0005654]	maturation of LSU-rRNA from tricistronic rRNA transcript (SSU-rRNA, 5.8S rRNA, LSU-rRNA) [GO:0000463]; protein-containing complex assembly [GO:0065003]; rRNA metabolic process [GO:0016072]; rRNA transcription [GO:0009303]	RNA binding [GO:0003723]	6.33333	5.4	5.5	11.75	7.66667	8.6	7.83333	25.25	4.95998	5.03505	4.81055	5.63642	[81]	human	hTERT-BJ cell line
Intermediate filaments (IFs)
P07196	NEFL	sp|P07196|NFL_HUMAN	NFL_HUMAN	Neurofilament light polypeptide (NF-L) (68 kDa neurofilament protein) (Neurofilament triplet L protein)	NEFL NF68 NFL	axon [GO:0030424]; axon cytoplasm [GO:1904115]; cholinergic synapse [GO:0098981]; cytoplasm [GO:0005737]; cytosol [GO:0005829]; growth cone [GO:0030426]; intermediate filament [GO:0005882]; neurofilament [GO:0005883]; neuromuscular junction [GO:0031594]; postsynaptic intermediate filament cytoskeleton [GO:0099160]; presynaptic intermediate filament cytoskeleton [GO:0099182]; Schaffer collateral -…	anterograde axonal transport [GO:0008089]; axonal transport of mitochondrion [GO:0019896]; axonogenesis [GO:0007409]; cerebral cortex development [GO:0021987]; hippocampus development [GO:0021766]; intermediate filament organization [GO:0045109]; intermediate filament polymerization or depolymerization [GO:0045105]; locomotion [GO:0040011]; microtubule cytoskeleton organization [GO:0000226]; moto…	identical protein binding [GO:0042802]; phospholipase binding [GO:0043274]; protein C-terminus binding [GO:0008022]; protein domain specific binding [GO:0019904]; protein-containing complex binding [GO:0044877]; protein-macromolecule adaptor activity [GO:0030674]; structural constituent of cytoskeleton [GO:0005200]; structural constituent of postsynaptic intermediate filament cytoskeleton [GO:009…	29.1667	23.8	24	0.125	81	104.8	83.6667	0.25	6.46921	6.59648	6.15604	2.64394
P07197	NEFM	sp|P07197|NFM_HUMAN	NFM_HUMAN	Neurofilament medium polypeptide (NF-M) (160 kDa neurofilament protein) (Neurofilament 3) (Neurofilament triplet M protein)	NEFM NEF3 NFM	axon [GO:0030424]; cytoplasm [GO:0005737]; intermediate filament [GO:0005882]; intermediate filament cytoskeleton [GO:0045111]; neurofibrillary tangle [GO:0097418]; neurofilament [GO:0005883]; postsynaptic intermediate filament cytoskeleton [GO:0099160]	intermediate filament organization [GO:0045109]; neurofilament bundle assembly [GO:0033693]	microtubule binding [GO:0008017]; structural constituent of cytoskeleton [GO:0005200]	47.3333	41.6	41.1667	3.375	136	192.6	139.667	5.875	6.57076	6.83572	6.2462	4.96674
P12036	NEFH	sp|P12036|NFH_HUMAN	NFH_HUMAN	Neurofilament heavy polypeptide (NF-H) (200 kDa neurofilament protein) (Neurofilament triplet H protein)	NEFH KIAA0845 NFH	axon [GO:0030424]; cytoplasm [GO:0005737]; cytoskeleton [GO:0005856]; neurofibrillary tangle [GO:0097418]; neurofilament [GO:0005883]; postsynaptic density [GO:0014069]; postsynaptic intermediate filament cytoskeleton [GO:0099160]; Schaffer collateral - CA1 synapse [GO:0098685]	axon development [GO:0061564]; axonogenesis [GO:0007409]; cell projection assembly [GO:0030031]; cellular response to leukemia inhibitory factor [GO:1990830]; intermediate filament bundle assembly [GO:0045110]; microtubule cytoskeleton organization [GO:0000226]; neurofilament bundle assembly [GO:0033693]; neurofilament cytoskeleton organization [GO:0060052]; peripheral nervous system neuron axono…	dynein complex binding [GO:0070840]; kinesin binding [GO:0019894]; microtubule binding [GO:0008017]; protein kinase binding [GO:0019901]; protein-macromolecule adaptor activity [GO:0030674]; structural constituent of cytoskeleton [GO:0005200]; structural constituent of postsynaptic intermediate filament cytoskeleton [GO:0099184]	0.833333	0.6	0.166667	-	1.16667	0.6	0.333333	-	3.47394	3.21153	2.40642	-
Q16352	INA	sp|Q16352|AINX_HUMAN	AINX_HUMAN	Alpha-internexin (Alpha-Inx) (66 kDa neurofilament protein) (NF-66) (Neurofilament-66) (Neurofilament 5)	INA NEF5	cytoplasm [GO:0005737]; cytoplasmic ribonucleoprotein granule [GO:0036464]; extracellular space [GO:0005615]; intermediate filament [GO:0005882]; neurofilament [GO:0005883]; postsynaptic intermediate filament cytoskeleton [GO:0099160]; Schaffer collateral - CA1 synapse [GO:0098685]	cell differentiation [GO:0030154]; cellular response to leukemia inhibitory factor [GO:1990830]; intermediate filament organization [GO:0045109]; neurofilament cytoskeleton organization [GO:0060052]; postsynaptic modulation of chemical synaptic transmission [GO:0099170]; substantia nigra development [GO:0021762]	structural constituent of cytoskeleton [GO:0005200]; structural constituent of postsynaptic intermediate filament cytoskeleton [GO:0099184]	30.3333	19.2	12.3333	13.125	95.5	57.4	25.5	22	6.80758	6.24274	5.37113	5.23867
P14136	GFAP	sp|P14136|GFAP_HUMAN	GFAP_HUMAN	Glial fibrillary acidic protein (GFAP)	GFAP	astrocyte end-foot [GO:0097450]; cell body [GO:0044297]; cell projection [GO:0042995]; cytoplasm [GO:0005737]; cytoplasmic side of lysosomal membrane [GO:0098574]; cytosol [GO:0005829]; intermediate filament [GO:0005882]; intermediate filament cytoskeleton [GO:0045111]	astrocyte development [GO:0014002]; Bergmann glial cell differentiation [GO:0060020]; D-aspartate import across plasma membrane [GO:0070779]; extracellular matrix organization [GO:0030198]; gene expression [GO:0010467]; intermediate filament organization [GO:0045109]; intracellular protein transport [GO:0006886]; long-term synaptic potentiation [GO:0060291]; negative regulation of neuron projecti…	identical protein binding [GO:0042802]; integrin binding [GO:0005178]; kinase binding [GO:0019900]; structural constituent of cytoskeleton [GO:0005200]	3.5	-	22.3333	-	4.83333	-	52.5	-	4.56893	-	5.95021	-
P08670	VIM	sp|P08670|VIME_HUMAN;sp|P17661|DESM_HUMAN;sp|P41219|PERI_HUMAN	VIME_HUMAN	Vimentin	VIM	axon [GO:0030424]; cell leading edge [GO:0031252]; cytoplasm [GO:0005737]; cytoskeleton [GO:0005856]; cytosol [GO:0005829]; extracellular exosome [GO:0070062]; focal adhesion [GO:0005925]; intermediate filament [GO:0005882]; intermediate filament cytoskeleton [GO:0045111]; microtubule organizing center [GO:0005815]; nuclear matrix [GO:0016363]; peroxisome [GO:0005777]; phagocytic vesicle [GO:0045…	astrocyte development [GO:0014002]; Bergmann glial cell differentiation [GO:0060020]; cellular response to lipopolysaccharide [GO:0071222]; cellular response to muramyl dipeptide [GO:0071225]; cellular response to type II interferon [GO:0071346]; intermediate filament organization [GO:0045109]; lens fiber cell development [GO:0070307]; negative regulation of neuron projection development [GO:0010…	double-stranded RNA binding [GO:0003725]; identical protein binding [GO:0042802]; keratin filament binding [GO:1990254]; molecular adaptor activity [GO:0060090]; protein domain specific binding [GO:0019904]; scaffold protein binding [GO:0097110]; structural constituent of cytoskeleton [GO:0005200]; structural constituent of eye lens [GO:0005212]	49	40.6	41.1667	31.25	473.5	813.2	612.333	225.75	7.65007	7.79028	7.42878	6.87599
P48681	NES	sp|P48681|NEST_HUMAN	NEST_HUMAN	Nestin	NES Nbla00170	cytoplasm [GO:0005737]; intermediate filament [GO:0005882]; intermediate filament cytoskeleton [GO:0045111]	brain development [GO:0007420]; cell projection morphogenesis [GO:0048858]; central nervous system development [GO:0007417]; embryonic camera-type eye development [GO:0031076]; G2/M transition of mitotic cell cycle [GO:0000086]; negative regulation of catalytic activity [GO:0043086]; negative regulation of neuron apoptotic process [GO:0043524]; negative regulation of protein binding [GO:0032091];…	CCR5 chemokine receptor binding [GO:0031730]; intermediate filament binding [GO:0019215]	27.3333	26.2	4.66667	44.75	39.1667	41.6	4.66667	96.25	5.15991	5.26555	3.38194	5.64931
P05109	S100A8	sp|P05109|S10A8_HUMAN	S10A8_HUMAN	Protein S100-A8 (Calgranulin-A) (Calprotectin L1L subunit) (Cystic fibrosis antigen) (CFAG) (Leukocyte L1 complex light chain) (Migration inhibitory factor-related protein 8) (MRP-8) (p8) (S100 calcium-binding protein A8) (Urinary stone protein band A)	S100A8 CAGA CFAG MRP8	collagen-containing extracellular matrix [GO:0062023]; cytoskeleton [GO:0005856]; cytosol [GO:0005829]; extracellular exosome [GO:0070062]; extracellular region [GO:0005576]; extracellular space [GO:0005615]; intermediate filament cytoskeleton [GO:0045111]; nucleus [GO:0005634]; plasma membrane [GO:0005886]; secretory granule lumen [GO:0034774]	activation of cysteine-type endopeptidase activity involved in apoptotic process [GO:0006919]; acute inflammatory response [GO:0002526]; apoptotic process [GO:0006915]; astrocyte development [GO:0014002]; autocrine signaling [GO:0035425]; autophagy [GO:0006914]; chronic inflammatory response [GO:0002544]; defense response to bacterium [GO:0042742]; defense response to fungus [GO:0050832]; inflamm…	arachidonic acid binding [GO:0050544]; calcium ion binding [GO:0005509]; calcium-dependent protein binding [GO:0048306]; microtubule binding [GO:0008017]; RAGE receptor binding [GO:0050786]; Toll-like receptor 4 binding [GO:0035662]; zinc ion binding [GO:0008270]	0.333333	1.2	0.666667	0.875	0.333333	1.6	0.833333	1	3.68671	4.74217	4.15265	3.96803
O14786	NRP1	sp|O14786|NRP1_HUMAN	NRP1_HUMAN	Neuropilin-1 (Vascular endothelial cell growth factor 165 receptor) (CD antigen CD304)	NRP1 NRP VEGF165R	axon [GO:0030424]; cytoplasmic vesicle [GO:0031410]; cytosol [GO:0005829]; early endosome [GO:0005769]; extracellular space [GO:0005615]; focal adhesion [GO:0005925]; glutamatergic synapse [GO:0098978]; mitochondrial membrane [GO:0031966]; neurofilament [GO:0005883]; neuron projection [GO:0043005]; plasma membrane [GO:0005886]; postsynaptic membrane [GO:0045211]; receptor complex [GO:0043235]; se…	actin cytoskeleton reorganization [GO:0031532]; angiogenesis [GO:0001525]; angiogenesis involved in coronary vascular morphogenesis [GO:0060978]; animal organ morphogenesis [GO:0009887]; artery morphogenesis [GO:0048844]; axon extension involved in axon guidance [GO:0048846]; axon guidance [GO:0007411]; axonal fasciculation [GO:0007413]; axonogenesis involved in innervation [GO:0060385]; basal de…	coreceptor activity [GO:0015026]; cytokine binding [GO:0019955]; growth factor binding [GO:0019838]; GTPase activator activity [GO:0005096]; heparin binding [GO:0008201]; metal ion binding [GO:0046872]; protein kinase binding [GO:0019901]; semaphorin receptor activity [GO:0017154]; signaling receptor activity [GO:0038023]; vascular endothelial growth factor binding [GO:0038085]; vascular endothel…	2.33333	0.2	-	-	2.5	0.2	-	-	3.56573	-	-	-
Q9GZM8	NDEL1	sp|Q9GZM8|NDEL1_HUMAN	NDEL1_HUMAN	Nuclear distribution protein nudE-like 1 (Protein Nudel) (Mitosin-associated protein 1)	NDEL1 EOPA MITAP1 NUDEL	axon cytoplasm [GO:1904115]; axon hillock [GO:0043203]; cell leading edge [GO:0031252]; central region of growth cone [GO:0090724]; centrosome [GO:0005813]; cytosol [GO:0005829]; kinesin complex [GO:0005871]; kinetochore [GO:0000776]; microtubule [GO:0005874]; neurofilament cytoskeleton [GO:0060053]; nuclear envelope [GO:0005635]; spindle [GO:0005819]; synaptic vesicle [GO:0008021]	activation of GTPase activity [GO:0090630]; cell migration [GO:0016477]; central nervous system neuron axonogenesis [GO:0021955]; centrosome localization [GO:0051642]; cerebral cortex radially oriented cell migration [GO:0021799]; chromosome segregation [GO:0007059]; establishment of chromosome localization [GO:0051303]; establishment of mitotic spindle orientation [GO:0000132]; inner cell mass c…	alpha-tubulin binding [GO:0043014]; beta-tubulin binding [GO:0048487]; identical protein binding [GO:0042802]; microtubule binding [GO:0008017]; oligopeptidase activity [GO:0070012]; protein-containing complex binding [GO:0044877]	0.833333	0.4	0.166667	-	0.833333	0.6	0.333333	-	3.4802	2.87285	1.89684	-
Q86VW0	SESTD1	sp|Q86VW0|SESD1_HUMAN	SESD1_HUMAN	SEC14 domain and spectrin repeat-containing protein 1 (Huntingtin-interacting protein-like protein) (Protein Solo)	SESTD1 SOLO	intermediate filament cytoskeleton [GO:0045111]	negative regulation of calcium ion transmembrane transport via high voltage-gated calcium channel [GO:1904878]	phosphatidic acid binding [GO:0070300]; phosphatidylinositol-3,4-bisphosphate binding [GO:0043325]; phosphatidylinositol-3,5-bisphosphate binding [GO:0080025]; phosphatidylinositol-3-phosphate binding [GO:0032266]; phosphatidylinositol-4,5-bisphosphate binding [GO:0005546]; phosphatidylinositol-4-phosphate binding [GO:0070273]; phosphatidylinositol-5-phosphate binding [GO:0010314]	3	0.4	0.166667	1.375	2.83333	0.4	0.166667	1.375	3.77699	2.57758	-	3.13211
Q6F5E8	CARMIL2	sp|Q6F5E8|CARL2_HUMAN	CARL2_HUMAN	Capping protein, Arp2/3 and myosin-I linker protein 2 (Capping protein regulator and myosin 1 linker 2) (F-actin-uncapping protein RLTPR) (Leucine-rich repeat-containing protein 16C) (RGD, leucine-rich repeat, tropomodulin and proline-rich-containing protein)	CARMIL2 LRRC16C RLTPR	actin cytoskeleton [GO:0015629]; cell leading edge [GO:0031252]; cytoplasm [GO:0005737]; extrinsic component of cytoplasmic side of plasma membrane [GO:0031234]; intermediate filament cytoskeleton [GO:0045111]; lamellipodium [GO:0030027]; macropinosome [GO:0044354]; membrane [GO:0016020]; plasma membrane [GO:0005886]; ruffle [GO:0001726]	actin filament network formation [GO:0051639]; cell migration [GO:0016477]; establishment or maintenance of cell polarity [GO:0007163]; establishment or maintenance of monopolar cell polarity [GO:0061339]; maintenance of cell polarity [GO:0030011]; negative regulation of barbed-end actin filament capping [GO:2000813]; positive regulation of cell migration [GO:0030335]; positive regulation of extr…	phospholipid binding [GO:0005543]; protein-containing complex binding [GO:0044877]	2.33333	0.2	-	2.625	2.33333	0.2	-	2.5	3.45674	2.3117	-	3.42361
P52739	ZNF131	sp|P52739|ZN131_HUMAN	ZN131_HUMAN	Zinc finger protein 131	ZNF131	intermediate filament cytoskeleton [GO:0045111]; nucleoplasm [GO:0005654]	regulation of transcription by RNA polymerase II [GO:0006357]	DNA-binding transcription activator activity, RNA polymerase II-specific [GO:0001228]; DNA-binding transcription repressor activity, RNA polymerase II-specific [GO:0001227]; metal ion binding [GO:0046872]; RNA polymerase II cis-regulatory region sequence-specific DNA binding [GO:0000978]	0.333333	-	-	0.625	0.333333	-	-	0.625	3.21986	-	-	2.75334
Q0D2I5	IFFO1	sp|Q0D2I5|IFFO1_HUMAN;sp|Q5TF58|IFFO2_HUMAN	IFFO1_HUMAN	Non-homologous end joining factor IFFO1 (NHEJ factor IFFO1) (Intermediate filament family orphan 1) (Tumor antigen HOM-TES-103)	IFFO1 IFFO	intermediate filament [GO:0005882]; nuclear inner membrane [GO:0005637]; nuclear matrix [GO:0016363]; nucleoplasm [GO:0005654]; site of double-strand break [GO:0035861]	DNA double-strand break attachment to nuclear envelope [GO:1990683]; double-strand break repair via nonhomologous end joining [GO:0006303]; protein localization to site of double-strand break [GO:1990166]		1.16667	0.4	0.166667	0.5	0.833333	0.4	-	0.5	3.19397	3.01641	1.97977	3.08519
O75508	CLDN11	sp|O75508|CLD11_HUMAN	CLD11_HUMAN	Claudin-11 (Oligodendrocyte-specific protein)	CLDN11 OSP OTM	axon [GO:0030424]; basal part of cell [GO:0045178]; bicellular tight junction [GO:0005923]; cell junction [GO:0030054]; lipid droplet [GO:0005811]; neurofilament [GO:0005883]; plasma membrane [GO:0005886]; tight junction [GO:0070160]	axon ensheathment [GO:0008366]; bicellular tight junction assembly [GO:0070830]; calcium-independent cell-cell adhesion via plasma membrane cell-adhesion molecules [GO:0016338]; cell adhesion [GO:0007155]; spermatogenesis [GO:0007283]; tight junction assembly [GO:0120192]	identical protein binding [GO:0042802]; structural molecule activity [GO:0005198]	0.833333	0.2	0.666667	-	1.16667	0.2	1	-	3.69411	3.03301	3.02726	-
P43007	SLC1A4/ASCT1	sp|P43007|SATT_HUMAN	SATT_HUMAN	Neutral amino acid transporter A (Alanine/serine/cysteine/threonine transporter 1) (ASCT-1) (Solute carrier family 1 member 4)	SLC1A4 ASCT1 SATT	cell surface [GO:0009986]; centrosome [GO:0005813]; dendrite [GO:0030425]; extracellular exosome [GO:0070062]; intermediate filament [GO:0005882]; melanosome [GO:0042470]; membrane [GO:0016020]; neuronal cell body [GO:0043025]; plasma membrane [GO:0005886]; synapse [GO:0045202]	amino acid transport [GO:0006865]; cognition [GO:0050890]; glutamine transport [GO:0006868]; hydroxyproline transport [GO:0034589]; L-alanine import across plasma membrane [GO:1904273]; L-alanine transport [GO:0015808]; L-aspartate import across plasma membrane [GO:0140009]; L-cystine transport [GO:0015811]; L-glutamate transmembrane transport [GO:0015813]; L-serine import across plasma membrane …	amino acid transmembrane transporter activity [GO:0015171]; chloride channel activity [GO:0005254]; L-alanine transmembrane transporter activity [GO:0015180]; L-aspartate transmembrane transporter activity [GO:0015183]; L-cystine transmembrane transporter activity [GO:0015184]; L-glutamine transmembrane transporter activity [GO:0015186]; L-hydroxyproline transmembrane transporter activity [GO:003…	2.66667	0.4	0.333333	1	3.5	0.4	0.5	0.875	4.26564	3.61353	2.93006	3.64741
P30622	CLIP1	sp|P30622|CLIP1_HUMAN	CLIP1_HUMAN	CAP-Gly domain-containing linker protein 1 (Cytoplasmic linker protein 1) (Cytoplasmic linker protein 170 alpha-2) (CLIP-170) (Reed-Sternberg intermediate filament-associated protein) (Restin)	CLIP1 CYLN1 RSN	centrosome [GO:0005813]; cytoplasm [GO:0005737]; cytoplasmic vesicle membrane [GO:0030659]; cytosol [GO:0005829]; intermediate filament [GO:0005882]; kinetochore [GO:0000776]; microtubule [GO:0005874]; microtubule cytoskeleton [GO:0015630]; nucleus [GO:0005634]; ruffle [GO:0001726]	cytoplasmic microtubule organization [GO:0031122]; microtubule bundle formation [GO:0001578]; mitotic cell cycle [GO:0000278]; positive regulation of microtubule polymerization [GO:0031116]	identical protein binding [GO:0042802]; microtubule binding [GO:0008017]; microtubule plus-end binding [GO:0051010]; tubulin binding [GO:0015631]; zinc ion binding [GO:0008270]	30.3333	15	17.1667	12.125	50.3333	16.6	21.5	15	5.15976	4.86328	4.54665	4.29777
Q3SXM5	HSDL1	sp|Q3SXM5|HSDL1_HUMAN	HSDL1_HUMAN	Inactive hydroxysteroid dehydrogenase-like protein 1 (Short chain dehydrogenase/reductase family 12C member 3)	HSDL1 SDR12C3	intermediate filament cytoskeleton [GO:0045111]; intracellular membrane-bounded organelle [GO:0043231]; mitochondrion [GO:0005739]			14.1667	7.6	9.16667	5.125	37.6667	10.4	17.6667	7.25	6.0233	5.38058	5.16684	4.67939
P20700	LMNB1	sp|P20700|LMNB1_HUMAN	LMNB1_HUMAN	Lamin-B1	LMNB1 LMN2 LMNB	lamin filament [GO:0005638]; membrane [GO:0016020]; nuclear envelope [GO:0005635]; nuclear inner membrane [GO:0005637]; nuclear lamina [GO:0005652]; nuclear matrix [GO:0016363]; nuclear membrane [GO:0031965]; nucleoplasm [GO:0005654]; nucleus [GO:0005634]	heterochromatin formation [GO:0031507]; nuclear envelope organization [GO:0006998]; nuclear migration [GO:0007097]; nuclear pore localization [GO:0051664]; protein localization to nuclear envelope [GO:0090435]	phospholipase binding [GO:0043274]; sequence-specific double-stranded DNA binding [GO:1990837]; structural constituent of cytoskeleton [GO:0005200]; structural molecule activity [GO:0005198]	38.3333	36.6	26.8333	32.75	121.167	98.4	97.6667	92.5	6.64675	6.32911	6.18605	6.12426
Q03252	LMNB2	sp|Q03252|LMNB2_HUMAN	LMNB2_HUMAN	Lamin-B2	LMNB2 LMN2	intermediate filament [GO:0005882]; nuclear envelope [GO:0005635]; nuclear lamina [GO:0005652]; nuclear membrane [GO:0031965]	heterochromatin formation [GO:0031507]; nuclear envelope organization [GO:0006998]; nuclear migration [GO:0007097]; nuclear pore localization [GO:0051664]; protein localization to nuclear envelope [GO:0090435]	identical protein binding [GO:0042802]; structural constituent of cytoskeleton [GO:0005200]	29.5	20.4	25.8333	20.625	89.8333	68.2	90.5	51.5	6.4082	6.20916	6.12434	5.84931
O75832	PSMD10/gankyrin	sp|O75832|PSD10_HUMAN	PSD10_HUMAN	26S proteasome non-ATPase regulatory subunit 10 (26S proteasome regulatory subunit p28) (Gankyrin) (p28(GANK))	PSMD10	cytoplasm [GO:0005737]; cytosol [GO:0005829]; intermediate filament cytoskeleton [GO:0045111]; nucleoplasm [GO:0005654]; nucleus [GO:0005634]; proteasome complex [GO:0000502]	apoptotic process [GO:0006915]; cytoplasmic sequestering of NF-kappaB [GO:0007253]; negative regulation of apoptotic process [GO:0043066]; negative regulation of DNA damage response, signal transduction by p53 class mediator [GO:0043518]; negative regulation of MAPK cascade [GO:0043409]; negative regulation of NF-kappaB transcription factor activity [GO:0032088]; negative regulation of release of…	transcription factor binding [GO:0008134]	12.8333	10.8	8.33333	10	43.6667	26.8	29	28.25	6.34155	6.21692	5.99911	6.05518
Q86SQ0	PHLDB2	sp|Q86SQ0|PHLB2_HUMAN	PHLB2_HUMAN	Pleckstrin homology-like domain family B member 2 (Protein LL5-beta)	PHLDB2 LL5B	basal cortex [GO:0045180]; cell leading edge [GO:0031252]; cytosol [GO:0005829]; intermediate filament cytoskeleton [GO:0045111]; plasma membrane [GO:0005886]	establishment of protein localization [GO:0045184]; microtubule cytoskeleton organization [GO:0000226]; negative regulation of focal adhesion assembly [GO:0051895]; negative regulation of stress fiber assembly [GO:0051497]; negative regulation of wound healing, spreading of epidermal cells [GO:1903690]; positive regulation of basement membrane assembly involved in embryonic body morphogenesis [GO…	cadherin binding [GO:0045296]	10.3333	6	7.16667	1.25	12.5	6.2	8.5	1.375	4.54127	4.22613	4.05701	3.13113
O15061	SYNM	sp|O15061|SYNEM_HUMAN	SYNEM_HUMAN	Synemin (Desmuslin)	SYNM DMN KIAA0353 SYN	adherens junction [GO:0005912]; costamere [GO:0043034]; intermediate filament [GO:0005882]; intermediate filament cytoskeleton [GO:0045111]; neurofilament cytoskeleton [GO:0060053]; sarcolemma [GO:0042383]	fast-twitch skeletal muscle fiber contraction [GO:0031443]; intermediate filament cytoskeleton organization [GO:0045104]	intermediate filament binding [GO:0019215]; structural constituent of cytoskeleton [GO:0005200]; structural constituent of muscle [GO:0008307]; vinculin binding [GO:0017166]	15.8333	8	18	1.125	19.6667	9.2	26.8333	1.125	4.61866	4.22018	4.54537	3.16859
Q8IY21	DDX60	sp|Q8IY21|DDX60_HUMAN	DDX60_HUMAN	Probable ATP-dependent RNA helicase DDX60 (EC 3.6.4.13) (DEAD box protein 60)	DDX60	cytoplasm [GO:0005737]; cytosol [GO:0005829]; intermediate filament cytoskeleton [GO:0045111]	defense response to virus [GO:0051607]; innate immune response [GO:0045087]; positive regulation of MDA-5 signaling pathway [GO:1900245]; positive regulation of RIG-I signaling pathway [GO:1900246]; response to virus [GO:0009615]	ATP binding [GO:0005524]; ATP hydrolysis activity [GO:0016887]; double-stranded DNA binding [GO:0003690]; double-stranded RNA binding [GO:0003725]; RNA helicase activity [GO:0003724]; single-stranded RNA binding [GO:0003727]	1.5	0.8	4.16667	0.25	2	1	4.33333	0.25	2.69445	2.51755	3.38599	1.23533
Q9H6U6	BCAS3	sp|Q9H6U6|BCAS3_HUMAN	BCAS3_HUMAN	BCAS3 microtubule associated cell migration factor (Breast carcinoma-amplified sequence 3) (GAOB1)	BCAS3	cell leading edge [GO:0031252]; cytoplasm [GO:0005737]; cytoplasmic microtubule [GO:0005881]; euchromatin [GO:0000791]; intermediate filament cytoskeleton [GO:0045111]; nucleus [GO:0005634]; phagophore assembly site [GO:0000407]	activation of GTPase activity [GO:0090630]; angiogenesis [GO:0001525]; autophagy [GO:0006914]; cellular response to estrogen stimulus [GO:0071391]; Golgi organization [GO:0007030]; microtubule organizing center organization [GO:0031023]; negative regulation of focal adhesion assembly [GO:0051895]; negative regulation of GTPase activity [GO:0034260]; positive regulation of actin cytoskeleton reorg…	acetyltransferase activator activity [GO:0010698]; beta-tubulin binding [GO:0048487]; chromatin binding [GO:0003682]; histone acetyltransferase binding [GO:0035035]; histone binding [GO:0042393]; nuclear receptor binding [GO:0016922]; phosphatidylinositol binding [GO:0035091]	1.5	0.6	3	-	1.66667	0.4	3.16667	-	3.38603	2.75851	3.66521	-
Q5SY16	NOL9	sp|Q5SY16|NOL9_HUMAN	NOL9_HUMAN	Polynucleotide 5'-hydroxyl-kinase NOL9 (EC 2.7.1.-) (Nucleolar protein 9)	NOL9	intermediate filament cytoskeleton [GO:0045111]; membrane [GO:0016020]; nucleolus [GO:0005730]; nucleoplasm [GO:0005654]; nucleus [GO:0005634]	cleavage in ITS2 between 5.8S rRNA and LSU-rRNA of tricistronic rRNA transcript (SSU-rRNA, 5.8S rRNA, LSU-rRNA) [GO:0000448]; maturation of 5.8S rRNA [GO:0000460]; phosphorylation [GO:0016310]; RNA processing [GO:0006396]	ATP binding [GO:0005524]; polynucleotide 5'-hydroxyl-kinase activity [GO:0051731]; RNA binding [GO:0003723]	4.33333	5.2	4.33333	6	5.83333	8	6.83333	8.625	4.22994	4.75751	4.16115	4.30447
P16591	FER	sp|P16591|FER_HUMAN	FER_HUMAN	Tyrosine-protein kinase Fer (EC 2.7.10.2) (Feline encephalitis virus-related kinase FER) (Fujinami poultry sarcoma/Feline sarcoma-related protein Fer) (Proto-oncogene c-Fer) (Tyrosine kinase 3) (p94-Fer)	FER TYK3	anchoring junction [GO:0070161]; cell cortex [GO:0005938]; cell projection [GO:0042995]; cytoplasm [GO:0005737]; cytosol [GO:0005829]; extrinsic component of cytoplasmic side of plasma membrane [GO:0031234]; nucleus [GO:0005634]; type III intermediate filament [GO:0045098]	actin cytoskeleton reorganization [GO:0031532]; adherens junction assembly [GO:0034333]; adherens junction disassembly [GO:0120179]; cell adhesion [GO:0007155]; cell differentiation [GO:0030154]; cell population proliferation [GO:0008283]; cell-cell adhesion mediated by cadherin [GO:0044331]; cellular response to insulin stimulus [GO:0032869]; cellular response to macrophage colony-stimulating fa…	actin binding [GO:0003779]; ATP binding [GO:0005524]; cadherin binding [GO:0045296]; delta-catenin binding [GO:0070097]; epidermal growth factor receptor binding [GO:0005154]; gamma-catenin binding [GO:0045295]; lipid binding [GO:0008289]; non-membrane spanning protein tyrosine kinase activity [GO:0004715]; protein phosphatase 1 binding [GO:0008157]; protein tyrosine kinase activity [GO:0004713];…	2.16667	0.2	1.66667	-	2.16667	0.2	1.33333	-	3.54845	2.4283	3.27597	-
P51531	SMARCA2	sp|P51531|SMCA2_HUMAN	SMCA2_HUMAN	Probable global transcription activator SNF2L2 (EC 3.6.4.-) (ATP-dependent helicase SMARCA2) (BRG1-associated factor 190B) (BAF190B) (Protein brahma homolog) (hBRM) (SNF2-alpha) (SWI/SNF-related matrix-associated actin-dependent regulator of chromatin subfamily A member 2)	SMARCA2 BAF190B BRM SNF2A SNF2L2	bBAF complex [GO:0140092]; brahma complex [GO:0035060]; chromatin [GO:0000785]; GBAF complex [GO:0140288]; intermediate filament cytoskeleton [GO:0045111]; intracellular membrane-bounded organelle [GO:0043231]; nBAF complex [GO:0071565]; npBAF complex [GO:0071564]; nucleoplasm [GO:0005654]; nucleus [GO:0005634]; SWI/SNF complex [GO:0016514]	chromatin remodeling [GO:0006338]; negative regulation of cell differentiation [GO:0045596]; negative regulation of cell growth [GO:0030308]; negative regulation of cell population proliferation [GO:0008285]; negative regulation of DNA-templated transcription [GO:0045892]; negative regulation of transcription by RNA polymerase II [GO:0000122]; nervous system development [GO:0007399]; positive reg…	ATP binding [GO:0005524]; ATP hydrolysis activity [GO:0016887]; ATP-dependent activity, acting on DNA [GO:0008094]; chromatin binding [GO:0003682]; DNA binding [GO:0003677]; helicase activity [GO:0004386]; histone binding [GO:0042393]; transcription cis-regulatory region binding [GO:0000976]; transcription coactivator activity [GO:0003713]	4.33333	3.4	5.16667	-	4.83333	4.6	8.5	-	3.75699	4.01091	3.91133	-
P15924	DSP	sp|P15924|DESP_HUMAN	DESP_HUMAN	Desmoplakin (DP) (250/210 kDa paraneoplastic pemphigus antigen)	DSP	adherens junction [GO:0005912]; basolateral plasma membrane [GO:0016323]; cornified envelope [GO:0001533]; cytoplasm [GO:0005737]; desmosome [GO:0030057]; extracellular exosome [GO:0070062]; fascia adherens [GO:0005916]; ficolin-1-rich granule membrane [GO:0101003]; intercalated disc [GO:0014704]; intermediate filament [GO:0005882]; membrane [GO:0016020]; nucleus [GO:0005634]; plasma membrane [GO…	adherens junction organization [GO:0034332]; bundle of His cell-Purkinje myocyte adhesion involved in cell communication [GO:0086073]; cell-cell adhesion [GO:0098609]; desmosome organization [GO:0002934]; epidermis development [GO:0008544]; epithelial cell-cell adhesion [GO:0090136]; intermediate filament cytoskeleton organization [GO:0045104]; intermediate filament organization [GO:0045109]; ker…	cell adhesive protein binding involved in bundle of His cell-Purkinje myocyte communication [GO:0086083]; protein kinase C binding [GO:0005080]; RNA binding [GO:0003723]; scaffold protein binding [GO:0097110]; structural constituent of cytoskeleton [GO:0005200]; structural molecule activity [GO:0005198]	83.8333	83.6	74.1667	28.125	152.833	154.4	136.333	36.875	5.52298	5.58909	5.33699	4.3996
Q03001	DST	sp|Q03001|DYST_HUMAN	DYST_HUMAN	Dystonin (230 kDa bullous pemphigoid antigen) (230/240 kDa bullous pemphigoid antigen) (Bullous pemphigoid antigen 1) (BPA) (Bullous pemphigoid antigen) (Dystonia musculorum protein) (Hemidesmosomal plaque protein)	DST BP230 BP240 BPAG1 DMH DT KIAA0728	actin cytoskeleton [GO:0015629]; axon [GO:0030424]; axon cytoplasm [GO:1904115]; basal plasma membrane [GO:0009925]; basement membrane [GO:0005604]; cell cortex [GO:0005938]; cell leading edge [GO:0031252]; cytoplasm [GO:0005737]; cytoplasmic vesicle [GO:0031410]; cytosol [GO:0005829]; endoplasmic reticulum membrane [GO:0005789]; focal adhesion [GO:0005925]; H zone [GO:0031673]; hemidesmosome [GO…	cell adhesion [GO:0007155]; cell motility [GO:0048870]; cytoplasmic microtubule organization [GO:0031122]; cytoskeleton organization [GO:0007010]; hemidesmosome assembly [GO:0031581]; integrin-mediated signaling pathway [GO:0007229]; intermediate filament cytoskeleton organization [GO:0045104]; maintenance of cell polarity [GO:0030011]; microtubule cytoskeleton organization [GO:0000226]; response…	actin binding [GO:0003779]; calcium ion binding [GO:0005509]; integrin binding [GO:0005178]; microtubule binding [GO:0008017]; microtubule plus-end binding [GO:0051010]; protein C-terminus binding [GO:0008022]; protein homodimerization activity [GO:0042803]; structural molecule activity [GO:0005198]	44.6667	19.6	33.1667	4.125	51.6667	21.6	38.1667	5.125	4.19589	4.07344	3.82416	3.59316
P02545	LMNA	sp|P02545|LMNA_HUMAN	LMNA_HUMAN	Prelamin-A/C [Cleaved into: Lamin-A/C (70 kDa lamin) (Renal carcinoma antigen NY-REN-32)]	LMNA LMN1	cytosol [GO:0005829]; intermediate filament [GO:0005882]; lamin filament [GO:0005638]; nuclear envelope [GO:0005635]; nuclear lamina [GO:0005652]; nuclear matrix [GO:0016363]; nuclear membrane [GO:0031965]; nuclear speck [GO:0016607]; nucleoplasm [GO:0005654]; nucleus [GO:0005634]; perinuclear region of cytoplasm [GO:0048471]; site of double-strand break [GO:0035861]	cellular response to hypoxia [GO:0071456]; cellular senescence [GO:0090398]; DNA double-strand break attachment to nuclear envelope [GO:1990683]; establishment or maintenance of microtubule cytoskeleton polarity [GO:0030951]; heterochromatin formation [GO:0031507]; muscle organ development [GO:0007517]; negative regulation of cardiac muscle hypertrophy in response to stress [GO:1903243]; negative…	identical protein binding [GO:0042802]; structural constituent of cytoskeleton [GO:0005200]; structural molecule activity [GO:0005198]	49	45.4	52.1667	26.5	179.333	234.2	281.167	57.5	6.87027	6.95961	6.66982	5.81639
P50281	MMP14	sp|P50281|MMP14_HUMAN;sp|Q9Y5R2|MMP24_HUMAN	MMP14_HUMAN	Matrix metalloproteinase-14 (MMP-14) (EC 3.4.24.80) (MMP-X1) (Membrane-type matrix metalloproteinase 1) (MT-MMP 1) (MTMMP1) (Membrane-type-1 matrix metalloproteinase) (MT1-MMP) (MT1MMP)	MMP14	cytoplasmic vesicle [GO:0031410]; cytosol [GO:0005829]; extracellular matrix [GO:0031012]; extracellular space [GO:0005615]; focal adhesion [GO:0005925]; Golgi lumen [GO:0005796]; intermediate filament cytoskeleton [GO:0045111]; macropinosome [GO:0044354]; melanosome [GO:0042470]; nucleus [GO:0005634]; plasma membrane [GO:0005886]	angiogenesis [GO:0001525]; astrocyte cell migration [GO:0043615]; branching morphogenesis of an epithelial tube [GO:0048754]; cell motility [GO:0048870]; chondrocyte proliferation [GO:0035988]; collagen catabolic process [GO:0030574]; craniofacial suture morphogenesis [GO:0097094]; embryonic cranial skeleton morphogenesis [GO:0048701]; endochondral ossification [GO:0001958]; endodermal cell diffe…	endopeptidase activity [GO:0004175]; integrin binding [GO:0005178]; metalloaminopeptidase activity [GO:0070006]; metalloendopeptidase activity [GO:0004222]; serine-type endopeptidase activity [GO:0004252]; zinc ion binding [GO:0008270]	11.8333	12.4	7.5	3	18.5	19	10.8333	3.625	5.3925	5.51987	4.80082	4.30393
Q16513	PKN2	sp|Q16513|PKN2_HUMAN	PKN2_HUMAN	Serine/threonine-protein kinase N2 (EC 2.7.11.13) (PKN gamma) (Protein kinase C-like 2) (Protein-kinase C-related kinase 2)	PKN2 PRK2 PRKCL2	apical junction complex [GO:0043296]; centrosome [GO:0005813]; cleavage furrow [GO:0032154]; cytoplasm [GO:0005737]; cytosol [GO:0005829]; intermediate filament cytoskeleton [GO:0045111]; lamellipodium [GO:0030027]; midbody [GO:0030496]; nuclear body [GO:0016604]; nucleoplasm [GO:0005654]; nucleus [GO:0005634]; perinuclear region of cytoplasm [GO:0048471]; plasma membrane [GO:0005886]; protein-co…	apical junction assembly [GO:0043297]; apoptotic process [GO:0006915]; cell adhesion [GO:0007155]; cell cycle [GO:0007049]; cell division [GO:0051301]; cell projection organization [GO:0030030]; epithelial cell migration [GO:0010631]; intracellular signal transduction [GO:0035556]; peptidyl-serine phosphorylation [GO:0018105]; positive regulation of cytokinesis [GO:0032467]; positive regulation o…	ATP binding [GO:0005524]; cadherin binding [GO:0045296]; calcium-dependent protein kinase C activity [GO:0004698]; histone deacetylase binding [GO:0042826]; kinase activity [GO:0016301]; protein kinase activity [GO:0004672]; protein serine kinase activity [GO:0106310]; protein serine/threonine kinase activity [GO:0004674]; RNA binding [GO:0003723]; RNA polymerase binding [GO:0070063]; small GTPas…	14.1667	11.4	14.5	5.25	17.1667	13.6	21.3333	5.5	4.68398	4.9178	4.75797	4.02942
Q99959	PKP2	sp|Q99959|PKP2_HUMAN	PKP2_HUMAN	Plakophilin-2	PKP2	adherens junction [GO:0005912]; cell junction [GO:0030054]; cell-cell junction [GO:0005911]; cornified envelope [GO:0001533]; cytoplasm [GO:0005737]; desmosome [GO:0030057]; intercalated disc [GO:0014704]; intermediate filament [GO:0005882]; membrane [GO:0016020]; nucleoplasm [GO:0005654]; nucleus [GO:0005634]; plasma membrane [GO:0005886]	bundle of His cell-Purkinje myocyte adhesion involved in cell communication [GO:0086073]; cardiac muscle cell action potential involved in contraction [GO:0086002]; cell communication by electrical coupling involved in cardiac conduction [GO:0086064]; cell-cell adhesion [GO:0098609]; cell-cell junction assembly [GO:0007043]; cell-cell signaling involved in cardiac conduction [GO:0086019]; desmoso…	alpha-catenin binding [GO:0045294]; cadherin binding [GO:0045296]; cell adhesive protein binding involved in bundle of His cell-Purkinje myocyte communication [GO:0086083]; intermediate filament binding [GO:0019215]; molecular adaptor activity [GO:0060090]; protein kinase C binding [GO:0005080]; sodium channel regulator activity [GO:0017080]; transmembrane transporter binding [GO:0044325]	21.3333	18.8	25	11.25	33	29	54	15.5	5.20685	5.4171	5.23236	4.75241
Q15149	PLEC	sp|Q15149|PLEC_HUMAN	PLEC_HUMAN	Plectin (PCN) (PLTN) (Hemidesmosomal protein 1) (HD1) (Plectin-1)	PLEC PLEC1	axon [GO:0030424]; brush border [GO:0005903]; costamere [GO:0043034]; cytoplasm [GO:0005737]; cytosol [GO:0005829]; dendrite [GO:0030425]; extracellular exosome [GO:0070062]; focal adhesion [GO:0005925]; hemidesmosome [GO:0030056]; intermediate filament cytoskeleton [GO:0045111]; membrane [GO:0016020]; mitochondrial outer membrane [GO:0005741]; myelin sheath [GO:0043209]; perinuclear region of cy…	actin cytoskeleton reorganization [GO:0031532]; actomyosin contractile ring assembly actin filament organization [GO:2000689]; adherens junction organization [GO:0034332]; cardiac muscle cell development [GO:0055013]; cell morphogenesis [GO:0000902]; cellular response to extracellular stimulus [GO:0031668]; cellular response to fluid shear stress [GO:0071498]; cellular response to hydrostatic pre…	actin filament binding [GO:0051015]; ankyrin binding [GO:0030506]; cadherin binding [GO:0045296]; dystroglycan binding [GO:0002162]; protein self-association [GO:0043621]; RNA binding [GO:0003723]; structural constituent of cytoskeleton [GO:0005200]; structural constituent of muscle [GO:0008307]; structural molecule activity [GO:0005198]	200.333	173	170.333	85.75	387.167	347.6	386	118.5	5.94058	5.90265	5.71264	4.90286
P05783	KRT18	sp|P05783|K1C18_HUMAN;CON__H-INV:HIT000015463	K1C18_HUMAN	Keratin, type I cytoskeletal 18 (Cell proliferation-inducing gene 46 protein) (Cytokeratin-18) (CK-18) (Keratin-18) (K18)	KRT18 CYK18 PIG46	adherens junction [GO:0005912]; cell periphery [GO:0071944]; centriolar satellite [GO:0034451]; cytoplasm [GO:0005737]; cytoskeleton [GO:0005856]; cytosol [GO:0005829]; extracellular exosome [GO:0070062]; intermediate filament [GO:0005882]; keratin filament [GO:0045095]; microtubule organizing center [GO:0005815]; nuclear matrix [GO:0016363]; nucleolus [GO:0005730]; perinuclear region of cytoplas…	anatomical structure morphogenesis [GO:0009653]; cell cycle [GO:0007049]; extrinsic apoptotic signaling pathway [GO:0097191]; Golgi to plasma membrane protein transport [GO:0043001]; hepatocyte apoptotic process [GO:0097284]; intermediate filament cytoskeleton organization [GO:0045104]; negative regulation of apoptotic process [GO:0043066]; tumor necrosis factor-mediated signaling pathway [GO:003…	cadherin binding involved in cell-cell adhesion [GO:0098641]; RNA binding [GO:0003723]; scaffold protein binding [GO:0097110]; structural molecule activity [GO:0005198]	47	36.2	41	29.875	226.333	323	565.833	135.25	7.47781	7.45647	7.43249	6.87763
Q9H307	PNN	sp|Q9H307|PININ_HUMAN	PININ_HUMAN	Pinin (140 kDa nuclear and cell adhesion-related phosphoprotein) (Desmosome-associated protein) (Domain-rich serine protein) (DRS protein) (DRSP) (Melanoma metastasis clone A protein) (Nuclear protein SDK3) (SR-like protein)	PNN DRS MEMA	catalytic step 2 spliceosome [GO:0071013]; cell-cell junction [GO:0005911]; desmosome [GO:0030057]; intermediate filament [GO:0005882]; membrane [GO:0016020]; nuclear speck [GO:0016607]; plasma membrane [GO:0005886]	cell adhesion [GO:0007155]; mRNA splicing, via spliceosome [GO:0000398]	DNA binding [GO:0003677]; RNA binding [GO:0003723]; structural molecule activity [GO:0005198]	14.5	7.8	11.8333	15.25	30.5	13.6	26.8333	30.375	5.45982	5.32012	5.06638	5.40445
Q9H7C4	SYNC	sp|Q9H7C4|SYNCI_HUMAN	SYNCI_HUMAN	Syncoilin (Syncoilin intermediate filament 1) (Syncoilin-1)	SYNC SYNC1	cytosol [GO:0005829]; intermediate filament [GO:0005882]; neuromuscular junction [GO:0031594]; perinuclear region of cytoplasm [GO:0048471]; sarcolemma [GO:0042383]; Z disc [GO:0030018]	intermediate filament-based process [GO:0045103]		3.5	3.2	3.33333	0.125	3.83333	4	4	0.125	4.67034	4.62498	4.48321	2.57701
Q8TDZ2	MICAL1	sp|Q8TDZ2|MICA1_HUMAN	MICA1_HUMAN	[F-actin]-monooxygenase MICAL1 (EC 1.14.13.225) (EC 1.6.3.1) (Molecule interacting with CasL protein 1) (MICAL-1) (NEDD9-interacting protein with calponin homology and LIM domains)	MICAL1 MICAL NICAL	actin cytoskeleton [GO:0015629]; cytoplasm [GO:0005737]; cytosol [GO:0005829]; hippocampal mossy fiber expansion [GO:1990026]; intercellular bridge [GO:0045171]; intermediate filament [GO:0005882]; midbody [GO:0030496]; plasma membrane [GO:0005886]	actin filament bundle assembly [GO:0051017]; actin filament depolymerization [GO:0030042]; cytoskeleton organization [GO:0007010]; negative regulation of cysteine-type endopeptidase activity involved in apoptotic process [GO:0043154]; negative regulation of protein phosphorylation [GO:0001933]; regulation of regulated secretory pathway [GO:1903305]; signal transduction [GO:0007165]; sulfur oxidat…	actin binding [GO:0003779]; actin filament binding [GO:0051015]; FAD binding [GO:0071949]; metal ion binding [GO:0046872]; NAD(P)H oxidase H2O2-forming activity [GO:0016174]; NADPH oxidase H202-forming activity [GO:0106294]; oxidoreductase activity, acting on paired donors, with incorporation or reduction of molecular oxygen, NAD(P)H as one donor, and incorporation of one atom of oxygen [GO:00167…	9.5	4.6	10.6667	1.25	10.3333	5	12.5	1.125	4.48773	4.17838	4.41668	3.11432
P58107	EPPK1	sp|P58107|EPIPL_HUMAN	EPIPL_HUMAN	Epiplakin (450 kDa epidermal antigen)	EPPK1 EPIPL	apicolateral plasma membrane [GO:0016327]; basolateral plasma membrane [GO:0016323]; bicellular tight junction [GO:0005923]; cell junction [GO:0030054]; cell periphery [GO:0071944]; cell projection [GO:0042995]; cytoplasm [GO:0005737]; cytoskeleton [GO:0005856]; hemidesmosome [GO:0030056]; intermediate filament cytoskeleton [GO:0045111]; keratin filament [GO:0045095]; membrane [GO:0016020]; perin…	intermediate filament bundle assembly [GO:0045110]; intermediate filament cytoskeleton organization [GO:0045104]; intermediate filament organization [GO:0045109]; negative regulation of cell migration [GO:0030336]; negative regulation of epithelial cell proliferation [GO:0050680]; negative regulation of keratinocyte migration [GO:0051548]; negative regulation of keratinocyte proliferation [GO:001…	intermediate filament binding [GO:0019215]; keratin filament binding [GO:1990254]; RNA binding [GO:0003723]; structural molecule activity [GO:0005198]	16.3333	10.6	6.16667	11.25	21.6667	11.8	7	14.625	4.17342	4.07642	3.24711	3.8401
Q9NVH0	EXD2	sp|Q9NVH0|EXD2_HUMAN	EXD2_HUMAN	Exonuclease 3'-5' domain-containing protein 2 (EC 3.1.11.1) (3'-5' exoribonuclease EXD2) (EC 3.1.13.-) (Exonuclease 3'-5' domain-like-containing protein 2)	EXD2 C14orf114 EXDL2	cytoplasm [GO:0005737]; intermediate filament cytoskeleton [GO:0045111]; mitochondrial matrix [GO:0005759]; mitochondrial outer membrane [GO:0005741]; mitochondrion [GO:0005739]; nucleus [GO:0005634]; site of DNA damage [GO:0090734]	DNA double-strand break processing [GO:0000729]; double-strand break repair [GO:0006302]; double-strand break repair via homologous recombination [GO:0000724]; nucleic acid phosphodiester bond hydrolysis [GO:0090305]; replication fork processing [GO:0031297]	3'-5' exonuclease activity [GO:0008408]; 3'-5'-exodeoxyribonuclease activity [GO:0008296]; 3'-5'-exoribonuclease activity [GO:0000175]; exodeoxyribonuclease I activity [GO:0008852]; magnesium ion binding [GO:0000287]; manganese ion binding [GO:0030145]; nucleic acid binding [GO:0003676]; protein homodimerization activity [GO:0042803]; single-stranded DNA 3'-5' exodeoxyribonuclease activity [GO:00…	4.5	2.2	3.5	1.375	4.33333	1.6	4.5	1.5	4.12411	4.07585	4.04931	3.35117
O43164	PJA2	sp|O43164|PJA2_HUMAN	PJA2_HUMAN	E3 ubiquitin-protein ligase Praja-2 (Praja2) (EC 2.3.2.27) (RING finger protein 131) (RING-type E3 ubiquitin transferase Praja-2)	PJA2 KIAA0438 RNF131	centriolar satellite [GO:0034451]; centrosome [GO:0005813]; cytoplasm [GO:0005737]; endoplasmic reticulum membrane [GO:0005789]; Golgi membrane [GO:0000139]; intermediate filament cytoskeleton [GO:0045111]; plasma membrane [GO:0005886]; postsynaptic density [GO:0014069]	hippo signaling [GO:0035329]; inflammatory response [GO:0006954]; innate immune response [GO:0045087]; long-term memory [GO:0007616]; positive regulation of JNK cascade [GO:0046330]; positive regulation of p38MAPK cascade [GO:1900745]; positive regulation of toll-like receptor 2 signaling pathway [GO:0034137]; proteasome-mediated ubiquitin-dependent protein catabolic process [GO:0043161]; protein…	metal ion binding [GO:0046872]; protein kinase A catalytic subunit binding [GO:0034236]; protein kinase A regulatory subunit binding [GO:0034237]; ubiquitin protein ligase activity [GO:0061630]; ubiquitin-protein transferase activity [GO:0004842]	2.83333	2.2	2	3.625	5.16667	2	2.66667	4.125	4.18287	3.88524	3.42116	3.86155
Q9NZQ3	NCKIPSD	sp|Q9NZQ3|SPN90_HUMAN	SPN90_HUMAN	NCK-interacting protein with SH3 domain (54 kDa VacA-interacting protein) (54 kDa vimentin-interacting protein) (VIP54) (90 kDa SH3 protein interacting with Nck) (AF3p21) (Dia-interacting protein 1) (DIP-1) (Diaphanous protein-interacting protein) (SH3 adapter protein SPIN90) (WASP-interacting SH3-domain protein) (WISH) (Wiskott-Aldrich syndrome protein-interacting protein)	NCKIPSD AF3P21 SPIN90	cytosol [GO:0005829]; intermediate filament [GO:0005882]; nucleus [GO:0005634]	cytoskeleton organization [GO:0007010]; endocytosis [GO:0006897]; positive regulation of neuron projection development [GO:0010976]	Arp2/3 complex binding [GO:0071933]; cytoskeletal protein binding [GO:0008092]; SH3 domain binding [GO:0017124]	4.16667	2.4	1.66667	3.875	4	2.4	2.16667	3.25	4.04106	3.8699	3.38056	3.65377
P04259	KRT6B	sp|P04259|K2C6B_HUMAN	K2C6B_HUMAN	Keratin, type II cytoskeletal 6B (Cytokeratin-6B) (CK-6B) (Keratin-6B) (K6B) (Type-II keratin Kb10)	KRT6B K6B KRTL1	cytosol [GO:0005829]; extracellular exosome [GO:0070062]; keratin filament [GO:0045095]	ectoderm development [GO:0007398]; intermediate filament organization [GO:0045109]; keratinization [GO:0031424]	structural constituent of cytoskeleton [GO:0005200]; structural constituent of skin epidermis [GO:0030280]	0.166667	0.2	-	0.375	-	0.2	-	0.25	2.77284	3.396	-	3.24496
P50990	CCT8	sp|P50990|TCPQ_HUMAN	TCPQ_HUMAN	T-complex protein 1 subunit theta (TCP-1-theta) (CCT-theta) (Chaperonin containing T-complex polypeptide 1 subunit 8) (Renal carcinoma antigen NY-REN-15)	CCT8 C21orf112 CCTQ KIAA0002	azurophil granule lumen [GO:0035578]; cell body [GO:0044297]; centrosome [GO:0005813]; chaperonin-containing T-complex [GO:0005832]; cilium [GO:0005929]; cytoplasm [GO:0005737]; cytosol [GO:0005829]; extracellular exosome [GO:0070062]; extracellular region [GO:0005576]; ficolin-1-rich granule lumen [GO:1904813]; intermediate filament cytoskeleton [GO:0045111]; microtubule [GO:0005874]; nucleoplas…	binding of sperm to zona pellucida [GO:0007339]; chaperone-mediated protein folding [GO:0061077]; pore complex assembly [GO:0046931]; positive regulation of establishment of protein localization to telomere [GO:1904851]; positive regulation of protein localization to Cajal body [GO:1904871]; positive regulation of telomerase RNA localization to Cajal body [GO:1904874]; positive regulation of telo…	ATP binding [GO:0005524]; ATP hydrolysis activity [GO:0016887]; ATP-dependent protein folding chaperone [GO:0140662]; cadherin binding [GO:0045296]; protein folding chaperone [GO:0044183]; unfolded protein binding [GO:0051082]	39.3333	36.2	25.5	39.5	143	155.2	89.6667	207.25	6.57668	6.5924	6.08018	6.5786
P56537	EIF6	sp|P56537|IF6_HUMAN	IF6_HUMAN	Eukaryotic translation initiation factor 6 (eIF-6) (B(2)GCN homolog) (B4 integrin interactor) (CAB) (p27(BBP))	EIF6 EIF3A ITGB4BP OK/SW-cl.27	cytoplasm [GO:0005737]; cytosol [GO:0005829]; extracellular exosome [GO:0070062]; lamin filament [GO:0005638]; nucleolus [GO:0005730]; nucleoplasm [GO:0005654]; nucleus [GO:0005634]; preribosome, large subunit precursor [GO:0030687]; synapse [GO:0045202]	assembly of large subunit precursor of preribosome [GO:1902626]; cytosolic ribosome assembly [GO:0042256]; maturation of 5.8S rRNA [GO:0000460]; maturation of LSU-rRNA [GO:0000470]; miRNA-mediated gene silencing [GO:0035195]; miRNA-mediated gene silencing by inhibition of translation [GO:0035278]; positive regulation of translation [GO:0045727]; regulation of fatty acid biosynthetic process [GO:0…	ribosomal large subunit binding [GO:0043023]; ribosome binding [GO:0043022]; translation initiation factor activity [GO:0003743]	10	9.4	8	9.125	16.8333	22.2	16.6667	18.875	5.94981	6.20506	5.77555	5.92069
Q99471	PFDN5	sp|Q99471|PFD5_HUMAN	PFD5_HUMAN	Prefoldin subunit 5 (Myc modulator 1) (c-Myc-binding protein Mm-1)	PFDN5 MM1 PFD5	cytoplasm [GO:0005737]; cytosol [GO:0005829]; intermediate filament cytoskeleton [GO:0045111]; nucleus [GO:0005634]; prefoldin complex [GO:0016272]	negative regulation of amyloid fibril formation [GO:1905907]; negative regulation of canonical Wnt signaling pathway [GO:0090090]; negative regulation of DNA-templated transcription [GO:0045892]; protein folding [GO:0006457]; protein stabilization [GO:0050821]; regulation of DNA-templated transcription [GO:0006355]; retina development in camera-type eye [GO:0060041]	amyloid-beta binding [GO:0001540]; transcription corepressor activity [GO:0003714]; unfolded protein binding [GO:0051082]	6.5	8.2	3.83333	8.125	16	31	10.8333	30.875	5.95913	6.10606	5.62923	5.95527
P14923	JUP	sp|P14923|PLAK_HUMAN	PLAK_HUMAN	Junction plakoglobin (Catenin gamma) (Desmoplakin III) (Desmoplakin-3)	JUP CTNNG DP3	actin cytoskeleton [GO:0015629]; adherens junction [GO:0005912]; apicolateral plasma membrane [GO:0016327]; catenin complex [GO:0016342]; cell-cell junction [GO:0005911]; cornified envelope [GO:0001533]; cytoplasm [GO:0005737]; cytoplasmic side of plasma membrane [GO:0009898]; cytoskeleton [GO:0005856]; cytosol [GO:0005829]; desmosome [GO:0030057]; extracellular exosome [GO:0070062]; extracellula…	bundle of His cell-Purkinje myocyte adhesion involved in cell communication [GO:0086073]; canonical Wnt signaling pathway [GO:0060070]; cell migration [GO:0016477]; cell-cell adhesion [GO:0098609]; cellular response to indole-3-methanol [GO:0071681]; desmosome assembly [GO:0002159]; detection of mechanical stimulus [GO:0050982]; endothelial cell-cell adhesion [GO:0071603]; negative regulation of …	alpha-catenin binding [GO:0045294]; cadherin binding [GO:0045296]; cell adhesion molecule binding [GO:0050839]; cell adhesive protein binding involved in bundle of His cell-Purkinje myocyte communication [GO:0086083]; cytoskeletal protein-membrane anchor activity [GO:0106006]; DNA-binding transcription factor binding [GO:0140297]; protein homodimerization activity [GO:0042803]; protein phosphatas…	28.6667	26.4	27.1667	16.625	53.3333	52.6	63.3333	23.5	5.80468	6.00271	5.68034	5.10325
Q9UHR5	SAP30BP	sp|Q9UHR5|S30BP_HUMAN	S30BP_HUMAN	SAP30-binding protein (Transcriptional regulator protein HCNGP)	SAP30BP HCNGP HTRG HTRP	intermediate filament cytoskeleton [GO:0045111]; nucleoplasm [GO:0005654]; nucleus [GO:0005634]	modulation by host of symbiont transcription [GO:0052472]; positive regulation of histone deacetylation [GO:0031065]; regulation of DNA-templated transcription [GO:0006355]; response to virus [GO:0009615]		2.83333	4.6	3.66667	5.125	4.33333	5.6	5.33333	6.5	4.55914	4.88563	4.29874	4.7798
Q5SW96	LDLRAP1	sp|Q5SW96|ARH_HUMAN	ARH_HUMAN	Low density lipoprotein receptor adapter protein 1 (Autosomal recessive hypercholesterolemia protein)	LDLRAP1 ARH	axon [GO:0030424]; basal plasma membrane [GO:0009925]; clathrin-coated endocytic vesicle membrane [GO:0030669]; cytoplasmic side of plasma membrane [GO:0009898]; cytosol [GO:0005829]; early endosome [GO:0005769]; neurofilament [GO:0005883]; plasma membrane [GO:0005886]; recycling endosome [GO:0055037]	amyloid precursor protein metabolic process [GO:0042982]; cellular response to cytokine stimulus [GO:0071345]; cholesterol homeostasis [GO:0042632]; cholesterol metabolic process [GO:0008203]; cholesterol transport [GO:0030301]; low-density lipoprotein particle clearance [GO:0034383]; positive regulation of cholesterol metabolic process [GO:0090205]; positive regulation of low-density lipoprotein…	amyloid-beta binding [GO:0001540]; AP-1 adaptor complex binding [GO:0035650]; AP-2 adaptor complex binding [GO:0035612]; clathrin adaptor activity [GO:0035615]; clathrin binding [GO:0030276]; low-density lipoprotein particle receptor binding [GO:0050750]; phosphatidylinositol-4,5-bisphosphate binding [GO:0005546]; phosphotyrosine residue binding [GO:0001784]; signaling adaptor activity [GO:003559…	2.66667	1.2	2	3	2.83333	1.6	2.16667	3.75	4.23029	4.35512	4.08784	4.23971
Q13835	PKP1	sp|Q13835|PKP1_HUMAN	PKP1_HUMAN	Plakophilin-1 (Band 6 protein) (B6P)	PKP1	adherens junction [GO:0005912]; cornified envelope [GO:0001533]; cytoplasm [GO:0005737]; desmosome [GO:0030057]; ficolin-1-rich granule membrane [GO:0101003]; intermediate filament [GO:0005882]; messenger ribonucleoprotein complex [GO:1990124]; nucleoplasm [GO:0005654]; nucleus [GO:0005634]; plasma membrane [GO:0005886]	cell adhesion [GO:0007155]; cell-cell adhesion [GO:0098609]; cell-cell junction assembly [GO:0007043]; intermediate filament bundle assembly [GO:0045110]; negative regulation of mRNA catabolic process [GO:1902373]; positive regulation of gene expression [GO:0010628]; signal transduction [GO:0007165]	cadherin binding [GO:0045296]; intermediate filament binding [GO:0019215]; lamin binding [GO:0005521]; structural constituent of skin epidermis [GO:0030280]	0.166667	2	0.833333	0.25	0.166667	2.4	0.833333	0.125	2.50074	4.27111	3.0393	2.36665
P31944	CASP14	sp|P31944|CASPE_HUMAN	CASPE_HUMAN	Caspase-14 (CASP-14) (EC 3.4.22.-) [Cleaved into: Caspase-14 subunit p17, mature form; Caspase-14 subunit p10, mature form; Caspase-14 subunit p20, intermediate form; Caspase-14 subunit p8, intermediate form]	CASP14	cornified envelope [GO:0001533]; cytoplasm [GO:0005737]; cytosol [GO:0005829]; keratin filament [GO:0045095]; mitochondrion [GO:0005739]; nucleoplasm [GO:0005654]; nucleus [GO:0005634]	cornification [GO:0070268]; epidermis development [GO:0008544]; keratinization [GO:0031424]; proteolysis [GO:0006508]	cysteine-type endopeptidase activity [GO:0004197]; cysteine-type endopeptidase activity involved in execution phase of apoptosis [GO:0097200]	1	0.8	0.666667	0.5	1.16667	1	0.5	0.5	4.019	4.15432	3.67103	3.22278
Q8WXH0	SYNE2	sp|Q8WXH0|SYNE2_HUMAN	SYNE2_HUMAN	Nesprin-2 (KASH domain-containing protein 2) (KASH2) (Nuclear envelope spectrin repeat protein 2) (Nucleus and actin connecting element protein) (Protein NUANCE) (Synaptic nuclear envelope protein 2) (Syne-2)	SYNE2 KIAA1011 NUA	cytoplasm [GO:0005737]; extracellular exosome [GO:0070062]; filopodium membrane [GO:0031527]; focal adhesion [GO:0005925]; intermediate filament cytoskeleton [GO:0045111]; lamellipodium membrane [GO:0031258]; meiotic nuclear membrane microtubule tethering complex [GO:0034993]; mitochondrion [GO:0005739]; nuclear envelope [GO:0005635]; nuclear lumen [GO:0031981]; nuclear membrane [GO:0031965]; nuc…	centrosome localization [GO:0051642]; nuclear migration [GO:0007097]; nuclear migration along microfilament [GO:0031022]; nucleokinesis involved in cell motility in cerebral cortex radial glia guided migration [GO:0021817]; positive regulation of cell migration [GO:0030335]; regulation of cilium assembly [GO:1902017]	actin binding [GO:0003779]; actin filament binding [GO:0051015]; cytoskeleton-nuclear membrane anchor activity [GO:0140444]	6.66667	9.6	19	9.25	7.16667	10.2	18.8333	10	3.17506	3.57627	3.4234	3.1208
Q9UHB4	NDOR1	sp|Q9UHB4|NDOR1_HUMAN	NDOR1_HUMAN	NADPH-dependent diflavin oxidoreductase 1 (EC 1.18.1.-) (NADPH-dependent FMN and FAD-containing oxidoreductase) (Novel reductase 1)	NDOR1 NR1	cytoplasm [GO:0005737]; cytosol [GO:0005829]; intermediate filament cytoskeleton [GO:0045111]; nucleoplasm [GO:0005654]; perinuclear region of cytoplasm [GO:0048471]	cell death [GO:0008219]; cellular response to menadione [GO:0036245]; electron transport chain [GO:0022900]; iron-sulfur cluster assembly [GO:0016226]	electron transfer activity [GO:0009055]; FAD binding [GO:0071949]; flavin adenine dinucleotide binding [GO:0050660]; FMN binding [GO:0010181]; NADP binding [GO:0050661]; NADPH binding [GO:0070402]; NADPH-hemoprotein reductase activity [GO:0003958]; oxidoreductase activity [GO:0016491]; oxidoreductase activity, acting on iron-sulfur proteins as donors, NAD or NADP as acceptor [GO:0016731]; oxidore…	0.5	0.8	0.5	0.25	0.666667	0.8	0.5	0.125	3.21358	3.2456	2.49607	2.25374
Q8IUC1	KRTAP11-1	sp|Q8IUC1|KR111_HUMAN	KR111_HUMAN	Keratin-associated protein 11-1 (High sulfur keratin-associated protein 11.1)	KRTAP11-1 KAP11.1 KRTAP11.1	cytosol [GO:0005829]; intermediate filament [GO:0005882]			-	-	0.166667	-	-	-	0.166667	-	-	-	2.63471	-
Q3LI83	KRTAP24-1	sp|Q3LI83|KR241_HUMAN	KR241_HUMAN	Keratin-associated protein 24-1	KRTAP24-1 KAP24.1	cytosol [GO:0005829]; keratin filament [GO:0045095]		structural molecule activity [GO:0005198]	-	-	0.166667	-	-	-	0.333333	-	-	-	2.75291	-
Q14532	KRT32	sp|Q14532|K1H2_HUMAN	K1H2_HUMAN	Keratin, type I cuticular Ha2 (Hair keratin, type I Ha2) (Keratin-32) (K32)	KRT32 HHA2 HKA2 KRTHA2	cytoskeleton [GO:0005856]; cytosol [GO:0005829]; extracellular exosome [GO:0070062]; intermediate filament [GO:0005882]	epidermis development [GO:0008544]; epithelial cell differentiation [GO:0030855]; intermediate filament organization [GO:0045109]	structural molecule activity [GO:0005198]	-	-	0.333333	-	-	-	0.333333	-	-	-	2.83137	-
Q6PEX3	KRTAP26-1	sp|Q6PEX3|KR261_HUMAN	KR261_HUMAN	Keratin-associated protein 26-1	KRTAP26-1 KAP26.1	cytosol [GO:0005829]; intermediate filament [GO:0005882]			-	-	0.166667	-	-	-	0.166667	-	-	-	3.02131	-
Q9BYR7	KRTAP3-2	sp|Q9BYR7|KRA32_HUMAN	KRA32_HUMAN	Keratin-associated protein 3-2 (High sulfur keratin-associated protein 3.2) (Keratin-associated protein 3.2)	KRTAP3-2 KAP3.2 KRTAP3.2	cytosol [GO:0005829]; keratin filament [GO:0045095]		structural molecule activity [GO:0005198]	-	-	0.166667	-	-	-	0.166667	-	-	-	3.28138	-
A8MUX0	KRTAP16-1	sp|A8MUX0|KR161_HUMAN	KR161_HUMAN	Keratin-associated protein 16-1	KRTAP16-1 KAP16.1	cytosol [GO:0005829]; keratin filament [GO:0045095]			-	-	0.666667	-	-	-	0.833333	-	-	-	3.46712	-
Q9Y4J8	DTNA	sp|Q9Y4J8|DTNA_HUMAN	DTNA_HUMAN	Dystrobrevin alpha (DTN-A) (Alpha-dystrobrevin) (Dystrophin-related protein 3)	DTNA DRP3	cell junction [GO:0030054]; cytoplasm [GO:0005737]; intermediate filament cytoskeleton [GO:0045111]; nucleoplasm [GO:0005654]; plasma membrane [GO:0005886]; protein-containing complex [GO:0032991]; synapse [GO:0045202]	chemical synaptic transmission [GO:0007268]; neuromuscular synaptic transmission [GO:0007274]; signal transduction [GO:0007165]; striated muscle contraction [GO:0006941]; synaptic signaling [GO:0099536]	zinc ion binding [GO:0008270]	5.33333	3.6	7.5	0.875	6.16667	3.8	9.66667	1.25	4.37564	4.32938	4.43697	3.03988
P49761	CLK3	sp|P49761|CLK3_HUMAN	CLK3_HUMAN	Dual specificity protein kinase CLK3 (EC 2.7.12.1) (CDC-like kinase 3)	CLK3	acrosomal vesicle [GO:0001669]; intermediate filament cytoskeleton [GO:0045111]; membrane [GO:0016020]; nuclear speck [GO:0016607]; nucleoplasm [GO:0005654]; nucleus [GO:0005634]	peptidyl-tyrosine phosphorylation [GO:0018108]; protein autophosphorylation [GO:0046777]; protein phosphorylation [GO:0006468]; regulation of RNA splicing [GO:0043484]	ATP binding [GO:0005524]; identical protein binding [GO:0042802]; protein serine kinase activity [GO:0106310]; protein serine/threonine kinase activity [GO:0004674]; protein serine/threonine/tyrosine kinase activity [GO:0004712]; protein tyrosine kinase activity [GO:0004713]; RNA binding [GO:0003723]	0.166667	0.2	-	1.75	0.166667	0.2	-	2.125	2.89119	2.779	-	3.78021
Q9UNL4	ING4	sp|Q9UNL4|ING4_HUMAN	ING4_HUMAN	Inhibitor of growth protein 4 (p29ING4)	ING4 My036	cytosol [GO:0005829]; histone acetyltransferase complex [GO:0000123]; intermediate filament cytoskeleton [GO:0045111]; MOZ/MORF histone acetyltransferase complex [GO:0070776]; nucleoplasm [GO:0005654]; nucleus [GO:0005634]	apoptotic process [GO:0006915]; cell cycle [GO:0007049]; DNA replication-dependent chromatin disassembly [GO:0140889]; histone H4-K12 acetylation [GO:0043983]; histone H4-K5 acetylation [GO:0043981]; histone H4-K8 acetylation [GO:0043982]; histone modification [GO:0016570]; negative regulation of cell population proliferation [GO:0008285]; negative regulation of DNA-templated transcription [GO:00…	metal ion binding [GO:0046872]; methylated histone binding [GO:0035064]; nucleic acid binding [GO:0003676]; transcription coactivator activity [GO:0003713]	0.166667	-	-	0.375	0.166667	-	-	0.375	3.39201	-	-	3.51785
Q14694	USP10	sp|Q14694|UBP10_HUMAN	UBP10_HUMAN	Ubiquitin carboxyl-terminal hydrolase 10 (EC 3.4.19.12) (Deubiquitinating enzyme 10) (Ubiquitin thioesterase 10) (Ubiquitin-specific-processing protease 10)	USP10 KIAA0190	cytoplasm [GO:0005737]; cytosol [GO:0005829]; early endosome [GO:0005769]; intermediate filament cytoskeleton [GO:0045111]; nucleoplasm [GO:0005654]; nucleus [GO:0005634]; protein-containing complex [GO:0032991]	autophagy [GO:0006914]; cellular response to DNA damage stimulus [GO:0006974]; cellular response to interleukin-1 [GO:0071347]; DNA damage response, signal transduction by p53 class mediator [GO:0030330]; negative regulation of I-kappaB kinase/NF-kappaB signaling [GO:0043124]; protein deubiquitination [GO:0016579]; regulation of autophagy [GO:0010506]; translesion synthesis [GO:0019985]; ubiquiti…	cysteine-type deubiquitinase activity [GO:0004843]; cysteine-type endopeptidase activity [GO:0004197]; p53 binding [GO:0002039]; RNA binding [GO:0003723]; transmembrane transporter binding [GO:0044325]	8.33333	8.4	7	17.5	11.5	11.2	8.5	33.875	4.77988	4.99277	4.46141	5.19026
Q92540	SMG7	sp|Q92540|SMG7_HUMAN	SMG7_HUMAN	Nonsense-mediated mRNA decay factor SMG7 (SMG-7 homolog) (hSMG-7)	SMG7 C1orf16 EST1C KIAA0250	cytoplasm [GO:0005737]; cytosol [GO:0005829]; intermediate filament cytoskeleton [GO:0045111]; nucleus [GO:0005634]; telomerase holoenzyme complex [GO:0005697]	mRNA export from nucleus [GO:0006406]; nuclear-transcribed mRNA catabolic process, nonsense-mediated decay [GO:0000184]; regulation of dephosphorylation [GO:0035303]	protein phosphatase 2A binding [GO:0051721]; telomerase RNA binding [GO:0070034]; telomeric DNA binding [GO:0042162]	2.16667	1.8	2.33333	3.875	2	2.2	2.33333	4.875	3.38143	3.38166	3.21569	3.68743
Q86UE8	TLK2	sp|Q86UE8|TLK2_HUMAN	TLK2_HUMAN	Serine/threonine-protein kinase tousled-like 2 (EC 2.7.11.1) (HsHPK) (PKU-alpha) (Tousled-like kinase 2)	TLK2	intermediate filament [GO:0005882]; nucleus [GO:0005634]; perinuclear region of cytoplasm [GO:0048471]	cell cycle [GO:0007049]; cellular response to DNA damage stimulus [GO:0006974]; cellular response to gamma radiation [GO:0071480]; chromatin organization [GO:0006325]; chromosome segregation [GO:0007059]; intracellular signal transduction [GO:0035556]; localization [GO:0051179]; negative regulation of autophagy [GO:0010507]; negative regulation of proteasomal ubiquitin-dependent protein catabolic…	ATP binding [GO:0005524]; identical protein binding [GO:0042802]; protein serine kinase activity [GO:0106310]; protein serine/threonine kinase activity [GO:0004674]	1.16667	1	1.16667	3	0.833333	1	1.33333	3.875	3.03448	3.37986	2.8021	3.81551
Q9NU22	MDN1	sp|Q9NU22|MDN1_HUMAN	MDN1_HUMAN	Midasin (Dynein-related AAA-ATPase MDN1) (MIDAS-containing protein)	MDN1 KIAA0301	cytosol [GO:0005829]; intermediate filament cytoskeleton [GO:0045111]; membrane [GO:0016020]; nucleolus [GO:0005730]; nucleoplasm [GO:0005654]; nucleus [GO:0005634]; preribosome, large subunit precursor [GO:0030687]	regulation of ribosomal subunit export from nucleus [GO:2000200]; ribosomal large subunit assembly [GO:0000027]; rRNA processing [GO:0006364]	ATP binding [GO:0005524]; ATP hydrolysis activity [GO:0016887]	9	4.8	12.3333	89.875	9	4.2	13.1667	120	3.21167	3.32277	3.37482	4.78392
Markers of mature astrocytes
P04271	S100B	sp|P04271|S100B_HUMAN	S100B_HUMAN	Protein S100-B (S-100 protein beta chain) (S-100 protein subunit beta) (S100 calcium-binding protein B)	S100B	cytoplasm [GO:0005737]; cytosol [GO:0005829]; extracellular region [GO:0005576]; extracellular space [GO:0005615]; intracellular membrane-bounded organelle [GO:0043231]; neuronal cell body [GO:0043025]; nucleoplasm [GO:0005654]; nucleus [GO:0005634]; perinuclear region of cytoplasm [GO:0048471]; ruffle [GO:0001726]	axonogenesis [GO:0007409]; central nervous system development [GO:0007417]; learning or memory [GO:0007611]; memory [GO:0007613]; positive regulation of cell population proliferation [GO:0008284]; positive regulation of I-kappaB kinase/NF-kappaB signaling [GO:0043123]; regulation of neuronal synaptic plasticity [GO:0048168]	calcium ion binding [GO:0005509]; calcium-dependent protein binding [GO:0048306]; identical protein binding [GO:0042802]; ion binding [GO:0043167]; protein homodimerization activity [GO:0042803]; RAGE receptor binding [GO:0050786]; S100 protein binding [GO:0044548]; tau protein binding [GO:0048156]; zinc ion binding [GO:0008270]	2	1.8	2.33333	-	4.83333	4.8	8.66667	-	6.01453	5.85952	6.22303	-
Q9UK22	FBXO2	sp|Q9UK22|FBX2_HUMAN	FBX2_HUMAN	F-box only protein 2	FBXO2 FBX2	cytoplasm [GO:0005737]; cytosol [GO:0005829]; dendritic spine [GO:0043197]; endoplasmic reticulum [GO:0005783]; glutamatergic synapse [GO:0098978]; membrane [GO:0016020]; SCF ubiquitin ligase complex [GO:0019005]	glycoprotein catabolic process [GO:0006516]; protein modification process [GO:0036211]; protein ubiquitination [GO:0016567]; proteolysis [GO:0006508]; regulation of protein catabolic process at postsynapse, modulating synaptic transmission [GO:0099576]; regulation of protein ubiquitination [GO:0031396]; SCF-dependent proteasomal ubiquitin-dependent protein catabolic process [GO:0031146]; ubiquiti…	amyloid-beta binding [GO:0001540]; carbohydrate binding [GO:0030246]; ubiquitin-protein transferase activity [GO:0004842]	8.16667	5.4	6.33333	3.375	14	9.2	11.3333	3.75	5.59197	5.43084	5.13388	4.53151
Q9NZ56	FMN2	sp|Q9NZ56|FMN2_HUMAN	FMN2_HUMAN	Formin-2	FMN2	cell cortex [GO:0005938]; cytoplasm [GO:0005737]; cytoplasmic vesicle membrane [GO:0030659]; cytosol [GO:0005829]; endoplasmic reticulum [GO:0005783]; endoplasmic reticulum membrane [GO:0005789]; microvillus [GO:0005902]; nucleolus [GO:0005730]; nucleus [GO:0005634]; perinuclear region of cytoplasm [GO:0048471]; plasma membrane [GO:0005886]; spindle [GO:0005819]	actin cytoskeleton reorganization [GO:0031532]; cell migration [GO:0016477]; cellular response to DNA damage stimulus [GO:0006974]; cellular response to hypoxia [GO:0071456]; establishment of meiotic spindle localization [GO:0051295]; formin-nucleated actin cable assembly [GO:0070649]; homologous chromosome movement towards spindle pole in meiosis I anaphase [GO:0051758]; intracellular signal tra…	actin binding [GO:0003779]	6.83333	0.2	2.66667	-	9.5	0.2	3	-	4.30604	2.42374	3.22106	-
O95989	NUDT3	sp|O95989|NUDT3_HUMAN	NUDT3_HUMAN	Diphosphoinositol polyphosphate phosphohydrolase 1 (DIPP-1) (EC 3.6.1.52) (Diadenosine 5',5'''-P1,P6-hexaphosphate hydrolase 1) (EC 3.6.1.-) (Nucleoside diphosphate-linked moiety X motif 3) (Nudix motif 3)	NUDT3 DIPP DIPP1	cytoplasm [GO:0005737]; cytosol [GO:0005829]; nucleus [GO:0005634]	adenosine 5'-(hexahydrogen pentaphosphate) catabolic process [GO:1901911]; cell-cell signaling [GO:0007267]; diadenosine hexaphosphate catabolic process [GO:1901909]; diadenosine pentaphosphate catabolic process [GO:1901907]; diadenosine polyphosphate catabolic process [GO:0015961]; diphosphoinositol polyphosphate catabolic process [GO:0071544]; diphosphoinositol polyphosphate metabolic process […	bis(5'-adenosyl)-hexaphosphatase activity [GO:0034431]; bis(5'-adenosyl)-pentaphosphatase activity [GO:0034432]; diphosphoinositol-polyphosphate diphosphatase activity [GO:0008486]; endopolyphosphatase activity [GO:0000298]; inositol diphosphate pentakisphosphate diphosphatase activity [GO:0052842]; inositol diphosphate tetrakisphosphate diphosphatase activity [GO:0052840]; m7G(5')pppN diphosphat…	3.5	1.6	2	2.125	4	2	2.66667	2.125	5.12531	4.85937	4.40364	4.48157
P23297	S100A1	sp|P23297|S10A1_HUMAN	S10A1_HUMAN	Protein S100-A1 (S-100 protein alpha chain) (S-100 protein subunit alpha) (S100 calcium-binding protein A1)	S100A1 S100A	cytoplasm [GO:0005737]; cytosol [GO:0005829]; extracellular region [GO:0005576]; Golgi apparatus [GO:0005794]; mitochondrion [GO:0005739]; nucleoplasm [GO:0005654]; nucleus [GO:0005634]; protein-containing complex [GO:0032991]; sarcoplasmic reticulum [GO:0016529]	intracellular signal transduction [GO:0035556]; positive regulation of nitric-oxide synthase activity [GO:0051000]; positive regulation of sprouting angiogenesis [GO:1903672]; regulation of heart contraction [GO:0008016]; substantia nigra development [GO:0021762]	ATPase binding [GO:0051117]; calcium ion binding [GO:0005509]; calcium-dependent protein binding [GO:0048306]; identical protein binding [GO:0042802]; protein homodimerization activity [GO:0042803]; S100 protein binding [GO:0044548]	0.833333	-	0.666667	0.375	0.833333	-	0.666667	0.375	4.29235	-	4.38033	3.45208
Q9UMS6	SYNPO2	sp|Q9UMS6|SYNP2_HUMAN	SYNP2_HUMAN	Synaptopodin-2 (Genethonin-2) (Myopodin)	SYNPO2	actin cytoskeleton [GO:0015629]; cytosol [GO:0005829]; focal adhesion [GO:0005925]; intracellular membrane-bounded organelle [GO:0043231]; nucleoplasm [GO:0005654]; nucleus [GO:0005634]; stress fiber [GO:0001725]; vesicle tethering complex [GO:0099023]; Z disc [GO:0030018]	autophagosome assembly [GO:0000045]; chaperone-mediated autophagy [GO:0061684]; positive regulation of actin filament bundle assembly [GO:0032233]; positive regulation of cell migration [GO:0030335]; regulation of Rho-dependent protein serine/threonine kinase activity [GO:2000298]	14-3-3 protein binding [GO:0071889]; actin binding [GO:0003779]; alpha-actinin binding [GO:0051393]; filamin binding [GO:0031005]; muscle alpha-actinin binding [GO:0051371]; protein-macromolecule adaptor activity [GO:0030674]	2.66667	0.6	2	0.125	3	0.6	2.66667	0.125	3.66837	2.84855	3.48774	2.38256
Q9NR12	PDLIM7	sp|Q9NR12|PDLI7_HUMAN	PDLI7_HUMAN	PDZ and LIM domain protein 7 (LIM mineralization protein) (LMP) (Protein enigma)	PDLIM7 ENIGMA	actin cytoskeleton [GO:0015629]; adherens junction [GO:0005912]; cytosol [GO:0005829]; filamentous actin [GO:0031941]; focal adhesion [GO:0005925]; nucleoplasm [GO:0005654]; ruffle [GO:0001726]; stress fiber [GO:0001725]; Z disc [GO:0030018]	actin cytoskeleton organization [GO:0030036]; cell differentiation [GO:0030154]; heart development [GO:0007507]; muscle structure development [GO:0061061]; ossification [GO:0001503]; positive regulation of osteoblast differentiation [GO:0045669]; receptor-mediated endocytosis [GO:0006898]	actin binding [GO:0003779]; metal ion binding [GO:0046872]; muscle alpha-actinin binding [GO:0051371]	18.6667	14.6	11	8.25	40.3333	40.8	23.6667	13.25	5.88593	6.10576	5.37062	5.21118
Q9Y2J8	PADI2	sp|Q9Y2J8|PADI2_HUMAN	PADI2_HUMAN	Protein-arginine deiminase type-2 (EC 3.5.3.15) (PAD-H19) (Peptidylarginine deiminase II) (Protein-arginine deiminase type II)	PADI2 KIAA0994 PAD2 PDI2	azurophil granule lumen [GO:0035578]; cytoplasm [GO:0005737]; cytosol [GO:0005829]; euchromatin [GO:0000791]; extracellular exosome [GO:0070062]; extracellular region [GO:0005576]; nucleus [GO:0005634]	cellular response to leukemia inhibitory factor [GO:1990830]; intracellular estrogen receptor signaling pathway [GO:0030520]; negative regulation of chemokine-mediated signaling pathway [GO:0070100]; negative regulation of lymphocyte chemotaxis [GO:1901624]; substantia nigra development [GO:0021762]; transcription initiation-coupled chromatin remodeling [GO:0045815]	calcium ion binding [GO:0005509]; histone H3R26 arginine deiminase activity [GO:0140798]; nuclear estrogen receptor binding [GO:0030331]; protein homodimerization activity [GO:0042803]; protein-arginine deiminase activity [GO:0004668]	7.33333	7.2	3	-	8.5	9	2.83333	-	4.82042	4.83105	3.81425	-
O76041	NEBL	sp|O76041|NEBL_HUMAN	NEBL_HUMAN	Nebulette (Actin-binding Z-disk protein)	NEBL C10orf113 LNEBL	extracellular exosome [GO:0070062]; I band [GO:0031674]; stress fiber [GO:0001725]; Z disc [GO:0030018]	cardiac muscle thin filament assembly [GO:0071691]	actin filament binding [GO:0051015]; cytoskeletal protein binding [GO:0008092]; filamin binding [GO:0031005]; structural constituent of muscle [GO:0008307]; tropomyosin binding [GO:0005523]	0.333333	-	0.5	0.25	0.166667	-	0.5	0.5	2.47529	-	2.21677	1.91658
Q9Y320	TMX2	sp|Q9Y320|TMX2_HUMAN	TMX2_HUMAN	Thioredoxin-related transmembrane protein 2 (Cell proliferation-inducing gene 26 protein) (Thioredoxin domain-containing protein 14)	TMX2 TXNDC14 CGI-31 My009 PIG26 PSEC0045 UNQ237/PRO270	endoplasmic reticulum membrane [GO:0005789]; membrane-bounded organelle [GO:0043227]; mitochondria-associated endoplasmic reticulum membrane [GO:0044233]; mitochondrial membrane [GO:0031966]; mitochondrion [GO:0005739]	brain development [GO:0007420]	disulfide oxidoreductase activity [GO:0015036]; identical protein binding [GO:0042802]	5.33333	4.4	6.83333	6.25	7	8	15.1667	12.625	4.98872	4.92706	5.01806	5.19863
P51911	CNN1	sp|P51911|CNN1_HUMAN	CNN1_HUMAN	Calponin-1 (Basic calponin) (Calponin H1, smooth muscle)	CNN1	cytoskeleton [GO:0005856]; focal adhesion [GO:0005925]	actomyosin structure organization [GO:0031032]; negative regulation of vascular associated smooth muscle cell proliferation [GO:1904706]; regulation of smooth muscle contraction [GO:0006940]	actin binding [GO:0003779]; calmodulin binding [GO:0005516]	2.66667	0.4	0.333333	0.375	4.5	0.6	0.333333	0.5	4.91836	3.56799	3.06217	3.36295
Markers of mature astrocytes according Velloso's report
P55263	ADK	sp|P55263|ADK_HUMAN	ADK_HUMAN	Adenosine kinase (AK) (EC 2.7.1.20) (Adenosine 5'-phosphotransferase)	ADK	cytosol [GO:0005829]; nucleoplasm [GO:0005654]; nucleus [GO:0005634]; plasma membrane [GO:0005886]	AMP salvage [GO:0044209]; dAMP salvage [GO:0106383]; dATP biosynthetic process [GO:0006175]; GMP salvage [GO:0032263]; phosphorylation [GO:0016310]; purine nucleobase metabolic process [GO:0006144]; purine ribonucleoside salvage [GO:0006166]; ribonucleoside monophosphate biosynthetic process [GO:0009156]	adenosine kinase activity [GO:0004001]; ATP binding [GO:0005524]; deoxyadenosine kinase activity [GO:0004136]; metal ion binding [GO:0046872]; RNA binding [GO:0003723]	7	2.4	2.16667	2	9.66667	2.4	2	2.375	4.96533	4.46771	4.08171	3.99583
P21926	CD9	sp|P21926|CD9_HUMAN	CD9_HUMAN	CD9 antigen (5H9 antigen) (Cell growth-inhibiting gene 2 protein) (Leukocyte antigen MIC3) (Motility-related protein) (MRP-1) (Tetraspanin-29) (Tspan-29) (p24) (CD antigen CD9)	CD9 MIC3 TSPAN29 GIG2	clathrin-coated endocytic vesicle membrane [GO:0030669]; endocytic vesicle membrane [GO:0030666]; external side of plasma membrane [GO:0009897]; extracellular exosome [GO:0070062]; extracellular space [GO:0005615]; extracellular vesicle [GO:1903561]; focal adhesion [GO:0005925]; membrane [GO:0016020]; plasma membrane [GO:0005886]; platelet alpha granule membrane [GO:0031092]; protein-containing c…	cell adhesion [GO:0007155]; cell population proliferation [GO:0008283]; cellular response to low-density lipoprotein particle stimulus [GO:0071404]; fusion of sperm to egg plasma membrane involved in single fertilization [GO:0007342]; glial cell migration [GO:0008347]; myoblast fusion involved in skeletal muscle regeneration [GO:0014905]; negative regulation of cell population proliferation [GO:0…	integrin binding [GO:0005178]	4.5	4	4	3.75	16	17.6	31	13.25	6.16726	6.23127	6.38519	5.75168
P15104	GLUL	sp|P15104|GLNA_HUMAN	GLNA_HUMAN	Glutamine synthetase (GS) (EC 6.3.1.2) (Glutamate--ammonia ligase) (Palmitoyltransferase GLUL) (EC 2.3.1.225)	GLUL GLNS	axon terminus [GO:0043679]; cytoplasm [GO:0005737]; cytosol [GO:0005829]; extracellular exosome [GO:0070062]; glial cell projection [GO:0097386]; mitochondrion [GO:0005739]; myelin sheath [GO:0043209]; nucleus [GO:0005634]; perikaryon [GO:0043204]; plasma membrane [GO:0005886]; protein-containing complex [GO:0032991]; rough endoplasmic reticulum [GO:0005791]	ammonia assimilation cycle [GO:0019676]; angiogenesis [GO:0001525]; cell population proliferation [GO:0008283]; cellular response to starvation [GO:0009267]; glutamate catabolic process [GO:0006538]; glutamine biosynthetic process [GO:0006542]; positive regulation of epithelial cell proliferation [GO:0050679]; positive regulation of insulin secretion [GO:0032024]; positive regulation of synaptic …	ATP binding [GO:0005524]; dynein light chain binding [GO:0045503]; glutamate binding [GO:0016595]; glutamate-ammonia ligase activity [GO:0004356]; identical protein binding [GO:0042802]; magnesium ion binding [GO:0000287]; manganese ion binding [GO:0030145]; protein-cysteine S-palmitoyltransferase activity [GO:0019706]	8.16667	10	6.83333	5.75	12	22	19.8333	8.875	5.49124	5.78519	5.47762	4.92455
P43004	SLC1A2	sp|P43004|EAA2_HUMAN	EAA2_HUMAN	Excitatory amino acid transporter 2 (Glutamate/aspartate transporter II) (Sodium-dependent glutamate/aspartate transporter 2) (Solute carrier family 1 member 2)	SLC1A2 EAAT2 GLT1	astrocyte projection [GO:0097449]; axolemma [GO:0030673]; cell body [GO:0044297]; cell surface [GO:0009986]; glutamatergic synapse [GO:0098978]; membrane [GO:0016020]; membrane protein complex [GO:0098796]; membrane raft [GO:0045121]; neuron projection terminus [GO:0044306]; plasma membrane [GO:0005886]; presynaptic membrane [GO:0042734]; vesicle [GO:0031982]	adult behavior [GO:0030534]; cellular response to cocaine [GO:0071314]; cellular response to extracellular stimulus [GO:0031668]; chemical synaptic transmission [GO:0007268]; D-aspartate import across plasma membrane [GO:0070779]; glutathione biosynthetic process [GO:0006750]; ion transport [GO:0006811]; L-aspartate import across plasma membrane [GO:0140009]; L-aspartate transmembrane transport […	cysteine transmembrane transporter activity [GO:0033229]; glutamate:sodium symporter activity [GO:0015501]; high-affinity L-glutamate transmembrane transporter activity [GO:0005314]; L-glutamate transmembrane transporter activity [GO:0005313]; metal ion binding [GO:0046872]; neutral amino acid transmembrane transporter activity [GO:0015175]	1.16667	-	0.166667	0.125	0.833333	-	0.166667	0.125	3.57354	-	3.22535	3.5675
Q99661	KIF2C	sp|Q99661|KIF2C_HUMAN	KIF2C_HUMAN	Kinesin-like protein KIF2C (Kinesin-like protein 6) (Mitotic centromere-associated kinesin) (MCAK)	KIF2C KNSL6	centrosome [GO:0005813]; chromosome, centromeric region [GO:0000775]; cytosol [GO:0005829]; kinesin complex [GO:0005871]; kinetochore [GO:0000776]; membrane [GO:0016020]; microtubule [GO:0005874]; microtubule cytoskeleton [GO:0015630]; microtubule plus-end [GO:0035371]; nucleus [GO:0005634]; spindle [GO:0005819]	attachment of mitotic spindle microtubules to kinetochore [GO:0051315]; cell division [GO:0051301]; establishment or maintenance of microtubule cytoskeleton polarity [GO:0030951]; metaphase plate congression [GO:0051310]; microtubule depolymerization [GO:0007019]; microtubule-based movement [GO:0007018]; mitotic metaphase plate congression [GO:0007080]; regulation of chromosome segregation [GO:00…	ATP binding [GO:0005524]; ATP hydrolysis activity [GO:0016887]; centromeric DNA binding [GO:0019237]; microtubule binding [GO:0008017]; microtubule motor activity [GO:0003777]; microtubule plus-end binding [GO:0051010]	1.66667	0.4	0.166667	17.25	2.33333	0.4	0.166667	30.375	3.85807	3.25287	1.31296	5.23119
Q9NVN8	GNL3L	sp|Q9NVN8|GNL3L_HUMAN	GNL3L_HUMAN	Guanine nucleotide-binding protein-like 3-like protein	GNL3L	cytosol [GO:0005829]; membrane [GO:0016020]; nucleolus [GO:0005730]; nucleoplasm [GO:0005654]; telomerase holoenzyme complex [GO:0005697]	negative regulation of protein binding [GO:0032091]; negative regulation of protein sumoylation [GO:0033234]; negative regulation of protein ubiquitination [GO:0031397]; negative regulation of telomere maintenance via telomerase [GO:0032211]; positive regulation of protein localization to chromosome, telomeric region [GO:1904816]; positive regulation of protein-containing complex assembly [GO:003…	GTP binding [GO:0005525]; RNA binding [GO:0003723]	0.166667	0.6	0.666667	3.25	0.166667	0.4	0.666667	4.5	2.8053	3.40562	2.71577	4.25771
P11388	TOP2A	sp|P11388|TOP2A_HUMAN	TOP2A_HUMAN	DNA topoisomerase 2-alpha (EC 5.6.2.2) (DNA topoisomerase II, alpha isozyme)	TOP2A TOP2	chromosome, centromeric region [GO:0000775]; condensed chromosome [GO:0000793]; cytoplasm [GO:0005737]; DNA topoisomerase type II (double strand cut, ATP-hydrolyzing) complex [GO:0009330]; male germ cell nucleus [GO:0001673]; nucleolus [GO:0005730]; nucleoplasm [GO:0005654]; nucleus [GO:0005634]; protein-containing complex [GO:0032991]; ribonucleoprotein complex [GO:1990904]	apoptotic chromosome condensation [GO:0030263]; cellular response to DNA damage stimulus [GO:0006974]; chromosome segregation [GO:0007059]; DNA ligation [GO:0006266]; DNA topological change [GO:0006265]; embryonic cleavage [GO:0040016]; female meiotic nuclear division [GO:0007143]; hematopoietic progenitor cell differentiation [GO:0002244]; negative regulation of DNA duplex unwinding [GO:1905463]…	ATP binding [GO:0005524]; ATP-dependent activity, acting on DNA [GO:0008094]; chromatin binding [GO:0003682]; DNA binding [GO:0003677]; DNA binding, bending [GO:0008301]; DNA topoisomerase type II (double strand cut, ATP-hydrolyzing) activity [GO:0003918]; enzyme binding [GO:0019899]; histone deacetylase binding [GO:0042826]; magnesium ion binding [GO:0000287]; protein C-terminus binding [GO:0008…	0.166667	0.4	0.166667	37.125	0.166667	0.4	0.166667	73.5	2.78778	2.76268	1.20082	5.34747
O43490	PROM1	sp|O43490|PROM1_HUMAN	PROM1_HUMAN	Prominin-1 (Antigen AC133) (Prominin-like protein 1) (CD antigen CD133)	PROM1 PROML1 MSTP061	apical plasma membrane [GO:0016324]; cell surface [GO:0009986]; cilium [GO:0005929]; endoplasmic reticulum [GO:0005783]; endoplasmic reticulum-Golgi intermediate compartment [GO:0005793]; extracellular exosome [GO:0070062]; extracellular space [GO:0005615]; microvillus [GO:0005902]; microvillus membrane [GO:0031528]; photoreceptor outer segment [GO:0001750]; photoreceptor outer segment membrane […	camera-type eye photoreceptor cell differentiation [GO:0060219]; glomerular parietal epithelial cell differentiation [GO:0072139]; photoreceptor cell maintenance [GO:0045494]; podocyte differentiation [GO:0072112]; positive regulation of nephron tubule epithelial cell differentiation [GO:2000768]; retina layer formation [GO:0010842]; retina morphogenesis in camera-type eye [GO:0060042]	actinin binding [GO:0042805]; cadherin binding [GO:0045296]; cholesterol binding [GO:0015485]	3.83333	4.4	7.83333	2.875	5.5	7.4	9.83333	4.125	4.16149	4.41971	4.38596	3.79965
Markers of mature astrocytes according Lattke's report
Q16816	PHKG1 PHKG	sp|Q16816|PHKG1_HUMAN	PHKG1_HUMAN	Phosphorylase b kinase gamma catalytic chain, skeletal muscle/heart isoform (PHK-gamma-M) (EC 2.7.11.19) (Phosphorylase kinase subunit gamma-1) (Serine/threonine-protein kinase PHKG1) (EC 2.7.11.1, EC 2.7.11.26)	PHKG1 PHKG	cytosol [GO:0005829]; phosphorylase kinase complex [GO:0005964]	carbohydrate metabolic process [GO:0005975]; glycogen biosynthetic process [GO:0005978]; protein phosphorylation [GO:0006468]	ATP binding [GO:0005524]; calmodulin binding [GO:0005516]; enzyme binding [GO:0019899]; phosphorylase kinase activity [GO:0004689]; protein serine kinase activity [GO:0106310]; tau-protein kinase activity [GO:0050321]	-	-	0.833333	-	-	-	0.833333	-	-	-	3.57571	-
Q8TAC2	JOSD2 SBBI54	sp|Q8TAC2|JOS2_HUMAN	JOS2_HUMAN	Josephin-2 (EC 3.4.19.12) (Josephin domain-containing protein 2)	JOSD2 SBBI54	cytosol [GO:0005829]	protein deubiquitination [GO:0016579]	cysteine-type deubiquitinase activity [GO:0004843]	-	-	0.666667	-	-	-	0.666667	-	-	-	3.43941	-
P23219	PTGS1 COX1	sp|P23219|PGH1_HUMAN	PGH1_HUMAN	Prostaglandin G/H synthase 1 (EC 1.14.99.1) (Cyclooxygenase-1) (COX-1) (Prostaglandin H2 synthase 1) (PGH synthase 1) (PGHS-1) (PHS 1) (Prostaglandin-endoperoxide synthase 1)	PTGS1 COX1	cytoplasm [GO:0005737]; endoplasmic reticulum membrane [GO:0005789]; extracellular exosome [GO:0070062]; Golgi apparatus [GO:0005794]; intracellular membrane-bounded organelle [GO:0043231]; neuron projection [GO:0043005]; photoreceptor outer segment [GO:0001750]	cyclooxygenase pathway [GO:0019371]; inflammatory response [GO:0006954]; prostaglandin biosynthetic process [GO:0001516]; regulation of blood pressure [GO:0008217]; regulation of cell population proliferation [GO:0042127]; response to oxidative stress [GO:0006979]	heme binding [GO:0020037]; metal ion binding [GO:0046872]; oxidoreductase activity, acting on single donors with incorporation of molecular oxygen, incorporation of two atoms of oxygen [GO:0016702]; peroxidase activity [GO:0004601]; prostaglandin-endoperoxide synthase activity [GO:0004666]	-	-	0.833333	-	-	-	0.666667	-	-	-	3.10968	-
Q6ZSS7	MFSD6 MMR2	sp|Q6ZSS7|MFSD6_HUMAN	MFSD6_HUMAN	Major facilitator superfamily domain-containing protein 6 (Macrophage MHC class I receptor 2 homolog)	MFSD6 MMR2	membrane [GO:0016020]; plasma membrane [GO:0005886]	antigen processing and presentation of exogenous peptide antigen via MHC class I [GO:0042590]		-	-	0.5	-	-	-	0.5	-	-	-	2.6522	-
Q86XS8	RNF130	sp|Q86XS8|GOLI_HUMAN	GOLI_HUMAN	E3 ubiquitin-protein ligase RNF130 (EC 2.3.2.27) (Goliath homolog) (H-Goliath) (RING finger protein 130) (RING-type E3 ubiquitin transferase RNF130)	RNF130	cytoplasm [GO:0005737]; membrane [GO:0016020]	apoptotic process [GO:0006915]; programmed cell death [GO:0012501]; ubiquitin-dependent protein catabolic process [GO:0006511]	metal ion binding [GO:0046872]; ubiquitin protein ligase activity [GO:0061630]; ubiquitin-protein transferase activity [GO:0004842]	-	-	0.5	-	-	-	0.5	-	-	-	2.57279	-
O00168	FXYD1 PLM	sp|O00168|PLM_HUMAN	PLM_HUMAN	Phospholemman (FXYD domain-containing ion transport regulator 1) (Sodium/potassium-transporting ATPase subunit FXYD1)	FXYD1 PLM	apical plasma membrane [GO:0016324]; caveola [GO:0005901]; intercalated disc [GO:0014704]; plasma membrane [GO:0005886]; sarcolemma [GO:0042383]; sodium:potassium-exchanging ATPase complex [GO:0005890]; T-tubule [GO:0030315]	chloride transport [GO:0006821]; muscle contraction [GO:0006936]; negative regulation of protein glutathionylation [GO:0010734]; positive regulation of sodium ion export across plasma membrane [GO:1903278]; potassium ion transport [GO:0006813]; regulation of cardiac muscle cell membrane potential [GO:0086036]; regulation of heart contraction [GO:0008016]; regulation of sodium ion transmembrane tr…	chloride channel activity [GO:0005254]; sodium channel regulator activity [GO:0017080]; transmembrane transporter binding [GO:0044325]	-	-	0.333333	-	-	-	0.333333	-	-	-	3.66807	-
P0DP58	LYNX1	sp|P0DP58|LYNX1_HUMAN	LYNX1_HUMAN	Ly-6/neurotoxin-like protein 1 (Endogenous prototoxin LYNX1) (Testicular tissue protein Li 112)	LYNX1	dendrite [GO:0030425]; endoplasmic reticulum [GO:0005783]; membrane [GO:0016020]; plasma membrane [GO:0005886]	regulation of neurotransmitter receptor activity [GO:0099601]	acetylcholine receptor binding [GO:0033130]; acetylcholine receptor inhibitor activity [GO:0030550]; acetylcholine receptor regulator activity [GO:0030548]	-	-	0.333333	-	-	-	0.333333	-	-	-	3.92431	-
O15455	TLR3	sp|O15455|TLR3_HUMAN	TLR3_HUMAN	Toll-like receptor 3 (CD antigen CD283)	TLR3	cytoplasm [GO:0005737]; early endosome [GO:0005769]; endolysosome membrane [GO:0036020]; endoplasmic reticulum membrane [GO:0005789]; endosome membrane [GO:0010008]; extracellular matrix [GO:0031012]; extracellular space [GO:0005615]; Golgi membrane [GO:0000139]; lysosomal membrane [GO:0005765]; membrane [GO:0016020]; plasma membrane [GO:0005886]	activation of NF-kappaB-inducing kinase activity [GO:0007250]; cellular response to exogenous dsRNA [GO:0071360]; cellular response to interferon-beta [GO:0035458]; cellular response to mechanical stimulus [GO:0071260]; cellular response to type II interferon [GO:0071346]; cellular response to virus [GO:0098586]; cellular response to xenobiotic stimulus [GO:0071466]; defense response to bacterium…	double-stranded RNA binding [GO:0003725]; identical protein binding [GO:0042802]; signaling receptor activity [GO:0038023]; transmembrane signaling receptor activity [GO:0004888]	2.33333	-	4	-	1.66667	-	3.83333	-	3.6234	-	3.77398	-
Q15119	PDK2	sp|Q15119|PDK2_HUMAN	PDK2_HUMAN	[Pyruvate dehydrogenase (acetyl-transferring)] kinase isozyme 2, mitochondrial (EC 2.7.11.2) (Pyruvate dehydrogenase kinase isoform 2) (PDH kinase 2) (PDKII)	PDK2 PDHK2	cytosol [GO:0005829]; mitochondrial matrix [GO:0005759]; mitochondrial pyruvate dehydrogenase complex [GO:0005967]; mitochondrion [GO:0005739]; nucleoplasm [GO:0005654]	cellular response to nutrient [GO:0031670]; cellular response to reactive oxygen species [GO:0034614]; glucose homeostasis [GO:0042593]; glucose metabolic process [GO:0006006]; insulin receptor signaling pathway [GO:0008286]; intrinsic apoptotic signaling pathway by p53 class mediator [GO:0072332]; protein phosphorylation [GO:0006468]; regulation of acetyl-CoA biosynthetic process from pyruvate […	ATP binding [GO:0005524]; protein homodimerization activity [GO:0042803]; protein kinase activity [GO:0004672]; pyruvate dehydrogenase (acetyl-transferring) kinase activity [GO:0004740]	0.166667	0.2	1.16667	-	0.166667	0.2	1.66667	-	2.73998	-	3.79124	-
O75095	MEGF6 EGFL3 KIAA0815	sp|O75095|MEGF6_HUMAN	MEGF6_HUMAN	Multiple epidermal growth factor-like domains protein 6 (Multiple EGF-like domains protein 6) (Epidermal growth factor-like protein 3) (EGF-like protein 3)	MEGF6 EGFL3 KIAA0815	extracellular region [GO:0005576]		calcium ion binding [GO:0005509]	-	-	0.166667	-	-	-	0.166667	-	-	-	1.37173	-
Q9BXI9	C1QTNF6 CTRP6 UNQ581/PRO1151	sp|Q9BXI9|C1QT6_HUMAN	C1QT6_HUMAN	Complement C1q tumor necrosis factor-related protein 6	C1QTNF6 CTRP6 UNQ581/PRO1151	collagen trimer [GO:0005581]; extracellular space [GO:0005615]		identical protein binding [GO:0042802]	-	0.2	1.33333	-	-	0.2	1.5	-	-	-	4.1071	-
Q92563	SPOCK2 KIAA0275 TICN2 UNQ269/PRO306	sp|Q92563|TICN2_HUMAN	TICN2_HUMAN	Testican-2 (SPARC/osteonectin, CWCV, and Kazal-like domains proteoglycan 2)	SPOCK2 KIAA0275 TICN2 UNQ269/PRO306	extracellular matrix [GO:0031012]; extracellular region [GO:0005576]	cellular response to leukemia inhibitory factor [GO:1990830]; extracellular matrix organization [GO:0030198]; negative regulation of endopeptidase activity [GO:0010951]; peptide cross-linking via chondroitin 4-sulfate glycosaminoglycan [GO:0019800]; positive regulation of cell motility [GO:2000147]; positive regulation of cell-substrate adhesion [GO:0010811]; regulation of cell differentiation [G…	calcium ion binding [GO:0005509]; extracellular matrix binding [GO:0050840]; glycosaminoglycan binding [GO:0005539]; metalloendopeptidase inhibitor activity [GO:0008191]	-	-	1	-	-	-	1	-	-	-	3.52488	-
O75324	SNN	sp|O75324|SNN_HUMAN	SNN_HUMAN	Stannin (AG8_1)	SNN	cytoplasm [GO:0005737]; membrane [GO:0016020]; mitochondrial outer membrane [GO:0005741]	response to toxic substance [GO:0009636]	metal ion binding [GO:0046872]	-	-	0.166667	-	-	-	0.166667	-	-	-	3.04709	-
P78509	RELN	sp|P78509|RELN_HUMAN	RELN_HUMAN	Reelin (EC 3.4.21.-)	RELN	cytoplasm [GO:0005737]; dendrite [GO:0030425]; extracellular matrix [GO:0031012]; extracellular region [GO:0005576]; extracellular space [GO:0005615]; neuron projection [GO:0043005]; plasma membrane [GO:0005886]; reelin complex [GO:0110157]	associative learning [GO:0008306]; axon guidance [GO:0007411]; brain development [GO:0007420]; cell adhesion [GO:0007155]; cell morphogenesis involved in differentiation [GO:0000904]; central nervous system development [GO:0007417]; cerebral cortex tangential migration [GO:0021800]; dendrite development [GO:0016358]; glial cell differentiation [GO:0010001]; hippocampus development [GO:0021766]; i…	lipoprotein particle receptor binding [GO:0070325]; metal ion binding [GO:0046872]; serine-type peptidase activity [GO:0008236]; very-low-density lipoprotein particle receptor binding [GO:0070326]	-	-	2.33333	-	-	-	2	-	-	-	2.82944	-
O15540	FABP7	sp|O15540|FABP7_HUMAN	FABP7_HUMAN	Fatty acid-binding protein, brain (Brain lipid-binding protein) (BLBP) (Brain-type fatty acid-binding protein) (B-FABP) (Fatty acid-binding protein 7) (Mammary-derived growth inhibitor related)	FABP7 BLBP FABPB MRG	cytosol [GO:0005829]; nucleus [GO:0005634]	epithelial cell proliferation [GO:0050673]; fatty acid transport [GO:0015908]; negative regulation of cell population proliferation [GO:0008285]; nervous system development [GO:0007399]	fatty acid binding [GO:0005504]; lipid binding [GO:0008289]	7.66667	7.8	8.33333	0.375	21.3333	22.4	45.3333	0.375	6.10197	6.03156	6.2537	3.17985
P27338	MAOB	sp|P27338|AOFB_HUMAN	AOFB_HUMAN	Amine oxidase [flavin-containing] B (EC 1.4.3.21) (EC 1.4.3.4) (Monoamine oxidase type B) (MAO-B)	MAOB	mitochondrial envelope [GO:0005740]; mitochondrial outer membrane [GO:0005741]; mitochondrion [GO:0005739]	dopamine catabolic process [GO:0042420]; hydrogen peroxide biosynthetic process [GO:0050665]; negative regulation of serotonin secretion [GO:0014063]; neurotransmitter catabolic process [GO:0042135]; positive regulation of dopamine metabolic process [GO:0045964]; response to aluminum ion [GO:0010044]; response to corticosterone [GO:0051412]; response to ethanol [GO:0045471]; response to lipopolys…	aliphatic amine oxidase activity [GO:0052595]; electron transfer activity [GO:0009055]; flavin adenine dinucleotide binding [GO:0050660]; identical protein binding [GO:0042802]; monoamine oxidase activity [GO:0097621]; phenethylamine:oxygen oxidoreductase (deaminating) activity [GO:0052596]; primary amine oxidase activity [GO:0008131]	21.6667	20.4	21.8333	-	50.6667	53.2	124	-	6.03849	6.16043	6.31004	-
P04271	S100B	sp|P04271|S100B_HUMAN	S100B_HUMAN	Protein S100-B (S-100 protein beta chain) (S-100 protein subunit beta) (S100 calcium-binding protein B)	S100B	cytoplasm [GO:0005737]; cytosol [GO:0005829]; extracellular region [GO:0005576]; extracellular space [GO:0005615]; intracellular membrane-bounded organelle [GO:0043231]; neuronal cell body [GO:0043025]; nucleoplasm [GO:0005654]; nucleus [GO:0005634]; perinuclear region of cytoplasm [GO:0048471]; ruffle [GO:0001726]	axonogenesis [GO:0007409]; central nervous system development [GO:0007417]; learning or memory [GO:0007611]; memory [GO:0007613]; positive regulation of cell population proliferation [GO:0008284]; positive regulation of I-kappaB kinase/NF-kappaB signaling [GO:0043123]; regulation of neuronal synaptic plasticity [GO:0048168]	calcium ion binding [GO:0005509]; calcium-dependent protein binding [GO:0048306]; identical protein binding [GO:0042802]; ion binding [GO:0043167]; protein homodimerization activity [GO:0042803]; RAGE receptor binding [GO:0050786]; S100 protein binding [GO:0044548]; tau protein binding [GO:0048156]; zinc ion binding [GO:0008270]	2	1.8	2.33333	-	4.83333	4.8	8.66667	-	6.01453	5.85952	6.22303	-
P23297	S100A1	sp|P23297|S10A1_HUMAN	S10A1_HUMAN	Protein S100-A1 (S-100 protein alpha chain) (S-100 protein subunit alpha) (S100 calcium-binding protein A1)	S100A1 S100A	cytoplasm [GO:0005737]; cytosol [GO:0005829]; extracellular region [GO:0005576]; Golgi apparatus [GO:0005794]; mitochondrion [GO:0005739]; nucleoplasm [GO:0005654]; nucleus [GO:0005634]; protein-containing complex [GO:0032991]; sarcoplasmic reticulum [GO:0016529]	intracellular signal transduction [GO:0035556]; positive regulation of nitric-oxide synthase activity [GO:0051000]; positive regulation of sprouting angiogenesis [GO:1903672]; regulation of heart contraction [GO:0008016]; substantia nigra development [GO:0021762]	ATPase binding [GO:0051117]; calcium ion binding [GO:0005509]; calcium-dependent protein binding [GO:0048306]; identical protein binding [GO:0042802]; protein homodimerization activity [GO:0042803]; S100 protein binding [GO:0044548]	0.833333	-	0.666667	0.375	0.833333	-	0.666667	0.375	4.29235	-	4.38033	3.45208
P11217	PYGM	sp|P11217|PYGM_HUMAN	PYGM_HUMAN	Glycogen phosphorylase, muscle form (EC 2.4.1.1) (Myophosphorylase)	PYGM	cytoplasm [GO:0005737]; cytosol [GO:0005829]; extracellular exosome [GO:0070062]	glycogen catabolic process [GO:0005980]; glycogen metabolic process [GO:0005977]	glycogen phosphorylase activity [GO:0008184]; linear malto-oligosaccharide phosphorylase activity [GO:0102250]; nucleotide binding [GO:0000166]; pyridoxal phosphate binding [GO:0030170]; SHG alpha-glucan phosphorylase activity [GO:0102499]	2.5	3.2	17.8333	0.25	2.5	2.6	25.1667	0.125	3.56894	4.20585	4.91888	1.83664
P17302	GJA1	sp|P17302|CXA1_HUMAN	CXA1_HUMAN	Gap junction alpha-1 protein (Connexin-43) (Cx43) (Gap junction 43 kDa heart protein)	GJA1 GJAL	apical plasma membrane [GO:0016324]; cell junction [GO:0030054]; cell-cell contact zone [GO:0044291]; connexin complex [GO:0005922]; cytoplasm [GO:0005737]; endoplasmic reticulum membrane [GO:0005789]; focal adhesion [GO:0005925]; gap junction [GO:0005921]; Golgi apparatus [GO:0005794]; Golgi membrane [GO:0000139]; Golgi-associated vesicle membrane [GO:0030660]; intercalated disc [GO:0014704]; in…	atrial cardiac muscle cell action potential [GO:0086014]; bone development [GO:0060348]; bone remodeling [GO:0046849]; cardiac conduction system development [GO:0003161]; cell communication by electrical coupling [GO:0010644]; cell communication by electrical coupling involved in cardiac conduction [GO:0086064]; cell-cell signaling [GO:0007267]; cellular response to amyloid-beta [GO:1904646]; est…	alpha-tubulin binding [GO:0043014]; beta-catenin binding [GO:0008013]; efflux transmembrane transporter activity [GO:0015562]; gap junction channel activity [GO:0005243]; gap junction channel activity involved in cardiac conduction electrical coupling [GO:0086075]; gap junction channel activity involved in cell communication by electrical coupling [GO:1903763]; gap junction hemi-channel activity …	5.5	2.2	8.5	2.875	9.33333	3.4	15.3333	6.125	5.1269	4.52524	5.19811	4.69337
O43567	RNF13	sp|O43567|RNF13_HUMAN	RNF13_HUMAN	E3 ubiquitin-protein ligase RNF13 (EC 2.3.2.27) (RING finger protein 13)	RNF13 RZF	cytosol [GO:0005829]; endoplasmic reticulum [GO:0005783]; endoplasmic reticulum membrane [GO:0005789]; endosome [GO:0005768]; intracellular membrane-bounded organelle [GO:0043231]; late endosome membrane [GO:0031902]; lysosomal membrane [GO:0005765]; nuclear inner membrane [GO:0005637]; nucleoplasm [GO:0005654]	organelle localization [GO:0051640]; positive regulation of stress-activated protein kinase signaling cascade [GO:0070304]; protein autoubiquitination [GO:0051865]; ubiquitin-dependent protein catabolic process [GO:0006511]	JUN kinase binding [GO:0008432]; metal ion binding [GO:0046872]; ubiquitin protein ligase activity [GO:0061630]; ubiquitin-protein transferase activity [GO:0004842]	1.5	0.2	3.16667	0.25	1.5	0.2	4.16667	0.25	4.12488	3.36531	4.40644	3.21851
P34913	EPHX2	sp|P34913|HYES_HUMAN	HYES_HUMAN	Bifunctional epoxide hydrolase 2 [Includes: Cytosolic epoxide hydrolase 2 (CEH) (EC 3.3.2.10) (Epoxide hydratase) (Soluble epoxide hydrolase) (SEH); Lipid-phosphate phosphatase (EC 3.1.3.76)]	EPHX2	cytosol [GO:0005829]; extracellular exosome [GO:0070062]; peroxisomal matrix [GO:0005782]; peroxisome [GO:0005777]	cholesterol homeostasis [GO:0042632]; dephosphorylation [GO:0016311]; epoxide metabolic process [GO:0097176]; phospholipid dephosphorylation [GO:0046839]; positive regulation of gene expression [GO:0010628]; regulation of cholesterol metabolic process [GO:0090181]; response to toxic substance [GO:0009636]; stilbene catabolic process [GO:0046272]	10-hydroxy-9-(phosphonooxy)octadecanoate phosphatase activity [GO:0033885]; epoxide hydrolase activity [GO:0004301]; hydrolase activity [GO:0016787]; lipid phosphatase activity [GO:0042577]; lysophosphatidic acid phosphatase activity [GO:0052642]; magnesium ion binding [GO:0000287]; phosphatase activity [GO:0016791]; protein homodimerization activity [GO:0042803]; toxic substance binding [GO:0015…	7.66667	8	13	4.75	8.5	12.2	21	5.875	4.64979	4.93191	5.06724	4.17289
Q13228	SELENBP1	sp|Q13228|SBP1_HUMAN	SBP1_HUMAN	Methanethiol oxidase (MTO) (EC 1.8.3.4) (56 kDa selenium-binding protein) (SBP56) (SP56) (Selenium-binding protein 1)	SELENBP1 SBP	cytosol [GO:0005829]; extracellular exosome [GO:0070062]; extracellular space [GO:0005615]; fibrillar center [GO:0001650]; membrane [GO:0016020]; nucleolus [GO:0005730]	protein transport [GO:0015031]	methanethiol oxidase activity [GO:0018549]; selenium binding [GO:0008430]	12	15.6	20.1667	6	16.3333	23	38.3333	7.125	5.19453	5.68943	5.76505	4.57123
Q9Y3C4	TPRKB/TrkB.T1	sp|Q9Y3C4|TPRKB_HUMAN	TPRKB_HUMAN	EKC/KEOPS complex subunit TPRKB (PRPK-binding protein) (TP53RK-binding protein)	TPRKB CGI-121 My019	cytoplasm [GO:0005737]; cytosol [GO:0005829]; EKC/KEOPS complex [GO:0000408]; nucleus [GO:0005634]	telomere maintenance via recombination [GO:0000722]; tRNA threonylcarbamoyladenosine modification [GO:0002949]	protein kinase binding [GO:0019901]	2.5	2.2	2.66667	1.875	3.5	3.4	4.83333	2.375	4.92159	4.96295	5.12741	4.45459
Q7L0Q8	RHOU	sp|Q7L0Q8|RHOU_HUMAN	RHOU_HUMAN	Rho-related GTP-binding protein RhoU (CDC42-like GTPase 1) (GTP-binding protein-like 1) (Rho GTPase-like protein ARHU) (Ryu GTPase) (Wnt-1 responsive Cdc42 homolog 1) (WRCH-1)	RHOU ARHU CDC42L1 G28K WRCH1 SB128	cell projection [GO:0042995]; cytosol [GO:0005829]; endosome membrane [GO:0010008]; focal adhesion [GO:0005925]; Golgi membrane [GO:0000139]; plasma membrane [GO:0005886]; podosome [GO:0002102]	actin cytoskeleton organization [GO:0030036]; Cdc42 protein signal transduction [GO:0032488]; cytoskeleton organization [GO:0007010]; endocytosis [GO:0006897]; establishment or maintenance of cell polarity [GO:0007163]; G1/S transition of mitotic cell cycle [GO:0000082]; positive regulation of protein targeting to mitochondrion [GO:1903955]; Rac protein signal transduction [GO:0016601]; regulatio…	GTP binding [GO:0005525]; GTPase activity [GO:0003924]; guanyl-nucleotide exchange factor activity [GO:0005085]; metal ion binding [GO:0046872]	-	0.2	-	-	-	0.2	-	-	-	3.03404	-	-
Q155Q3	DIXDC1	sp|Q155Q3|DIXC1_HUMAN	DIXC1_HUMAN	Dixin (Coiled-coil protein DIX1) (Coiled-coil-DIX1) (DIX domain-containing protein 1)	DIXDC1 CCD1 KIAA1735	axon terminus [GO:0043679]; cytoskeleton [GO:0005856]; cytosol [GO:0005829]; focal adhesion [GO:0005925]; neuronal cell body [GO:0043025]; protein-containing complex [GO:0032991]	canonical Wnt signaling pathway [GO:0060070]; cerebellar cortex development [GO:0021695]; cerebral cortex radially oriented cell migration [GO:0021799]; forebrain ventricular zone progenitor cell division [GO:0021869]; negative regulation of neuron differentiation [GO:0045665]; positive regulation of axonogenesis [GO:0050772]; positive regulation of JNK cascade [GO:0046330]; positive regulation o…	actin binding [GO:0003779]; gamma-tubulin binding [GO:0043015]; mitogen-activated protein kinase kinase kinase binding [GO:0031435]; protein domain specific binding [GO:0019904]	-	0.6	-	-	-	0.8	-	-	-	3.10835	-	-
Q86UD1	OAF	sp|Q86UD1|OAF_HUMAN	OAF_HUMAN	Out at first protein homolog (HCV NS5A-transactivated protein 13 target protein 2)	OAF NS5ATP13TP2				-	0.2	-	-	-	0.4	-	-	-	3.11367	-	-
Q96KS9	FAM167A	sp|Q96KS9|F167A_HUMAN	F167A_HUMAN	Protein FAM167A	FAM167A C8orf13				-	0.4	0.166667	-	-	0.4	0.166667	-	-	3.59633	-	-
P24821	TNC	sp|P24821|TENA_HUMAN	TENA_HUMAN	Tenascin (TN) (Cytotactin) (GMEM) (GP 150-225) (Glioma-associated-extracellular matrix antigen) (Hexabrachion) (JI) (Myotendinous antigen) (Neuronectin) (Tenascin-C) (TN-C)	TNC HXB	basement membrane [GO:0005604]; collagen-containing extracellular matrix [GO:0062023]; endoplasmic reticulum lumen [GO:0005788]; extracellular region [GO:0005576]; extracellular space [GO:0005615]; focal adhesion [GO:0005925]; interstitial matrix [GO:0005614]; membrane [GO:0016020]; perisynaptic extracellular matrix [GO:0098966]; tenascin complex [GO:0090733]	cell adhesion [GO:0007155]; mesenchymal-epithelial cell signaling involved in prostate gland development [GO:0060739]; morphogenesis of an epithelium [GO:0002009]; neuromuscular junction development [GO:0007528]; neuron projection development [GO:0031175]; osteoblast differentiation [GO:0001649]; peripheral nervous system axon regeneration [GO:0014012]; positive regulation of cell population prol…	extracellular matrix structural constituent [GO:0005201]; syndecan binding [GO:0045545]	57.6667	57.6	30.3333	6.125	129.667	141.2	61.1667	7.75	5.83085	6.07782	5.22122	4.03193
P29966	MARCKS	sp|P29966|MARCS_HUMAN	MARCS_HUMAN	Myristoylated alanine-rich C-kinase substrate (MARCKS) (Protein kinase C substrate, 80 kDa protein, light chain) (80K-L protein) (PKCSL)	MARCKS MACS PRKCSL	actin cytoskeleton [GO:0015629]; actin filament bundle [GO:0032432]; cell cortex [GO:0005938]; centrosome [GO:0005813]; cytoplasm [GO:0005737]; extracellular exosome [GO:0070062]; focal adhesion [GO:0005925]; germinal vesicle [GO:0042585]; plasma membrane [GO:0005886]	actin crosslink formation [GO:0051764]; actin filament bundle assembly [GO:0051017]; actin filament organization [GO:0007015]; apoptotic process [GO:0006915]; central nervous system development [GO:0007417]; mitochondrion organization [GO:0007005]; neural tube development [GO:0021915]; neurogenesis [GO:0022008]; response to endoplasmic reticulum stress [GO:0034976]	actin filament binding [GO:0051015]; calmodulin binding [GO:0005516]; identical protein binding [GO:0042802]; protein kinase C binding [GO:0005080]	13	10.2	9.83333	8.375	48.6667	47.4	42.1667	32.75	6.48235	6.55613	5.90585	6.02134
P09486	SPARC	sp|P09486|SPRC_HUMAN	SPRC_HUMAN	SPARC (Basement-membrane protein 40) (BM-40) (Osteonectin) (ON) (Secreted protein acidic and rich in cysteine)	SPARC ON	basement membrane [GO:0005604]; cell surface [GO:0009986]; collagen-containing extracellular matrix [GO:0062023]; cytoplasm [GO:0005737]; endocytic vesicle lumen [GO:0071682]; extracellular region [GO:0005576]; extracellular space [GO:0005615]; intracellular membrane-bounded organelle [GO:0043231]; nuclear matrix [GO:0016363]; plasma membrane [GO:0005886]; platelet alpha granule [GO:0031091]; pla…	anatomical structure development [GO:0048856]; negative regulation of angiogenesis [GO:0016525]; negative regulation of endothelial cell proliferation [GO:0001937]; positive regulation of endothelial cell migration [GO:0010595]; regulation of cell morphogenesis [GO:0022604]	calcium ion binding [GO:0005509]; collagen binding [GO:0005518]; extracellular matrix binding [GO:0050840]	11.5	10.4	11	6.375	41.5	55.4	51.6667	14.25	6.52276	6.67493	6.3641	5.6282
P49716	CEBPD	sp|P49716|CEBPD_HUMAN	CEBPD_HUMAN	CCAAT/enhancer-binding protein delta (C/EBP delta) (Nuclear factor NF-IL6-beta) (NF-IL6-beta)	CEBPD	chromatin [GO:0000785]; nucleoplasm [GO:0005654]; nucleus [GO:0005634]; RNA polymerase II transcription regulator complex [GO:0090575]	fat cell differentiation [GO:0045444]; hematopoietic progenitor cell differentiation [GO:0002244]; inner ear development [GO:0048839]; integrated stress response signaling [GO:0140467]; negative regulation of DNA-templated transcription [GO:0045892]; positive regulation of osteoblast differentiation [GO:0045669]; regulation of cell differentiation [GO:0045595]; regulation of transcription by RNA …	DNA-binding transcription activator activity, RNA polymerase II-specific [GO:0001228]; DNA-binding transcription factor activity, RNA polymerase II-specific [GO:0000981]; identical protein binding [GO:0042802]; RNA polymerase II cis-regulatory region sequence-specific DNA binding [GO:0000978]; sequence-specific double-stranded DNA binding [GO:1990837]	-	1.2	-	-	-	1.2	-	-	-	3.90092	-	-
P15104	GLUL	sp|P15104|GLNA_HUMAN	GLNA_HUMAN	Glutamine synthetase (GS) (EC 6.3.1.2) (Glutamate--ammonia ligase) (Palmitoyltransferase GLUL) (EC 2.3.1.225)	GLUL GLNS	axon terminus [GO:0043679]; cytoplasm [GO:0005737]; cytosol [GO:0005829]; extracellular exosome [GO:0070062]; glial cell projection [GO:0097386]; mitochondrion [GO:0005739]; myelin sheath [GO:0043209]; nucleus [GO:0005634]; perikaryon [GO:0043204]; plasma membrane [GO:0005886]; protein-containing complex [GO:0032991]; rough endoplasmic reticulum [GO:0005791]	ammonia assimilation cycle [GO:0019676]; angiogenesis [GO:0001525]; cell population proliferation [GO:0008283]; cellular response to starvation [GO:0009267]; glutamate catabolic process [GO:0006538]; glutamine biosynthetic process [GO:0006542]; positive regulation of epithelial cell proliferation [GO:0050679]; positive regulation of insulin secretion [GO:0032024]; positive regulation of synaptic …	ATP binding [GO:0005524]; dynein light chain binding [GO:0045503]; glutamate binding [GO:0016595]; glutamate-ammonia ligase activity [GO:0004356]; identical protein binding [GO:0042802]; magnesium ion binding [GO:0000287]; manganese ion binding [GO:0030145]; protein-cysteine S-palmitoyltransferase activity [GO:0019706]	8.16667	10	6.83333	5.75	12	22	19.8333	8.875	5.49124	5.78519	5.47762	4.92455
P28838	LAP3	sp|P28838|AMPL_HUMAN	AMPL_HUMAN	Cytosol aminopeptidase (EC 3.4.11.1) (Cysteinylglycine-S-conjugate dipeptidase) (EC 3.4.13.23) (Leucine aminopeptidase 3) (LAP-3) (Leucyl aminopeptidase) (Peptidase S) (Proline aminopeptidase) (EC 3.4.11.5) (Prolyl aminopeptidase)	LAP3 LAPEP PEPS	cytoplasm [GO:0005737]; cytosol [GO:0005829]; extracellular exosome [GO:0070062]; focal adhesion [GO:0005925]; midbody [GO:0030496]; nucleoplasm [GO:0005654]; nucleus [GO:0005634]	proteolysis [GO:0006508]	aminopeptidase activity [GO:0004177]; carboxypeptidase activity [GO:0004180]; manganese ion binding [GO:0030145]; metalloaminopeptidase activity [GO:0070006]; metalloexopeptidase activity [GO:0008235]; peptidase activity [GO:0008233]	23.5	23.4	24.8333	23.375	52.1667	67.2	61.6667	53.375	5.93465	6.13321	5.85478	5.78643
P09972	ALDOC	sp|P09972|ALDOC_HUMAN;sp|P05062|ALDOB_HUMAN	ALDOC_HUMAN	Fructose-bisphosphate aldolase C (EC 4.1.2.13) (Brain-type aldolase)	ALDOC ALDC	cytoskeleton [GO:0005856]; cytosol [GO:0005829]; extracellular exosome [GO:0070062]; extracellular region [GO:0005576]; ficolin-1-rich granule lumen [GO:1904813]; secretory granule lumen [GO:0034774]; tertiary granule lumen [GO:1904724]	epithelial cell differentiation [GO:0030855]; fructose 1,6-bisphosphate metabolic process [GO:0030388]; fructose metabolic process [GO:0006000]; gluconeogenesis [GO:0006094]; glycolytic process [GO:0006096]	cytoskeletal protein binding [GO:0008092]; fructose-bisphosphate aldolase activity [GO:0004332]	8.66667	6.8	5.5	14.5	35.5	43.6	30	53	6.35525	6.75933	6.15006	6.38401
P06396	GSN	sp|P06396|GELS_HUMAN;REV__sp|Q6TDU7|DNAI7_HUMAN	GELS_HUMAN	Gelsolin (AGEL) (Actin-depolymerizing factor) (ADF) (Brevin)	GSN	actin cap [GO:0030478]; actin cytoskeleton [GO:0015629]; blood microparticle [GO:0072562]; cortical actin cytoskeleton [GO:0030864]; cytoplasm [GO:0005737]; cytosol [GO:0005829]; extracellular exosome [GO:0070062]; extracellular region [GO:0005576]; extracellular space [GO:0005615]; ficolin-1-rich granule lumen [GO:1904813]; focal adhesion [GO:0005925]; lamellipodium [GO:0030027]; phagocytic vesi…	actin filament capping [GO:0051693]; actin filament depolymerization [GO:0030042]; actin filament polymerization [GO:0030041]; actin filament reorganization [GO:0090527]; actin filament severing [GO:0051014]; actin nucleation [GO:0045010]; actin polymerization or depolymerization [GO:0008154]; amyloid fibril formation [GO:1990000]; barbed-end actin filament capping [GO:0051016]; cardiac muscle ce…	actin binding [GO:0003779]; actin filament binding [GO:0051015]; calcium ion binding [GO:0005509]; myosin II binding [GO:0045159]; phosphatidylinositol 3-kinase catalytic subunit binding [GO:0036313]; phosphatidylinositol-4,5-bisphosphate binding [GO:0005546]	20.8333	25	19.3333	15.125	56.3333	98.4	77.1667	29.5	6.07468	6.33225	6.058	5.31389
P28289	TMOD1	sp|P28289|TMOD1_HUMAN;sp|Q9NZQ9|TMOD4_HUMAN	TMOD1_HUMAN	Tropomodulin-1 (Erythrocyte tropomodulin) (E-Tmod)	TMOD1 D9S57E TMOD	actin filament [GO:0005884]; cortical cytoskeleton [GO:0030863]; cytoskeleton [GO:0005856]; cytosol [GO:0005829]; membrane [GO:0016020]; myofibril [GO:0030016]; sarcomere [GO:0030017]; striated muscle thin filament [GO:0005865]	actin filament organization [GO:0007015]; adult locomotory behavior [GO:0008344]; lens fiber cell development [GO:0070307]; muscle contraction [GO:0006936]; myofibril assembly [GO:0030239]; pointed-end actin filament capping [GO:0051694]	actin binding [GO:0003779]; actin filament binding [GO:0051015]; tropomyosin binding [GO:0005523]	12.3333	14.6	6.33333	0.75	18.8333	33.6	12	0.75	5.55141	5.89621	5.19769	4.17093
Q12929	EPS8	sp|Q12929|EPS8_HUMAN	EPS8_HUMAN	Epidermal growth factor receptor kinase substrate 8	EPS8	brush border [GO:0005903]; cell cortex [GO:0005938]; extracellular exosome [GO:0070062]; glutamatergic synapse [GO:0098978]; growth cone [GO:0030426]; NMDA selective glutamate receptor complex [GO:0017146]; plasma membrane [GO:0005886]; postsynaptic density [GO:0014069]; ruffle membrane [GO:0032587]; stereocilium [GO:0032420]; stereocilium tip [GO:0032426]; vesicle [GO:0031982]	actin crosslink formation [GO:0051764]; actin cytoskeleton reorganization [GO:0031532]; actin filament bundle assembly [GO:0051017]; actin polymerization-dependent cell motility [GO:0070358]; adult locomotory behavior [GO:0008344]; barbed-end actin filament capping [GO:0051016]; behavioral response to ethanol [GO:0048149]; cellular response to leukemia inhibitory factor [GO:1990830]; dendritic ce…	actin binding [GO:0003779]; signaling adaptor activity [GO:0035591]; small GTPase binding [GO:0031267]	11.8333	9.6	7.66667	2.375	14.3333	12	8.66667	2.625	4.84244	5.00136	4.28418	3.54493
P68366	TUBA4A	sp|P68366|TBA4A_HUMAN	TBA4A_HUMAN	Tubulin alpha-4A chain (EC 3.6.5.-) (Alpha-tubulin 1) (Testis-specific alpha-tubulin) (Tubulin H2-alpha) (Tubulin alpha-1 chain)	TUBA4A TUBA1	cytoplasm [GO:0005737]; cytoskeleton [GO:0005856]; cytosol [GO:0005829]; extracellular exosome [GO:0070062]; extracellular region [GO:0005576]; microtubule [GO:0005874]; microtubule cytoskeleton [GO:0015630]	microtubule cytoskeleton organization [GO:0000226]; mitotic cell cycle [GO:0000278]	GTP binding [GO:0005525]; hydrolase activity [GO:0016787]; metal ion binding [GO:0046872]; protein kinase binding [GO:0019901]; structural constituent of cytoskeleton [GO:0005200]	6.66667	4.6	5.16667	3.375	17.6667	14.8	12	5	5.88207	5.81828	5.30381	4.50258
Q9H4M3	FBXO44	sp|Q9H4M3|FBX44_HUMAN	FBX44_HUMAN	F-box only protein 44 (F-box protein FBX30) (F-box/G-domain protein 3)	FBXO44 FBG3 FBX30 FBX44 FBX6A FBXO6A	cytoplasm [GO:0005737]; cytosol [GO:0005829]; SCF ubiquitin ligase complex [GO:0019005]	glycoprotein catabolic process [GO:0006516]; proteasomal protein catabolic process [GO:0010498]; protein ubiquitination [GO:0016567]; SCF-dependent proteasomal ubiquitin-dependent protein catabolic process [GO:0031146]; ubiquitin-dependent ERAD pathway [GO:0030433]		1.16667	1.2	-	0.375	1.33333	1.4	-	0.375	3.81475	3.88878	-	2.48075
O15056	SYNJ2	sp|O15056|SYNJ2_HUMAN	SYNJ2_HUMAN	Synaptojanin-2 (EC 3.1.3.36) (Synaptic inositol 1,4,5-trisphosphate 5-phosphatase 2)	SYNJ2 KIAA0348	cell projection [GO:0042995]; cytoskeleton [GO:0005856]; cytosol [GO:0005829]; membrane raft [GO:0045121]; perinuclear region of cytoplasm [GO:0048471]; plasma membrane [GO:0005886]; presynapse [GO:0098793]	brain development [GO:0007420]; inositol phosphate dephosphorylation [GO:0046855]; membrane organization [GO:0061024]; phosphatidylinositol biosynthetic process [GO:0006661]; phosphatidylinositol dephosphorylation [GO:0046856]; synaptic vesicle endocytosis [GO:0048488]	phosphatidylinositol phosphate 4-phosphatase activity [GO:0034596]; phosphatidylinositol-3,5-bisphosphate 3-phosphatase activity [GO:0052629]; phosphatidylinositol-3,5-bisphosphate 5-phosphatase activity [GO:0043813]; phosphatidylinositol-3-phosphatase activity [GO:0004438]; phosphatidylinositol-4,5-bisphosphate 5-phosphatase activity [GO:0004439]; RNA binding [GO:0003723]; SH3 domain binding [GO…	0.833333	1.8	0.666667	0.375	0.666667	1.8	0.666667	0.5	2.97003	3.50198	2.073	2.30909
O43303	CCP110	sp|O43303|CP110_HUMAN	CP110_HUMAN	Centriolar coiled-coil protein of 110 kDa (Centrosomal protein of 110 kDa) (CP110) (Cep110)	CCP110 CEP110 CP110 KIAA0419	centriole [GO:0005814]; centrosome [GO:0005813]; cilium [GO:0005929]; cytosol [GO:0005829]; protein-containing complex [GO:0032991]	centriole replication [GO:0007099]; centrosome duplication [GO:0051298]; ciliary basal body organization [GO:0032053]; negative regulation of centriole elongation [GO:1903723]; negative regulation of cilium assembly [GO:1902018]; positive regulation of cilium assembly [GO:0045724]; regulation of cytokinesis [GO:0032465]		1	0.6	-	-	0.833333	0.6	-	-	3.08865	3.26324	-	-
O75911	DHRS3	sp|O75911|DHRS3_HUMAN	DHRS3_HUMAN	Short-chain dehydrogenase/reductase 3 (EC 1.1.1.300) (DD83.1) (Retinal short-chain dehydrogenase/reductase 1) (retSDR1) (Retinol dehydrogenase 17) (Short chain dehydrogenase/reductase family 16C member 1)	DHRS3 RDH17 SDR16C1 UNQ2424/PRO4983	endoplasmic reticulum membrane [GO:0005789]; lipid droplet [GO:0005811]; photoreceptor outer segment membrane [GO:0042622]	bone morphogenesis [GO:0060349]; cardiac septum morphogenesis [GO:0060411]; negative regulation of retinoic acid receptor signaling pathway [GO:0048387]; outflow tract morphogenesis [GO:0003151]; regulation of ossification [GO:0030278]; regulation of retinoic acid receptor signaling pathway [GO:0048385]; retinoid metabolic process [GO:0001523]; retinol metabolic process [GO:0042572]; roof of mout…	electron transfer activity [GO:0009055]; NAD-retinol dehydrogenase activity [GO:0004745]; NADP-retinol dehydrogenase activity [GO:0052650]; nucleotide binding [GO:0000166]; oxidoreductase activity, acting on the CH-OH group of donors, NAD or NADP as acceptor [GO:0016616]	2.33333	2.2	3	-	2.33333	3.4	4.33333	-	4.42017	4.82555	4.43245	-
Q8NF91	SYNE1	sp|Q8NF91|SYNE1_HUMAN	SYNE1_HUMAN	Nesprin-1 (Enaptin) (KASH domain-containing protein 1) (KASH1) (Myocyte nuclear envelope protein 1) (Myne-1) (Nuclear envelope spectrin repeat protein 1) (Synaptic nuclear envelope protein 1) (Syne-1)	SYNE1 C6orf98 KIAA0796 KIAA1262 KIAA1756 MYNE1	cytoplasm [GO:0005737]; cytoskeleton [GO:0005856]; Golgi apparatus [GO:0005794]; meiotic nuclear membrane microtubule tethering complex [GO:0034993]; membrane [GO:0016020]; nuclear envelope [GO:0005635]; nuclear membrane [GO:0031965]; nuclear outer membrane [GO:0005640]; nucleolus [GO:0005730]; nucleoplasm [GO:0005654]; nucleus [GO:0005634]; P-body [GO:0000932]; postsynaptic membrane [GO:0045211]…	Golgi organization [GO:0007030]; muscle cell differentiation [GO:0042692]; nuclear matrix anchoring at nuclear membrane [GO:0090292]; nucleus organization [GO:0006997]; spermatogenesis [GO:0007283]	actin binding [GO:0003779]; actin filament binding [GO:0051015]; cytoskeleton-nuclear membrane anchor activity [GO:0140444]; enzyme binding [GO:0019899]; identical protein binding [GO:0042802]; lamin binding [GO:0005521]; protein homodimerization activity [GO:0042803]; RNA binding [GO:0003723]	31.3333	7	19.8333	3.125	38.5	15	25.3333	11.5	4.18046	4.51028	4.067	4.34144
Q9UKU0	ACSL6	sp|Q9UKU0|ACSL6_HUMAN	ACSL6_HUMAN	Long-chain-fatty-acid--CoA ligase 6 (EC 6.2.1.3) (Arachidonate--CoA ligase) (EC 6.2.1.15) (Long-chain acyl-CoA synthetase 6) (LACS 6)	ACSL6 ACS2 FACL6 KIAA0837 LACS5	endoplasmic reticulum [GO:0005783]; endoplasmic reticulum membrane [GO:0005789]; membrane [GO:0016020]; mitochondrial outer membrane [GO:0005741]; peroxisomal membrane [GO:0005778]; plasma membrane [GO:0005886]	acyl-CoA metabolic process [GO:0006637]; lipid biosynthetic process [GO:0008610]; long-chain fatty acid metabolic process [GO:0001676]; long-chain fatty-acyl-CoA biosynthetic process [GO:0035338]; neuroblast proliferation [GO:0007405]; very long-chain fatty acid metabolic process [GO:0000038]	arachidonate-CoA ligase activity [GO:0047676]; ATP binding [GO:0005524]; enzyme binding [GO:0019899]; long-chain fatty acid-CoA ligase activity [GO:0004467]; protein homodimerization activity [GO:0042803]	0.666667	-	-	-	0.666667	-	-	-	2.62334	-	-	-
P51693	APLP1	sp|P51693|APLP1_HUMAN	APLP1_HUMAN	Amyloid beta precursor like protein 1 (Amyloid beta (A4) precursor-like protein 1) (Amyloid-like protein 1) (APLP) (APLP-1) [Cleaved into: C30]	APLP1	basement membrane [GO:0005604]; Golgi apparatus [GO:0005794]; nucleoplasm [GO:0005654]; perinuclear region of cytoplasm [GO:0048471]; plasma membrane [GO:0005886]	animal organ morphogenesis [GO:0009887]; apoptotic process [GO:0006915]; axonogenesis [GO:0007409]; cell adhesion [GO:0007155]; cellular response to norepinephrine stimulus [GO:0071874]; central nervous system development [GO:0007417]; endocytosis [GO:0006897]; extracellular matrix organization [GO:0030198]; forebrain development [GO:0030900]; mRNA polyadenylation [GO:0006378]; negative regulatio…	alpha-2A adrenergic receptor binding [GO:0031694]; alpha-2B adrenergic receptor binding [GO:0031695]; alpha-2C adrenergic receptor binding [GO:0031696]; heparin binding [GO:0008201]; identical protein binding [GO:0042802]; transition metal ion binding [GO:0046914]	3	-	-	-	3.5	-	-	-	3.76228	-	-	-
Q01814	ATP2B2	sp|Q01814|AT2B2_HUMAN	AT2B2_HUMAN	Plasma membrane calcium-transporting ATPase 2 (PMCA2) (EC 7.2.2.10) (Plasma membrane calcium ATPase isoform 2) (Plasma membrane calcium pump isoform 2)	ATP2B2 PMCA2	apical plasma membrane [GO:0016324]; basolateral plasma membrane [GO:0016323]; cytoplasm [GO:0005737]; dendritic spine membrane [GO:0032591]; extracellular exosome [GO:0070062]; GABA-ergic synapse [GO:0098982]; glutamatergic synapse [GO:0098978]; intracellular membrane-bounded organelle [GO:0043231]; membrane raft [GO:0045121]; neuronal cell body membrane [GO:0032809]; parallel fiber to Purkinje …	brain development [GO:0007420]; calcium ion transport [GO:0006816]; cellular calcium ion homeostasis [GO:0006874]; ion transmembrane transport [GO:0034220]; neural retina development [GO:0003407]; neuron differentiation [GO:0030182]; regulation of cardiac conduction [GO:1903779]; regulation of cytosolic calcium ion concentration [GO:0051480]; sensory perception of sound [GO:0007605]	ATP binding [GO:0005524]; ATP hydrolysis activity [GO:0016887]; ATPase-coupled cation transmembrane transporter activity [GO:0019829]; calcium ion binding [GO:0005509]; calmodulin binding [GO:0005516]; glutamate receptor binding [GO:0035254]; metal ion binding [GO:0046872]; P-type calcium transporter activity [GO:0005388]; P-type calcium transporter activity involved in regulation of postsynaptic…	3.66667	-	-	-	5.5	-	-	-	4.02138	-	-	-
Q8WXD9	CASKIN1	sp|Q8WXD9|CSKI1_HUMAN	CSKI1_HUMAN	Caskin-1 (CASK-interacting protein 1)	CASKIN1 KIAA1306	cytoplasm [GO:0005737]; membrane [GO:0016020]	signal transduction [GO:0007165]	identical protein binding [GO:0042802]	0.5	-	-	-	0.5	-	-	-	2.74692	-	-	-
Q14393	GAS6	sp|Q14393|GAS6_HUMAN	GAS6_HUMAN	Growth arrest-specific protein 6 (GAS-6) (AXL receptor tyrosine kinase ligand)	GAS6 AXLLG	cytoplasm [GO:0005737]; endoplasmic reticulum lumen [GO:0005788]; extracellular exosome [GO:0070062]; extracellular region [GO:0005576]; extracellular space [GO:0005615]; Golgi lumen [GO:0005796]; platelet alpha granule lumen [GO:0031093]	activation of protein kinase B activity [GO:0032148]; animal organ regeneration [GO:0031100]; apoptotic cell clearance [GO:0043277]; B cell chemotaxis [GO:0035754]; blood coagulation [GO:0007596]; calcium ion transmembrane transport [GO:0070588]; cell-substrate adhesion [GO:0031589]; cellular response to glucose stimulus [GO:0071333]; cellular response to growth factor stimulus [GO:0071363]; cell…	calcium ion binding [GO:0005509]; cysteine-type endopeptidase inhibitor activity involved in apoptotic process [GO:0043027]; phosphatidylserine binding [GO:0001786]; protein tyrosine kinase activator activity [GO:0030296]; protein-macromolecule adaptor activity [GO:0030674]; receptor ligand activity [GO:0048018]; receptor tyrosine kinase binding [GO:0030971]; signaling receptor binding [GO:000510…	0.333333	-	-	-	0.166667	-	-	-	3.27617	-	-	-
Q9NZH0	GPRC5B	sp|Q9NZH0|GPC5B_HUMAN	GPC5B_HUMAN	G-protein coupled receptor family C group 5 member B (A-69G12.1) (Retinoic acid-induced gene 2 protein) (RAIG-2)	GPRC5B RAIG2	cell surface [GO:0009986]; cytoplasmic vesicle membrane [GO:0030659]; cytosol [GO:0005829]; extracellular exosome [GO:0070062]; extracellular space [GO:0005615]; intracellular membrane-bounded organelle [GO:0043231]; nucleolus [GO:0005730]; nucleoplasm [GO:0005654]; plasma membrane [GO:0005886]; receptor complex [GO:0043235]	positive regulation of canonical Wnt signaling pathway [GO:0090263]; positive regulation of I-kappaB kinase/NF-kappaB signaling [GO:0043123]; positive regulation of inflammatory response [GO:0050729]; positive regulation of macrophage cytokine production [GO:0060907]; positive regulation of neuron differentiation [GO:0045666]; positive regulation of protein tyrosine kinase activity [GO:0061098]	G protein-coupled receptor activity [GO:0004930]; G protein-coupled receptor binding [GO:0001664]; protein kinase activator activity [GO:0030295]; protein kinase binding [GO:0019901]	0.5	-	-	-	0.5	-	-	-	3.63136	-	-	-
P42262	GRIA2	sp|P42262|GRIA2_HUMAN;sp|P42263|GRIA3_HUMAN;sp|P42261|GRIA1_HUMAN	GRIA2_HUMAN	Glutamate receptor 2 (GluR-2) (AMPA-selective glutamate receptor 2) (GluR-B) (GluR-K2) (Glutamate receptor ionotropic, AMPA 2) (GluA2)	GRIA2 GLUR2	AMPA glutamate receptor complex [GO:0032281]; asymmetric synapse [GO:0032279]; dendrite [GO:0030425]; dendritic spine [GO:0043197]; endocytic vesicle membrane [GO:0030666]; endoplasmic reticulum membrane [GO:0005789]; excitatory synapse [GO:0060076]; external side of plasma membrane [GO:0009897]; neuronal cell body [GO:0043025]; plasma membrane [GO:0005886]; postsynapse [GO:0098794]; postsynaptic…	chemical synaptic transmission [GO:0007268]; ionotropic glutamate receptor signaling pathway [GO:0035235]; signal transduction [GO:0007165]; synaptic transmission, glutamatergic [GO:0035249]	AMPA glutamate receptor activity [GO:0004971]; amyloid-beta binding [GO:0001540]; ionotropic glutamate receptor activity [GO:0004970]; ligand-gated ion channel activity [GO:0015276]; signaling receptor activity [GO:0038023]	3.16667	-	-	-	3.5	-	-	-	3.88426	-	-	-
Q9UM19	HPCAL4	sp|Q9UM19|HPCL4_HUMAN	HPCL4_HUMAN	Hippocalcin-like protein 4 (HLP4)	HPCAL4		central nervous system development [GO:0007417]; signal transduction [GO:0007165]	calcium channel regulator activity [GO:0005246]; calcium ion binding [GO:0005509]; protein C-terminus binding [GO:0008022]; protein domain specific binding [GO:0019904]	1.16667	-	-	-	1.5	-	-	-	4.36433	-	-	-
O14792	HS3ST1	sp|O14792|HS3S1_HUMAN	HS3S1_HUMAN	Heparan sulfate glucosamine 3-O-sulfotransferase 1 (EC 2.8.2.23) (Heparan sulfate D-glucosaminyl 3-O-sulfotransferase 1) (3-OST-1) (Heparan sulfate 3-O-sulfotransferase 1) (h3-OST-1)	HS3ST1 3OST 3OST1	Golgi lumen [GO:0005796]	glycosaminoglycan biosynthetic process [GO:0006024]; heparan sulfate proteoglycan biosynthetic process [GO:0015012]	[heparan sulfate]-glucosamine 3-sulfotransferase 1 activity [GO:0008467]; sulfotransferase activity [GO:0008146]	0.166667	-	-	-	0.166667	-	-	-	1.70674	-	-	-
Q8WZ19	KCTD13	sp|Q8WZ19|BACD1_HUMAN	BACD1_HUMAN	BTB/POZ domain-containing adapter for CUL3-mediated RhoA degradation protein 1 (hBACURD1) (BTB/POZ domain-containing protein KCTD13) (Polymerase delta-interacting protein 1) (TNFAIP1-like protein)	KCTD13 BACURD1 PDIP1 POLDIP1 FKSG86 PP6832	Cul3-RING ubiquitin ligase complex [GO:0031463]; cytosol [GO:0005829]; nuclear body [GO:0016604]; nucleoplasm [GO:0005654]	cell migration [GO:0016477]; negative regulation of Rho protein signal transduction [GO:0035024]; positive regulation of DNA replication [GO:0045740]; positive regulation of synaptic transmission [GO:0050806]; proteasome-mediated ubiquitin-dependent protein catabolic process [GO:0043161]; protein homooligomerization [GO:0051260]; protein ubiquitination [GO:0016567]; stress fiber assembly [GO:0043…	identical protein binding [GO:0042802]; protein domain specific binding [GO:0019904]; small GTPase binding [GO:0031267]	0.833333	-	-	-	0.833333	-	-	-	2.99419	-	-	-
O94856	NFASC	sp|O94856|NFASC_HUMAN	NFASC_HUMAN	Neurofascin	NFASC KIAA0756	axon [GO:0030424]; axon initial segment [GO:0043194]; dendrite [GO:0030425]; ficolin-1-rich granule membrane [GO:0101003]; focal adhesion [GO:0005925]; node of Ranvier [GO:0033268]; paranodal junction [GO:0033010]; plasma membrane [GO:0005886]; Schwann cell microvillus [GO:0097454]	axon guidance [GO:0007411]; brain development [GO:0007420]; cell-cell adhesion [GO:0098609]; myelination [GO:0042552]; peripheral nervous system development [GO:0007422]; protein localization to plasma membrane [GO:0072659]; synapse organization [GO:0050808]; transmission of nerve impulse [GO:0019226]	cell-cell adhesion mediator activity [GO:0098632]; protein domain specific binding [GO:0019904]	8.66667	-	-	-	10.3333	-	-	-	4.44073	-	-	-
Q6UWY5	OLFML1	sp|Q6UWY5|OLFL1_HUMAN	OLFL1_HUMAN	Olfactomedin-like protein 1	OLFML1 UNQ564/PRO1126	extracellular space [GO:0005615]	signal transduction [GO:0007165]		0.5	-	-	-	-	-	-	-	3.33359	-	-	-
Q9Y2T4	PPP2R2C	sp|Q9Y2T4|2ABG_HUMAN	2ABG_HUMAN	Serine/threonine-protein phosphatase 2A 55 kDa regulatory subunit B gamma isoform (IMYPNO1) (PP2A subunit B isoform B55-gamma) (PP2A subunit B isoform PR55-gamma) (PP2A subunit B isoform R2-gamma) (PP2A subunit B isoform gamma)	PPP2R2C	cytosol [GO:0005829]; protein phosphatase type 2A complex [GO:0000159]		protein phosphatase regulator activity [GO:0019888]	0.333333	-	-	-	0.333333	-	-	-	2.37188	-	-	-
Q9BQI7	PSD2	sp|Q9BQI7|PSD2_HUMAN	PSD2_HUMAN	PH and SEC7 domain-containing protein 2 (Exchange factor for ADP-ribosylation factor guanine nucleotide factor 6 C) (Exchange factor for ARF6 C) (Pleckstrin homology and SEC7 domain-containing protein 2)	PSD2 EFA6C	cleavage furrow [GO:0032154]; dendrite [GO:0030425]; glutamatergic synapse [GO:0098978]; neuronal cell body [GO:0043025]; postsynapse [GO:0098794]; ruffle membrane [GO:0032587]	regulation of ARF protein signal transduction [GO:0032012]	guanyl-nucleotide exchange factor activity [GO:0005085]; phospholipid binding [GO:0005543]	0.5	-	-	-	0.5	-	-	-	3.11396	-	-	-
Q9Y2J0	RPH3A	sp|Q9Y2J0|RP3A_HUMAN	RP3A_HUMAN	Rabphilin-3A (Exophilin-1)	RPH3A KIAA0985	cytosol [GO:0005829]; dendritic spine [GO:0043197]; extrinsic component of membrane [GO:0019898]; extrinsic component of synaptic vesicle membrane [GO:0098850]; neuron projection [GO:0043005]; postsynaptic membrane [GO:0045211]; protein-containing complex [GO:0032991]; secretory granule [GO:0030141]; synapse [GO:0045202]; synaptic vesicle [GO:0008021]; synaptic vesicle membrane [GO:0030672]	exocytosis [GO:0006887]; intracellular protein transport [GO:0006886]; regulation of calcium ion-dependent exocytosis [GO:0017158]; spontaneous neurotransmitter secretion [GO:0061669]; synaptic vesicle priming [GO:0016082]	calcium ion binding [GO:0005509]; calcium-dependent phospholipid binding [GO:0005544]; inositol 1,4,5 trisphosphate binding [GO:0070679]; phosphate ion binding [GO:0042301]; phosphatidylinositol phosphate binding [GO:1901981]; phosphatidylinositol-4,5-bisphosphate binding [GO:0005546]; protein-containing complex binding [GO:0044877]; selenium binding [GO:0008430]; small GTPase binding [GO:0031267…	3	-	-	-	2.83333	-	-	-	3.7986	-	-	-
Q8WXD2	SCG3	sp|Q8WXD2|SCG3_HUMAN	SCG3_HUMAN	Secretogranin-3 (Secretogranin III) (SgIII)	SCG3 UNQ2502/PRO5990	endoplasmic reticulum lumen [GO:0005788]; extracellular region [GO:0005576]; secretory granule lumen [GO:0034774]; secretory granule membrane [GO:0030667]; transport vesicle membrane [GO:0030658]	protein localization to secretory granule [GO:0033366]	RNA binding [GO:0003723]	1.16667	-	-	-	1.16667	-	-	-	3.39907	-	-	-
Q8ND83	SLAIN1	sp|Q8ND83|SLAI1_HUMAN	SLAI1_HUMAN	SLAIN motif-containing protein 1	SLAIN1 C13orf32	cytoplasm [GO:0005737]; cytoskeleton [GO:0005856]	cytoplasmic microtubule organization [GO:0031122]; microtubule nucleation [GO:0007020]; positive regulation of microtubule polymerization [GO:0031116]		1	-	-	-	1	-	-	-	3.66003	-	-	-
P30531	SLC6A1	sp|P30531|SC6A1_HUMAN	SC6A1_HUMAN	Sodium- and chloride-dependent GABA transporter 1 (GAT-1) (Solute carrier family 6 member 1)	SLC6A1 GABATR GABT1 GAT1	axon [GO:0030424]; cell surface [GO:0009986]; GABA-ergic synapse [GO:0098982]; membrane [GO:0016020]; neuron projection [GO:0043005]; neuronal cell body [GO:0043025]; plasma membrane [GO:0005886]; postsynaptic membrane [GO:0045211]; presynaptic membrane [GO:0042734]	associative learning [GO:0008306]; chemical synaptic transmission [GO:0007268]; chloride transmembrane transport [GO:1902476]; gamma-aminobutyric acid import [GO:0051939]; gamma-aminobutyric acid reuptake [GO:0051936]; inorganic anion import across plasma membrane [GO:0098658]; memory [GO:0007613]; negative regulation of synaptic transmission, GABAergic [GO:0032229]; positive regulation of gamma-…	gamma-aminobutyric acid transmembrane transporter activity [GO:0015185]; gamma-aminobutyric acid:sodium:chloride symporter activity [GO:0005332]; identical protein binding [GO:0042802]; metal ion binding [GO:0046872]; sodium:chloride symporter activity [GO:0015378]	0.5	-	-	-	0.5	-	-	-	2.97655	-	-	-
Q08629	SPOCK1	sp|Q08629|TICN1_HUMAN;sp|Q9BQ16|TICN3_HUMAN	TICN1_HUMAN	Testican-1 (Protein SPOCK)	SPOCK1 SPOCK TIC1 TICN1	cytoplasm [GO:0005737]; extracellular space [GO:0005615]; neuromuscular junction [GO:0031594]; node of Ranvier [GO:0033268]; postsynaptic density [GO:0014069]; sarcoplasm [GO:0016528]	cell adhesion [GO:0007155]; central nervous system neuron differentiation [GO:0021953]; negative regulation of cell-substrate adhesion [GO:0010812]; negative regulation of endopeptidase activity [GO:0010951]; negative regulation of neuron projection development [GO:0010977]; nervous system development [GO:0007399]; neurogenesis [GO:0022008]; neuron migration [GO:0001764]; regulation of cell growt…	calcium ion binding [GO:0005509]; cysteine-type endopeptidase inhibitor activity [GO:0004869]; metalloendopeptidase inhibitor activity [GO:0008191]; serine-type endopeptidase inhibitor activity [GO:0004867]	0.833333	-	-	-	0.833333	-	-	-	3.17265	-	-	-
Q9H169	STMN4	sp|Q9H169|STMN4_HUMAN	STMN4_HUMAN	Stathmin-4 (Stathmin-like protein B3) (RB3)	STMN4	cytoplasm [GO:0005737]; Golgi apparatus [GO:0005794]; growth cone [GO:0030426]; neuron projection [GO:0043005]	microtubule depolymerization [GO:0007019]; neuron projection development [GO:0031175]; regulation of microtubule polymerization or depolymerization [GO:0031110]	tubulin binding [GO:0015631]	0.333333	-	-	-	0.333333	-	-	-	3.97707	-	-	-
Q8N4L1	TMEM151A	sp|Q8N4L1|T151A_HUMAN	T151A_HUMAN	Transmembrane protein 151A	TMEM151A TMEM151	membrane [GO:0016020]			0.5	-	-	-	0.5	-	-	-	2.90738	-	-	-
Q9UPY6	WASF3	sp|Q9UPY6|WASF3_HUMAN	WASF3_HUMAN	Actin-binding protein WASF3 (Protein WAVE-3) (Verprolin homology domain-containing protein 3) (Wiskott-Aldrich syndrome protein family member 3) (WASP family protein member 3)	WASF3 KIAA0900 SCAR3 WAVE3	cytoskeleton [GO:0005856]; extracellular exosome [GO:0070062]; glial cell projection [GO:0097386]; glutamatergic synapse [GO:0098978]; lamellipodium [GO:0030027]; postsynapse [GO:0098794]; SCAR complex [GO:0031209]	actin cytoskeleton organization [GO:0030036]; actin filament polymerization [GO:0030041]; cytoskeleton organization [GO:0007010]; lamellipodium assembly [GO:0030032]; modification of postsynaptic actin cytoskeleton [GO:0098885]; oligodendrocyte development [GO:0014003]; positive regulation of Arp2/3 complex-mediated actin nucleation [GO:2000601]; positive regulation of myelination [GO:0031643]; p…	actin binding [GO:0003779]; Arp2/3 complex binding [GO:0071933]; protein kinase A regulatory subunit binding [GO:0034237]	1	-	-	-	1.5	-	-	-	3.90422	-	-	-
Q6PCB6	ABHD17C	sp|Q6PCB6|AB17C_HUMAN	AB17C_HUMAN	Alpha/beta hydrolase domain-containing protein 17C (Abhydrolase domain-containing protein 17C) (EC 3.1.2.22)	ABHD17C FAM108C1	dendritic spine [GO:0043197]; endosome membrane [GO:0010008]; glutamatergic synapse [GO:0098978]; plasma membrane [GO:0005886]; postsynaptic density membrane [GO:0098839]; recycling endosome membrane [GO:0055038]	negative regulation of protein localization to microtubule [GO:1902817]; positive regulation of protein localization to endosome [GO:1905668]; protein depalmitoylation [GO:0002084]; regulation of postsynapse organization [GO:0099175]	palmitoyl-(protein) hydrolase activity [GO:0008474]	1.16667	0.2	-	-	1	0.2	-	-	3.6494	-	-	-
Q16678	CYP1B1	sp|Q16678|CP1B1_HUMAN	CP1B1_HUMAN	Cytochrome P450 1B1 (EC 1.14.14.1) (CYPIB1) (Hydroperoxy icosatetraenoate dehydratase) (EC 4.2.1.152)	CYP1B1	endoplasmic reticulum membrane [GO:0005789]; intracellular membrane-bounded organelle [GO:0043231]; mitochondrion [GO:0005739]; nucleus [GO:0005634]	adrenal gland development [GO:0030325]; angiogenesis [GO:0001525]; arachidonic acid metabolic process [GO:0019369]; benzene-containing compound metabolic process [GO:0042537]; blood vessel endothelial cell migration [GO:0043534]; blood vessel morphogenesis [GO:0048514]; cell adhesion [GO:0007155]; cellular response to cAMP [GO:0071320]; cellular response to cortisol stimulus [GO:0071387]; cellula…	aromatase activity [GO:0070330]; estrogen 16-alpha-hydroxylase activity [GO:0101020]; heme binding [GO:0020037]; hydroperoxy icosatetraenoate dehydratase activity [GO:0106256]; iron ion binding [GO:0005506]; monooxygenase activity [GO:0004497]; oxidoreductase activity, acting on paired donors, with incorporation or reduction of molecular oxygen, reduced flavin or flavoprotein as one donor, and in…	1.16667	-	-	-	1.5	-	-	-	3.2245	-	-	-
P43268	ETV4	sp|P43268|ETV4_HUMAN;sp|P50549|ETV1_HUMAN;sp|P41161|ETV5_HUMAN	ETV4_HUMAN	ETS translocation variant 4 (Adenovirus E1A enhancer-binding protein) (E1A-F) (Polyomavirus enhancer activator 3 homolog) (Protein PEA3)	ETV4 E1AF PEA3	chromatin [GO:0000785]; chromosome [GO:0005694]; nucleolus [GO:0005730]; nucleoplasm [GO:0005654]; nucleus [GO:0005634]	cell differentiation [GO:0030154]; positive regulation of keratinocyte differentiation [GO:0045618]; positive regulation of transcription by RNA polymerase II [GO:0045944]; regulation of transcription by RNA polymerase II [GO:0006357]	DNA-binding transcription activator activity, RNA polymerase II-specific [GO:0001228]; DNA-binding transcription factor activity, RNA polymerase II-specific [GO:0000981]; RNA polymerase II cis-regulatory region sequence-specific DNA binding [GO:0000978]; sequence-specific double-stranded DNA binding [GO:1990837]	0.166667	-	-	0.875	0.166667	-	-	1.125	3.23102	-	-	3.09345
Q9UI08	EVL	sp|Q9UI08|EVL_HUMAN	EVL_HUMAN	Ena/VASP-like protein (Ena/vasodilator-stimulated phosphoprotein-like)	EVL RNB6	cytoplasm [GO:0005737]; cytoskeleton [GO:0005856]; cytosol [GO:0005829]; focal adhesion [GO:0005925]; lamellipodium [GO:0030027]; membrane [GO:0016020]	actin filament organization [GO:0007015]; actin nucleation [GO:0045010]; actin polymerization or depolymerization [GO:0008154]; animal organ morphogenesis [GO:0009887]; cell surface receptor signaling pathway [GO:0007166]; negative regulation of epithelial cell migration [GO:0010633]; negative regulation of ruffle assembly [GO:1900028]; nervous system development [GO:0007399]; positive regulation…	actin binding [GO:0003779]; profilin binding [GO:0005522]; SH3 domain binding [GO:0017124]	2.33333	-	-	-	2.16667	-	-	-	4.00383	-	-	-
P63215	GNG3	sp|P63215|GBG3_HUMAN	GBG3_HUMAN	Guanine nucleotide-binding protein G(I)/G(S)/G(O) subunit gamma-3	GNG3 GNGT3	cell body [GO:0044297]; dendrite [GO:0030425]; heterotrimeric G-protein complex [GO:0005834]; plasma membrane [GO:0005886]; postsynaptic density [GO:0014069]	G protein-coupled receptor signaling pathway [GO:0007186]; positive regulation of cytosolic calcium ion concentration [GO:0007204]	G-protein beta-subunit binding [GO:0031681]; GTPase activity [GO:0003924]	2.5	-	-	-	2.66667	-	-	-	5.01486	-	-	-
Q14982	OPCML	sp|Q14982|OPCM_HUMAN	OPCM_HUMAN	Opioid-binding protein/cell adhesion molecule (OBCAM) (OPCML) (Opioid-binding cell adhesion molecule) (IgLON family member 1)	OPCML IGLON1 OBCAM	extracellular region [GO:0005576]; plasma membrane [GO:0005886]	cell adhesion [GO:0007155]; neuron recognition [GO:0008038]		3.5	-	-	-	6.66667	-	-	-	5.11659	-	-	-
Q9P2U8	SLC17A6	sp|Q9P2U8|VGLU2_HUMAN;sp|O00624|NPT3_HUMAN;sp|Q14916|NPT1_HUMAN;sp|Q9Y2C5|S17A4_HUMAN;sp|Q9P2U7|VGLU1_HUMAN;sp|Q8NDX2|VGLU3_HUMAN	VGLU2_HUMAN	Vesicular glutamate transporter 2 (VGluT2) (Differentiation-associated BNPI) (Differentiation-associated Na(+)-dependent inorganic phosphate cotransporter) (Solute carrier family 17 member 6)	SLC17A6 DNPI VGLUT2	chloride channel complex [GO:0034707]; excitatory synapse [GO:0060076]; membrane [GO:0016020]; neuron projection [GO:0043005]; plasma membrane [GO:0005886]; synaptic vesicle membrane [GO:0030672]	anion transport [GO:0006820]; hyaloid vascular plexus regression [GO:1990384]; ion transport [GO:0006811]; L-glutamate import [GO:0051938]; neurotransmitter loading into synaptic vesicle [GO:0098700]; phosphate ion homeostasis [GO:0055062]; phosphate ion transport [GO:0006817]; regulation of synapse structure or activity [GO:0050803]; sodium-dependent phosphate transport [GO:0044341]; synaptic tr…	chloride channel activity [GO:0005254]; L-glutamate transmembrane transporter activity [GO:0005313]; L-glutamate uniporter activity [GO:0140788]; neurotransmitter transmembrane transporter activity [GO:0005326]; potassium:proton antiporter activity [GO:0015386]; sodium:phosphate symporter activity [GO:0005436]; transmembrane transporter activity [GO:0022857]	2.33333	-	-	-	2.66667	-	-	-	4.07243	-	-	-
Q9UIJ5	ZDHHC2	sp|Q9UIJ5|ZDHC2_HUMAN	ZDHC2_HUMAN	Palmitoyltransferase ZDHHC2 (EC 2.3.1.225) (Acyltransferase ZDHHC2) (EC 2.3.1.-) (Reduced expression associated with metastasis protein) (Ream) (Reduced expression in cancer protein) (Rec) (Zinc finger DHHC domain-containing protein 2) (DHHC-2) (Zinc finger protein 372)	ZDHHC2 REAM REC ZNF372	endoplasmic reticulum [GO:0005783]; endoplasmic reticulum membrane [GO:0005789]; Golgi apparatus [GO:0005794]; Golgi membrane [GO:0000139]; plasma membrane [GO:0005886]; postsynaptic density [GO:0014069]; postsynaptic recycling endosome [GO:0098837]; recycling endosome membrane [GO:0055038]	peptidyl-L-cysteine S-palmitoylation [GO:0018230]; positive regulation of AMPA glutamate receptor clustering [GO:1904719]; positive regulation of endosome to plasma membrane protein transport [GO:1905751]; positive regulation of long-term synaptic potentiation [GO:1900273]; protein localization to plasma membrane [GO:0072659]; protein localization to postsynaptic membrane [GO:1903539]; protein me…	palmitoyltransferase activity [GO:0016409]; protein homodimerization activity [GO:0042803]; protein-cysteine S-myristoyltransferase activity [GO:0019705]; protein-cysteine S-palmitoyltransferase activity [GO:0019706]; protein-cysteine S-stearoyltransferase activity [GO:0140439]	0.5	-	-	-	0.5	-	-	-	2.99186	-	-	-
Q96JQ2	CLMN	sp|Q96JQ2|CLMN_HUMAN	CLMN_HUMAN	Calmin (Calponin-like transmembrane domain protein)	CLMN KIAA1188	cytoplasm [GO:0005737]; meiotic nuclear membrane microtubule tethering complex [GO:0034993]; nuclear outer membrane [GO:0005640]	negative regulation of cell population proliferation [GO:0008285]; neuron projection development [GO:0031175]; nuclear migration [GO:0007097]	actin filament binding [GO:0051015]	1	-	0.166667	0.125	1.5	-	0.166667	0.125	3.40573	-	-	1.89041
O43854	EDIL3	sp|O43854|EDIL3_HUMAN	EDIL3_HUMAN	EGF-like repeat and discoidin I-like domain-containing protein 3 (Developmentally-regulated endothelial cell locus 1 protein) (Integrin-binding protein DEL1)	EDIL3 DEL1	collagen-containing extracellular matrix [GO:0062023]; extracellular exosome [GO:0070062]; extracellular vesicle [GO:1903561]	cell adhesion [GO:0007155]; positive regulation of cell-substrate adhesion [GO:0010811]	calcium ion binding [GO:0005509]; integrin binding [GO:0005178]	8.5	-	-	0.25	15.8333	-	-	0.25	5.15992	-	-	3.11456
Q8WUM9	SLC20A1	sp|Q8WUM9|S20A1_HUMAN	S20A1_HUMAN	Sodium-dependent phosphate transporter 1 (Gibbon ape leukemia virus receptor 1) (GLVR-1) (Leukemia virus receptor 1 homolog) (Phosphate transporter 1) (PiT-1) (Solute carrier family 20 member 1)	SLC20A1 GLVR1 PIT1	membrane [GO:0016020]; plasma membrane [GO:0005886]	biomineral tissue development [GO:0031214]; ion transport [GO:0006811]; phosphate ion transmembrane transport [GO:0035435]; phosphate-containing compound metabolic process [GO:0006796]; positive regulation of I-kappaB kinase/NF-kappaB signaling [GO:0043123]	high-affinity inorganic phosphate:sodium symporter activity [GO:0005316]; inorganic phosphate transmembrane transporter activity [GO:0005315]; signaling receptor activity [GO:0038023]; sodium:phosphate symporter activity [GO:0005436]	0.333333	-	-	0.5	0.333333	-	-	0.5	3.17077	-	-	2.83207
Q8N3J6	CADM2	sp|Q8N3J6|CADM2_HUMAN	CADM2_HUMAN	Cell adhesion molecule 2 (Immunoglobulin superfamily member 4D) (IgSF4D) (Nectin-like protein 3) (NECL-3) (Synaptic cell adhesion molecule 2) (SynCAM 2)	CADM2 IGSF4D NECL3	axon [GO:0030424]; neuronal cell body membrane [GO:0032809]; plasma membrane [GO:0005886]; synapse [GO:0045202]	brain development [GO:0007420]; homophilic cell adhesion via plasma membrane adhesion molecules [GO:0007156]		2.33333	-	0.333333	-	3	-	0.333333	-	4.23727	-	2.53465	-
P43004	SLC1A2	sp|P43004|EAA2_HUMAN	EAA2_HUMAN	Excitatory amino acid transporter 2 (Glutamate/aspartate transporter II) (Sodium-dependent glutamate/aspartate transporter 2) (Solute carrier family 1 member 2)	SLC1A2 EAAT2 GLT1	astrocyte projection [GO:0097449]; axolemma [GO:0030673]; cell body [GO:0044297]; cell surface [GO:0009986]; glutamatergic synapse [GO:0098978]; membrane [GO:0016020]; membrane protein complex [GO:0098796]; membrane raft [GO:0045121]; neuron projection terminus [GO:0044306]; plasma membrane [GO:0005886]; presynaptic membrane [GO:0042734]; vesicle [GO:0031982]	adult behavior [GO:0030534]; cellular response to cocaine [GO:0071314]; cellular response to extracellular stimulus [GO:0031668]; chemical synaptic transmission [GO:0007268]; D-aspartate import across plasma membrane [GO:0070779]; glutathione biosynthetic process [GO:0006750]; ion transport [GO:0006811]; L-aspartate import across plasma membrane [GO:0140009]; L-aspartate transmembrane transport […	cysteine transmembrane transporter activity [GO:0033229]; glutamate:sodium symporter activity [GO:0015501]; high-affinity L-glutamate transmembrane transporter activity [GO:0005314]; L-glutamate transmembrane transporter activity [GO:0005313]; metal ion binding [GO:0046872]; neutral amino acid transmembrane transporter activity [GO:0015175]	1.16667	-	0.166667	0.125	0.833333	-	0.166667	0.125	3.57354	-	3.22535	3.5675
Q02083	NAAA	sp|Q02083|NAAA_HUMAN	NAAA_HUMAN	N-acylethanolamine-hydrolyzing acid amidase (EC 3.5.1.60) (Acid ceramidase-like protein) (Acylsphingosine deacylase NAAA) (EC 3.5.1.23) (N-acylsphingosine amidohydrolase-like) (ASAH-like protein) [Cleaved into: N-acylethanolamine-hydrolyzing acid amidase subunit alpha; N-acylethanolamine-hydrolyzing acid amidase subunit beta]	NAAA ASAHL PLT	cytoplasm [GO:0005737]; extracellular exosome [GO:0070062]; extrinsic component of membrane [GO:0019898]; lysosomal lumen [GO:0043202]; lysosome [GO:0005764]	fatty acid metabolic process [GO:0006631]; lipid catabolic process [GO:0016042]; N-acylethanolamine metabolic process [GO:0070291]; N-acylphosphatidylethanolamine metabolic process [GO:0070292]; sphingosine metabolic process [GO:0006670]	ceramidase activity [GO:0102121]; DNA-binding transcription factor binding [GO:0140297]; fatty acid amide hydrolase activity [GO:0017064]; hydrolase activity, acting on carbon-nitrogen (but not peptide) bonds [GO:0016810]; N-(long-chain-acyl)ethanolamine deacylase activity [GO:0047412]; N-acylsphingosine amidohydrolase activity [GO:0017040]	1.16667	-	1.33333	0.625	1	-	1.33333	0.5	3.6764	-	3.5741	3.08328
Q16620	NTRK2	sp|Q16620|NTRK2_HUMAN	NTRK2_HUMAN	BDNF/NT-3 growth factors receptor (EC 2.7.10.1) (GP145-TrkB) (Trk-B) (Neurotrophic tyrosine kinase receptor type 2) (TrkB tyrosine kinase) (Tropomyosin-related kinase B)	NTRK2 TRKB	axon [GO:0030424]; axon terminus [GO:0043679]; cytosol [GO:0005829]; dendrite [GO:0030425]; dendritic spine [GO:0043197]; early endosome [GO:0005769]; early endosome membrane [GO:0031901]; perinuclear region of cytoplasm [GO:0048471]; plasma membrane [GO:0005886]; postsynaptic density [GO:0014069]; receptor complex [GO:0043235]; terminal bouton [GO:0043195]	brain-derived neurotrophic factor receptor signaling pathway [GO:0031547]; cellular response to amino acid stimulus [GO:0071230]; cellular response to brain-derived neurotrophic factor stimulus [GO:1990416]; cellular response to nerve growth factor stimulus [GO:1990090]; central nervous system neuron development [GO:0021954]; cerebral cortex development [GO:0021987]; circadian rhythm [GO:0007623]…	ATP binding [GO:0005524]; brain-derived neurotrophic factor binding [GO:0048403]; brain-derived neurotrophic factor receptor activity [GO:0060175]; neurotrophin binding [GO:0043121]; neurotrophin receptor activity [GO:0005030]; protease binding [GO:0002020]; protein homodimerization activity [GO:0042803]; transmembrane receptor protein tyrosine kinase activity [GO:0004714]	1.16667	0.6	2.16667	-	1.5	0.6	3	-	3.76942	3.36259	3.68822	-
Q6UXD5	SEZ6L2	sp|Q6UXD5|SE6L2_HUMAN;sp|Q9BYH1|SE6L1_HUMAN	SE6L2_HUMAN	Seizure 6-like protein 2	SEZ6L2 PSK UNQ1903/PRO4349	endoplasmic reticulum [GO:0005783]; endoplasmic reticulum membrane [GO:0005789]; neuronal cell body [GO:0043025]; plasma membrane [GO:0005886]	regulation of protein kinase C signaling [GO:0090036]; synapse maturation [GO:0060074]		4	2.6	0.166667	1	4.5	2.2	0.166667	1	4.07982	3.93697	2.04692	3.00793
O75508	CLDN11	sp|O75508|CLD11_HUMAN	CLD11_HUMAN	Claudin-11 (Oligodendrocyte-specific protein)	CLDN11 OSP OTM	axon [GO:0030424]; basal part of cell [GO:0045178]; bicellular tight junction [GO:0005923]; cell junction [GO:0030054]; lipid droplet [GO:0005811]; neurofilament [GO:0005883]; plasma membrane [GO:0005886]; tight junction [GO:0070160]	axon ensheathment [GO:0008366]; bicellular tight junction assembly [GO:0070830]; calcium-independent cell-cell adhesion via plasma membrane cell-adhesion molecules [GO:0016338]; cell adhesion [GO:0007155]; spermatogenesis [GO:0007283]; tight junction assembly [GO:0120192]	identical protein binding [GO:0042802]; structural molecule activity [GO:0005198]	0.833333	0.2	0.666667	-	1.16667	0.2	1	-	3.69411	3.03301	3.02726	-
O43759	SYNGR1	sp|O43759|SNG1_HUMAN	SNG1_HUMAN	Synaptogyrin-1	SYNGR1	azurophil granule membrane [GO:0035577]; melanosome [GO:0042470]; membrane [GO:0016020]; neuromuscular junction [GO:0031594]; plasma membrane [GO:0005886]; synaptic vesicle membrane [GO:0030672]	cellular response to leukemia inhibitory factor [GO:1990830]; protein targeting [GO:0006605]; regulated exocytosis [GO:0045055]; regulation of long-term neuronal synaptic plasticity [GO:0048169]; regulation of short-term neuronal synaptic plasticity [GO:0048172]; synaptic vesicle membrane organization [GO:0048499]		1.5	0.2	1	0.125	1.83333	0.2	1.33333	0.125	4.64525	-	4.37763	1.96789
P26992	CNTFR	sp|P26992|CNTFR_HUMAN	CNTFR_HUMAN	Ciliary neurotrophic factor receptor subunit alpha (CNTF receptor subunit alpha) (CNTFR-alpha)	CNTFR	apical plasma membrane [GO:0016324]; ciliary neurotrophic factor receptor complex [GO:0070110]; CNTFR-CLCF1 complex [GO:0097059]; external side of plasma membrane [GO:0009897]; extrinsic component of membrane [GO:0019898]; plasma membrane [GO:0005886]; receptor complex [GO:0043235]	brainstem development [GO:0003360]; ciliary neurotrophic factor-mediated signaling pathway [GO:0070120]; cytokine-mediated signaling pathway [GO:0019221]; motor neuron apoptotic process [GO:0097049]; negative regulation of motor neuron apoptotic process [GO:2000672]; negative regulation of neuron apoptotic process [GO:0043524]; nervous system development [GO:0007399]; positive regulation of cell …	ciliary neurotrophic factor receptor activity [GO:0004897]; cytokine binding [GO:0019955]; cytokine receptor activity [GO:0004896]; signaling receptor binding [GO:0005102]	2.66667	0.2	-	0.75	3.33333	0.2	-	1.375	4.48917	2.83731	-	3.53395
P02511	CRYAB	sp|P02511|CRYAB_HUMAN	CRYAB_HUMAN	Alpha-crystallin B chain (Alpha(B)-crystallin) (Heat shock protein beta-5) (HspB5) (Renal carcinoma antigen NY-REN-27) (Rosenthal fiber component)	CRYAB CRYA2 HSPB5	actin filament bundle [GO:0032432]; axon [GO:0030424]; cardiac myofibril [GO:0097512]; cell surface [GO:0009986]; cytoplasm [GO:0005737]; cytosol [GO:0005829]; dendritic spine [GO:0043197]; extracellular exosome [GO:0070062]; Golgi apparatus [GO:0005794]; lysosome [GO:0005764]; M band [GO:0031430]; microtubule cytoskeleton [GO:0015630]; mitochondrion [GO:0005739]; nucleoplasm [GO:0005654]; nucleu…	apoptotic process involved in morphogenesis [GO:0060561]; cellular response to gamma radiation [GO:0071480]; lens development in camera-type eye [GO:0002088]; microtubule polymerization or depolymerization [GO:0031109]; multicellular organism aging [GO:0010259]; muscle contraction [GO:0006936]; muscle organ development [GO:0007517]; negative regulation of amyloid fibril formation [GO:1905907]; ne…	amyloid-beta binding [GO:0001540]; identical protein binding [GO:0042802]; metal ion binding [GO:0046872]; microtubule binding [GO:0008017]; protein homodimerization activity [GO:0042803]; protein-containing complex binding [GO:0044877]; structural constituent of eye lens [GO:0005212]; structural molecule activity [GO:0005198]; unfolded protein binding [GO:0051082]	9.33333	1.6	6.33333	0.125	20.1667	1.6	16.3333	0.125	6.07562	4.40568	5.47477	3.10062
P32189	GK	sp|P32189|GLPK_HUMAN;sp|Q14409|GLPK3_HUMAN	GLPK_HUMAN	Glycerol kinase (GK) (Glycerokinase) (EC 2.7.1.30) (ATP:glycerol 3-phosphotransferase)	GK	cytosol [GO:0005829]; extracellular exosome [GO:0070062]; mitochondrial outer membrane [GO:0005741]; mitochondrion [GO:0005739]	glycerol catabolic process [GO:0019563]; glycerol metabolic process [GO:0006071]; glycerol-3-phosphate biosynthetic process [GO:0046167]; phosphorylation [GO:0016310]; triglyceride biosynthetic process [GO:0019432]; triglyceride metabolic process [GO:0006641]	ATP binding [GO:0005524]; glycerol kinase activity [GO:0004370]; phosphotransferase activity, alcohol group as acceptor [GO:0016773]	9.33333	1.8	6.66667	1	10.6667	2.6	7.83333	1.25	4.78702	4.24478	4.47434	3.35202
P05026	ATP1B1	sp|P05026|AT1B1_HUMAN	AT1B1_HUMAN	Sodium/potassium-transporting ATPase subunit beta-1 (Sodium/potassium-dependent ATPase subunit beta-1)	ATP1B1 ATP1B	apical plasma membrane [GO:0016324]; basolateral plasma membrane [GO:0016323]; caveola [GO:0005901]; extracellular exosome [GO:0070062]; extracellular vesicle [GO:1903561]; intercalated disc [GO:0014704]; lateral plasma membrane [GO:0016328]; membrane [GO:0016020]; organelle membrane [GO:0031090]; plasma membrane [GO:0005886]; sarcolemma [GO:0042383]; sodium:potassium-exchanging ATPase complex [G…	ATP metabolic process [GO:0046034]; cardiac muscle contraction [GO:0060048]; cation transmembrane transport [GO:0098655]; cell adhesion [GO:0007155]; cell communication by electrical coupling involved in cardiac conduction [GO:0086064]; cellular calcium ion homeostasis [GO:0006874]; cellular potassium ion homeostasis [GO:0030007]; cellular sodium ion homeostasis [GO:0006883]; establishment or mai…	ATPase activator activity [GO:0001671]; ATPase binding [GO:0051117]; MHC class II protein complex binding [GO:0023026]; P-type sodium:potassium-exchanging transporter activity [GO:0005391]; protein C-terminus binding [GO:0008022]; protein heterodimerization activity [GO:0046982]; protein kinase binding [GO:0019901]; protein-macromolecule adaptor activity [GO:0030674]	10.1667	4.6	8	3.5	19.3333	7.8	17	6	5.99654	5.39166	5.58152	4.88642
Q01484	ANK2	sp|Q01484|ANK2_HUMAN	ANK2_HUMAN	Ankyrin-2 (ANK-2) (Ankyrin-B) (Brain ankyrin) (Non-erythroid ankyrin)	ANK2 ANKB	A band [GO:0031672]; apical plasma membrane [GO:0016324]; basolateral plasma membrane [GO:0016323]; costamere [GO:0043034]; cytoskeleton [GO:0005856]; cytosol [GO:0005829]; early endosome [GO:0005769]; intercalated disc [GO:0014704]; lysosome [GO:0005764]; M band [GO:0031430]; membrane raft [GO:0045121]; mitochondrion [GO:0005739]; neuron projection [GO:0043005]; plasma membrane [GO:0005886]; pos…	atrial cardiac muscle cell action potential [GO:0086014]; atrial cardiac muscle cell to AV node cell communication [GO:0086066]; atrial septum development [GO:0003283]; cellular calcium ion homeostasis [GO:0006874]; endocytosis [GO:0006897]; membrane depolarization during SA node cell action potential [GO:0086046]; paranodal junction assembly [GO:0030913]; positive regulation of calcium ion trans…	ATPase binding [GO:0051117]; cytoskeletal anchor activity [GO:0008093]; enzyme binding [GO:0019899]; phosphorylation-dependent protein binding [GO:0140031]; protein kinase binding [GO:0019901]; protein-macromolecule adaptor activity [GO:0030674]; spectrin binding [GO:0030507]; structural constituent of cytoskeleton [GO:0005200]; transmembrane transporter binding [GO:0044325]	42.5	16.6	29.3333	3.5	66.8333	25.8	52	6.375	4.76108	4.49663	4.45863	3.47404
O00499	BIN1	sp|O00499|BIN1_HUMAN	BIN1_HUMAN	Myc box-dependent-interacting protein 1 (Amphiphysin II) (Amphiphysin-like protein) (Box-dependent myc-interacting protein 1) (Bridging integrator 1)	BIN1 AMPHL	actin cytoskeleton [GO:0015629]; axon [GO:0030424]; axon initial segment [GO:0043194]; axon terminus [GO:0043679]; cerebellar mossy fiber [GO:0044300]; cytoplasm [GO:0005737]; cytosol [GO:0005829]; dendrite [GO:0030425]; endosome [GO:0005768]; extrinsic component of synaptic vesicle membrane [GO:0098850]; glutamatergic synapse [GO:0098978]; I band [GO:0031674]; lipid tube [GO:0060987]; membrane […	cytoskeleton organization [GO:0007010]; endocytosis [GO:0006897]; endosome to lysosome transport [GO:0008333]; lipid tube assembly [GO:0060988]; negative regulation of amyloid-beta formation [GO:1902430]; negative regulation of aspartic-type endopeptidase activity involved in amyloid precursor protein catabolic process [GO:1902960]; negative regulation of calcium ion transmembrane transport via h…	actin filament binding [GO:0051015]; aspartic-type endopeptidase inhibitor activity [GO:0019828]; chaperone binding [GO:0051087]; clathrin binding [GO:0030276]; GTPase binding [GO:0051020]; identical protein binding [GO:0042802]; phospholipid binding [GO:0005543]; protease binding [GO:0002020]; RNA polymerase binding [GO:0070063]; tau protein binding [GO:0048156]	12.3333	6.4	6	8.375	23	11.6	9.5	14	5.5356	5.0759	4.61245	4.90036
P10909	CLU	sp|P10909|CLUS_HUMAN	CLUS_HUMAN	Clusterin (Aging-associated gene 4 protein) (Apolipoprotein J) (Apo-J) (Complement cytolysis inhibitor) (CLI) (Complement-associated protein SP-40,40) (Ku70-binding protein 1) (NA1/NA2) (Sulfated glycoprotein 2) (SGP-2) (Testosterone-repressed prostate message 2) (TRPM-2) [Cleaved into: Clusterin beta chain (ApoJalpha) (Complement cytolysis inhibitor a chain); Clusterin alpha chain (ApoJbeta) (Co…	CLU APOJ CLI KUB1 AAG4	apical dendrite [GO:0097440]; blood microparticle [GO:0072562]; cell surface [GO:0009986]; chromaffin granule [GO:0042583]; collagen-containing extracellular matrix [GO:0062023]; cytoplasm [GO:0005737]; cytosol [GO:0005829]; extracellular exosome [GO:0070062]; extracellular region [GO:0005576]; extracellular space [GO:0005615]; Golgi apparatus [GO:0005794]; intracellular membrane-bounded organell…	cell morphogenesis [GO:0000902]; central nervous system myelin maintenance [GO:0032286]; chaperone-mediated protein complex assembly [GO:0051131]; chaperone-mediated protein folding [GO:0061077]; complement activation [GO:0006956]; complement activation, classical pathway [GO:0006958]; immune complex clearance [GO:0002434]; innate immune response [GO:0045087]; intrinsic apoptotic signaling pathwa…	amyloid-beta binding [GO:0001540]; chaperone binding [GO:0051087]; low-density lipoprotein particle receptor binding [GO:0050750]; misfolded protein binding [GO:0051787]; protein carrier chaperone [GO:0140597]; protein heterodimerization activity [GO:0046982]; protein-containing complex binding [GO:0044877]; signaling receptor binding [GO:0005102]; tau protein binding [GO:0048156]; ubiquitin prot…	11.8333	8.8	10.6667	4.25	27.6667	16.6	25.6667	6	6.00747	5.61227	5.61287	4.77353
P09471	GNAO1	sp|P09471|GNAO_HUMAN	GNAO_HUMAN	Guanine nucleotide-binding protein G(o) subunit alpha	GNAO1	heterotrimeric G-protein complex [GO:0005834]; plasma membrane [GO:0005886]	adenylate cyclase-modulating G protein-coupled receptor signaling pathway [GO:0007188]; dopamine receptor signaling pathway [GO:0007212]; muscle contraction [GO:0006936]	corticotropin-releasing hormone receptor 1 binding [GO:0051430]; G protein-coupled receptor binding [GO:0001664]; G protein-coupled serotonin receptor binding [GO:0031821]; G-protein beta/gamma-subunit complex binding [GO:0031683]; GTP binding [GO:0005525]; GTPase activity [GO:0003924]; metal ion binding [GO:0046872]; mu-type opioid receptor binding [GO:0031852]	8.16667	3.2	2.33333	3.625	14.3333	5	3.33333	4.625	5.86334	4.91326	4.38817	4.56393
Q92743	HTRA1	sp|Q92743|HTRA1_HUMAN	HTRA1_HUMAN	Serine protease HTRA1 (EC 3.4.21.-) (High-temperature requirement A serine peptidase 1) (L56) (Serine protease 11)	HTRA1 HTRA PRSS11	collagen-containing extracellular matrix [GO:0062023]; cytosol [GO:0005829]; extracellular exosome [GO:0070062]; extracellular region [GO:0005576]; extracellular space [GO:0005615]; plasma membrane [GO:0005886]	chorionic trophoblast cell differentiation [GO:0060718]; dentinogenesis [GO:0097187]; negative regulation of BMP signaling pathway [GO:0030514]; negative regulation of defense response to virus [GO:0050687]; negative regulation of transforming growth factor beta receptor signaling pathway [GO:0030512]; placenta development [GO:0001890]; positive regulation of apoptotic process [GO:0043065]; posit…	growth factor binding [GO:0019838]; identical protein binding [GO:0042802]; metalloendopeptidase activity [GO:0004222]; molecular function activator activity [GO:0140677]; serine-type endopeptidase activity [GO:0004252]; serine-type peptidase activity [GO:0008236]	13	6.6	5.33333	1.875	30.5	10.6	8	1.875	5.85929	5.23382	4.70592	3.90023
Q01813	PFKP	sp|Q01813|PFKAP_HUMAN	PFKAP_HUMAN	ATP-dependent 6-phosphofructokinase, platelet type (ATP-PFK) (PFK-P) (EC 2.7.1.11) (6-phosphofructokinase type C) (Phosphofructo-1-kinase isozyme C) (PFK-C) (Phosphohexokinase)	PFKP PFKF	6-phosphofructokinase complex [GO:0005945]; cytoplasm [GO:0005737]; cytosol [GO:0005829]; extracellular exosome [GO:0070062]; membrane [GO:0016020]; nucleus [GO:0005634]	canonical glycolysis [GO:0061621]; cellular response to leukemia inhibitory factor [GO:1990830]; fructose 1,6-bisphosphate metabolic process [GO:0030388]; fructose 6-phosphate metabolic process [GO:0006002]	6-phosphofructokinase activity [GO:0003872]; AMP binding [GO:0016208]; ATP binding [GO:0005524]; cadherin binding [GO:0045296]; fructose-6-phosphate binding [GO:0070095]; identical protein binding [GO:0042802]; metal ion binding [GO:0046872]; monosaccharide binding [GO:0048029]; protein-containing complex binding [GO:0044877]	23.3333	17	11.5	18.25	48.3333	31.2	19	32.25	5.68385	5.53742	4.95411	5.29377
P09417	QDPR	sp|P09417|DHPR_HUMAN	DHPR_HUMAN	Dihydropteridine reductase (EC 1.5.1.34) (HDHPR) (Quinoid dihydropteridine reductase) (Short chain dehydrogenase/reductase family 33C member 1)	QDPR DHPR SDR33C1	cytoplasm [GO:0005737]; cytosol [GO:0005829]; extracellular exosome [GO:0070062]	amino acid metabolic process [GO:0006520]; dihydrobiopterin metabolic process [GO:0051066]; L-phenylalanine catabolic process [GO:0006559]; tetrahydrobiopterin biosynthetic process [GO:0006729]	6,7-dihydropteridine reductase activity [GO:0004155]; electron transfer activity [GO:0009055]; NADH binding [GO:0070404]; NADPH binding [GO:0070402]	9.33333	7.8	7.5	8.25	27.6667	16.4	16	21.125	6.02661	5.7053	5.52822	5.74036
Q16831	UPP1	sp|Q16831|UPP1_HUMAN	UPP1_HUMAN	Uridine phosphorylase 1 (UPase 1) (UrdPase 1) (EC 2.4.2.3)	UPP1 UP	cytosol [GO:0005829]; nucleoplasm [GO:0005654]	cellular response to glucose starvation [GO:0042149]; CMP catabolic process [GO:0006248]; dCMP catabolic process [GO:0006249]; dTMP catabolic process [GO:0046074]; dUMP catabolic process [GO:0046079]; nucleobase-containing compound metabolic process [GO:0006139]; UMP catabolic process [GO:0046050]; UMP salvage [GO:0044206]; uridine catabolic process [GO:0006218]	deoxyuridine phosphorylase activity [GO:0047847]; identical protein binding [GO:0042802]; thymidine phosphorylase activity [GO:0009032]; uridine phosphorylase activity [GO:0004850]	6	5.8	2.5	2.5	7.66667	7	3.16667	3.25	5.09705	5.1105	4.1151	4.37357
P05230	FGF1	sp|P05230|FGF1_HUMAN	FGF1_HUMAN	Fibroblast growth factor 1 (FGF-1) (Acidic fibroblast growth factor) (aFGF) (Endothelial cell growth factor) (ECGF) (Heparin-binding growth factor 1) (HBGF-1)	FGF1 FGFA	cell cortex [GO:0005938]; cytoplasm [GO:0005737]; cytosol [GO:0005829]; extracellular matrix [GO:0031012]; extracellular region [GO:0005576]; extracellular space [GO:0005615]; nucleolus [GO:0005730]; nucleoplasm [GO:0005654]; nucleus [GO:0005634]	activation of protein kinase B activity [GO:0032148]; anatomical structure morphogenesis [GO:0009653]; angiogenesis [GO:0001525]; animal organ morphogenesis [GO:0009887]; branch elongation involved in ureteric bud branching [GO:0060681]; cell differentiation [GO:0030154]; cellular response to heat [GO:0034605]; epithelial cell proliferation [GO:0050673]; fibroblast growth factor receptor signalin…	fibroblast growth factor receptor binding [GO:0005104]; growth factor activity [GO:0008083]; heparin binding [GO:0008201]; Hsp70 protein binding [GO:0030544]; integrin binding [GO:0005178]; S100 protein binding [GO:0044548]	0.833333	1.2	0.666667	-	1.5	1.6	0.666667	-	3.95803	3.98802	3.40703	-
P16930	FAH	sp|P16930|FAAA_HUMAN	FAAA_HUMAN	Fumarylacetoacetase (FAA) (EC 3.7.1.2) (Beta-diketonase) (Fumarylacetoacetate hydrolase)	FAH	cytosol [GO:0005829]; extracellular exosome [GO:0070062]	arginine catabolic process [GO:0006527]; homogentisate catabolic process [GO:1902000]; L-phenylalanine catabolic process [GO:0006559]; lipid metabolic process [GO:0006629]; tyrosine catabolic process [GO:0006572]	fumarylacetoacetase activity [GO:0004334]; metal ion binding [GO:0046872]	6	4	2.83333	1.75	7.66667	5	3.33333	2	4.94034	4.75126	4.34822	3.75743
P04156	PRNP	sp|P04156|PRIO_HUMAN	PRIO_HUMAN	Major prion protein (PrP) (ASCR) (PrP27-30) (PrP33-35C) (CD antigen CD230)	PRNP ALTPRP PRIP PRP	cell surface [GO:0009986]; cytoplasm [GO:0005737]; cytosol [GO:0005829]; dendrite [GO:0030425]; endoplasmic reticulum [GO:0005783]; external side of plasma membrane [GO:0009897]; extracellular exosome [GO:0070062]; extrinsic component of membrane [GO:0019898]; Golgi apparatus [GO:0005794]; inclusion body [GO:0016234]; intracellular membrane-bounded organelle [GO:0043231]; membrane raft [GO:004512…	activation of protein kinase activity [GO:0032147]; calcium-mediated signaling using intracellular calcium source [GO:0035584]; cell cycle [GO:0007049]; cellular copper ion homeostasis [GO:0006878]; cellular response to amyloid-beta [GO:1904646]; cellular response to copper ion [GO:0071280]; cellular response to xenobiotic stimulus [GO:0071466]; dendritic spine maintenance [GO:0097062]; learning …	amyloid-beta binding [GO:0001540]; aspartic-type endopeptidase inhibitor activity [GO:0019828]; ATP-dependent protein binding [GO:0043008]; calcium ion binding [GO:0005509]; chaperone binding [GO:0051087]; copper ion binding [GO:0005507]; cupric ion binding [GO:1903135]; cuprous ion binding [GO:1903136]; glycosaminoglycan binding [GO:0005539]; identical protein binding [GO:0042802]; lamin binding…	3.16667	2	3.16667	0.625	4.66667	2	5.16667	0.625	5.35762	5.18339	4.66227	3.66442
Q6PCB7	SLC27A1	sp|Q6PCB7|S27A1_HUMAN	S27A1_HUMAN	Long-chain fatty acid transport protein 1 (Arachidonate--CoA ligase) (EC 6.2.1.15) (Fatty acid transport protein 1) (FATP-1) (Long-chain-fatty-acid--CoA ligase) (EC 6.2.1.3) (Solute carrier family 27 member 1) (Very long-chain acyl-CoA synthetase) (EC 6.2.1.-)	SLC27A1 ACSVL5 FATP1	basal plasma membrane [GO:0009925]; endoplasmic reticulum [GO:0005783]; membrane [GO:0016020]; plasma membrane [GO:0005886]	adiponectin-activated signaling pathway [GO:0033211]; biotin import across plasma membrane [GO:1905135]; biotin transport [GO:0015878]; cardiolipin biosynthetic process [GO:0032049]; export across plasma membrane [GO:0140115]; glucose import in response to insulin stimulus [GO:0044381]; lipid transport across blood-brain barrier [GO:1990379]; long-chain fatty acid import across plasma membrane [G…	arachidonate-CoA ligase activity [GO:0047676]; biotin transmembrane transporter activity [GO:0015225]; efflux transmembrane transporter activity [GO:0015562]; fatty acid transmembrane transporter activity [GO:0015245]; identical protein binding [GO:0042802]; long-chain fatty acid transporter activity [GO:0005324]; long-chain fatty acid-CoA ligase activity [GO:0004467]; nucleotide binding [GO:0000…	3.16667	2.2	4.16667	0.5	3.33333	2	3.66667	0.625	4.24344	4.11365	4.24349	3.00868
Q9BZC7	ABCA2	sp|Q9BZC7|ABCA2_HUMAN	ABCA2_HUMAN	ATP-binding cassette sub-family A member 2 (EC 7.6.2.-) (ATP-binding cassette transporter 2) (ATP-binding cassette 2)	ABCA2 ABC2 KIAA1062	ATP-binding cassette (ABC) transporter complex [GO:0043190]; cytoplasmic vesicle [GO:0031410]; endosome [GO:0005768]; endosome membrane [GO:0010008]; intracellular membrane-bounded organelle [GO:0043231]; lysosomal membrane [GO:0005765]; lysosome [GO:0005764]; membrane [GO:0016020]; microtubule organizing center [GO:0005815]; plasma membrane [GO:0005886]	cellular sphingolipid homeostasis [GO:0090156]; central nervous system myelin formation [GO:0032289]; ceramide translocation [GO:0099040]; cholesterol homeostasis [GO:0042632]; ganglioside metabolic process [GO:0001573]; glycosphingolipid metabolic process [GO:0006687]; lipid metabolic process [GO:0006629]; lipid transport [GO:0006869]; locomotory behavior [GO:0007626]; negative regulation of cho…	ABC-type transporter activity [GO:0140359]; ATP binding [GO:0005524]; ATPase-coupled transmembrane transporter activity [GO:0042626]; ceramide floppase activity [GO:0099038]; endopeptidase regulator activity [GO:0061135]; lipid transporter activity [GO:0005319]; nucleotide binding [GO:0000166]	2	0.6	0.833333	0.375	2	0.6	0.833333	0.375	3.1318	3.11588	1.76863	2.74487
O95573	ACSL3	sp|O95573|ACSL3_HUMAN	ACSL3_HUMAN	Fatty acid CoA ligase Acsl3 (Arachidonate--CoA ligase) (EC 6.2.1.15) (Long-chain acyl-CoA synthetase 3) (LACS 3) (Long-chain-fatty-acid--CoA ligase 3) (EC 6.2.1.3) (Medium-chain acyl-CoA ligase Acsl3) (EC 6.2.1.2)	ACSL3 ACS3 FACL3 LACS3	endoplasmic reticulum [GO:0005783]; endoplasmic reticulum membrane [GO:0005789]; Golgi apparatus [GO:0005794]; lipid droplet [GO:0005811]; membrane [GO:0016020]; mitochondrial outer membrane [GO:0005741]; perinuclear region of cytoplasm [GO:0048471]; peroxisomal membrane [GO:0005778]; plasma membrane [GO:0005886]	fatty acid metabolic process [GO:0006631]; long-chain fatty acid import into cell [GO:0044539]; long-chain fatty acid metabolic process [GO:0001676]; long-chain fatty-acyl-CoA biosynthetic process [GO:0035338]; long-chain fatty-acyl-CoA metabolic process [GO:0035336]; neuron differentiation [GO:0030182]; positive regulation of Golgi to plasma membrane protein transport [GO:0042998]; positive regu…	arachidonate-CoA ligase activity [GO:0047676]; ATP binding [GO:0005524]; long-chain fatty acid-CoA ligase activity [GO:0004467]; medium-chain fatty acid-CoA ligase activity [GO:0031956]; palmitoyl-CoA ligase activity [GO:0090433]; protein domain specific binding [GO:0019904]; protein kinase binding [GO:0019901]	20.3333	12.6	14	21.625	27.8333	16.4	20.1667	31.125	5.38382	5.3028	5.10073	5.37604
P02649	APOE	sp|P02649|APOE_HUMAN	APOE_HUMAN	Apolipoprotein E (Apo-E)	APOE	blood microparticle [GO:0072562]; chylomicron [GO:0042627]; clathrin-coated endocytic vesicle membrane [GO:0030669]; collagen-containing extracellular matrix [GO:0062023]; cytoplasm [GO:0005737]; dendrite [GO:0030425]; discoidal high-density lipoprotein particle [GO:0034365]; early endosome [GO:0005769]; endocytic vesicle lumen [GO:0071682]; endoplasmic reticulum [GO:0005783]; endoplasmic reticul…	AMPA glutamate receptor clustering [GO:0097113]; amyloid precursor protein metabolic process [GO:0042982]; artery morphogenesis [GO:0048844]; cellular calcium ion homeostasis [GO:0006874]; cGMP-mediated signaling [GO:0019934]; cholesterol catabolic process [GO:0006707]; cholesterol efflux [GO:0033344]; cholesterol homeostasis [GO:0042632]; cholesterol metabolic process [GO:0008203]; chylomicron r…	amyloid-beta binding [GO:0001540]; antioxidant activity [GO:0016209]; cholesterol transfer activity [GO:0120020]; enzyme binding [GO:0019899]; heparan sulfate proteoglycan binding [GO:0043395]; heparin binding [GO:0008201]; identical protein binding [GO:0042802]; lipid binding [GO:0008289]; lipid transporter activity [GO:0005319]; lipoprotein particle binding [GO:0071813]; low-density lipoprotein…	14	6.6	2.83333	13.125	21.6667	7.2	2.83333	21.625	5.80707	5.19192	4.2652	5.68436
P15311	EZR	sp|P15311|EZRI_HUMAN	EZRI_HUMAN	Ezrin (Cytovillin) (Villin-2) (p81)	EZR VIL2	actin cytoskeleton [GO:0015629]; actin filament [GO:0005884]; adherens junction [GO:0005912]; apical part of cell [GO:0045177]; apical plasma membrane [GO:0016324]; basolateral plasma membrane [GO:0016323]; brush border [GO:0005903]; cell periphery [GO:0071944]; cell projection [GO:0042995]; ciliary basal body [GO:0036064]; cortical cytoskeleton [GO:0030863]; cytoplasm [GO:0005737]; cytoplasmic s…	actin cytoskeleton reorganization [GO:0031532]; actin filament bundle assembly [GO:0051017]; astral microtubule organization [GO:0030953]; cellular response to cAMP [GO:0071320]; cortical microtubule organization [GO:0043622]; establishment of centrosome localization [GO:0051660]; establishment of endothelial barrier [GO:0061028]; establishment or maintenance of apical/basal cell polarity [GO:003…	actin binding [GO:0003779]; actin filament binding [GO:0051015]; ATPase binding [GO:0051117]; cadherin binding [GO:0045296]; cell adhesion molecule binding [GO:0050839]; disordered domain specific binding [GO:0097718]; identical protein binding [GO:0042802]; microtubule binding [GO:0008017]; protein C-terminus binding [GO:0008022]; protein domain specific binding [GO:0019904]; protein kinase A bi…	28.3333	22.4	22.5	18.5	91.3333	102.6	107.333	57.625	6.52006	6.48861	6.28734	5.97858
P07195	LDHB	sp|P07195|LDHB_HUMAN;sp|Q6ZMR3|LDH6A_HUMAN	LDHB_HUMAN	L-lactate dehydrogenase B chain (LDH-B) (EC 1.1.1.27) (LDH heart subunit) (LDH-H) (Renal carcinoma antigen NY-REN-46)	LDHB	cytoplasm [GO:0005737]; cytosol [GO:0005829]; extracellular exosome [GO:0070062]; membrane [GO:0016020]; membrane raft [GO:0045121]; mitochondrial inner membrane [GO:0005743]; oxidoreductase complex [GO:1990204]	lactate metabolic process [GO:0006089]; NAD metabolic process [GO:0019674]; pyruvate metabolic process [GO:0006090]	identical protein binding [GO:0042802]; kinase binding [GO:0019900]; L-lactate dehydrogenase activity [GO:0004459]; NAD binding [GO:0051287]	20.3333	20.4	14	18.25	284	474	294.5	580.5	7.57453	7.62946	7.21906	7.52649
Q9UN36	NDRG2	sp|Q9UN36|NDRG2_HUMAN	NDRG2_HUMAN	Protein NDRG2 (N-myc downstream-regulated gene 2 protein) (Protein Syld709613)	NDRG2 KIAA1248 SYLD	cytoplasm [GO:0005737]; cytosol [GO:0005829]; extracellular exosome [GO:0070062]; Golgi apparatus [GO:0005794]; growth cone [GO:0030426]; nucleus [GO:0005634]; perinuclear region of cytoplasm [GO:0048471]	cell differentiation [GO:0030154]; negative regulation of cytokine production [GO:0001818]; negative regulation of ERK1 and ERK2 cascade [GO:0070373]; negative regulation of vascular associated smooth muscle cell proliferation [GO:1904706]; regulation of platelet-derived growth factor production [GO:0090361]; regulation of vascular endothelial growth factor production [GO:0010574]; signal transdu…		1.83333	2.2	2.5	1.25	2.5	2.6	2.66667	1.125	4.28094	4.29901	4.178	3.82729
P09543	CNP	sp|P09543|CN37_HUMAN	CN37_HUMAN	2',3'-cyclic-nucleotide 3'-phosphodiesterase (CNP) (CNPase) (EC 3.1.4.37)	CNP	cytoplasm [GO:0005737]; extracellular exosome [GO:0070062]; extracellular space [GO:0005615]; melanosome [GO:0042470]; membrane [GO:0016020]; microtubule [GO:0005874]; microvillus [GO:0005902]; mitochondrial inner membrane [GO:0005743]; mitochondrial outer membrane [GO:0005741]; myelin sheath abaxonal region [GO:0035748]; myelin sheath adaxonal region [GO:0035749]; perinuclear region of cytoplasm…	adult locomotory behavior [GO:0008344]; aging [GO:0007568]; axonogenesis [GO:0007409]; chemical synaptic transmission [GO:0007268]; cyclic nucleotide catabolic process [GO:0009214]; forebrain development [GO:0030900]; microtubule cytoskeleton organization [GO:0000226]; oligodendrocyte differentiation [GO:0048709]; regulation of mitochondrial membrane permeability [GO:0046902]; response to lipopol…	2',3'-cyclic-nucleotide 3'-phosphodiesterase activity [GO:0004113]; cyclic nucleotide binding [GO:0030551]; RNA binding [GO:0003723]	19.1667	15.6	14.8333	7.75	39.8333	35.4	42.6667	10.25	5.8948	5.90251	5.76265	4.84052
O94811	TPPP	sp|O94811|TPPP_HUMAN	TPPP_HUMAN	Tubulin polymerization-promoting protein (TPPP) (EC 3.6.5.-) (25 kDa brain-specific protein) (TPPP/p25) (p24) (p25-alpha)	TPPP TPPP1	cytoplasm [GO:0005737]; cytosol [GO:0005829]; microtubule [GO:0005874]; mitochondrion [GO:0005739]; mitotic spindle [GO:0072686]; nucleus [GO:0005634]; perinuclear region of cytoplasm [GO:0048471]; postsynaptic Golgi apparatus [GO:0150051]	astral microtubule organization [GO:0030953]; cell division [GO:0051301]; microtubule bundle formation [GO:0001578]; microtubule nucleation by microtubule organizing center [GO:0051418]; microtubule polymerization [GO:0046785]; myelin assembly [GO:0032288]; negative regulation of tubulin deacetylation [GO:1904428]; oligodendrocyte development [GO:0014003]; oligodendrocyte differentiation [GO:0048…	GTPase activity [GO:0003924]; magnesium ion binding [GO:0000287]; microtubule binding [GO:0008017]; protein homodimerization activity [GO:0042803]; tubulin binding [GO:0015631]	2	0.4	1.83333	0.125	3	0.6	2.83333	0.125	4.98684	3.58479	4.56484	2.71255
Q8IUI8	CRLF3	sp|Q8IUI8|CRLF3_HUMAN	CRLF3_HUMAN	Cytokine receptor-like factor 3 (Cytokine receptor-like molecule 9) (CREME-9) (Cytokine receptor-related protein 4) (Type I cytokine receptor-like factor p48)	CRLF3 CREME9 CRLM9 CYTOR4 P48	cytoplasm [GO:0005737]; cytosol [GO:0005829]; nucleus [GO:0005634]; plasma membrane [GO:0005886]	negative regulation of cell growth [GO:0030308]; negative regulation of G1/S transition of mitotic cell cycle [GO:2000134]; positive regulation of DNA-templated transcription [GO:0045893]; positive regulation of receptor signaling pathway via JAK-STAT [GO:0046427]; positive regulation of transcription by RNA polymerase II [GO:0045944]	DNA binding [GO:0003677]; identical protein binding [GO:0042802]	1.33333	0.2	1	2.875	1.5	0.2	1	3.375	3.71683	2.5184	3.41216	4.25381
O00180	KCNK1	sp|O00180|KCNK1_HUMAN	KCNK1_HUMAN	Potassium channel subfamily K member 1 (Inward rectifying potassium channel protein TWIK-1) (Potassium channel K2P1) (Potassium channel KCNO1)	KCNK1 HOHO1 KCNO1 TWIK1	apical plasma membrane [GO:0016324]; brush border membrane [GO:0031526]; dendrite [GO:0030425]; intracellular membrane-bounded organelle [GO:0043231]; inward rectifier potassium channel complex [GO:1902937]; membrane [GO:0016020]; perikaryon [GO:0043204]; plasma membrane [GO:0005886]; potassium channel complex [GO:0034705]; recycling endosome [GO:0055037]; synaptic membrane [GO:0097060]; voltage-…	potassium ion transmembrane transport [GO:0071805]; potassium ion transport [GO:0006813]; regulation of resting membrane potential [GO:0060075]; response to nicotine [GO:0035094]; sodium ion transmembrane transport [GO:0035725]; stabilization of membrane potential [GO:0030322]	identical protein binding [GO:0042802]; inward rectifier potassium channel activity [GO:0005242]; potassium channel activity [GO:0005267]; potassium ion leak channel activity [GO:0022841]; sodium channel activity [GO:0005272]	0.166667	0.2	-	0.25	0.166667	0.2	-	0.5	1.60796	2.4509	-	2.97593
P78324	SIRPA	sp|P78324|SHPS1_HUMAN;sp|Q5TFQ8|SIRBL_HUMAN;sp|Q9P1W8|SIRPG_HUMAN;sp|O00241|SIRB1_HUMAN	SHPS1_HUMAN	Tyrosine-protein phosphatase non-receptor type substrate 1 (SHP substrate 1) (SHPS-1) (Brain Ig-like molecule with tyrosine-based activation motifs) (Bit) (CD172 antigen-like family member A) (Inhibitory receptor SHPS-1) (Macrophage fusion receptor) (MyD-1 antigen) (Signal-regulatory protein alpha-1) (Sirp-alpha-1) (Signal-regulatory protein alpha-2) (Sirp-alpha-2) (Signal-regulatory protein alph…	SIRPA BIT MFR MYD1 PTPNS1 SHPS1 SIRP	cell surface [GO:0009986]; extracellular exosome [GO:0070062]; ficolin-1-rich granule membrane [GO:0101003]; membrane [GO:0016020]; plasma membrane [GO:0005886]; tertiary granule membrane [GO:0070821]	cell adhesion [GO:0007155]; cell migration [GO:0016477]; cellular response to hydrogen peroxide [GO:0070301]; cellular response to interleukin-1 [GO:0071347]; cellular response to interleukin-12 [GO:0071349]; cellular response to lipopolysaccharide [GO:0071222]; cellular response to type II interferon [GO:0071346]; monocyte extravasation [GO:0035696]; negative regulation of chemokine (C-C motif) …	cell-cell adhesion mediator activity [GO:0098632]; GTPase regulator activity [GO:0030695]; protein antigen binding [GO:1990405]; protein binding involved in heterotypic cell-cell adhesion [GO:0086080]; protein phosphatase binding [GO:0019903]; protein tyrosine kinase binding [GO:1990782]; SH3 domain binding [GO:0017124]	0.333333	-	0.333333	1.25	0.333333	-	0.5	1.25	2.7591	-	2.76667	3.33905
P23378	GLDC	sp|P23378|GCSP_HUMAN	GCSP_HUMAN	Glycine dehydrogenase (decarboxylating), mitochondrial (EC 1.4.4.2) (Glycine cleavage system P protein) (Glycine decarboxylase) (Glycine dehydrogenase (aminomethyl-transferring))	GLDC GCSP	glycine cleavage complex [GO:0005960]; mitochondrial matrix [GO:0005759]; mitochondrion [GO:0005739]; nucleoplasm [GO:0005654]; plasma membrane [GO:0005886]	cellular response to leukemia inhibitory factor [GO:1990830]; glycine catabolic process [GO:0006546]; glycine decarboxylation via glycine cleavage system [GO:0019464]; response to lipoic acid [GO:1903442]; response to methylamine [GO:0036255]	electron transfer activity [GO:0009055]; glycine binding [GO:0016594]; glycine dehydrogenase (decarboxylating) activity [GO:0004375]; lyase activity [GO:0016829]; protein homodimerization activity [GO:0042803]; pyridoxal binding [GO:0070280]; pyridoxal phosphate binding [GO:0030170]	0.5	-	0.5	16.875	0.5	-	0.666667	24.125	3.90883	-	3.69625	4.89037
P50993	ATP1A2	sp|P50993|AT1A2_HUMAN	AT1A2_HUMAN	Sodium/potassium-transporting ATPase subunit alpha-2 (Na(+)/K(+) ATPase alpha-2 subunit) (EC 7.2.2.13) (Sodium pump subunit alpha-2)	ATP1A2 KIAA0778	caveola [GO:0005901]; cell projection [GO:0042995]; cytoplasm [GO:0005737]; dendritic spine [GO:0043197]; endosome [GO:0005768]; extracellular vesicle [GO:1903561]; intercalated disc [GO:0014704]; membrane [GO:0016020]; neuronal cell body [GO:0043025]; organelle membrane [GO:0031090]; plasma membrane [GO:0005886]; sodium:potassium-exchanging ATPase complex [GO:0005890]; T-tubule [GO:0030315]	adult locomotory behavior [GO:0008344]; amygdala development [GO:0021764]; ATP metabolic process [GO:0046034]; behavioral fear response [GO:0001662]; cardiac muscle contraction [GO:0060048]; cation transmembrane transport [GO:0098655]; cell communication by electrical coupling involved in cardiac conduction [GO:0086064]; cellular potassium ion homeostasis [GO:0030007]; cellular response to mechan…	ATP binding [GO:0005524]; ATP hydrolysis activity [GO:0016887]; ATPase-coupled cation transmembrane transporter activity [GO:0019829]; chaperone binding [GO:0051087]; P-type sodium:potassium-exchanging transporter activity [GO:0005391]; phosphatase activity [GO:0016791]; potassium ion binding [GO:0030955]; protein heterodimerization activity [GO:0046982]; sodium ion binding [GO:0031402]; steroid …	-	-	0.166667	3.25	-	-	-	3.625	-	-	1.62072	3.7645
Q96PV6	LENG8	sp|Q96PV6|LENG8_HUMAN	LENG8_HUMAN	Leukocyte receptor cluster member 8	LENG8 KIAA1932	nucleus [GO:0005634]; protein-containing complex [GO:0032991]			-	0.2	0.5	3.375	-	0.2	0.5	3.25	-	-	2.65369	3.84686
P13726	F3	sp|P13726|TF_HUMAN	TF_HUMAN	Tissue factor (TF) (Coagulation factor III) (Thromboplastin) (CD antigen CD142)	F3	cell surface [GO:0009986]; collagen-containing extracellular matrix [GO:0062023]; external side of plasma membrane [GO:0009897]; extracellular space [GO:0005615]; membrane [GO:0016020]; plasma membrane [GO:0005886]; serine-type endopeptidase complex [GO:1905370]; serine-type peptidase complex [GO:1905286]	activation of blood coagulation via clotting cascade [GO:0002543]; activation of cysteine-type endopeptidase activity involved in apoptotic process [GO:0006919]; activation of plasma proteins involved in acute inflammatory response [GO:0002541]; blood coagulation [GO:0007596]; blood coagulation, extrinsic pathway [GO:0007598]; blood coagulation, fibrin clot formation [GO:0072378]; blood coagulati…	cytokine receptor activity [GO:0004896]; phospholipid binding [GO:0005543]; protease binding [GO:0002020]	-	-	-	0.25	-	-	-	0.25	-	-	-	2.79276
P22607	FGFR3	sp|P22607|FGFR3_HUMAN	FGFR3_HUMAN	Fibroblast growth factor receptor 3 (FGFR-3) (EC 2.7.10.1) (CD antigen CD333)	FGFR3 JTK4	cell surface [GO:0009986]; endoplasmic reticulum [GO:0005783]; extracellular region [GO:0005576]; Golgi apparatus [GO:0005794]; nucleus [GO:0005634]; plasma membrane [GO:0005886]; receptor complex [GO:0043235]; transport vesicle [GO:0030133]	bone maturation [GO:0070977]; bone mineralization [GO:0030282]; bone morphogenesis [GO:0060349]; cell-cell signaling [GO:0007267]; chondrocyte differentiation [GO:0002062]; chondrocyte proliferation [GO:0035988]; endochondral bone growth [GO:0003416]; endochondral ossification [GO:0001958]; fibroblast growth factor receptor apoptotic signaling pathway [GO:1902178]; fibroblast growth factor recept…	ATP binding [GO:0005524]; fibroblast growth factor binding [GO:0017134]; fibroblast growth factor receptor activity [GO:0005007]; identical protein binding [GO:0042802]; protein tyrosine kinase activity [GO:0004713]; transmembrane receptor protein tyrosine kinase activity [GO:0004714]	-	-	-	0.5	-	-	-	0.625	-	-	-	2.84395
O43272	PRODH	sp|O43272|PROD_HUMAN	PROD_HUMAN	Proline dehydrogenase 1, mitochondrial (EC 1.5.5.2) (Proline oxidase) (Proline oxidase 2) (p53-induced gene 6 protein)	PRODH PIG6 POX2 PRODH2	intracellular membrane-bounded organelle [GO:0043231]; mitochondrial inner membrane [GO:0005743]; mitochondrial matrix [GO:0005759]; mitochondrion [GO:0005739]; nucleoplasm [GO:0005654]	4-hydroxyproline catabolic process [GO:0019470]; intrinsic apoptotic signaling pathway in response to oxidative stress [GO:0008631]; positive regulation of cell death [GO:0010942]; proline catabolic process [GO:0006562]; proline catabolic process to glutamate [GO:0010133]; proline metabolic process [GO:0006560]	FAD binding [GO:0071949]; proline dehydrogenase activity [GO:0004657]	-	-	-	1	-	-	-	1	-	-	-	3.21033
Markers of reactive astrocytes
P0C0L5	C4B	sp|P0C0L5|CO4B_HUMAN	CO4B_HUMAN	Complement C4-B (Basic complement C4) (C3 and PZP-like alpha-2-macroglobulin domain-containing protein 3) [Cleaved into: Complement C4 beta chain; Complement C4-B alpha chain; C4a anaphylatoxin; C4b-B; C4d-B; Complement C4 gamma chain]	C4B CO4 CPAMD3; C4B_2	axon [GO:0030424]; blood microparticle [GO:0072562]; classical-complement-pathway C3/C5 convertase complex [GO:0005601]; dendrite [GO:0030425]; extracellular exosome [GO:0070062]; extracellular region [GO:0005576]; extracellular space [GO:0005615]; plasma membrane [GO:0005886]; symbiont cell surface [GO:0106139]; synapse [GO:0045202]	complement activation [GO:0006956]; complement activation, classical pathway [GO:0006958]; detection of molecule of bacterial origin [GO:0032490]; inflammatory response [GO:0006954]; innate immune response [GO:0045087]; opsonization [GO:0008228]; positive regulation of apoptotic cell clearance [GO:2000427]; positive regulation of immune response [GO:0050778]; positive regulation of opsonization […	carbohydrate binding [GO:0030246]; complement binding [GO:0001848]; endopeptidase inhibitor activity [GO:0004866]	0.333333	0.6	11	0.25	0.333333	0.4	16.5	0.25	2.76481	3.08268	4.21367	2.11309
P16070	CD44	sp|P16070|CD44_HUMAN	CD44_HUMAN	CD44 antigen (CDw44) (Epican) (Extracellular matrix receptor III) (ECMR-III) (GP90 lymphocyte homing/adhesion receptor) (HUTCH-I) (Heparan sulfate proteoglycan) (Hermes antigen) (Hyaluronate receptor) (Phagocytic glycoprotein 1) (PGP-1) (Phagocytic glycoprotein I) (PGP-I) (CD antigen CD44)	CD44 LHR MDU2 MDU3 MIC4	apical plasma membrane [GO:0016324]; basolateral plasma membrane [GO:0016323]; cell projection [GO:0042995]; cell surface [GO:0009986]; cytosol [GO:0005829]; extracellular exosome [GO:0070062]; focal adhesion [GO:0005925]; Golgi apparatus [GO:0005794]; lamellipodium membrane [GO:0031258]; macrophage migration inhibitory factor receptor complex [GO:0035692]; microvillus [GO:0005902]; plasma membra…	cartilage development [GO:0051216]; cell adhesion [GO:0007155]; cell migration [GO:0016477]; cell-cell adhesion [GO:0098609]; cell-matrix adhesion [GO:0007160]; cellular response to fibroblast growth factor stimulus [GO:0044344]; cytokine-mediated signaling pathway [GO:0019221]; hyaluronan catabolic process [GO:0030214]; inflammatory response [GO:0006954]; monocyte aggregation [GO:0070487]; negat…	collagen binding [GO:0005518]; hyaluronic acid binding [GO:0005540]; transmembrane signaling receptor activity [GO:0004888]	6.5	5.2	4.83333	0.625	11.5	10.2	11	0.625	5.26556	5.1926	4.95392	3.35883
P07900	HSP90AA1	sp|P07900|HS90A_HUMAN	HS90A_HUMAN	Heat shock protein HSP 90-alpha (EC 3.6.4.10) (Heat shock 86 kDa) (HSP 86) (HSP86) (Lipopolysaccharide-associated protein 2) (LAP-2) (LPS-associated protein 2) (Renal carcinoma antigen NY-REN-38)	HSP90AA1 HSP90A HSPC1 HSPCA	axonal growth cone [GO:0044295]; cytoplasm [GO:0005737]; cytosol [GO:0005829]; dendritic growth cone [GO:0044294]; endocytic vesicle lumen [GO:0071682]; extracellular exosome [GO:0070062]; extracellular region [GO:0005576]; ficolin-1-rich granule lumen [GO:1904813]; lysosomal lumen [GO:0043202]; melanosome [GO:0042470]; membrane [GO:0016020]; mitochondrion [GO:0005739]; myelin sheath [GO:0043209]…	activation of innate immune response [GO:0002218]; axon extension [GO:0048675]; cellular response to heat [GO:0034605]; cellular response to virus [GO:0098586]; central nervous system neuron axonogenesis [GO:0021955]; chaperone-mediated autophagy [GO:0061684]; chaperone-mediated protein complex assembly [GO:0051131]; establishment of cell polarity [GO:0030010]; mitochondrial transport [GO:0006839…	ATP binding [GO:0005524]; ATP hydrolysis activity [GO:0016887]; ATP-dependent protein folding chaperone [GO:0140662]; disordered domain specific binding [GO:0097718]; DNA polymerase binding [GO:0070182]; GTPase binding [GO:0051020]; histone deacetylase binding [GO:0042826]; identical protein binding [GO:0042802]; MHC class II protein complex binding [GO:0023026]; nitric-oxide synthase regulator a…	37.3333	36.6	26.8333	36.375	187.5	255.2	217.833	292.875	6.97736	6.99643	6.62182	6.8417
P04792	HSPB1	sp|P04792|HSPB1_HUMAN	HSPB1_HUMAN	Heat shock protein beta-1 (HspB1) (28 kDa heat shock protein) (Estrogen-regulated 24 kDa protein) (Heat shock 27 kDa protein) (HSP 27) (Stress-responsive protein 27) (SRP27)	HSPB1 HSP27 HSP28	axon cytoplasm [GO:1904115]; cornified envelope [GO:0001533]; cytoplasm [GO:0005737]; cytoskeleton [GO:0005856]; cytosol [GO:0005829]; extracellular exosome [GO:0070062]; extracellular space [GO:0005615]; focal adhesion [GO:0005925]; nucleus [GO:0005634]; proteasome complex [GO:0000502]; spindle [GO:0005819]; Z disc [GO:0030018]	anterograde axonal protein transport [GO:0099641]; cellular response to vascular endothelial growth factor stimulus [GO:0035924]; chaperone-mediated protein folding [GO:0061077]; intracellular signal transduction [GO:0035556]; negative regulation of apoptotic process [GO:0043066]; negative regulation of oxidative stress-induced intrinsic apoptotic signaling pathway [GO:1902176]; negative regulati…	identical protein binding [GO:0042802]; protein folding chaperone [GO:0044183]; protein homodimerization activity [GO:0042803]; protein kinase binding [GO:0019901]; protein kinase C binding [GO:0005080]; protein kinase C inhibitor activity [GO:0008426]; RNA binding [GO:0003723]; RNA polymerase II-specific DNA-binding transcription factor binding [GO:0061629]; ubiquitin binding [GO:0043130]; unfol…	18.3333	15.2	13.5	11.875	140.167	220.8	160	76.875	7.45872	7.50825	6.86617	6.69615
P02649	APOE	sp|P02649|APOE_HUMAN	APOE_HUMAN	Apolipoprotein E (Apo-E)	APOE	blood microparticle [GO:0072562]; chylomicron [GO:0042627]; clathrin-coated endocytic vesicle membrane [GO:0030669]; collagen-containing extracellular matrix [GO:0062023]; cytoplasm [GO:0005737]; dendrite [GO:0030425]; discoidal high-density lipoprotein particle [GO:0034365]; early endosome [GO:0005769]; endocytic vesicle lumen [GO:0071682]; endoplasmic reticulum [GO:0005783]; endoplasmic reticul…	AMPA glutamate receptor clustering [GO:0097113]; amyloid precursor protein metabolic process [GO:0042982]; artery morphogenesis [GO:0048844]; cellular calcium ion homeostasis [GO:0006874]; cGMP-mediated signaling [GO:0019934]; cholesterol catabolic process [GO:0006707]; cholesterol efflux [GO:0033344]; cholesterol homeostasis [GO:0042632]; cholesterol metabolic process [GO:0008203]; chylomicron r…	amyloid-beta binding [GO:0001540]; antioxidant activity [GO:0016209]; cholesterol transfer activity [GO:0120020]; enzyme binding [GO:0019899]; heparan sulfate proteoglycan binding [GO:0043395]; heparin binding [GO:0008201]; identical protein binding [GO:0042802]; lipid binding [GO:0008289]; lipid transporter activity [GO:0005319]; lipoprotein particle binding [GO:0071813]; low-density lipoprotein…	14	6.6	2.83333	13.125	21.6667	7.2	2.83333	21.625	5.80707	5.19192	4.2652	5.68436
P12277	CKB	sp|P12277|KCRB_HUMAN	KCRB_HUMAN	Creatine kinase B-type (EC 2.7.3.2) (Brain creatine kinase) (B-CK) (Creatine kinase B chain) (Creatine phosphokinase B-type) (CPK-B)	CKB CKBB	cytosol [GO:0005829]; dendrite [GO:0030425]; extracellular exosome [GO:0070062]; extracellular space [GO:0005615]; mitochondrion [GO:0005739]; neuronal cell body [GO:0043025]; nucleus [GO:0005634]	cellular chloride ion homeostasis [GO:0030644]; cellular response to estrogen stimulus [GO:0071391]; cellular response to wortmannin [GO:1904568]; cerebellum development [GO:0021549]; phosphocreatine biosynthetic process [GO:0046314]; phosphorylation [GO:0016310]; substantia nigra development [GO:0021762]	ATP binding [GO:0005524]; creatine kinase activity [GO:0004111]; kinase activity [GO:0016301]; ubiquitin protein ligase binding [GO:0031625]	25	14.6	14.5	18.375	87	34.6	34.3333	61.125	6.73889	5.99958	5.9339	6.12344
Q15417	CNN3	sp|Q15417|CNN3_HUMAN	CNN3_HUMAN	Calponin-3 (Calponin, acidic isoform)	CNN3	actin cytoskeleton [GO:0015629]; adherens junction [GO:0005912]; cytoskeleton [GO:0005856]; cytosol [GO:0005829]; focal adhesion [GO:0005925]	actomyosin structure organization [GO:0031032]; epithelial cell differentiation [GO:0030855]	actin binding [GO:0003779]; cadherin binding involved in cell-cell adhesion [GO:0098641]; calmodulin binding [GO:0005516]	15.6667	16	12.3333	14	75.1667	132.2	60.5	58.125	6.69341	6.99943	6.50086	6.3188
O15540	FABP7	sp|O15540|FABP7_HUMAN	FABP7_HUMAN	Fatty acid-binding protein, brain (Brain lipid-binding protein) (BLBP) (Brain-type fatty acid-binding protein) (B-FABP) (Fatty acid-binding protein 7) (Mammary-derived growth inhibitor related)	FABP7 BLBP FABPB MRG	cytosol [GO:0005829]; nucleus [GO:0005634]	epithelial cell proliferation [GO:0050673]; fatty acid transport [GO:0015908]; negative regulation of cell population proliferation [GO:0008285]; nervous system development [GO:0007399]	fatty acid binding [GO:0005504]; lipid binding [GO:0008289]	7.66667	7.8	8.33333	0.375	21.3333	22.4	45.3333	0.375	6.10197	6.03156	6.2537	3.17985
Q13449	LSAMP	sp|Q13449|LSAMP_HUMAN	LSAMP_HUMAN	Limbic system-associated membrane protein (LSAMP) (IgLON family member 3)	LSAMP IGLON3 LAMP	cytosol [GO:0005829]; extracellular region [GO:0005576]; plasma membrane [GO:0005886]	cell adhesion [GO:0007155]; nervous system development [GO:0007399]		2.83333	2.4	2.33333	-	4	4	7.16667	-	4.78757	4.50297	4.92021	-
P63244	RACK1	sp|P63244|RACK1_HUMAN	RACK1_HUMAN	Receptor of activated protein C kinase 1 (Cell proliferation-inducing gene 21 protein) (Guanine nucleotide-binding protein subunit beta-2-like 1) (Guanine nucleotide-binding protein subunit beta-like protein 12.3) (Human lung cancer oncogene 7 protein) (HLC-7) (Receptor for activated C kinase) (Small ribosomal subunit protein RACK1) [Cleaved into: Receptor of activated protein C kinase 1, N-termi…	RACK1 GNB2L1 HLC7 PIG21	cytoplasm [GO:0005737]; cytosol [GO:0005829]; cytosolic small ribosomal subunit [GO:0022627]; dendrite [GO:0030425]; extracellular exosome [GO:0070062]; IRE1-RACK1-PP2A complex [GO:1990630]; midbody [GO:0030496]; mitochondrion [GO:0005739]; neuronal cell body [GO:0043025]; nucleoplasm [GO:0005654]; nucleus [GO:0005634]; perikaryon [GO:0043204]; perinuclear region of cytoplasm [GO:0048471]; phagoc…	activation of cysteine-type endopeptidase activity involved in apoptotic process [GO:0006919]; cell cycle [GO:0007049]; cellular response to glucose stimulus [GO:0071333]; cellular response to growth factor stimulus [GO:0071363]; cytoplasmic translation [GO:0002181]; gastrulation [GO:0007369]; negative regulation of cell growth [GO:0030308]; negative regulation of endoplasmic reticulum unfolded p…	BH3 domain binding [GO:0051434]; cadherin binding [GO:0045296]; cyclin binding [GO:0030332]; cysteine-type endopeptidase activator activity involved in apoptotic process [GO:0008656]; enzyme binding [GO:0019899]; ion channel inhibitor activity [GO:0008200]; molecular adaptor activity [GO:0060090]; protein homodimerization activity [GO:0042803]; protein kinase C binding [GO:0005080]; protein phosp…	21	21.4	17.5	20.75	62.6667	94.2	88.8333	97.25	6.66125	6.91212	6.48397	6.66835
Sodium/potassium-transporting ATPases
P05023	ATP1A1	sp|P05023|AT1A1_HUMAN;sp|P20648|ATP4A_HUMAN	AT1A1_HUMAN	Sodium/potassium-transporting ATPase subunit alpha-1 (Na(+)/K(+) ATPase alpha-1 subunit) (EC 7.2.2.13) (Sodium pump subunit alpha-1)	ATP1A1	apical plasma membrane [GO:0016324]; axon [GO:0030424]; basolateral plasma membrane [GO:0016323]; endoplasmic reticulum [GO:0005783]; extracellular exosome [GO:0070062]; extracellular vesicle [GO:1903561]; Golgi apparatus [GO:0005794]; lateral plasma membrane [GO:0016328]; melanosome [GO:0042470]; membrane [GO:0016020]; membrane raft [GO:0045121]; organelle membrane [GO:0031090]; photoreceptor in…	cardiac muscle cell action potential involved in contraction [GO:0086002]; cell communication by electrical coupling involved in cardiac conduction [GO:0086064]; cellular potassium ion homeostasis [GO:0030007]; cellular response to steroid hormone stimulus [GO:0071383]; cellular sodium ion homeostasis [GO:0006883]; establishment or maintenance of transmembrane electrochemical gradient [GO:0010248…	ATP binding [GO:0005524]; ATP hydrolysis activity [GO:0016887]; ATPase-coupled cation transmembrane transporter activity [GO:0019829]; chaperone binding [GO:0051087]; P-type sodium:potassium-exchanging transporter activity [GO:0005391]; phosphatase activity [GO:0016791]; potassium ion binding [GO:0030955]; protein heterodimerization activity [GO:0046982]; sodium ion binding [GO:0031402]; steroid …	35.5	30.2	35.8333	31.875	96.6667	75.6	93.3333	79.75	6.04511	5.89375	5.7203	5.76628
P50993	ATP1A2 KIAA0778	sp|P50993|AT1A2_HUMAN	AT1A2_HUMAN	Sodium/potassium-transporting ATPase subunit alpha-2 (Na(+)/K(+) ATPase alpha-2 subunit) (EC 7.2.2.13) (Sodium pump subunit alpha-2)	ATP1A2 KIAA0778	caveola [GO:0005901]; cell projection [GO:0042995]; cytoplasm [GO:0005737]; dendritic spine [GO:0043197]; endosome [GO:0005768]; extracellular vesicle [GO:1903561]; intercalated disc [GO:0014704]; membrane [GO:0016020]; neuronal cell body [GO:0043025]; organelle membrane [GO:0031090]; plasma membrane [GO:0005886]; sodium:potassium-exchanging ATPase complex [GO:0005890]; T-tubule [GO:0030315]	adult locomotory behavior [GO:0008344]; amygdala development [GO:0021764]; ATP metabolic process [GO:0046034]; behavioral fear response [GO:0001662]; cardiac muscle contraction [GO:0060048]; cation transmembrane transport [GO:0098655]; cell communication by electrical coupling involved in cardiac conduction [GO:0086064]; cellular potassium ion homeostasis [GO:0030007]; cellular response to mechan…	ATP binding [GO:0005524]; ATP hydrolysis activity [GO:0016887]; ATPase-coupled cation transmembrane transporter activity [GO:0019829]; chaperone binding [GO:0051087]; P-type sodium:potassium-exchanging transporter activity [GO:0005391]; phosphatase activity [GO:0016791]; potassium ion binding [GO:0030955]; protein heterodimerization activity [GO:0046982]; sodium ion binding [GO:0031402]; steroid …	-	-	0.166667	3.25	-	-	-	3.625	-	-	1.62072	3.7645
P13637	ATP1A3	sp|P13637|AT1A3_HUMAN;sp|Q13733|AT1A4_HUMAN	AT1A3_HUMAN	Sodium/potassium-transporting ATPase subunit alpha-3 (Na(+)/K(+) ATPase alpha-3 subunit) (EC 7.2.2.13) (Na(+)/K(+) ATPase alpha(III) subunit) (Sodium pump subunit alpha-3)	ATP1A3	axon [GO:0030424]; calyx of Held [GO:0044305]; dendritic spine head [GO:0044327]; dendritic spine neck [GO:0044326]; endoplasmic reticulum [GO:0005783]; extracellular vesicle [GO:1903561]; Golgi apparatus [GO:0005794]; membrane [GO:0016020]; myelin sheath [GO:0043209]; neuron to neuron synapse [GO:0098984]; neuronal cell body [GO:0043025]; neuronal cell body membrane [GO:0032809]; organelle membr…	cell communication by electrical coupling involved in cardiac conduction [GO:0086064]; cellular potassium ion homeostasis [GO:0030007]; cellular response to amyloid-beta [GO:1904646]; cellular response to retinoic acid [GO:0071300]; cellular response to steroid hormone stimulus [GO:0071383]; cellular response to thyroid hormone stimulus [GO:0097067]; cellular sodium ion homeostasis [GO:0006883]; …	amyloid-beta binding [GO:0001540]; ATP binding [GO:0005524]; ATP hydrolysis activity [GO:0016887]; ATPase-coupled cation transmembrane transporter activity [GO:0019829]; chaperone binding [GO:0051087]; D1 dopamine receptor binding [GO:0031748]; metal ion binding [GO:0046872]; P-type sodium:potassium-exchanging transporter activity [GO:0005391]; steroid hormone binding [GO:1990239]	19.1667	-	0.166667	0.75	34.3333	-	0.166667	0.875	5.48645	-	1.76265	2.96784
P05026	ATP1B1 ATP1B	sp|P05026|AT1B1_HUMAN	AT1B1_HUMAN	Sodium/potassium-transporting ATPase subunit beta-1 (Sodium/potassium-dependent ATPase subunit beta-1)	ATP1B1 ATP1B	apical plasma membrane [GO:0016324]; basolateral plasma membrane [GO:0016323]; caveola [GO:0005901]; extracellular exosome [GO:0070062]; extracellular vesicle [GO:1903561]; intercalated disc [GO:0014704]; lateral plasma membrane [GO:0016328]; membrane [GO:0016020]; organelle membrane [GO:0031090]; plasma membrane [GO:0005886]; sarcolemma [GO:0042383]; sodium:potassium-exchanging ATPase complex [G…	ATP metabolic process [GO:0046034]; cardiac muscle contraction [GO:0060048]; cation transmembrane transport [GO:0098655]; cell adhesion [GO:0007155]; cell communication by electrical coupling involved in cardiac conduction [GO:0086064]; cellular calcium ion homeostasis [GO:0006874]; cellular potassium ion homeostasis [GO:0030007]; cellular sodium ion homeostasis [GO:0006883]; establishment or mai…	ATPase activator activity [GO:0001671]; ATPase binding [GO:0051117]; MHC class II protein complex binding [GO:0023026]; P-type sodium:potassium-exchanging transporter activity [GO:0005391]; protein C-terminus binding [GO:0008022]; protein heterodimerization activity [GO:0046982]; protein kinase binding [GO:0019901]; protein-macromolecule adaptor activity [GO:0030674]	10.1667	4.6	8	3.5	19.3333	7.8	17	6	5.99654	5.39166	5.58152	4.88642
P54709	ATP1B3	sp|P54709|AT1B3_HUMAN	AT1B3_HUMAN	Sodium/potassium-transporting ATPase subunit beta-3 (Sodium/potassium-dependent ATPase subunit beta-3) (ATPB-3) (CD antigen CD298)	ATP1B3	apical plasma membrane [GO:0016324]; basolateral plasma membrane [GO:0016323]; extracellular exosome [GO:0070062]; melanosome [GO:0042470]; plasma membrane [GO:0005886]; sodium:potassium-exchanging ATPase complex [GO:0005890]; sperm flagellum [GO:0036126]	cellular potassium ion homeostasis [GO:0030007]; cellular sodium ion homeostasis [GO:0006883]; membrane repolarization [GO:0086009]; positive regulation of ATP-dependent activity [GO:0032781]; positive regulation of potassium ion import across plasma membrane [GO:1903288]; positive regulation of potassium ion transmembrane transporter activity [GO:1901018]; positive regulation of sodium ion expor…	ATPase activator activity [GO:0001671]; ATPase binding [GO:0051117]; protein-macromolecule adaptor activity [GO:0030674]	9.66667	10	8.83333	10.75	19.1667	21.6	20.1667	23.625	5.8578	5.8412	5.61831	5.73481
Transforming growth factor signaling
P01137	TGFB1 TGFB	sp|P01137|TGFB1_HUMAN	TGFB1_HUMAN	Transforming growth factor beta-1 proprotein [Cleaved into: Latency-associated peptide (LAP); Transforming growth factor beta-1 (TGF-beta-1)]	TGFB1 TGFB	blood microparticle [GO:0072562]; cell surface [GO:0009986]; collagen-containing extracellular matrix [GO:0062023]; cytoplasm [GO:0005737]; extracellular matrix [GO:0031012]; extracellular region [GO:0005576]; extracellular space [GO:0005615]; Golgi lumen [GO:0005796]; nucleus [GO:0005634]; plasma membrane [GO:0005886]; platelet alpha granule lumen [GO:0031093]; transforming growth factor beta co…	aortic valve morphogenesis [GO:0003180]; ATP biosynthetic process [GO:0006754]; BMP signaling pathway [GO:0030509]; cell migration [GO:0016477]; cell-cell junction organization [GO:0045216]; cellular response to organic cyclic compound [GO:0071407]; cellular response to transforming growth factor beta stimulus [GO:0071560]; chondrocyte differentiation [GO:0002062]; common-partner SMAD protein pho…	antigen binding [GO:0003823]; cytokine activity [GO:0005125]; enzyme binding [GO:0019899]; growth factor activity [GO:0008083]; identical protein binding [GO:0042802]; type I transforming growth factor beta receptor binding [GO:0034713]; type II transforming growth factor beta receptor binding [GO:0005114]; type III transforming growth factor beta receptor binding [GO:0034714]	0.166667	-	-	0.375	0.166667	-	-	0.375	-	-	-	2.92339
P61812	TGFB2	sp|P61812|TGFB2_HUMAN	TGFB2_HUMAN	Transforming growth factor beta-2 proprotein (Cetermin) (Glioblastoma-derived T-cell suppressor factor) (G-TSF) [Cleaved into: Latency-associated peptide (LAP); Transforming growth factor beta-2 (TGF-beta-2)]	TGFB2	axon [GO:0030424]; collagen-containing extracellular matrix [GO:0062023]; extracellular region [GO:0005576]; extracellular space [GO:0005615]; neuronal cell body [GO:0043025]; platelet alpha granule lumen [GO:0031093]; transforming growth factor beta complex [GO:0099126]; transforming growth factor beta ligand-receptor complex [GO:0070021]	activation of protein kinase activity [GO:0032147]; ascending aorta morphogenesis [GO:0035910]; atrial septum morphogenesis [GO:0060413]; atrial septum primum morphogenesis [GO:0003289]; atrioventricular valve morphogenesis [GO:0003181]; BMP signaling pathway [GO:0030509]; cardiac epithelial to mesenchymal transition [GO:0060317]; cardiac muscle cell proliferation [GO:0060038]; cardiac right vent…	amyloid-beta binding [GO:0001540]; cytokine activity [GO:0005125]; growth factor activity [GO:0008083]; protein homodimerization activity [GO:0042803]; signaling receptor binding [GO:0005102]; transforming growth factor beta receptor binding [GO:0005160]; type II transforming growth factor beta receptor binding [GO:0005114]; type III transforming growth factor beta receptor binding [GO:0034714]	5	2.6	0.833333	0.75	6.5	3.6	0.833333	1	4.81746	4.46917	3.241	3.90433
P36897	TGFBR1 ALK5 SKR4	sp|P36897|TGFR1_HUMAN;sp|Q8NER5|ACV1C_HUMAN;sp|P36896|ACV1B_HUMAN	TGFR1_HUMAN	TGF-beta receptor type-1 (TGFR-1) (EC 2.7.11.30) (Activin A receptor type II-like protein kinase of 53kD) (Activin receptor-like kinase 5) (ALK-5) (ALK5) (Serine/threonine-protein kinase receptor R4) (SKR4) (TGF-beta type I receptor) (Transforming growth factor-beta receptor type I) (TGF-beta receptor type I) (TbetaR-I)	TGFBR1 ALK5 SKR4	activin receptor complex [GO:0048179]; bicellular tight junction [GO:0005923]; cell surface [GO:0009986]; endosome [GO:0005768]; membrane [GO:0016020]; membrane raft [GO:0045121]; nucleus [GO:0005634]; plasma membrane [GO:0005886]; receptor complex [GO:0043235]; transforming growth factor beta ligand-receptor complex [GO:0070021]	activin receptor signaling pathway [GO:0032924]; angiogenesis involved in coronary vascular morphogenesis [GO:0060978]; anterior/posterior pattern specification [GO:0009952]; apoptotic process [GO:0006915]; artery morphogenesis [GO:0048844]; blastocyst development [GO:0001824]; cardiac epithelial to mesenchymal transition [GO:0060317]; cell motility [GO:0048870]; cellular response to growth facto…	activin binding [GO:0048185]; activin receptor activity, type I [GO:0016361]; ATP binding [GO:0005524]; I-SMAD binding [GO:0070411]; metal ion binding [GO:0046872]; protein kinase activity [GO:0004672]; protein serine/threonine kinase activity [GO:0004674]; SMAD binding [GO:0046332]; transforming growth factor beta binding [GO:0050431]; transforming growth factor beta receptor activity [GO:000502…	1.33333	0.2	0.333333	0.5	1.33333	0.2	0.333333	0.5	3.90387	3.25375	3.04508	2.16475
P37173	TGFBR2	sp|P37173|TGFR2_HUMAN	TGFR2_HUMAN	TGF-beta receptor type-2 (TGFR-2) (EC 2.7.11.30) (TGF-beta type II receptor) (Transforming growth factor-beta receptor type II) (TGF-beta receptor type II) (TbetaR-II)	TGFBR2	caveola [GO:0005901]; cytosol [GO:0005829]; external side of plasma membrane [GO:0009897]; extracellular region [GO:0005576]; extracellular space [GO:0005615]; membrane [GO:0016020]; membrane raft [GO:0045121]; plasma membrane [GO:0005886]; receptor complex [GO:0043235]; transforming growth factor beta ligand-receptor complex [GO:0070021]	activation of protein kinase activity [GO:0032147]; aging [GO:0007568]; animal organ regeneration [GO:0031100]; apoptotic process [GO:0006915]; atrioventricular valve morphogenesis [GO:0003181]; blood vessel development [GO:0001568]; brain development [GO:0007420]; branching involved in blood vessel morphogenesis [GO:0001569]; bronchus morphogenesis [GO:0060434]; cardiac left ventricle morphogene…	activin binding [GO:0048185]; activin receptor activity [GO:0017002]; ATP binding [GO:0005524]; glycosaminoglycan binding [GO:0005539]; metal ion binding [GO:0046872]; mitogen-activated protein kinase kinase kinase binding [GO:0031435]; molecular adaptor activity [GO:0060090]; protein serine/threonine kinase activity [GO:0004674]; SMAD binding [GO:0046332]; transforming growth factor beta binding…	0.166667	0.2	2.5	-	0.166667	0.2	2.16667	-	2.15387	2.48317	3.6677	-
Q03167	TGFBR3	sp|Q03167|TGBR3_HUMAN	TGBR3_HUMAN	Transforming growth factor beta receptor type 3 (TGF-beta receptor type 3) (TGFR-3) (Betaglycan) (Transforming growth factor beta receptor III) (TGF-beta receptor type III)	TGFBR3	cell surface [GO:0009986]; cytoplasm [GO:0005737]; external side of plasma membrane [GO:0009897]; extracellular exosome [GO:0070062]; extracellular matrix [GO:0031012]; extracellular space [GO:0005615]; inhibin-betaglycan-ActRII complex [GO:0034673]; plasma membrane [GO:0005886]; receptor complex [GO:0043235]	animal organ regeneration [GO:0031100]; BMP signaling pathway [GO:0030509]; cardiac epithelial to mesenchymal transition [GO:0060317]; cardiac muscle cell proliferation [GO:0060038]; cell migration [GO:0016477]; definitive erythrocyte differentiation [GO:0060318]; definitive hemopoiesis [GO:0060216]; epicardium-derived cardiac fibroblast cell development [GO:0060939]; epithelial to mesenchymal tr…	activin binding [GO:0048185]; coreceptor activity [GO:0015026]; fibroblast growth factor binding [GO:0017134]; glycosaminoglycan binding [GO:0005539]; heparin binding [GO:0008201]; PDZ domain binding [GO:0030165]; SMAD binding [GO:0046332]; transforming growth factor beta binding [GO:0050431]; transforming growth factor beta receptor activity [GO:0005024]; transforming growth factor beta receptor…	-	-	0.166667	0.25	-	-	0.166667	0.25	-	-	-	1.70039
Q8WUH2	TGFBRAP1	sp|Q8WUH2|TGFA1_HUMAN	TGFA1_HUMAN	Transforming growth factor-beta receptor-associated protein 1 (TGF-beta receptor-associated protein 1) (TRAP-1) (TRAP1)	TGFBRAP1	CORVET complex [GO:0033263]; cytoplasm [GO:0005737]; early endosome [GO:0005769]; intracellular membrane-bounded organelle [GO:0043231]; membrane [GO:0016020]	autophagy [GO:0006914]; endosomal vesicle fusion [GO:0034058]; endosome to lysosome transport [GO:0008333]; intracellular protein transport [GO:0006886]; regulation of DNA-templated transcription [GO:0006355]; regulation of SNARE complex assembly [GO:0035542]; signal transduction [GO:0007165]; transforming growth factor beta receptor signaling pathway [GO:0007179]	SMAD binding [GO:0046332]; transforming growth factor beta receptor binding [GO:0005160]	6	0.4	4.16667	0.625	6.5	0.4	4	0.375	4.40054	2.93761	3.83729	2.63419
NOTCH signalling
P46531	NOTCH1 TAN1	sp|P46531|NOTC1_HUMAN	NOTC1_HUMAN	Neurogenic locus notch homolog protein 1 (Notch 1) (hN1) (Translocation-associated notch protein TAN-1) [Cleaved into: Notch 1 extracellular truncation (NEXT); Notch 1 intracellular domain (NICD)]	NOTCH1 TAN1	acrosomal vesicle [GO:0001669]; adherens junction [GO:0005912]; apical plasma membrane [GO:0016324]; cell surface [GO:0009986]; cytosol [GO:0005829]; endoplasmic reticulum membrane [GO:0005789]; extracellular region [GO:0005576]; Golgi membrane [GO:0000139]; MAML1-RBP-Jkappa- ICN1 complex [GO:0002193]; nucleoplasm [GO:0005654]; nucleus [GO:0005634]; plasma membrane [GO:0005886]; receptor complex …	animal organ regeneration [GO:0031100]; aortic valve morphogenesis [GO:0003180]; apoptotic process involved in embryonic digit morphogenesis [GO:1902263]; arterial endothelial cell differentiation [GO:0060842]; astrocyte differentiation [GO:0048708]; atrioventricular node development [GO:0003162]; atrioventricular valve morphogenesis [GO:0003181]; auditory receptor cell fate commitment [GO:000991…	calcium ion binding [GO:0005509]; chromatin DNA binding [GO:0031490]; enzyme binding [GO:0019899]; enzyme inhibitor activity [GO:0004857]; identical protein binding [GO:0042802]; Notch binding [GO:0005112]; transcription coactivator activity [GO:0003713]; transcription regulator activator activity [GO:0140537]; transmembrane signaling receptor activity [GO:0004888]	-	-	-	0.875	-	-	-	0.75	-	-	-	2.11501
Q04721	NOTCH2	sp|Q04721|NOTC2_HUMAN;sp|Q7Z3S9|NT2NA_HUMAN;sp|P0DPK3|NT2NB_HUMAN;sp|P0DPK4|NT2NC_HUMAN	NOTC2_HUMAN	Neurogenic locus notch homolog protein 2 (Notch 2) (hN2) [Cleaved into: Notch 2 extracellular truncation (N2ECD); Notch 2 intracellular domain (N2ICD)]	NOTCH2	cell surface [GO:0009986]; cilium [GO:0005929]; endoplasmic reticulum membrane [GO:0005789]; extracellular region [GO:0005576]; Golgi membrane [GO:0000139]; membrane [GO:0016020]; nucleoplasm [GO:0005654]; nucleus [GO:0005634]; plasma membrane [GO:0005886]; receptor complex [GO:0043235]	animal organ morphogenesis [GO:0009887]; apoptotic process [GO:0006915]; atrial septum morphogenesis [GO:0060413]; atrioventricular node development [GO:0003162]; axon guidance [GO:0007411]; BMP signaling pathway [GO:0030509]; bone remodeling [GO:0046849]; cell fate determination [GO:0001709]; cellular response to tumor cell [GO:0071228]; cholangiocyte proliferation [GO:1990705]; ciliary body mor…	calcium ion binding [GO:0005509]; enzyme binding [GO:0019899]; NF-kappaB binding [GO:0051059]; signaling receptor activity [GO:0038023]	12.1667	12.4	13.1667	2.625	16.3333	15.2	19.6667	2.375	4.25374	4.4894	4.20718	3.2167
Q9UM47	NOTCH3	sp|Q9UM47|NOTC3_HUMAN	NOTC3_HUMAN	Neurogenic locus notch homolog protein 3 (Notch 3) [Cleaved into: Notch 3 extracellular truncation; Notch 3 intracellular domain]	NOTCH3	actin cytoskeleton [GO:0015629]; cell surface [GO:0009986]; cytosol [GO:0005829]; endoplasmic reticulum membrane [GO:0005789]; extracellular region [GO:0005576]; Golgi membrane [GO:0000139]; nucleoplasm [GO:0005654]; plasma membrane [GO:0005886]; receptor complex [GO:0043235]	artery morphogenesis [GO:0048844]; axon guidance [GO:0007411]; forebrain development [GO:0030900]; glomerular capillary formation [GO:0072104]; negative regulation of neuron differentiation [GO:0045665]; negative regulation of transcription by RNA polymerase II [GO:0000122]; neuroblast differentiation [GO:0014016]; neuron fate commitment [GO:0048663]; Notch signaling pathway [GO:0007219]; positiv…	cadherin binding [GO:0045296]; calcium ion binding [GO:0005509]; enzyme binding [GO:0019899]; identical protein binding [GO:0042802]; signaling receptor activity [GO:0038023]	5.5	1.4	1.66667	2.5	6.5	1.2	1.83333	2.625	3.56415	2.91044	2.77333	3.20684
P78504	JAG1 JAGL1	sp|P78504|JAG1_HUMAN	JAG1_HUMAN	Protein jagged-1 (Jagged1) (hJ1) (CD antigen CD339)	JAG1 JAGL1	adherens junction [GO:0005912]; apical plasma membrane [GO:0016324]; extracellular region [GO:0005576]; membrane [GO:0016020]; plasma membrane [GO:0005886]	angiogenesis [GO:0001525]; aorta morphogenesis [GO:0035909]; aortic valve morphogenesis [GO:0003180]; blood vessel remodeling [GO:0001974]; cardiac neural crest cell development involved in outflow tract morphogenesis [GO:0061309]; cardiac right ventricle morphogenesis [GO:0003215]; cardiac septum morphogenesis [GO:0060411]; cell fate determination [GO:0001709]; ciliary body morphogenesis [GO:006…	calcium ion binding [GO:0005509]; growth factor activity [GO:0008083]; molecular adaptor activity [GO:0060090]; Notch binding [GO:0005112]; phospholipid binding [GO:0005543]; structural molecule activity [GO:0005198]	2.5	0.8	-	1	3.83333	1.6	-	2.125	3.51689	3.07477	-	2.86078
Q06330	RBPJ IGKJRB IGKJRB1 RBPJK RBPSUH	sp|Q06330|SUH_HUMAN;sp|Q9UBG7|RBPJL_HUMAN	SUH_HUMAN	Recombining binding protein suppressor of hairless (CBF-1) (J kappa-recombination signal-binding protein) (RBP-J kappa) (RBP-J) (RBP-JK) (Renal carcinoma antigen NY-REN-30)	RBPJ IGKJRB IGKJRB1 RBPJK RBPSUH	chromatin [GO:0000785]; cytoplasm [GO:0005737]; MAML1-RBP-Jkappa- ICN1 complex [GO:0002193]; nucleolus [GO:0005730]; nucleoplasm [GO:0005654]; nucleus [GO:0005634]; transcription repressor complex [GO:0017053]	angiogenesis [GO:0001525]; aortic valve development [GO:0003176]; arterial endothelial cell fate commitment [GO:0060844]; atrioventricular canal development [GO:0036302]; auditory receptor cell fate commitment [GO:0009912]; B cell differentiation [GO:0030183]; blood vessel endothelial cell fate specification [GO:0097101]; blood vessel lumenization [GO:0072554]; blood vessel remodeling [GO:0001974…	chromatin binding [GO:0003682]; DNA binding [GO:0003677]; DNA-binding transcription activator activity, RNA polymerase II-specific [GO:0001228]; DNA-binding transcription factor activity [GO:0003700]; DNA-binding transcription factor activity, RNA polymerase II-specific [GO:0000981]; DNA-binding transcription factor binding [GO:0140297]; protein N-terminus binding [GO:0047485]; RNA polymerase II …	0.833333	0.8	1	6.25	0.833333	0.4	0.666667	9.375	3.95882	3.72513	3.62884	4.76852
References
[1]	J. D. Cahoy et al., “A Transcriptome Database for Astrocytes, Neurons, and Oligodendrocytes: A New Resource for Understanding Brain Development and Function,” J. Neurosci., vol. 28, no. 1, pp. 264–278, Jan. 2008, doi: 10.1523/JNEUROSCI.4178-07.2008.
[2]	K. Sharma et al., “Cell type– and brain region–resolved mouse brain proteome,” Nat. Neurosci., vol. 18, no. 12, pp. 1819–1831, Dec. 2015, doi: 10.1038/nn.4160.
[3]	F. A. Chaudhry et al., “The Vesicular GABA Transporter, VGAT, Localizes to Synaptic Vesicles in Sets of Glycinergic as Well as GABAergic Neurons,” J. Neurosci., vol. 18, no. 23, pp. 9733–9750, Dec. 1998, doi: 10.1523/JNEUROSCI.18-23-09733.1998.
[4]	D. E. Gomes and K. W. Witwer, “L1CAM‐associated extracellular vesicles: A systematic review of nomenclature, sources, separation, and characterization,” J. Extracell. Biol., vol. 1, no. 3, Mar. 2022, doi: 10.1002/jex2.35.
[5]	F. Navone, R. Jahn, G. Di Gioia, H. Stukenbrok, P. Greengard, and P. De Camilli, “Protein p38: an integral membrane protein specific for small vesicles of neurons and neuroendocrine cells.,” J. Cell Biol., vol. 103, no. 6 Pt 1, pp. 2511–27, Dec. 1986, doi: 10.1083/jcb.103.6.2511.
[6]	T. C. Südhof et al., “Synapsins: mosaics of shared and individual domains in a family of synaptic vesicle phosphoproteins.,” Science, vol. 245, no. 4925, pp. 1474–80, Sep. 1989, doi: 10.1126/science.2506642.
[7]	N. E. Clifton, S. Trent, K. L. Thomas, and J. Hall, “Regulation and Function of Activity-Dependent Homer in Synaptic Plasticity,” Complex Psychiatry, vol. 5, no. 3, pp. 147–161, 2019, doi: 10.1159/000500267.
[8]	L. C. R. Tafoya, M. Mameli, T. Miyashita, J. F. Guzowski, C. F. Valenzuela, and M. C. Wilson, “Expression and Function of SNAP-25 as a Universal SNARE Component in GABAergic Neurons,” J. Neurosci., vol. 26, no. 30, pp. 7826–7838, Jul. 2006, doi: 10.1523/JNEUROSCI.1866-06.2006.
[9]	M. Jucker, C. Mondadori, H. Mohajeri, U. Bartsch, and M. Schachner, “Transient upregulation of NCAM mRNA in astrocytes in response to entorhinal cortex lesions and ischemia.,” Brain Res. Mol. Brain Res., vol. 28, no. 1, pp. 149–56, Jan. 1995, doi: 10.1016/0169-328x(94)00206-t.
[10]	N. Rosskothen-Kuhl and R.-B. Illing, “Gap43 transcription modulation in the adult brain depends on sensory activity and synaptic cooperation.,” PLoS One, vol. 9, no. 3, p. e92624, Mar. 2014, doi: 10.1371/journal.pone.0092624.
[11]	J. K. Ivins, E. D. Litwack, A. Kumbasar, C. S. Stipp, and A. D. Lander, “Cerebroglycan, a developmentally regulated cell-surface heparan sulfate proteoglycan, is expressed on developing axons and growth cones.,” Dev. Biol., vol. 184, no. 2, pp. 320–32, Apr. 1997, doi: 10.1006/dbio.1997.8532.
[12]	S. Bassani et al., “The X-Linked Intellectual Disability Protein TSPAN7 Regulates Excitatory Synapse Development and AMPAR Trafficking,” Neuron, vol. 73, no. 6, pp. 1143–1158, Mar. 2012, doi: 10.1016/j.neuron.2012.01.021.
[13]	S. Ozon, S. El Mestikawy, and A. Sobel, “Differential, regional, and cellular expression of the stathmin family transcripts in the adult rat brain.,” J. Neurosci. Res., vol. 56, no. 5, pp. 553–64, Jun. 1999, doi: 10.1002/(SICI)1097-4547(19990601)56:5<553::AID-JNR11>3.0.CO;2-J.
[14]	S. Chauvin and A. Sobel, “Neuronal stathmins: a family of phosphoproteins cooperating for neuronal development, plasticity and regeneration.,” Prog. Neurobiol., vol. 126, pp. 1–18, Mar. 2015, doi: 10.1016/j.pneurobio.2014.09.002.
[15]	G. Paterno, B. M. Bell, K.-M. M. Gorion, S. Prokop, and B. I. Giasson, “Reassessment of Neuronal Tau Distribution in Adult Human Brain and Implications for Tau Pathobiology,” Acta Neuropathol. Commun., vol. 10, no. 1, p. 94, Dec. 2022, doi: 10.1186/s40478-022-01394-9.
[16]	S. Halpain and L. Dehmelt, “The MAP1 family of microtubule-associated proteins.,” Genome Biol., vol. 7, no. 6, p. 224, 2006, doi: 10.1186/gb-2006-7-6-224.
[17]	F. J. Bodaleo, C. Montenegro-Venegas, D. R. Henríquez, F. A. Court, and C. Gonzalez-Billault, “Microtubule-associated protein 1B (MAP1B)-deficient neurons show structural presynaptic deficiencies in vitro and altered presynaptic physiology.,” Sci. Rep., vol. 6, no. 1, p. 30069, Jul. 2016, doi: 10.1038/srep30069.
[18]	L. Cassimeris and C. Spittle, “Regulation of microtubule-associated proteins,” Int. Rev. Cytol., vol. 210, pp. 163–226, 2001, doi: 10.1016/S0074-7696(01)10006-9.
[19]	C. D. Katsetos, A. Legido, E. Perentes, and S. J. Mörk, “Class III beta-tubulin isotype: a key cytoskeletal protein at the crossroads of developmental neurobiology and tumor neuropathology.,” J. Child Neurol., vol. 18, no. 12, pp. 851–66; discussion 867, Dec. 2003, doi: 10.1177/088307380301801205.
[20]	A. Yuan, M. V. Rao, Veeranna, and R. A. Nixon, “Neurofilaments and Neurofilament Proteins in Health and Disease.,” Cold Spring Harb. Perspect. Biol., vol. 9, no. 4, p. a018309, Apr. 2017, doi: 10.1101/cshperspect.a018309.
[21]	C. J. Bott, C. G. Johnson, C. C. Yap, N. D. Dwyer, K. A. Litwa, and B. Winckler, “Nestin in immature embryonic neurons affects axon growth cone morphology and Semaphorin3a sensitivity,” Mol. Biol. Cell, vol. 30, no. 10, pp. 1214–1229, May 2019, doi: 10.1091/mbc.E18-06-0361.
[22]	J. Dahlstrand, M. Lardelli, and U. Lendahl, “Nestin mRNA expression correlates with the central nervous system progenitor cell state in many, but not all, regions of developing central nervous system.,” Brain Res. Dev. Brain Res., vol. 84, no. 1, pp. 109–29, Jan. 1995, doi: 10.1016/0165-3806(94)00162-s.
[23]	A. A. Mirisis and T. J. Carew, “The ELAV family of RNA-binding proteins in synaptic plasticity and long-term memory.,” Neurobiol. Learn. Mem., vol. 161, no. April, pp. 143–148, May 2019, doi: 10.1016/j.nlm.2019.04.007.
[24]	C. Colombrita, V. Silani, and A. Ratti, “ELAV proteins along evolution: back to the nucleus?,” Mol. Cell. Neurosci., vol. 56, pp. 447–55, Sep. 2013, doi: 10.1016/j.mcn.2013.02.003.
[25]	W. Duan et al., “Novel Insights into NeuN: from Neuronal Marker to Splicing Regulator.,” Mol. Neurobiol., vol. 53, no. 3, pp. 1637–1647, Apr. 2016, doi: 10.1007/s12035-015-9122-5.
[26]	L. Colucci-D’Amato, L. Speranza, and F. Volpicelli, “Neurotrophic Factor BDNF, Physiological Functions and Therapeutic Potential in Depression, Neurodegeneration and Brain Cancer,” Int. J. Mol. Sci., vol. 21, no. 20, p. 7777, Oct. 2020, doi: 10.3390/ijms21207777.
[27]	J. P. Quinn, S. E. Kandigian, B. A. Trombetta, S. E. Arnold, and B. C. Carlyle, “VGF as a biomarker and therapeutic target in neurodegenerative and psychiatric diseases,” Brain Commun., vol. 3, no. 4, Oct. 2021, doi: 10.1093/braincomms/fcab261.
[28]	X. Zeng et al., “Dopaminergic Differentiation of Human Embryonic Stem Cells,” Stem Cells, vol. 22, no. 6, pp. 925–940, Nov. 2004, doi: 10.1634/stemcells.22-6-925.
[29]	J. T. Chun, M. Crispino, and G. Tocco, “The dual response of protein kinase Fyn to neural trauma: Early induction in neurons and delayed induction in reactive astrocytes,” Exp. Neurol., vol. 185, no. 1, pp. 109–119, 2004, doi: 10.1016/j.expneurol.2003.09.019.
[30]	R. S. Akhtar, J. M. Ness, and K. A. Roth, “Bcl-2 family regulation of neuronal development and neurodegeneration,” Biochim. Biophys. Acta - Mol. Cell Res., vol. 1644, no. 2–3, pp. 189–203, Mar. 2004, doi: 10.1016/j.bbamcr.2003.10.013.
[31]	C. G. Campo, M. Sinagra, D. Verrier, O. J. Manzoni, and P. Chavis, “Reelin secreted by GABAergic neurons regulates glutamate receptor homeostasis.,” PLoS One, vol. 4, no. 5, p. e5505, May 2009, doi: 10.1371/journal.pone.0005505.
[32]	C. Hochstim, B. Deneen, A. Lukaszewicz, Q. Zhou, and D. J. Anderson, “Identification of Positionally Distinct Astrocyte Subtypes whose Identities Are Specified by a Homeodomain Code,” Cell, vol. 133, no. 3, pp. 510–522, May 2008, doi: 10.1016/j.cell.2008.02.046.
[33]	I. N. M. Day and R. J. Thompson, “UCHL1 (PGP 9.5): Neuronal biomarker and ubiquitin system protein,” Prog. Neurobiol., vol. 90, no. 3, pp. 327–362, 2010, doi: 10.1016/j.pneurobio.2009.10.020.
[34]	M. Medalla, B. Mo, R. Nasar, Y. Zhou, J. Park, and J. I. Luebke, “Comparative features of calretinin, calbindin, and parvalbumin expressing interneurons in mouse and monkey primary visual and frontal cortices,” J. Comp. Neurol., vol. 531, no. 18, pp. 1934–1962, Dec. 2023, doi: 10.1002/cne.25514.
[35]	C. Ramos, A. Martinez, B. Robert, and E. Soriano, “Msx1 expression in the adult mouse brain: Characterization of populations of β-galactosidase-positive cells in the hippocampus and fimbria,” Neuroscience, vol. 127, no. 4, pp. 893–900, Jan. 2004, doi: 10.1016/j.neuroscience.2004.06.010.
[36]	X. Li et al., “Decoding Cortical Glial Cell Development,” Neurosci. Bull., vol. 37, no. 4, pp. 440–460, Apr. 2021, doi: 10.1007/s12264-021-00640-9.
[37]	B. Deneen, R. Ho, A. Lukaszewicz, C. J. Hochstim, R. M. Gronostajski, and D. J. Anderson, “The transcription factor NFIA controls the onset of gliogenesis in the developing spinal cord.,” Neuron, vol. 52, no. 6, pp. 953–68, Dec. 2006, doi: 10.1016/j.neuron.2006.11.019.
[38]	D. Laug et al., “Nuclear factor I-A regulates diverse reactive astrocyte responses after CNS injury.,” J. Clin. Invest., vol. 129, no. 10, pp. 4408–4418, Oct. 2019, doi: 10.1172/JCI127492.
[39]	B. Lozzi, T.-W. Huang, D. Sardar, A. Y.-S. Huang, and B. Deneen, “Regionally Distinct Astrocytes Display Unique Transcription Factor Profiles in the Adult Brain,” Front. Neurosci., vol. 14, no. February, pp. 1–14, Feb. 2020, doi: 10.3389/fnins.2020.00061.
[40]	K. M. Wilczynska et al., “Nuclear factor I isoforms regulate gene expression during the differentiation of human neural progenitors to astrocytes.,” Stem Cells, vol. 27, no. 5, pp. 1173–81, May 2009, doi: 10.1002/stem.35.
[41]	M. Ghosh, M. Lane, E. Krizman, R. Sattler, J. D. Rothstein, and M. B. Robinson, “The transcription factor Pax6 contributes to the induction of GLT‐1 expression in astrocytes through an interaction with a distal enhancer element,” J. Neurochem., vol. 136, no. 2, pp. 262–275, Jan. 2016, doi: 10.1111/jnc.13406.
[42]	H. Huang, W. He, T. Tang, and M. Qiu, “Immunological Markers for Central Nervous System Glia,” Neurosci. Bull., vol. 39, no. 3, pp. 379–392, Mar. 2023, doi: 10.1007/s12264-022-00938-2.
[43]	Y. Wang et al., “SOX2 is essential for astrocyte maturation and its deletion leads to hyperactive behavior in mice,” Cell Rep., vol. 41, no. 12, p. 111842, Dec. 2022, doi: 10.1016/j.celrep.2022.111842.
[44]	S. Hong and M.-R. Song, “STAT3 but Not STAT1 Is Required for Astrocyte Differentiation,” PLoS One, vol. 9, no. 1, p. e86851, Jan. 2014, doi: 10.1371/journal.pone.0086851.
[45]	E. Savchenko et al., “FGF family members differentially regulate maturation and proliferation of stem cell-derived astrocytes,” Sci. Rep., vol. 9, no. 1, p. 9610, Jul. 2019, doi: 10.1038/s41598-019-46110-1.
[46]	T. Okada and H. Suzuki, “The Role of Tenascin-C in Tissue Injury and Repair After Stroke.,” Front. Immunol., vol. 11, no. January, p. 607587, Jan. 2020, doi: 10.3389/fimmu.2020.607587.
[47]	C. Eroglu, “The role of astrocyte-secreted matricellular proteins in central nervous system development and function,” J. Cell Commun. Signal., vol. 3, no. 3–4, pp. 167–176, Dec. 2009, doi: 10.1007/s12079-009-0078-y.
[48]	J. L. Zamanian et al., “Genomic Analysis of Reactive Astrogliosis,” J. Neurosci., vol. 32, no. 18, pp. 6391–6410, May 2012, doi: 10.1523/JNEUROSCI.6221-11.2012.
[49]	Y. Yasuda, N. Tateishi, T. Shimoda, S. Satoh, E. Ogitani, and S. Fujita, “Relationship between S100β and GFAP expression in astrocytes during infarction and glial scar formation after mild transient ischemia,” Brain Res., vol. 1021, no. 1, pp. 20–31, Sep. 2004, doi: 10.1016/j.brainres.2004.06.015.
[50]	C. Escartin et al., “Reactive astrocyte nomenclature, definitions, and future directions.,” Nat. Neurosci., vol. 24, no. 3, pp. 312–325, Mar. 2021, doi: 10.1038/s41593-020-00783-4.
[51]	N. Rouach et al., “Gap junctions and connexin expression in the normal and pathological central nervous system.,” Biol. cell, vol. 94, no. 7–8, pp. 457–75, Nov. 2002, doi: 10.1016/s0248-4900(02)00016-3.
[52]	L. M. Holt, R. D. Hernandez, N. L. Pacheco, B. Torres Ceja, M. Hossain, and M. L. Olsen, “Astrocyte morphogenesis is dependent on BDNF signaling via astrocytic TrkB.T1,” Elife, vol. 8, pp. 1–27, Aug. 2019, doi: 10.7554/eLife.44667.
[53]	M.-Y. Chang, C.-H. Park, H. Son, Y.-S. Lee, and S.-H. Lee, “Developmental stage-dependent self-regulation of embryonic cortical precursor cell survival and differentiation by leukemia inhibitory factor,” Cell Death Differ., vol. 11, no. 9, pp. 985–996, Sep. 2004, doi: 10.1038/sj.cdd.4401426.
[54]	P. Y. Cheng et al., “Interplay between SIN3A and STAT3 mediates chromatin conformational changes and GFAP expression during cellular differentiation,” PLoS One, vol. 6, no. 7, pp. 1–15, 2011, doi: 10.1371/journal.pone.0022018.
[55]	K. S. Christopherson et al., “Thrombospondins Are Astrocyte-Secreted Proteins that Promote CNS Synaptogenesis,” Cell, vol. 120, no. 3, pp. 421–433, Feb. 2005, doi: 10.1016/j.cell.2004.12.020.
[56]	L. Janeckova et al., “Astrocyte-like subpopulation of NG2 glia in the adult mouse cortex exhibits characteristics of neural progenitor cells,” Glia, vol. 72, no. 2, pp. 245–273, Feb. 2024, doi: 10.1002/glia.24471.
[57]	L. A. O’Leary et al., “Characterization of Vimentin-Immunoreactive Astrocytes in the Human Brain,” Front. Neuroanat., vol. 14, no. July, Jul. 2020, doi: 10.3389/fnana.2020.00031.
[58]	S. Sultana, S. W. Sernett, R. M. Bellin, R. M. Robson, and O. Skalli, “Intermediate filament protein synemin is transiently expressed in a subset of astrocytes during development.,” Glia, vol. 30, no. 2, pp. 143–53, Apr. 2000, doi: 10.1002/(sici)1098-1136(200004)30:2<143::aid-glia4>3.0.co;2-z.
[59]	R. Jing et al., “Synemin is expressed in reactive astrocytes in neurotrauma and interacts differentially with vimentin and GFAP intermediate filament networks.,” J. Cell Sci., vol. 120, no. Pt 7, pp. 1267–77, Apr. 2007, doi: 10.1242/jcs.03423.
[60]	N. C. Danbolt, “Glutamate uptake.,” Prog. Neurobiol., vol. 65, no. 1, pp. 1–105, Sep. 2001, doi: 10.1016/s0301-0082(00)00067-8.
[61]	A. Rafiki, J. . Boulland, A. . Halestrap, O. . Ottersen, and L. Bergersen, “Highly differential expression of the monocarboxylate transporters MCT2 and MCT4 in the developing rat brain,” Neuroscience, vol. 122, no. 3, pp. 677–688, Jan. 2003, doi: 10.1016/j.neuroscience.2003.08.040.
[62]	A. Minelli, N. Brecha, C. Karschin, S. DeBiasi, and F. Conti, “GAT-1, a high-affinity GABA plasma membrane transporter, is localized to neurons and astroglia in the cerebral cortex,” J. Neurosci., vol. 15, no. 11, pp. 7734–7746, Nov. 1995, doi: 10.1523/JNEUROSCI.15-11-07734.1995.
[63]	M. Melone, C. Ciriachi, D. Pietrobon, and F. Conti, “Heterogeneity of Astrocytic and Neuronal GLT-1 at Cortical Excitatory Synapses, as Revealed by its Colocalization With Na+/K+-ATPase α Isoforms,” Cereb. Cortex, vol. 29, no. 8, pp. 3331–3350, Jul. 2019, doi: 10.1093/cercor/bhy203.
[64]	L. Morel et al., “Intracortical astrocyte subpopulations defined by astrocyte reporter Mice in the adult brain,” Glia, vol. 67, no. 1, pp. 171–181, Jan. 2019, doi: 10.1002/glia.23545.
[65]	S. Sirko et al., “Astrocyte reactivity after brain injury—: The role of galectins 1 and 3,” Glia, vol. 63, no. 12, pp. 2340–2361, Dec. 2015, doi: 10.1002/glia.22898.
[66]	Y. Yang et al., “Molecular comparison of GLT1 + and ALDH1L1 + astrocytes in vivo in astroglial reporter mice,” Glia, vol. 59, no. 2, pp. 200–207, Feb. 2011, doi: 10.1002/glia.21089.
[67]	M. H. Nam, M. Sa, Y. H. Ju, M. G. Park, and C. J. Lee, “Revisiting the Role of Astrocytic MAOB in Parkinson’s Disease,” Int. J. Mol. Sci., vol. 23, no. 8, pp. 1–13, 2022, doi: 10.3390/ijms23084453.
[68]	S. A. Adam et al., “ALDH1A1 is a Marker of Astrocytic Differentiation during Brain Development and Correlates with Better Survival in Glioblastoma Patients,” Brain Pathol., vol. 22, no. 6, pp. 788–797, Nov. 2012, doi: 10.1111/j.1750-3639.2012.00592.x.
[69]	B. Pfeiffer-Guglielmi, B. Fleckenstein, G. Jung, and B. Hamprecht, “Immunocytochemical localization of glycogen phosphorylase isozymes in rat nervous tissues by using isozyme-specific antibodies.,” J. Neurochem., vol. 85, no. 1, pp. 73–81, Apr. 2003, doi: 10.1046/j.1471-4159.2003.01644.x.
[70]	R. P. Shank, G. S. Bennett, S. O. Freytag, and G. L. Campbell, “Pyruvate carboxylase: an astrocyte-specific enzyme implicated in the replenishment of amino acid neurotransmitter pools.,” Brain Res., vol. 329, no. 1–2, pp. 364–7, Mar. 1985, doi: 10.1016/0006-8993(85)90552-9.
[71]	E. Anlauf and A. Derouiche, “Glutamine Synthetase as an Astrocytic Marker: Its Cell Type and Vesicle Localization,” Front. Endocrinol. (Lausanne)., vol. 4, no. October, pp. 1–6, 2013, doi: 10.3389/fendo.2013.00144.
[72]	Y. Zhang et al., “Purification and Characterization of Progenitor and Mature Human Astrocytes Reveals Transcriptional and Functional Differences with Mouse.,” Neuron, vol. 89, no. 1, pp. 37–53, Jan. 2016, doi: 10.1016/j.neuron.2015.11.013.
[73]	J. Zhang et al., “LIN28 Regulates Stem Cell Metabolism and Conversion to Primed Pluripotency.,” Cell Stem Cell, vol. 19, no. 1, pp. 66–80, Jul. 2016, doi: 10.1016/j.stem.2016.05.009.
[74]	P. Wongtrakoongate, J. Li, and P. W. Andrews, “DNMT3B inhibits the re-expression of genes associated with induced pluripotency,” Exp. Cell Res., vol. 321, no. 2, pp. 231–239, Feb. 2014, doi: 10.1016/j.yexcr.2013.11.024.
[75]	G. Shi and Y. Jin, “Role of Oct4 in maintaining and regaining stem cell pluripotency.,” Stem Cell Res. Ther., vol. 1, no. 5, p. 39, Dec. 2010, doi: 10.1186/scrt39.
[76]	S.-W. Park et al., “Regulation of human growth and differentiation factor 3 gene expression by NANOG in human embryonic carcinoma NCCIT cells.,” FEBS Lett., vol. 586, no. 19, pp. 3529–35, Sep. 2012, doi: 10.1016/j.febslet.2012.08.013.
[77]	J. Yang, “SALL4 as a transcriptional and epigenetic regulator in normal and leukemic hematopoiesis,” Biomark. Res., vol. 6, no. 1, p. 1, Dec. 2018, doi: 10.1186/s40364-017-0115-6.
[78]	A. Corsinotti et al., “Distinct SoxB1 networks are required for naïve and primed pluripotency,” Elife, vol. 6, pp. 1–28, Dec. 2017, doi: 10.7554/eLife.27746.
[79]	R. H. Klein and P. S. Knoepfler, “DPPA2, DPPA4, and other DPPA factor epigenomic functions in cell fate and cancer,” Stem Cell Reports, vol. 16, no. 12, pp. 2844–2851, Dec. 2021, doi: 10.1016/j.stemcr.2021.10.008.
[80]	W. Zhang, Y. Sui, J. Ni, and T. Yang, “Insights into the Nanog gene: A propeller for stemness in primitive stem cells,” Int. J. Biol. Sci., vol. 12, no. 11, pp. 1372–1381, 2016, doi: 10.7150/ijbs.16349.
[81]	X. Sun and P. D. Kaufman, “Ki-67: more than a proliferation marker,” Chromosoma, vol. 127, no. 2, pp. 175–186, Jun. 2018, doi: 10.1007/s00412-018-0659-8.
