# Supplementary material for: NT2-derived astrocyte–neuron co-culture reflects physiological relevance and offers research validity
Source: Cell Mol Biol Lett. 2025 Jul 25;30:90. doi: 10.1186/s11658-025-00765-z (PMC12291249; doi:10.1186/s11658-025-00765-z)
Supplement: Supplementary file 3 — Additional file 3. [file 11658_2025_765_MOESM3_ESM.xlsx]

## Sheet: Arkusz1
Table S3
RECEPTORS & related proteins
Neurotransmitter membrane receptors
IDs	Protein IDs	Entry Name	Protein names	Gene Names	Gene Ontology (cellular component)	Gene Ontology (biological process)	Gene Ontology (molecular function)	MEAN_Razor + unique peptides _Neu	MEAN_Razor + unique peptides _eA	MEAN_ Razor + unique peptides_mA	MEAN_Razor + unique peptides _ NT2	MEAN_MS/MS count _Neu	MEAN_MS/MS count _eA	MEAN_MS/MS count _mA	MEAN_MS/MS count _ NT2	Log10 mean_Copy number_Neu	Log10 mean_Copy number_eA	Log10 mean_Copy number_mA	Log10 mean_Copy number NT2
O94910	sp|O94910|AGRL1_HUMAN	AGRL1_HUMAN	Adhesion G protein-coupled receptor L1 (Calcium-independent alpha-latrotoxin receptor 1) (CIRL-1) (Latrophilin-1) (Lectomedin-2)	ADGRL1 KIAA0821 LEC2 LPHN1	axon [GO:0030424]; growth cone [GO:0030426]; membrane [GO:0016020]; neuron projection [GO:0043005]; plasma membrane [GO:0005886]; postsynaptic density [GO:0014069]; presynaptic membrane [GO:0042734]; synapse [GO:0045202]	adenylate cyclase-activating G protein-coupled receptor signaling pathway [GO:0007189]; calcium-mediated signaling using intracellular calcium source [GO:0035584]; cell surface receptor signaling pathway [GO:0007166]; G protein-coupled receptor signaling pathway [GO:0007186]; heterophilic cell-cell adhesion via plasma membrane cell adhesion molecules [GO:0007157]; positive regulation of synapse m…	carbohydrate binding [GO:0030246]; cell adhesion molecule binding [GO:0050839]; G protein-coupled receptor activity [GO:0004930]; latrotoxin receptor activity [GO:0016524]	1.66667	-	1.16667	0.375	2.16667	-	1.16667	0.25	3.44875	-	2.58743	2.08487
O95490	sp|O95490|AGRL2_HUMAN	AGRL2_HUMAN	Adhesion G protein-coupled receptor L2 (Calcium-independent alpha-latrotoxin receptor 2) (CIRL-2) (Latrophilin homolog 1) (Latrophilin-2) (Lectomedin-1)	ADGRL2 KIAA0786 LEC1 LPHH1 LPHN2	membrane [GO:0016020]; neuron projection [GO:0043005]; plasma membrane [GO:0005886]	adenylate cyclase-activating G protein-coupled receptor signaling pathway [GO:0007189]; brain development [GO:0007420]; cell surface receptor signaling pathway [GO:0007166]; G protein-coupled receptor signaling pathway [GO:0007186]	carbohydrate binding [GO:0030246]; G protein-coupled receptor activity [GO:0004930]; latrotoxin receptor activity [GO:0016524]	5.16667	2.8	8.5	5.5	5.33333	2.8	9.83333	5.75	3.85954	3.86606	4.19044	3.97022
Q9Y653	sp|Q9Y653|AGRG1_HUMAN	AGRG1_HUMAN	Adhesion G-protein coupled receptor G1 (G-protein coupled receptor 56) (Protein TM7XN1) [Cleaved into: ADGRG1 N-terminal fragment (ADGRG1 NT) (GPR56 N-terminal fragment) (GPR56 NT) (GPR56(N)) (GPR56 extracellular subunit) (GPR56 subunit alpha); ADGRG1 C-terminal fragment (ADGRG1 CT) (GPR56 C-terminal fragment) (GPR56 CT) (GPR56(C)) (GPR56 seven-transmembrane subunit) (GPR56 7TM) (GPR56 subunit be…	ADGRG1 GPR56 TM7LN4 TM7XN1 UNQ540/PRO1083	extracellular exosome [GO:0070062]; glial limiting end-foot [GO:0097451]; membrane [GO:0016020]; membrane raft [GO:0045121]; plasma membrane [GO:0005886]	adenylate cyclase-activating G protein-coupled receptor signaling pathway [GO:0007189]; angiogenesis [GO:0001525]; brain development [GO:0007420]; cell adhesion [GO:0007155]; cell migration [GO:0016477]; cell surface receptor signaling pathway [GO:0007166]; cell-cell signaling [GO:0007267]; cerebral cortex radial glia-guided migration [GO:0021801]; cerebral cortex regionalization [GO:0021796]; G …	collagen binding [GO:0005518]; extracellular matrix binding [GO:0050840]; G protein-coupled receptor activity [GO:0004930]; heparin binding [GO:0008201]	5.5	4.4	1.5	-	6.66667	5.2	2.16667	-	4.30832	4.29616	3.30895	-
P20594	sp|P20594|ANPRB_HUMAN	ANPRB_HUMAN	Atrial natriuretic peptide receptor 2 (EC 4.6.1.2) (Atrial natriuretic peptide receptor type B) (ANP-B) (ANPR-B) (NPR-B) (Guanylate cyclase B) (GC-B)	NPR2 ANPRB	plasma membrane [GO:0005886]	bone development [GO:0060348]; cellular response to granulocyte macrophage colony-stimulating factor stimulus [GO:0097011]; cGMP biosynthetic process [GO:0006182]; cGMP-mediated signaling [GO:0019934]; meiotic cell cycle [GO:0051321]; negative regulation of meiotic cell cycle [GO:0051447]; negative regulation of oocyte maturation [GO:1900194]; ossification [GO:0001503]; positive regulation of cGM…	ATP binding [GO:0005524]; GTP binding [GO:0005525]; guanylate cyclase activity [GO:0004383]; hormone binding [GO:0042562]; identical protein binding [GO:0042802]; natriuretic peptide receptor activity [GO:0016941]; peptide hormone binding [GO:0017046]; peptide receptor activity [GO:0001653]; protein kinase activity [GO:0004672]	0.166667	-	-	0.125	0.166667	-	-	0.125	2.14971	-	-	1.21963
Q9NYQ6	sp|Q9NYQ6|CELR1_HUMAN	CELR1_HUMAN	Cadherin EGF LAG seven-pass G-type receptor 1 (Cadherin family member 9) (Flamingo homolog 2) (hFmi2)	CELSR1 CDHF9 FMI2	membrane [GO:0016020]; nucleoplasm [GO:0005654]; plasma membrane [GO:0005886]	apical protein localization [GO:0045176]; cell-cell adhesion [GO:0098609]; central nervous system development [GO:0007417]; establishment of body hair planar orientation [GO:0048105]; establishment of planar polarity [GO:0001736]; establishment of planar polarity of embryonic epithelium [GO:0042249]; homophilic cell adhesion via plasma membrane adhesion molecules [GO:0007156]; lateral sprouting i…	calcium ion binding [GO:0005509]; G protein-coupled receptor activity [GO:0004930]	1	0.2	6.5	0.625	1.16667	0.2	7.16667	0.625	2.95939	-	3.48076	2.57992
Q9HCU4	sp|Q9HCU4|CELR2_HUMAN	CELR2_HUMAN	Cadherin EGF LAG seven-pass G-type receptor 2 (Cadherin family member 10) (Epidermal growth factor-like protein 2) (EGF-like protein 2) (Flamingo homolog 3) (Multiple epidermal growth factor-like domains protein 3) (Multiple EGF-like domains protein 3)	CELSR2 CDHF10 EGFL2 KIAA0279 MEGF3	cytoplasm [GO:0005737]; membrane [GO:0016020]; plasma membrane [GO:0005886]	cell-cell adhesion [GO:0098609]; cerebrospinal fluid secretion [GO:0033326]; cilium assembly [GO:0060271]; cilium movement [GO:0003341]; dendrite morphogenesis [GO:0048813]; G protein-coupled receptor signaling pathway [GO:0007186]; homophilic cell adhesion via plasma membrane adhesion molecules [GO:0007156]; motor neuron migration [GO:0097475]; neural plate anterior/posterior regionalization [GO…	calcium ion binding [GO:0005509]; G protein-coupled receptor activity [GO:0004930]	1.16667	-	1.5	0.625	1.5	-	1.5	0.625	2.71888	-	2.46321	2.36344
Q9NYQ7	sp|Q9NYQ7|CELR3_HUMAN	CELR3_HUMAN	Cadherin EGF LAG seven-pass G-type receptor 3 (Cadherin family member 11) (Epidermal growth factor-like protein 1) (EGF-like protein 1) (Flamingo homolog 1) (hFmi1) (Multiple epidermal growth factor-like domains protein 2) (Multiple EGF-like domains protein 2)	CELSR3 CDHF11 EGFL1 FMI1 KIAA0812 MEGF2	membrane [GO:0016020]; plasma membrane [GO:0005886]	cell-cell adhesion [GO:0098609]; G protein-coupled receptor signaling pathway [GO:0007186]; homophilic cell adhesion via plasma membrane adhesion molecules [GO:0007156]; Wnt signaling pathway, planar cell polarity pathway [GO:0060071]	calcium ion binding [GO:0005509]; G protein-coupled receptor activity [GO:0004930]	1.16667	-	-	0.25	1.5	-	-	0.25	2.57599	-	-	1.70707
P32238	sp|P32238|CCKAR_HUMAN	CCKAR_HUMAN	Cholecystokinin receptor type A (CCK-A receptor) (CCK-AR) (Cholecystokinin-1 receptor) (CCK1-R)	CCKAR CCKRA	cytosol [GO:0005829]; membrane [GO:0016020]; nucleoplasm [GO:0005654]; plasma membrane [GO:0005886]	axonogenesis [GO:0007409]; cholecystokinin signaling pathway [GO:0038188]; forebrain development [GO:0030900]; G protein-coupled receptor signaling pathway [GO:0007186]; neuron migration [GO:0001764]; phospholipase C-activating G protein-coupled receptor signaling pathway [GO:0007200]; regulation of hormone secretion [GO:0046883]	cholecystokinin receptor activity [GO:0004951]; G protein-coupled receptor activity [GO:0004930]; peptide hormone binding [GO:0017046]	1.83333	0.8	0.333333	-	1.66667	0.8	0.333333	-	4.21745	3.84635	1.69866	-
P34903	sp|P34903|GBRA3_HUMAN	GBRA3_HUMAN	Gamma-aminobutyric acid receptor subunit alpha-3 (GABA(A) receptor subunit alpha-3)	GABRA3	chloride channel complex [GO:0034707]; dendrite membrane [GO:0032590]; GABA-A receptor complex [GO:1902711]; GABA-ergic synapse [GO:0098982]; neuron projection [GO:0043005]; plasma membrane [GO:0005886]; postsynapse [GO:0098794]; postsynaptic specialization membrane [GO:0099634]; presynaptic active zone membrane [GO:0048787]; synapse [GO:0045202]	chemical synaptic transmission [GO:0007268]; chloride transmembrane transport [GO:1902476]; gamma-aminobutyric acid signaling pathway [GO:0007214]; ion transmembrane transport [GO:0034220]; nervous system process [GO:0050877]; regulation of membrane potential [GO:0042391]; regulation of postsynaptic membrane potential [GO:0060078]; signal transduction [GO:0007165]; synaptic transmission, GABAergi…	benzodiazepine receptor activity [GO:0008503]; excitatory extracellular ligand-gated ion channel activity [GO:0005231]; GABA-A receptor activity [GO:0004890]; GABA-gated chloride ion channel activity [GO:0022851]; inhibitory extracellular ligand-gated ion channel activity [GO:0005237]; ligand-gated ion channel activity involved in regulation of presynaptic membrane potential [GO:0099507]; neurotr…	4	-	-	-	4.16667	-	-	-	4.35346	-	-	-
P28472	sp|P28472|GBRB3_HUMAN	GBRB3_HUMAN	Gamma-aminobutyric acid receptor subunit beta-3 (GABA(A) receptor subunit beta-3)	GABRB3	chloride channel complex [GO:0034707]; cytoplasmic vesicle membrane [GO:0030659]; GABA-A receptor complex [GO:1902711]; neuron projection [GO:0043005]; plasma membrane [GO:0005886]; postsynaptic membrane [GO:0045211]; synapse [GO:0045202]	cellular response to histamine [GO:0071420]; chemical synaptic transmission [GO:0007268]; chloride transmembrane transport [GO:1902476]; gamma-aminobutyric acid signaling pathway [GO:0007214]; inhibitory synapse assembly [GO:1904862]; ion transmembrane transport [GO:0034220]; nervous system process [GO:0050877]; regulation of membrane potential [GO:0042391]; roof of mouth development [GO:0060021]…	excitatory extracellular ligand-gated ion channel activity [GO:0005231]; GABA-A receptor activity [GO:0004890]; GABA-gated chloride ion channel activity [GO:0022851]; identical protein binding [GO:0042802]; neurotransmitter receptor activity [GO:0030594]; transmitter-gated ion channel activity involved in regulation of postsynaptic membrane potential [GO:1904315]	1.66667	-	-	0.5	1.66667	-	-	0.5	3.96472	-	-	3.30585
Q9UBS5	sp|Q9UBS5|GABR1_HUMAN	GABR1_HUMAN	Gamma-aminobutyric acid type B receptor subunit 1 (GABA-B receptor 1) (GABA-B-R1) (GABA-BR1) (GABABR1) (Gb1)	GABBR1 GPRC3A	axolemma [GO:0030673]; dendritic shaft [GO:0043198]; dendritic spine [GO:0043197]; endoplasmic reticulum membrane [GO:0005789]; extracellular space [GO:0005615]; G protein-coupled GABA receptor complex [GO:1902712]; G protein-coupled receptor heterodimeric complex [GO:0038039]; GABA-ergic synapse [GO:0098982]; glutamatergic synapse [GO:0098978]; membrane raft [GO:0045121]; mitochondrial membrane …	adenylate cyclase-inhibiting G protein-coupled receptor signaling pathway [GO:0007193]; gamma-aminobutyric acid signaling pathway [GO:0007214]; negative regulation of adenylate cyclase activity [GO:0007194]; negative regulation of cell population proliferation [GO:0008285]; negative regulation of dopamine secretion [GO:0033602]; negative regulation of epinephrine secretion [GO:0032811]; negative …	extracellular matrix protein binding [GO:1990430]; G protein-coupled GABA receptor activity [GO:0004965]; G protein-coupled neurotransmitter receptor activity involved in regulation of postsynaptic membrane potential [GO:0099579]; G protein-coupled neurotransmitter receptor activity involved in regulation of presynaptic membrane potential [GO:0150047]; protein heterodimerization activity [GO:0046…	0.833333	-	-	-	0.833333	-	-	-	3.19775	-	-	-
P42262	sp|P42262|GRIA2_HUMAN;sp|P42263|GRIA3_HUMAN;sp|P42261|GRIA1_HUMAN	GRIA2_HUMAN	Glutamate receptor 2 (GluR-2) (AMPA-selective glutamate receptor 2) (GluR-B) (GluR-K2) (Glutamate receptor ionotropic, AMPA 2) (GluA2)	GRIA2 GLUR2	AMPA glutamate receptor complex [GO:0032281]; asymmetric synapse [GO:0032279]; dendrite [GO:0030425]; dendritic spine [GO:0043197]; endocytic vesicle membrane [GO:0030666]; endoplasmic reticulum membrane [GO:0005789]; excitatory synapse [GO:0060076]; external side of plasma membrane [GO:0009897]; neuronal cell body [GO:0043025]; plasma membrane [GO:0005886]; postsynapse [GO:0098794]; postsynaptic…	chemical synaptic transmission [GO:0007268]; ionotropic glutamate receptor signaling pathway [GO:0035235]; signal transduction [GO:0007165]; synaptic transmission, glutamatergic [GO:0035249]	AMPA glutamate receptor activity [GO:0004971]; amyloid-beta binding [GO:0001540]; ionotropic glutamate receptor activity [GO:0004970]; ligand-gated ion channel activity [GO:0015276]; signaling receptor activity [GO:0038023]	3.16667	-	-	-	3.5	-	-	-	3.88426	-	-	-
P48058	sp|P48058|GRIA4_HUMAN	GRIA4_HUMAN	Glutamate receptor 4 (GluR-4) (GluR4) (AMPA-selective glutamate receptor 4) (GluR-D) (Glutamate receptor ionotropic, AMPA 4) (GluA4)	GRIA4 GLUR4	AMPA glutamate receptor complex [GO:0032281]; dendritic spine [GO:0043197]; endocytic vesicle membrane [GO:0030666]; extracellular vesicle [GO:1903561]; neuronal cell body [GO:0043025]; plasma membrane [GO:0005886]; postsynaptic membrane [GO:0045211]	glutamate receptor signaling pathway [GO:0007215]; negative regulation of smooth muscle cell apoptotic process [GO:0034392]	AMPA glutamate receptor activity [GO:0004971]; amyloid-beta binding [GO:0001540]; ionotropic glutamate receptor activity [GO:0004970]; ligand-gated ion channel activity [GO:0015276]; ligand-gated ion channel activity involved in regulation of presynaptic membrane potential [GO:0099507]; signaling receptor activity [GO:0038023]	1	0.2	-	0.125	1	0.2	-	0.125	2.91057	-	-	2.61051
Q9ULK0	sp|Q9ULK0|GRID1_HUMAN	GRID1_HUMAN	Glutamate receptor ionotropic, delta-1 (GluD1) (GluR delta-1 subunit)	GRID1 KIAA1220	extracellular exosome [GO:0070062]; GABA-ergic synapse [GO:0098982]; glutamatergic synapse [GO:0098978]; plasma membrane [GO:0005886]; postsynaptic density membrane [GO:0098839]; postsynaptic membrane [GO:0045211]	modulation of chemical synaptic transmission [GO:0050804]; regulation of postsynapse organization [GO:0099175]; social behavior [GO:0035176]; synaptic transmission, glutamatergic [GO:0035249]	glutamate receptor activity [GO:0008066]; identical protein binding [GO:0042802]; ionotropic glutamate receptor activity [GO:0004970]; ligand-gated ion channel activity [GO:0015276]; signaling receptor activity [GO:0038023]; transmitter-gated ion channel activity involved in regulation of postsynaptic membrane potential [GO:1904315]	0.833333	0.2	-	-	0.833333	0.4	-	-	2.93681	2.29986	-	-
Q13003	sp|Q13003|GRIK3_HUMAN;sp|Q13002|GRIK2_HUMAN;sp|P39086|GRIK1_HUMAN	GRIK3_HUMAN	Glutamate receptor ionotropic, kainate 3 (GluK3) (Excitatory amino acid receptor 5) (EAA5) (Glutamate receptor 7) (GluR-7) (GluR7)	GRIK3 GLUR7	axon [GO:0030424]; dendrite [GO:0030425]; dendrite cytoplasm [GO:0032839]; glutamatergic synapse [GO:0098978]; kainate selective glutamate receptor complex [GO:0032983]; perikaryon [GO:0043204]; plasma membrane [GO:0005886]; postsynaptic membrane [GO:0045211]; presynaptic membrane [GO:0042734]; terminal bouton [GO:0043195]	G protein-coupled glutamate receptor signaling pathway [GO:0007216]; glutamate receptor signaling pathway [GO:0007215]; modulation of chemical synaptic transmission [GO:0050804]; negative regulation of synaptic transmission, glutamatergic [GO:0051967]; regulation of membrane potential [GO:0042391]; synaptic transmission, glutamatergic [GO:0035249]	adenylate cyclase inhibiting G protein-coupled glutamate receptor activity [GO:0001640]; glutamate receptor activity [GO:0008066]; ionotropic glutamate receptor activity [GO:0004970]; kainate selective glutamate receptor activity [GO:0015277]; ligand-gated ion channel activity [GO:0015276]; ligand-gated ion channel activity involved in regulation of presynaptic membrane potential [GO:0099507]; si…	-	-	-	0.25	-	-	-	0.25	-	-	-	2.44981
P23416	sp|P23416|GLRA2_HUMAN	GLRA2_HUMAN	Glycine receptor subunit alpha-2	GLRA2	chloride channel complex [GO:0034707]; glycinergic synapse [GO:0098690]; neuron projection [GO:0043005]; plasma membrane [GO:0005886]; postsynaptic membrane [GO:0045211]; synapse [GO:0045202]	cellular response to amino acid stimulus [GO:0071230]; cellular response to ethanol [GO:0071361]; cellular response to zinc ion [GO:0071294]; chemical synaptic transmission [GO:0007268]; chloride transmembrane transport [GO:1902476]; ion transmembrane transport [GO:0034220]; nervous system process [GO:0050877]; neuropeptide signaling pathway [GO:0007218]; regulation of membrane potential [GO:0042…	excitatory extracellular ligand-gated ion channel activity [GO:0005231]; extracellularly glycine-gated chloride channel activity [GO:0016934]; glycine binding [GO:0016594]; glycine-gated chloride ion channel activity [GO:0022852]; metal ion binding [GO:0046872]; neurotransmitter receptor activity [GO:0030594]; transmembrane signaling receptor activity [GO:0004888]; transmitter-gated ion channel a…	0.333333	-	-	-	0.333333	-	-	-	2.60409	-	-	-
Q9NZH0	sp|Q9NZH0|GPC5B_HUMAN	GPC5B_HUMAN	G-protein coupled receptor family C group 5 member B (A-69G12.1) (Retinoic acid-induced gene 2 protein) (RAIG-2)	GPRC5B RAIG2	cell surface [GO:0009986]; cytoplasmic vesicle membrane [GO:0030659]; cytosol [GO:0005829]; extracellular exosome [GO:0070062]; extracellular space [GO:0005615]; intracellular membrane-bounded organelle [GO:0043231]; nucleolus [GO:0005730]; nucleoplasm [GO:0005654]; plasma membrane [GO:0005886]; receptor complex [GO:0043235]	positive regulation of canonical Wnt signaling pathway [GO:0090263]; positive regulation of I-kappaB kinase/NF-kappaB signaling [GO:0043123]; positive regulation of inflammatory response [GO:0050729]; positive regulation of macrophage cytokine production [GO:0060907]; positive regulation of neuron differentiation [GO:0045666]; positive regulation of protein tyrosine kinase activity [GO:0061098]	G protein-coupled receptor activity [GO:0004930]; G protein-coupled receptor binding [GO:0001664]; protein kinase activator activity [GO:0030295]; protein kinase binding [GO:0019901]	0.5	-	-	-	0.5	-	-	-	3.63136	-	-	-
Q9NQ84	sp|Q9NQ84|GPC5C_HUMAN	GPC5C_HUMAN	G-protein coupled receptor family C group 5 member C (Retinoic acid-induced gene 3 protein) (RAIG-3)	GPRC5C RAIG3 PSEC0087	cytoplasmic vesicle membrane [GO:0030659]; extracellular exosome [GO:0070062]; intracellular membrane-bounded organelle [GO:0043231]; plasma membrane [GO:0005886]; receptor complex [GO:0043235]; vesicle [GO:0031982]	G protein-coupled receptor signaling pathway [GO:0007186]	G protein-coupled receptor activity [GO:0004930]; protein kinase activator activity [GO:0030295]	0.166667	-	0.166667	-	0.166667	-	0.166667	-	3.25121	-	2.7049	-
Q9HBW0	sp|Q9HBW0|LPAR2_HUMAN	LPAR2_HUMAN	Lysophosphatidic acid receptor 2 (LPA receptor 2) (LPA-2) (Lysophosphatidic acid receptor Edg-4)	LPAR2 EDG4 LPA2	cell surface [GO:0009986]; cytoplasm [GO:0005737]; glutamatergic synapse [GO:0098978]; plasma membrane [GO:0005886]; presynaptic active zone membrane [GO:0048787]	activation of phospholipase C activity [GO:0007202]; adenylate cyclase-activating G protein-coupled receptor signaling pathway [GO:0007189]; G protein-coupled receptor signaling pathway [GO:0007186]; positive regulation of cytosolic calcium ion concentration [GO:0007204]; positive regulation of MAPK cascade [GO:0043410]; positive regulation of Rho protein signal transduction [GO:0035025]; regulat…	G protein-coupled receptor activity [GO:0004930]; lipid binding [GO:0008289]; lysophosphatidic acid receptor activity [GO:0070915]; PDZ domain binding [GO:0030165]	0.333333	0.2	0.166667	0.125	0.333333	0.2	0.166667	0.125	2.39506	-	2.71548	1.80661
P08172	sp|P08172|ACM2_HUMAN	ACM2_HUMAN	Muscarinic acetylcholine receptor M2	CHRM2	asymmetric synapse [GO:0032279]; axon terminus [GO:0043679]; cholinergic synapse [GO:0098981]; clathrin-coated endocytic vesicle membrane [GO:0030669]; dendrite [GO:0030425]; glutamatergic synapse [GO:0098978]; membrane [GO:0016020]; neuronal cell body [GO:0043025]; plasma membrane [GO:0005886]; postsynaptic membrane [GO:0045211]; presynaptic membrane [GO:0042734]; symmetric synapse [GO:0032280];…	adenylate cyclase-inhibiting G protein-coupled acetylcholine receptor signaling pathway [GO:0007197]; adenylate cyclase-modulating G protein-coupled receptor signaling pathway [GO:0007188]; chemical synaptic transmission [GO:0007268]; G protein-coupled acetylcholine receptor signaling pathway [GO:0007213]; G protein-coupled receptor signaling pathway [GO:0007186]; G protein-coupled receptor signa…	arrestin family protein binding [GO:1990763]; G protein-coupled acetylcholine receptor activity [GO:0016907]; G protein-coupled serotonin receptor activity [GO:0004993]; neurotransmitter receptor activity [GO:0030594]	0.833333	-	0.166667	-	0.833333	-	0.166667	-	3.53094	-	1.92919	-
P20309	sp|P20309|ACM3_HUMAN	ACM3_HUMAN	Muscarinic acetylcholine receptor M3	CHRM3	basal plasma membrane [GO:0009925]; basolateral plasma membrane [GO:0016323]; dendrite [GO:0030425]; endoplasmic reticulum membrane [GO:0005789]; plasma membrane [GO:0005886]; postsynaptic membrane [GO:0045211]; synapse [GO:0045202]	acetylcholine receptor signaling pathway [GO:0095500]; adenylate cyclase-inhibiting G protein-coupled acetylcholine receptor signaling pathway [GO:0007197]; calcium-mediated signaling [GO:0019722]; chemical synaptic transmission [GO:0007268]; G protein-coupled acetylcholine receptor signaling pathway [GO:0007213]; G protein-coupled receptor signaling pathway [GO:0007186]; G protein-coupled recept…	acetylcholine binding [GO:0042166]; G protein-coupled acetylcholine receptor activity [GO:0016907]; G protein-coupled serotonin receptor activity [GO:0004993]; neurotransmitter receptor activity [GO:0030594]; phosphatidylinositol phospholipase C activity [GO:0004435]; signaling receptor activity [GO:0038023]	0.166667	-	-	0.125	0.166667	-	-	0.125	-	-	-	1.89137
Q9NZT2	sp|Q9NZT2|OGFR_HUMAN	OGFR_HUMAN	Opioid growth factor receptor (OGFr) (Protein 7-60) (Zeta-type opioid receptor)	OGFR	cytoplasm [GO:0005737]; membrane [GO:0016020]; nucleus [GO:0005634]	regulation of cell growth [GO:0001558]	opioid growth factor receptor activity [GO:0140625]	15.1667	8.4	15	9.875	22.8333	12.4	27.5	13.625	5.13294	5.068	4.99203	4.72034
P56373	sp|P56373|P2RX3_HUMAN	P2RX3_HUMAN	P2X purinoceptor 3 (P2X3) (ATP receptor) (Purinergic receptor)	P2RX3	dendritic spine [GO:0043197]; Golgi apparatus [GO:0005794]; hippocampal mossy fiber to CA3 synapse [GO:0098686]; membrane raft [GO:0045121]; neuronal cell body [GO:0043025]; nuclear inner membrane [GO:0005637]; plasma membrane [GO:0005886]; presynaptic membrane [GO:0042734]; receptor complex [GO:0043235]; rough endoplasmic reticulum [GO:0005791]; Schaffer collateral - CA1 synapse [GO:0098685]; te…	behavioral response to formalin induced pain [GO:0061368]; cellular response to ATP [GO:0071318]; establishment of localization in cell [GO:0051649]; inorganic cation transmembrane transport [GO:0098662]; neuromuscular synaptic transmission [GO:0007274]; neuronal action potential [GO:0019228]; peristalsis [GO:0030432]; positive regulation of calcium ion transport into cytosol [GO:0010524]; positi…	ATP binding [GO:0005524]; extracellularly ATP-gated cation channel activity [GO:0004931]; identical protein binding [GO:0042802]; purinergic nucleotide receptor activity [GO:0001614]	2.83333	0.4	-	-	3.83333	0.4	-	-	4.26815	3.2179	-	-
Q99571	sp|Q99571|P2RX4_HUMAN	P2RX4_HUMAN	P2X purinoceptor 4 (P2X4) (ATP receptor) (Purinergic receptor)	P2RX4	cell body [GO:0044297]; cell junction [GO:0030054]; dendritic spine [GO:0043197]; extracellular exosome [GO:0070062]; lysosomal membrane [GO:0005765]; membrane [GO:0016020]; neuronal cell body [GO:0043025]; nuclear inner membrane [GO:0005637]; perinuclear region of cytoplasm [GO:0048471]; plasma membrane [GO:0005886]; postsynaptic density [GO:0014069]; terminal bouton [GO:0043195]	apoptotic signaling pathway [GO:0097190]; behavioral response to pain [GO:0048266]; calcium ion transmembrane transport [GO:0070588]; calcium-mediated signaling [GO:0019722]; cellular response to ATP [GO:0071318]; cellular response to zinc ion [GO:0071294]; endothelial cell activation [GO:0042118]; ion transmembrane transport [GO:0034220]; membrane depolarization [GO:0051899]; negative regulation…	ATP binding [GO:0005524]; cadherin binding [GO:0045296]; copper ion binding [GO:0005507]; extracellularly ATP-gated cation channel activity [GO:0004931]; identical protein binding [GO:0042802]; ligand-gated calcium channel activity [GO:0099604]; purinergic nucleotide receptor activity [GO:0001614]; signaling receptor binding [GO:0005102]; zinc ion binding [GO:0008270]	2.16667	0.8	5	0.125	2.83333	0.6	10	0.25	4.01689	3.72524	4.52796	1.62848
Q15760	sp|Q15760|GPR19_HUMAN	GPR19_HUMAN	Probable G-protein coupled receptor 19 (GPR-NGA)	GPR19	cilium [GO:0005929]; plasma membrane [GO:0005886]	G protein-coupled receptor signaling pathway [GO:0007186]	G protein-coupled receptor activity [GO:0004930]	-	-	-	0.125	-	-	-	0.125	-	-	-	2.23835
Q5T9L3	sp|Q5T9L3|WLS_HUMAN	WLS_HUMAN	Protein wntless homolog (Integral membrane protein GPR177) (Protein evenness interrupted homolog) (EVI) (Putative NF-kappa-B-activating protein 373)	WLS C1orf139 GPR177 UNQ85/PRO18667	cytoplasmic vesicle [GO:0031410]; cytosol [GO:0005829]; early endosome [GO:0005769]; early endosome membrane [GO:0031901]; endocytic vesicle membrane [GO:0030666]; endomembrane system [GO:0012505]; endoplasmic reticulum [GO:0005783]; endoplasmic reticulum membrane [GO:0005789]; extracellular exosome [GO:0070062]; Golgi apparatus [GO:0005794]; Golgi membrane [GO:0000139]; organelle membrane [GO:00…	anterior/posterior axis specification [GO:0009948]; cementum mineralization [GO:0071529]; exocrine pancreas development [GO:0031017]; hindbrain development [GO:0030902]; intracellular protein transport [GO:0006886]; mesoderm formation [GO:0001707]; midbrain development [GO:0030901]; positive regulation of canonical Wnt signaling pathway [GO:0090263]; positive regulation of I-kappaB kinase/NF-kapp…	identical protein binding [GO:0042802]; Wnt-protein binding [GO:0017147]	13.3333	14.6	14	4	33.3333	54.6	73.6667	5.875	6.00698	6.33451	6.18116	4.67858
P25116	sp|P25116|PAR1_HUMAN	PAR1_HUMAN	Proteinase-activated receptor 1 (PAR-1) (Coagulation factor II receptor) (Thrombin receptor)	F2R CF2R PAR1 TR	caveola [GO:0005901]; cell surface [GO:0009986]; early endosome [GO:0005769]; extracellular region [GO:0005576]; Golgi apparatus [GO:0005794]; late endosome [GO:0005770]; neuromuscular junction [GO:0031594]; plasma membrane [GO:0005886]; platelet dense tubular network [GO:0031094]; postsynaptic membrane [GO:0045211]	activation of cysteine-type endopeptidase activity involved in apoptotic process [GO:0006919]; anatomical structure morphogenesis [GO:0009653]; cell-cell junction maintenance [GO:0045217]; connective tissue replacement involved in inflammatory response wound healing [GO:0002248]; dendritic cell homeostasis [GO:0036145]; establishment of synaptic specificity at neuromuscular junction [GO:0007529];…	G protein-coupled receptor activity [GO:0004930]; G-protein alpha-subunit binding [GO:0001965]; G-protein beta-subunit binding [GO:0031681]; signaling receptor binding [GO:0005102]; thrombin-activated receptor activity [GO:0015057]	1.5	0.2	-	0.125	2.16667	0.2	-	0.125	3.99689	2.12327	-	2.81695
Q8NFJ5	sp|Q8NFJ5|RAI3_HUMAN	RAI3_HUMAN	Retinoic acid-induced protein 3 (G-protein coupled receptor family C group 5 member A) (Phorbol ester induced gene 1) (PEIG-1) (Retinoic acid-induced gene 1 protein) (RAIG-1)	GPRC5A GPCR5A RAI3 RAIG1	cytoplasmic vesicle membrane [GO:0030659]; extracellular exosome [GO:0070062]; intracellular membrane-bounded organelle [GO:0043231]; nucleolus [GO:0005730]; plasma membrane [GO:0005886]; receptor complex [GO:0043235]; vesicle [GO:0031982]	negative regulation of epidermal growth factor-activated receptor activity [GO:0007175]; signal transduction [GO:0007165]	cadherin binding [GO:0045296]; G protein-coupled receptor activity [GO:0004930]; protein kinase activator activity [GO:0030295]	1.66667	-	-	-	3.16667	-	-	-	4.73442	-	-	-
Q5BJF2	sp|Q5BJF2|SGMR2_HUMAN	SGMR2_HUMAN	Sigma intracellular receptor 2 (Sigma-2 receptor) (Sigma2 receptor) (Meningioma-associated protein 30) (Transmembrane protein 97)	TMEM97 MAC30 S2R	endoplasmic reticulum [GO:0005783]; lysosome [GO:0005764]; nuclear membrane [GO:0031965]; plasma membrane [GO:0005886]; rough endoplasmic reticulum [GO:0005791]; rough endoplasmic reticulum membrane [GO:0030867]	cholesterol homeostasis [GO:0042632]; regulation of cell growth [GO:0001558]		0.333333	0.8	1.5	1.75	0.333333	0.8	1.83333	4	3.99691	4.25547	4.56951	4.9481
Q99720	sp|Q99720|SGMR1_HUMAN	SGMR1_HUMAN	Sigma non-opioid intracellular receptor 1 (Aging-associated gene 8 protein) (SR31747-binding protein) (SR-BP) (Sigma 1-type opioid receptor) (SIG-1R) (Sigma1-receptor) (Sigma1R) (hSigmaR1)	SIGMAR1 OPRS1 SRBP AAG8	anchoring junction [GO:0070161]; cytoplasmic vesicle [GO:0031410]; cytosol [GO:0005829]; endoplasmic reticulum [GO:0005783]; endoplasmic reticulum membrane [GO:0005789]; growth cone [GO:0030426]; lipid droplet [GO:0005811]; membrane [GO:0016020]; nuclear envelope [GO:0005635]; nuclear inner membrane [GO:0005637]; nuclear outer membrane [GO:0005640]; postsynaptic density [GO:0014069]; postsynaptic…	cell death in response to hydrogen peroxide [GO:0036474]; lipid transport [GO:0006869]; nervous system development [GO:0007399]; protein homotrimerization [GO:0070207]; regulation of neuron apoptotic process [GO:0043523]	G protein-coupled opioid receptor activity [GO:0004985]; identical protein binding [GO:0042802]	4.66667	4.2	2	2.375	7.66667	6.8	3.5	3.125	5.50282	5.51934	4.87431	4.88394
O95136	sp|O95136|S1PR2_HUMAN	S1PR2_HUMAN	Sphingosine 1-phosphate receptor 2 (S1P receptor 2) (S1P2) (Endothelial differentiation G-protein coupled receptor 5) (Sphingosine 1-phosphate receptor Edg-5) (S1P receptor Edg-5)	S1PR2 EDG5	cytoplasm [GO:0005737]; plasma membrane [GO:0005886]; postsynapse [GO:0098794]	actin cytoskeleton reorganization [GO:0031532]; adenylate cyclase-activating G protein-coupled receptor signaling pathway [GO:0007189]; excitatory postsynaptic potential [GO:0060079]; filopodium assembly [GO:0046847]; G protein-coupled receptor signaling pathway [GO:0007186]; negative regulation of excitatory postsynaptic potential [GO:0090394]; negative regulation of smooth muscle cell migration…	G protein-coupled peptide receptor activity [GO:0008528]; G protein-coupled receptor activity [GO:0004930]; G protein-coupled receptor binding [GO:0001664]; integrin binding [GO:0005178]; lipid binding [GO:0008289]; sphingosine-1-phosphate receptor activity [GO:0038036]	1.5	0.6	1.33333	0.125	1.66667	0.6	1.33333	0.125	3.55492	3.55186	3.46305	2.25788
Heterotrimeric G protein complex subunits
P63096	sp|P63096|GNAI1_HUMAN	GNAI1_HUMAN	Guanine nucleotide-binding protein G(i) subunit alpha-1 (Adenylate cyclase-inhibiting G alpha protein)	GNAI1	cell cortex [GO:0005938]; cell cortex region [GO:0099738]; centrosome [GO:0005813]; cytoplasm [GO:0005737]; extracellular exosome [GO:0070062]; heterotrimeric G-protein complex [GO:0005834]; lysosomal membrane [GO:0005765]; midbody [GO:0030496]; nucleus [GO:0005634]; plasma membrane [GO:0005886]	adenylate cyclase-inhibiting G protein-coupled receptor signaling pathway [GO:0007193]; adenylate cyclase-modulating G protein-coupled receptor signaling pathway [GO:0007188]; cell cycle [GO:0007049]; cell division [GO:0051301]; cellular response to forskolin [GO:1904322]; G protein-coupled receptor signaling pathway [GO:0007186]; positive regulation of protein localization to cell cortex [GO:190…	G protein-coupled receptor binding [GO:0001664]; G protein-coupled serotonin receptor binding [GO:0031821]; G-protein beta/gamma-subunit complex binding [GO:0031683]; GDP binding [GO:0019003]; GTP binding [GO:0005525]; GTPase activity [GO:0003924]; magnesium ion binding [GO:0000287]	6	5.8	4.5	2.625	15.8333	14.8	15.3333	5.375	5.78614	5.45841	5.08512	4.38104
P04899	sp|P04899|GNAI2_HUMAN;sp|P11488|GNAT1_HUMAN;sp|A8MTJ3|GNAT3_HUMAN	GNAI2_HUMAN	Guanine nucleotide-binding protein G(i) subunit alpha-2 (Adenylate cyclase-inhibiting G alpha protein)	GNAI2 GNAI2B	cell body [GO:0044297]; centrosome [GO:0005813]; cytoplasm [GO:0005737]; cytosol [GO:0005829]; dendrite [GO:0030425]; extracellular exosome [GO:0070062]; extracellular vesicle [GO:1903561]; heterotrimeric G-protein complex [GO:0005834]; membrane [GO:0016020]; membrane raft [GO:0045121]; midbody [GO:0030496]; neuronal dense core vesicle [GO:0098992]; nucleoplasm [GO:0005654]; plasma membrane [GO:0…	adenylate cyclase-activating G protein-coupled receptor signaling pathway [GO:0007189]; adenylate cyclase-inhibiting G protein-coupled receptor signaling pathway [GO:0007193]; adenylate cyclase-modulating G protein-coupled receptor signaling pathway [GO:0007188]; cell cycle [GO:0007049]; cell division [GO:0051301]; cell population proliferation [GO:0008283]; G protein-coupled acetylcholine recept…	G protein-coupled receptor binding [GO:0001664]; G-protein beta/gamma-subunit complex binding [GO:0031683]; GTP binding [GO:0005525]; GTPase activity [GO:0003924]; metal ion binding [GO:0046872]	18.8333	16.6	13.3333	14.5	71.8333	63.6	63.6667	42.25	6.55603	6.41985	6.17453	5.85939
P08754	sp|P08754|GNAI3_HUMAN	GNAI3_HUMAN	Guanine nucleotide-binding protein G(i) subunit alpha-3 (G(i) alpha-3)	GNAI3	centrosome [GO:0005813]; cytoplasm [GO:0005737]; extracellular exosome [GO:0070062]; Golgi apparatus [GO:0005794]; heterotrimeric G-protein complex [GO:0005834]; lysosomal membrane [GO:0005765]; membrane [GO:0016020]; membrane raft [GO:0045121]; midbody [GO:0030496]; plasma membrane [GO:0005886]; zymogen granule [GO:0042588]	adenylate cyclase-inhibiting G protein-coupled receptor signaling pathway [GO:0007193]; adenylate cyclase-modulating G protein-coupled receptor signaling pathway [GO:0007188]; brain development [GO:0007420]; cell cycle [GO:0007049]; cell division [GO:0051301]; dopamine receptor signaling pathway [GO:0007212]; GTP metabolic process [GO:0046039]; negative regulation of adenylate cyclase activity [G…	G protein-coupled receptor binding [GO:0001664]; G protein-coupled serotonin receptor binding [GO:0031821]; G-protein beta/gamma-subunit complex binding [GO:0031683]; GDP binding [GO:0019003]; GTP binding [GO:0005525]; GTPase activating protein binding [GO:0032794]; GTPase activity [GO:0003924]; metal ion binding [GO:0046872]; protein domain specific binding [GO:0019904]	6.5	5.6	4.33333	5.125	12.6667	10.6	7.33333	7.25	5.57158	5.6244	4.98544	4.9929
P50151	sp|P50151|GBG10_HUMAN	GBG10_HUMAN	Guanine nucleotide-binding protein G(I)/G(S)/G(O) subunit gamma-10	GNG10 GNGT10	heterotrimeric G-protein complex [GO:0005834]; plasma membrane [GO:0005886]	G protein-coupled receptor signaling pathway [GO:0007186]; signal transduction [GO:0007165]	G-protein beta-subunit binding [GO:0031681]; GTPase activity [GO:0003924]	1.66667	2	1.33333	2.5	3.33333	3.6	1.83333	3.25	5.04364	5.27357	4.7886	5.11886
P61952	sp|P61952|GBG11_HUMAN	GBG11_HUMAN	Guanine nucleotide-binding protein G(I)/G(S)/G(O) subunit gamma-11	GNG11 GNGT11	heterotrimeric G-protein complex [GO:0005834]; plasma membrane [GO:0005886]	G protein-coupled receptor signaling pathway [GO:0007186]; signal transduction [GO:0007165]	G-protein beta-subunit binding [GO:0031681]; GTPase activity [GO:0003924]	0.333333	-	1.33333	-	0.166667	-	1.83333	-	3.97596	-	4.65008	-
Q9UBI6	sp|Q9UBI6|GBG12_HUMAN	GBG12_HUMAN	Guanine nucleotide-binding protein G(I)/G(S)/G(O) subunit gamma-12	GNG12	extracellular exosome [GO:0070062]; heterotrimeric G-protein complex [GO:0005834]; plasma membrane [GO:0005886]	G protein-coupled receptor signaling pathway [GO:0007186]; signal transduction [GO:0007165]	G-protein beta-subunit binding [GO:0031681]; PDZ domain binding [GO:0030165]	4.5	3.8	3.83333	2	13	12	10	3.125	6.47315	6.51569	6.04341	5.29449
P59768	sp|P59768|GBG2_HUMAN	GBG2_HUMAN	Guanine nucleotide-binding protein G(I)/G(S)/G(O) subunit gamma-2 (G gamma-I)	GNG2	extracellular exosome [GO:0070062]; heterotrimeric G-protein complex [GO:0005834]; membrane [GO:0016020]; plasma membrane [GO:0005886]	adenylate cyclase-activating dopamine receptor signaling pathway [GO:0007191]; cellular response to catecholamine stimulus [GO:0071870]; cellular response to prostaglandin E stimulus [GO:0071380]; fibroblast proliferation [GO:0048144]; G protein-coupled receptor signaling pathway [GO:0007186]	G-protein beta-subunit binding [GO:0031681]	4.16667	2	1.83333	1.75	16.3333	2.2	2.66667	2.25	6.53315	5.28443	5.11265	4.8288
P63215	sp|P63215|GBG3_HUMAN	GBG3_HUMAN	Guanine nucleotide-binding protein G(I)/G(S)/G(O) subunit gamma-3	GNG3 GNGT3	cell body [GO:0044297]; dendrite [GO:0030425]; heterotrimeric G-protein complex [GO:0005834]; plasma membrane [GO:0005886]; postsynaptic density [GO:0014069]	G protein-coupled receptor signaling pathway [GO:0007186]; positive regulation of cytosolic calcium ion concentration [GO:0007204]	G-protein beta-subunit binding [GO:0031681]; GTPase activity [GO:0003924]	2.5	-	-	-	2.66667	-	-	-	5.01486	-	-	-
P50150	sp|P50150|GBG4_HUMAN	GBG4_HUMAN	Guanine nucleotide-binding protein G(I)/G(S)/G(O) subunit gamma-4	GNG4 GNGT4	extracellular exosome [GO:0070062]; heterotrimeric G-protein complex [GO:0005834]; plasma membrane [GO:0005886]	G protein-coupled receptor signaling pathway [GO:0007186]; negative regulation of cell growth [GO:0030308]; regulation of G protein-coupled receptor signaling pathway [GO:0008277]	G-protein beta-subunit binding [GO:0031681]	3.16667	-	-	1.25	5	-	-	1.625	5.71723	-	-	4.65283
P63218	sp|P63218|GBG5_HUMAN;sp|A0A804HLA8|GBG5B_HUMAN	GBG5_HUMAN	Guanine nucleotide-binding protein G(I)/G(S)/G(O) subunit gamma-5	GNG5 GNGT5	extracellular exosome [GO:0070062]; heterotrimeric G-protein complex [GO:0005834]; membrane [GO:0016020]; plasma membrane [GO:0005886]	G protein-coupled receptor signaling pathway [GO:0007186]; positive regulation of neural precursor cell proliferation [GO:2000179]; positive regulation of secondary heart field cardioblast proliferation [GO:0072513]; signal transduction [GO:0007165]	G-protein beta-subunit binding [GO:0031681]; GTPase activity [GO:0003924]; PDZ domain binding [GO:0030165]	2	2	1.33333	2	7.5	6	6.33333	8.125	5.94531	5.98711	5.79284	5.81318
O60262	sp|O60262|GBG7_HUMAN	GBG7_HUMAN	Guanine nucleotide-binding protein G(I)/G(S)/G(O) subunit gamma-7	GNG7 GNGT7	extracellular exosome [GO:0070062]; heterotrimeric G-protein complex [GO:0005834]; plasma membrane [GO:0005886]	G protein-coupled receptor signaling pathway [GO:0007186]; regulation of G protein-coupled receptor signaling pathway [GO:0008277]	G-protein beta-subunit binding [GO:0031681]	2	0.6	1	0.125	2.33333	0.4	1	0.25	4.86025	4.54854	4.62401	3.69517
P62873	sp|P62873|GBB1_HUMAN	GBB1_HUMAN	Guanine nucleotide-binding protein G(I)/G(S)/G(T) subunit beta-1 (Transducin beta chain 1)	GNB1	cytoplasm [GO:0005737]; cytosol [GO:0005829]; extracellular exosome [GO:0070062]; extracellular vesicle [GO:1903561]; heterotrimeric G-protein complex [GO:0005834]; lysosomal membrane [GO:0005765]; membrane [GO:0016020]; photoreceptor disc membrane [GO:0097381]; plasma membrane [GO:0005886]; synapse [GO:0045202]	adenylate cyclase-activating dopamine receptor signaling pathway [GO:0007191]; cell population proliferation [GO:0008283]; cellular response to catecholamine stimulus [GO:0071870]; cellular response to prostaglandin E stimulus [GO:0071380]; G protein-coupled acetylcholine receptor signaling pathway [GO:0007213]; G protein-coupled receptor signaling pathway [GO:0007186]; phospholipase C-activating…	GTPase activity [GO:0003924]; GTPase binding [GO:0051020]; protein-containing complex binding [GO:0044877]; signaling receptor complex adaptor activity [GO:0030159]	14.5	11.6	11.3333	10.75	42.3333	34.6	30.5	25	6.49392	6.40596	6.14613	5.88026
P62879	sp|P62879|GBB2_HUMAN	GBB2_HUMAN	Guanine nucleotide-binding protein G(I)/G(S)/G(T) subunit beta-2 (G protein subunit beta-2) (Transducin beta chain 2)	GNB2	cytoplasm [GO:0005737]; cytosol [GO:0005829]; extracellular exosome [GO:0070062]; extracellular space [GO:0005615]; focal adhesion [GO:0005925]; heterotrimeric G-protein complex [GO:0005834]; lysosomal membrane [GO:0005765]; membrane [GO:0016020]; perinuclear region of cytoplasm [GO:0048471]; plasma membrane [GO:0005886]; vesicle [GO:0031982]	G protein-coupled receptor signaling pathway [GO:0007186]; regulation of potassium ion transmembrane transport [GO:1901379]	GTPase activity [GO:0003924]; GTPase binding [GO:0051020]; protein-containing complex binding [GO:0044877]; signaling receptor complex adaptor activity [GO:0030159]	9.33333	5.6	3.66667	4.5	18.6667	14.2	11.1667	10.75	5.92466	5.96758	5.56271	5.24667
P16520	sp|P16520|GBB3_HUMAN	GBB3_HUMAN	Guanine nucleotide-binding protein G(I)/G(S)/G(T) subunit beta-3 (Transducin beta chain 3)	GNB3	cell body [GO:0044297]; cytoplasm [GO:0005737]; cytosol [GO:0005829]; dendrite [GO:0030425]; extracellular exosome [GO:0070062]; heterotrimeric G-protein complex [GO:0005834]; plasma membrane [GO:0005886]	cell volume homeostasis [GO:0006884]; G protein-coupled receptor signaling pathway [GO:0007186]; regulation of blood pressure [GO:0008217]; regulation of cholesterol metabolic process [GO:0090181]; regulation of fat cell differentiation [GO:0045598]; regulation of gene expression [GO:0010468]; regulation of glucose metabolic process [GO:0010906]; regulation of hormone metabolic process [GO:003235…	GTPase activity [GO:0003924]; GTPase binding [GO:0051020]; signaling receptor complex adaptor activity [GO:0030159]; spectrin binding [GO:0030507]	-	-	0.333333	0.125	-	-	0.333333	0.125	-	-	3.29836	-
P09471	sp|P09471|GNAO_HUMAN	GNAO_HUMAN	Guanine nucleotide-binding protein G(o) subunit alpha	GNAO1	heterotrimeric G-protein complex [GO:0005834]; plasma membrane [GO:0005886]	adenylate cyclase-modulating G protein-coupled receptor signaling pathway [GO:0007188]; dopamine receptor signaling pathway [GO:0007212]; muscle contraction [GO:0006936]	corticotropin-releasing hormone receptor 1 binding [GO:0051430]; G protein-coupled receptor binding [GO:0001664]; G protein-coupled serotonin receptor binding [GO:0031821]; G-protein beta/gamma-subunit complex binding [GO:0031683]; GTP binding [GO:0005525]; GTPase activity [GO:0003924]; metal ion binding [GO:0046872]; mu-type opioid receptor binding [GO:0031852]	8.16667	3.2	2.33333	3.625	14.3333	5	3.33333	4.625	5.86334	4.91326	4.38817	4.56393
P50148	sp|P50148|GNAQ_HUMAN	GNAQ_HUMAN	Guanine nucleotide-binding protein G(q) subunit alpha (Guanine nucleotide-binding protein alpha-q)	GNAQ GAQ	cytoplasm [GO:0005737]; extracellular exosome [GO:0070062]; Golgi apparatus [GO:0005794]; heterotrimeric G-protein complex [GO:0005834]; lysosomal membrane [GO:0005765]; nuclear membrane [GO:0031965]; photoreceptor outer segment [GO:0001750]; plasma membrane [GO:0005886]; synapse [GO:0045202]	action potential [GO:0001508]; activation of phospholipase C activity [GO:0007202]; adenylate cyclase-activating G protein-coupled receptor signaling pathway [GO:0007189]; adenylate cyclase-modulating G protein-coupled receptor signaling pathway [GO:0007188]; blood coagulation [GO:0007596]; entrainment of circadian clock [GO:0009649]; G protein-coupled acetylcholine receptor signaling pathway [GO…	G protein-coupled receptor binding [GO:0001664]; G-protein beta/gamma-subunit complex binding [GO:0031683]; GTP binding [GO:0005525]; GTPase activator activity [GO:0005096]; GTPase activity [GO:0003924]; metal ion binding [GO:0046872]	8.5	5	4.5	3	21.5	10.4	10.5	4.75	5.61728	5.36373	4.99592	4.60896
P63092	sp|P63092|GNAS2_HUMAN;sp|Q5JWF2|GNAS1_HUMAN;sp|P38405|GNAL_HUMAN	GNAS2_HUMAN	Guanine nucleotide-binding protein G(s) subunit alpha isoforms short (Adenylate cyclase-stimulating G alpha protein)	GNAS GNAS1 GSP	cytoplasm [GO:0005737]; cytosol [GO:0005829]; extracellular exosome [GO:0070062]; heterotrimeric G-protein complex [GO:0005834]; membrane [GO:0016020]; plasma membrane [GO:0005886]; trans-Golgi network membrane [GO:0032588]	activation of adenylate cyclase activity [GO:0007190]; adenylate cyclase-activating adrenergic receptor signaling pathway [GO:0071880]; adenylate cyclase-activating dopamine receptor signaling pathway [GO:0007191]; adenylate cyclase-activating G protein-coupled receptor signaling pathway [GO:0007189]; bone development [GO:0060348]; cellular response to catecholamine stimulus [GO:0071870]; cellula…	adenylate cyclase activator activity [GO:0010856]; G-protein beta/gamma-subunit complex binding [GO:0031683]; GTP binding [GO:0005525]; GTPase activity [GO:0003924]; metal ion binding [GO:0046872]	10.5	9.4	8.83333	5.25	16	12.6	15.5	5.125	5.57704	5.62896	5.26174	4.71131
P19086	sp|P19086|GNAZ_HUMAN	GNAZ_HUMAN	Guanine nucleotide-binding protein G(z) subunit alpha (G(x) alpha chain) (Gz-alpha)	GNAZ	cell body [GO:0044297]; cytosol [GO:0005829]; dendrite [GO:0030425]; endoplasmic reticulum [GO:0005783]; heterotrimeric G-protein complex [GO:0005834]; nuclear envelope [GO:0005635]; plasma membrane [GO:0005886]	adenylate cyclase-inhibiting G protein-coupled receptor signaling pathway [GO:0007193]; adenylate cyclase-modulating G protein-coupled receptor signaling pathway [GO:0007188]; G protein-coupled receptor signaling pathway [GO:0007186]; G protein-coupled serotonin receptor signaling pathway [GO:0098664]	G protein-coupled receptor binding [GO:0001664]; G protein-coupled serotonin receptor binding [GO:0031821]; G-protein beta/gamma-subunit complex binding [GO:0031683]; GTP binding [GO:0005525]; GTPase activity [GO:0003924]; metal ion binding [GO:0046872]	3.66667	0.2	1.66667	-	4.16667	0.2	1.66667	-	4.56203	3.10098	3.89667	-
P29992	sp|P29992|GNA11_HUMAN	GNA11_HUMAN	Guanine nucleotide-binding protein subunit alpha-11 (G alpha-11) (G-protein subunit alpha-11) (Guanine nucleotide-binding protein G(y) subunit alpha)	GNA11 GA11	cytoplasm [GO:0005737]; extracellular exosome [GO:0070062]; heterotrimeric G-protein complex [GO:0005834]; lysosomal membrane [GO:0005765]; photoreceptor outer segment [GO:0001750]; plasma membrane [GO:0005886]; synapse [GO:0045202]	action potential [GO:0001508]; adenylate cyclase-modulating G protein-coupled receptor signaling pathway [GO:0007188]; cellular response to pH [GO:0071467]; cranial skeletal system development [GO:1904888]; developmental pigmentation [GO:0048066]; endothelin receptor signaling pathway [GO:0086100]; entrainment of circadian clock [GO:0009649]; G protein-coupled acetylcholine receptor signaling pat…	G protein-coupled receptor binding [GO:0001664]; G-protein beta/gamma-subunit complex binding [GO:0031683]; GTP binding [GO:0005525]; GTPase activity [GO:0003924]; metal ion binding [GO:0046872]	16.5	10.8	10.5	6.625	43	18.2	22.8333	10	6.04061	5.6316	5.40924	4.82096
Q03113	sp|Q03113|GNA12_HUMAN	GNA12_HUMAN	Guanine nucleotide-binding protein subunit alpha-12 (G alpha-12) (G-protein subunit alpha-12)	GNA12	brush border membrane [GO:0031526]; cytoplasm [GO:0005737]; focal adhesion [GO:0005925]; heterotrimeric G-protein complex [GO:0005834]; lateral plasma membrane [GO:0016328]; neuron projection [GO:0043005]; neuronal cell body [GO:0043025]; plasma membrane [GO:0005886]	adenylate cyclase-modulating G protein-coupled receptor signaling pathway [GO:0007188]; blood coagulation [GO:0007596]; cell differentiation [GO:0030154]; embryonic digit morphogenesis [GO:0042733]; G protein-coupled receptor signaling pathway [GO:0007186]; in utero embryonic development [GO:0001701]; multicellular organism aging [GO:0010259]; negative regulation of vascular associated smooth mus…	D5 dopamine receptor binding [GO:0031752]; G protein-coupled receptor binding [GO:0001664]; G-protein beta/gamma-subunit complex binding [GO:0031683]; GTP binding [GO:0005525]; GTPase activity [GO:0003924]; metal ion binding [GO:0046872]; protein phosphatase 2A binding [GO:0051721]; protein phosphatase regulator activity [GO:0019888]	1.16667	0.6	1	0.625	1	0.6	1.16667	0.625	3.8544	3.57825	3.07071	3.03371
Q14344	sp|Q14344|GNA13_HUMAN	GNA13_HUMAN	Guanine nucleotide-binding protein subunit alpha-13 (G alpha-13) (G-protein subunit alpha-13)	GNA13	brush border membrane [GO:0031526]; cytoplasm [GO:0005737]; cytosol [GO:0005829]; extracellular exosome [GO:0070062]; focal adhesion [GO:0005925]; heterotrimeric G-protein complex [GO:0005834]; melanosome [GO:0042470]; membrane [GO:0016020]; nucleus [GO:0005634]; plasma membrane [GO:0005886]	activation of phospholipase D activity [GO:0031584]; adenylate cyclase-activating G protein-coupled receptor signaling pathway [GO:0007189]; adenylate cyclase-modulating G protein-coupled receptor signaling pathway [GO:0007188]; branching involved in blood vessel morphogenesis [GO:0001569]; cell differentiation [GO:0030154]; in utero embryonic development [GO:0001701]; multicellular organism agin…	D5 dopamine receptor binding [GO:0031752]; G protein-coupled receptor binding [GO:0001664]; G-protein beta/gamma-subunit complex binding [GO:0031683]; GTP binding [GO:0005525]; GTPase activity [GO:0003924]; guanyl-nucleotide exchange factor activity [GO:0005085]; metal ion binding [GO:0046872]	12	10	10.8333	4.75	20.3333	13.6	20.5	5.25	5.41779	5.36321	5.3528	4.50368
Q9HAV0	sp|Q9HAV0|GBB4_HUMAN	GBB4_HUMAN	Guanine nucleotide-binding protein subunit beta-4 (Transducin beta chain 4)	GNB4	cell body [GO:0044297]; cytoplasm [GO:0005737]; cytosol [GO:0005829]; extracellular exosome [GO:0070062]; heterotrimeric G-protein complex [GO:0005834]; lysosomal membrane [GO:0005765]	G protein-coupled receptor signaling pathway [GO:0007186]; substantia nigra development [GO:0021762]	protein-containing complex binding [GO:0044877]; signaling receptor complex adaptor activity [GO:0030159]	2.66667	2.8	0.333333	2.5	3.5	3.8	0.5	3.125	4.44511	4.73191	3.93482	4.11802
O14775	sp|O14775|GNB5_HUMAN	GNB5_HUMAN	Guanine nucleotide-binding protein subunit beta-5 (Gbeta5) (Transducin beta chain 5)	GNB5	cytoplasm [GO:0005737]; cytosol [GO:0005829]; GTPase activator complex [GO:1902773]; heterotrimeric G-protein complex [GO:0005834]; nucleus [GO:0005634]; presynapse [GO:0098793]	dark adaptation [GO:1990603]; dopamine receptor signaling pathway [GO:0007212]; G protein-coupled receptor signaling pathway [GO:0007186]; light adaption [GO:0036367]; negative regulation of voltage-gated calcium channel activity [GO:1901386]; positive regulation of GTPase activity [GO:0043547]; signal transduction [GO:0007165]	chaperone binding [GO:0051087]; G-protein gamma-subunit binding [GO:0031682]; GTPase activator activity [GO:0005096]; GTPase activity [GO:0003924]; signaling receptor complex adaptor activity [GO:0030159]	0.666667	0.6	2.16667	0.125	0.833333	0.6	2.66667	0.125	3.77347	3.4754	3.91038	-
Steroid hormone receptors
P10275	sp|P10275|ANDR_HUMAN	ANDR_HUMAN	Androgen receptor (Dihydrotestosterone receptor) (Nuclear receptor subfamily 3 group C member 4)	AR DHTR NR3C4	chromatin [GO:0000785]; cytoplasm [GO:0005737]; cytosol [GO:0005829]; nuclear speck [GO:0016607]; nucleoplasm [GO:0005654]; nucleus [GO:0005634]; plasma membrane [GO:0005886]; protein-containing complex [GO:0032991]	activation of prostate induction by androgen receptor signaling pathway [GO:0060520]; androgen receptor signaling pathway [GO:0030521]; animal organ formation [GO:0048645]; cell-cell signaling [GO:0007267]; cellular response to estrogen stimulus [GO:0071391]; cellular response to steroid hormone stimulus [GO:0071383]; cellular response to testosterone stimulus [GO:0071394]; epithelial cell differ…	androgen binding [GO:0005497]; ATPase binding [GO:0051117]; beta-catenin binding [GO:0008013]; chromatin binding [GO:0003682]; DNA-binding transcription activator activity, RNA polymerase II-specific [GO:0001228]; DNA-binding transcription factor activity [GO:0003700]; DNA-binding transcription factor activity, RNA polymerase II-specific [GO:0000981]; enzyme binding [GO:0019899]; molecular adapto…	-	-	-	0.25	-	-	-	0.25	-	-	-	1.7331
P04150	sp|P04150|GCR_HUMAN	GCR_HUMAN	Glucocorticoid receptor (GR) (Nuclear receptor subfamily 3 group C member 1)	NR3C1 GRL	chromatin [GO:0000785]; cytoplasm [GO:0005737]; cytosol [GO:0005829]; membrane [GO:0016020]; microtubule organizing center [GO:0005815]; mitochondrial matrix [GO:0005759]; nuclear speck [GO:0016607]; nucleoplasm [GO:0005654]; nucleus [GO:0005634]; protein-containing complex [GO:0032991]; spindle [GO:0005819]; synapse [GO:0045202]	adrenal gland development [GO:0030325]; apoptotic process [GO:0006915]; astrocyte differentiation [GO:0048708]; cell cycle [GO:0007049]; cell division [GO:0051301]; cellular response to dexamethasone stimulus [GO:0071549]; cellular response to glucocorticoid stimulus [GO:0071385]; cellular response to steroid hormone stimulus [GO:0071383]; cellular response to transforming growth factor beta stim…	core promoter sequence-specific DNA binding [GO:0001046]; DNA-binding transcription activator activity, RNA polymerase II-specific [GO:0001228]; DNA-binding transcription factor activity [GO:0003700]; DNA-binding transcription factor activity, RNA polymerase II-specific [GO:0000981]; DNA-binding transcription repressor activity, RNA polymerase II-specific [GO:0001227]; Hsp90 protein binding [GO:0…	0.166667	0.6	0.166667	-	0.166667	0.6	0.166667	-	1.79448	2.46984	1.95291	-
O15173	sp|O15173|PGRC2_HUMAN	PGRC2_HUMAN	Membrane-associated progesterone receptor component 2 (Progesterone membrane-binding protein) (Steroid receptor protein DG6)	PGRMC2 DG6 PMBP	endomembrane system [GO:0012505]; endoplasmic reticulum [GO:0005783]; membrane [GO:0016020]; nuclear envelope [GO:0005635]	adipose tissue development [GO:0060612]	heme binding [GO:0020037]; heme transmembrane transporter activity [GO:0015232]; nuclear steroid receptor activity [GO:0003707]; steroid binding [GO:0005496]	7.66667	6.8	8.5	5.375	13.1667	13.4	19.3333	7	5.94746	6.00826	5.86725	5.16851
P11474	sp|P11474|ERR1_HUMAN	ERR1_HUMAN	Steroid hormone receptor ERR1 (Estrogen receptor-like 1) (Estrogen-related receptor alpha) (ERR-alpha) (Nuclear receptor subfamily 3 group B member 1)	ESRRA ERR1 ESRL1 NR3B1	chromatin [GO:0000785]; cytoplasm [GO:0005737]; fibrillar center [GO:0001650]; intercellular bridge [GO:0045171]; microtubule cytoskeleton [GO:0015630]; nucleoplasm [GO:0005654]; nucleus [GO:0005634]	cartilage development [GO:0051216]; positive regulation of cellular response to insulin stimulus [GO:1900078]; positive regulation of transcription by RNA polymerase II [GO:0045944]; regulation of cell population proliferation [GO:0042127]; regulation of DNA-templated transcription [GO:0006355]; regulation of ossification [GO:0030278]; regulation of osteoblast differentiation [GO:0045667]; regula…	DNA-binding transcription factor activity [GO:0003700]; DNA-binding transcription factor activity, RNA polymerase II-specific [GO:0000981]; nuclear receptor activity [GO:0004879]; nuclear steroid receptor activity [GO:0003707]; protein domain specific binding [GO:0019904]; RNA polymerase II cis-regulatory region sequence-specific DNA binding [GO:0000978]; sequence-specific DNA binding [GO:0043565…	-	0.4	0.166667	2	-	0.4	0.166667	2.375	-	2.18614	-	3.5032
Growth factor receptors and related
Q16620	sp|Q16620|NTRK2_HUMAN	NTRK2_HUMAN	BDNF/NT-3 growth factors receptor (EC 2.7.10.1) (GP145-TrkB) (Trk-B) (Neurotrophic tyrosine kinase receptor type 2) (TrkB tyrosine kinase) (Tropomyosin-related kinase B)	NTRK2 TRKB	axon [GO:0030424]; axon terminus [GO:0043679]; cytosol [GO:0005829]; dendrite [GO:0030425]; dendritic spine [GO:0043197]; early endosome [GO:0005769]; early endosome membrane [GO:0031901]; perinuclear region of cytoplasm [GO:0048471]; plasma membrane [GO:0005886]; postsynaptic density [GO:0014069]; receptor complex [GO:0043235]; terminal bouton [GO:0043195]	brain-derived neurotrophic factor receptor signaling pathway [GO:0031547]; cellular response to amino acid stimulus [GO:0071230]; cellular response to brain-derived neurotrophic factor stimulus [GO:1990416]; cellular response to nerve growth factor stimulus [GO:1990090]; central nervous system neuron development [GO:0021954]; cerebral cortex development [GO:0021987]; circadian rhythm [GO:0007623]…	ATP binding [GO:0005524]; brain-derived neurotrophic factor binding [GO:0048403]; brain-derived neurotrophic factor receptor activity [GO:0060175]; neurotrophin binding [GO:0043121]; neurotrophin receptor activity [GO:0005030]; protease binding [GO:0002020]; protein homodimerization activity [GO:0042803]; transmembrane receptor protein tyrosine kinase activity [GO:0004714]	1.16667	0.6	2.16667	-	1.5	0.6	3	-	3.76942	3.36259	3.68822	-
P11717	sp|P11717|MPRI_HUMAN	MPRI_HUMAN	Cation-independent mannose-6-phosphate receptor (CI Man-6-P receptor) (CI-MPR) (M6PR) (300 kDa mannose 6-phosphate receptor) (MPR 300) (Insulin-like growth factor 2 receptor) (Insulin-like growth factor II receptor) (IGF-II receptor) (M6P/IGF2 receptor) (M6P/IGF2R) (CD antigen CD222)	IGF2R MPRI	cell surface [GO:0009986]; clathrin coat [GO:0030118]; clathrin-coated endocytic vesicle membrane [GO:0030669]; early endosome [GO:0005769]; endocytic vesicle [GO:0030139]; endosome [GO:0005768]; endosome membrane [GO:0010008]; extracellular exosome [GO:0070062]; focal adhesion [GO:0005925]; Golgi apparatus [GO:0005794]; Golgi membrane [GO:0000139]; late endosome [GO:0005770]; membrane [GO:001602…	animal organ regeneration [GO:0031100]; G protein-coupled receptor signaling pathway [GO:0007186]; liver development [GO:0001889]; lysosomal transport [GO:0007041]; positive regulation by host of viral process [GO:0044794]; positive regulation of apoptotic process [GO:0043065]; post-embryonic development [GO:0009791]; receptor-mediated endocytosis [GO:0006898]; response to retinoic acid [GO:00325…	enzyme binding [GO:0019899]; G-protein alpha-subunit binding [GO:0001965]; identical protein binding [GO:0042802]; insulin-like growth factor binding [GO:0005520]; insulin-like growth factor II binding [GO:0031995]; insulin-like growth factor receptor activity [GO:0005010]; mannose binding [GO:0005537]; phosphoprotein binding [GO:0051219]; retinoic acid binding [GO:0001972]; retromer complex bind…	33.8333	33	22.6667	20.75	48.5	50.8	34.1667	26.25	4.93089	5.04008	4.49199	4.35723
P26992	sp|P26992|CNTFR_HUMAN	CNTFR_HUMAN	Ciliary neurotrophic factor receptor subunit alpha (CNTF receptor subunit alpha) (CNTFR-alpha)	CNTFR	apical plasma membrane [GO:0016324]; ciliary neurotrophic factor receptor complex [GO:0070110]; CNTFR-CLCF1 complex [GO:0097059]; external side of plasma membrane [GO:0009897]; extrinsic component of membrane [GO:0019898]; plasma membrane [GO:0005886]; receptor complex [GO:0043235]	brainstem development [GO:0003360]; ciliary neurotrophic factor-mediated signaling pathway [GO:0070120]; cytokine-mediated signaling pathway [GO:0019221]; motor neuron apoptotic process [GO:0097049]; negative regulation of motor neuron apoptotic process [GO:2000672]; negative regulation of neuron apoptotic process [GO:0043524]; nervous system development [GO:0007399]; positive regulation of cell …	ciliary neurotrophic factor receptor activity [GO:0004897]; cytokine binding [GO:0019955]; cytokine receptor activity [GO:0004896]; signaling receptor binding [GO:0005102]	2.66667	0.2	-	0.75	3.33333	0.2	-	1.375	4.48917	2.83731	-	3.53395
P00533	sp|P00533|EGFR_HUMAN	EGFR_HUMAN	Epidermal growth factor receptor (EC 2.7.10.1) (Proto-oncogene c-ErbB-1) (Receptor tyrosine-protein kinase erbB-1)	EGFR ERBB ERBB1 HER1	basal plasma membrane [GO:0009925]; basolateral plasma membrane [GO:0016323]; cell junction [GO:0030054]; cell surface [GO:0009986]; clathrin-coated endocytic vesicle membrane [GO:0030669]; cytoplasm [GO:0005737]; early endosome membrane [GO:0031901]; endoplasmic reticulum membrane [GO:0005789]; endosome [GO:0005768]; endosome membrane [GO:0010008]; extracellular space [GO:0005615]; focal adhesio…	activation of phospholipase C activity [GO:0007202]; cell differentiation [GO:0030154]; cell morphogenesis [GO:0000902]; cell surface receptor signaling pathway [GO:0007166]; cell-cell adhesion [GO:0098609]; cellular response to amino acid stimulus [GO:0071230]; cellular response to cadmium ion [GO:0071276]; cellular response to epidermal growth factor stimulus [GO:0071364]; cellular response to …	actin filament binding [GO:0051015]; ATP binding [GO:0005524]; ATPase binding [GO:0051117]; cadherin binding [GO:0045296]; chromatin binding [GO:0003682]; double-stranded DNA binding [GO:0003690]; enzyme binding [GO:0019899]; epidermal growth factor binding [GO:0048408]; epidermal growth factor receptor activity [GO:0005006]; identical protein binding [GO:0042802]; kinase binding [GO:0019900]; MA…	2	3.4	16.3333	1.5	2.33333	2.2	20.8333	1.5	3.26697	4.10953	4.69187	3.26278
P11362	sp|P11362|FGFR1_HUMAN	FGFR1_HUMAN	Fibroblast growth factor receptor 1 (FGFR-1) (EC 2.7.10.1) (Basic fibroblast growth factor receptor 1) (BFGFR) (bFGF-R-1) (Fms-like tyrosine kinase 2) (FLT-2) (N-sam) (Proto-oncogene c-Fgr) (CD antigen CD331)	FGFR1 BFGFR CEK FGFBR FLG FLT2 HBGFR	cytoplasmic vesicle [GO:0031410]; cytosol [GO:0005829]; extracellular region [GO:0005576]; membrane [GO:0016020]; nucleus [GO:0005634]; plasma membrane [GO:0005886]; receptor complex [GO:0043235]	cell migration [GO:0016477]; chordate embryonic development [GO:0043009]; epithelial to mesenchymal transition [GO:0001837]; fibroblast growth factor receptor signaling pathway [GO:0008543]; MAPK cascade [GO:0000165]; neuron migration [GO:0001764]; peptidyl-tyrosine phosphorylation [GO:0018108]; phosphatidylinositol-mediated signaling [GO:0048015]; positive regulation of blood vessel endothelial …	ATP binding [GO:0005524]; fibroblast growth factor binding [GO:0017134]; fibroblast growth factor receptor activity [GO:0005007]; heparin binding [GO:0008201]; identical protein binding [GO:0042802]; protein homodimerization activity [GO:0042803]; protein tyrosine kinase activity [GO:0004713]; receptor-receptor interaction [GO:0090722]; transmembrane receptor protein tyrosine kinase activity [GO:…	1	1.2	4	3.75	1	1.2	4.83333	5.25	2.88553	3.31206	3.9857	4.05028
P21802	sp|P21802|FGFR2_HUMAN	FGFR2_HUMAN	Fibroblast growth factor receptor 2 (FGFR-2) (EC 2.7.10.1) (K-sam) (KGFR) (Keratinocyte growth factor receptor) (CD antigen CD332)	FGFR2 BEK KGFR KSAM	cell cortex [GO:0005938]; cell surface [GO:0009986]; cytoplasm [GO:0005737]; cytoplasmic vesicle [GO:0031410]; excitatory synapse [GO:0060076]; extracellular region [GO:0005576]; Golgi apparatus [GO:0005794]; membrane [GO:0016020]; nucleus [GO:0005634]; plasma membrane [GO:0005886]; receptor complex [GO:0043235]	angiogenesis [GO:0001525]; animal organ morphogenesis [GO:0009887]; apoptotic process [GO:0006915]; axonogenesis [GO:0007409]; bone development [GO:0060348]; bone mineralization [GO:0030282]; bone morphogenesis [GO:0060349]; branch elongation involved in salivary gland morphogenesis [GO:0060667]; branching involved in labyrinthine layer morphogenesis [GO:0060670]; branching involved in prostate g…	ATP binding [GO:0005524]; fibroblast growth factor binding [GO:0017134]; fibroblast growth factor receptor activity [GO:0005007]; heparin binding [GO:0008201]; identical protein binding [GO:0042802]; protein homodimerization activity [GO:0042803]; protein tyrosine kinase activity [GO:0004713]; transmembrane receptor protein tyrosine kinase activity [GO:0004714]	0.666667	0.2	-	0.375	0.666667	0.2	-	0.75	2.62745	2.48991	-	2.65542
P22607	sp|P22607|FGFR3_HUMAN	FGFR3_HUMAN	Fibroblast growth factor receptor 3 (FGFR-3) (EC 2.7.10.1) (CD antigen CD333)	FGFR3 JTK4	cell surface [GO:0009986]; endoplasmic reticulum [GO:0005783]; extracellular region [GO:0005576]; Golgi apparatus [GO:0005794]; nucleus [GO:0005634]; plasma membrane [GO:0005886]; receptor complex [GO:0043235]; transport vesicle [GO:0030133]	bone maturation [GO:0070977]; bone mineralization [GO:0030282]; bone morphogenesis [GO:0060349]; cell-cell signaling [GO:0007267]; chondrocyte differentiation [GO:0002062]; chondrocyte proliferation [GO:0035988]; endochondral bone growth [GO:0003416]; endochondral ossification [GO:0001958]; fibroblast growth factor receptor apoptotic signaling pathway [GO:1902178]; fibroblast growth factor recept…	ATP binding [GO:0005524]; fibroblast growth factor binding [GO:0017134]; fibroblast growth factor receptor activity [GO:0005007]; identical protein binding [GO:0042802]; protein tyrosine kinase activity [GO:0004713]; transmembrane receptor protein tyrosine kinase activity [GO:0004714]	-	-	-	0.5	-	-	-	0.625	-	-	-	2.84395
P56159	sp|P56159|GFRA1_HUMAN	GFRA1_HUMAN	GDNF family receptor alpha-1 (GDNF receptor alpha-1) (GDNFR-alpha-1) (GFR-alpha-1) (RET ligand 1) (TGF-beta-related neurotrophic factor receptor 1)	GFRA1 GDNFRA RETL1 TRNR1	axon [GO:0030424]; external side of plasma membrane [GO:0009897]; extracellular exosome [GO:0070062]; extrinsic component of membrane [GO:0019898]; Golgi apparatus [GO:0005794]; multivesicular body [GO:0005771]; neuronal cell body [GO:0043025]; plasma membrane [GO:0005886]; plasma membrane protein complex [GO:0098797]; receptor complex [GO:0043235]	aging [GO:0007568]; cell migration [GO:0016477]; cell surface receptor signaling pathway [GO:0007166]; kidney development [GO:0001822]; male gonad development [GO:0008584]; nervous system development [GO:0007399]; neuron projection development [GO:0031175]; positive regulation of peptidyl-tyrosine phosphorylation [GO:0050731]	glial cell-derived neurotrophic factor receptor activity [GO:0016167]; integrin binding [GO:0005178]; neurotrophin receptor activity [GO:0005030]; signaling receptor activity [GO:0038023]; signaling receptor binding [GO:0005102]	6.83333	2.4	4.83333	-	11	3.2	6	-	4.82593	4.31457	4.20174	-
O60609	sp|O60609|GFRA3_HUMAN	GFRA3_HUMAN	GDNF family receptor alpha-3 (GDNF receptor alpha-3) (GDNFR-alpha-3) (GFR-alpha-3)	GFRA3 UNQ339/PRO538/PRO3664	cytosol [GO:0005829]; external side of plasma membrane [GO:0009897]; extrinsic component of membrane [GO:0019898]; plasma membrane [GO:0005886]; receptor complex [GO:0043235]	nervous system development [GO:0007399]; neuron migration [GO:0001764]; peripheral nervous system development [GO:0007422]; signal transduction [GO:0007165]; sympathetic nervous system development [GO:0048485]	axon guidance receptor activity [GO:0008046]; glial cell-derived neurotrophic factor receptor activity [GO:0016167]; signaling receptor activity [GO:0038023]; signaling receptor binding [GO:0005102]	0.833333	-	-	-	0.833333	-	-	-	3.10155	-	-	-
P08069	sp|P08069|IGF1R_HUMAN	IGF1R_HUMAN	Insulin-like growth factor 1 receptor (EC 2.7.10.1) (Insulin-like growth factor I receptor) (IGF-I receptor) (CD antigen CD221) [Cleaved into: Insulin-like growth factor 1 receptor alpha chain; Insulin-like growth factor 1 receptor beta chain]	IGF1R	alphav-beta3 integrin-IGF-1-IGF1R complex [GO:0035867]; axon [GO:0030424]; caveola [GO:0005901]; cytoplasm [GO:0005737]; insulin receptor complex [GO:0005899]; intracellular membrane-bounded organelle [GO:0043231]; membrane [GO:0016020]; neuronal cell body [GO:0043025]; nucleus [GO:0005634]; plasma membrane [GO:0005886]; protein kinase complex [GO:1902911]; receptor complex [GO:0043235]; T-tubule…	aging [GO:0007568]; amyloid-beta clearance [GO:0097242]; axonogenesis [GO:0007409]; cardiac atrium development [GO:0003230]; cellular response to aldosterone [GO:1904045]; cellular response to amyloid-beta [GO:1904646]; cellular response to angiotensin [GO:1904385]; cellular response to dexamethasone stimulus [GO:0071549]; cellular response to estradiol stimulus [GO:0071392]; cellular response to…	ATP binding [GO:0005524]; G-protein alpha-subunit binding [GO:0001965]; identical protein binding [GO:0042802]; insulin binding [GO:0043559]; insulin receptor activity [GO:0005009]; insulin receptor binding [GO:0005158]; insulin receptor substrate binding [GO:0043560]; insulin-like growth factor binding [GO:0005520]; insulin-like growth factor I binding [GO:0031994]; insulin-like growth factor re…	8.5	2	4	5.625	8.66667	3	5.83333	7.125	4.18694	3.744	3.71177	3.87664
O14786	sp|O14786|NRP1_HUMAN	NRP1_HUMAN	Neuropilin-1 (Vascular endothelial cell growth factor 165 receptor) (CD antigen CD304)	NRP1 NRP VEGF165R	axon [GO:0030424]; cytoplasmic vesicle [GO:0031410]; cytosol [GO:0005829]; early endosome [GO:0005769]; extracellular space [GO:0005615]; focal adhesion [GO:0005925]; glutamatergic synapse [GO:0098978]; mitochondrial membrane [GO:0031966]; neurofilament [GO:0005883]; neuron projection [GO:0043005]; plasma membrane [GO:0005886]; postsynaptic membrane [GO:0045211]; receptor complex [GO:0043235]; se…	actin cytoskeleton reorganization [GO:0031532]; angiogenesis [GO:0001525]; angiogenesis involved in coronary vascular morphogenesis [GO:0060978]; animal organ morphogenesis [GO:0009887]; artery morphogenesis [GO:0048844]; axon extension involved in axon guidance [GO:0048846]; axon guidance [GO:0007411]; axonal fasciculation [GO:0007413]; axonogenesis involved in innervation [GO:0060385]; basal de…	coreceptor activity [GO:0015026]; cytokine binding [GO:0019955]; growth factor binding [GO:0019838]; GTPase activator activity [GO:0005096]; heparin binding [GO:0008201]; metal ion binding [GO:0046872]; protein kinase binding [GO:0019901]; semaphorin receptor activity [GO:0017154]; signaling receptor activity [GO:0038023]; vascular endothelial growth factor binding [GO:0038085]; vascular endothel…	2.33333	0.2	-	-	2.5	0.2	-	-	3.56573	-	-	-
O60462	sp|O60462|NRP2_HUMAN	NRP2_HUMAN	Neuropilin-2 (Vascular endothelial cell growth factor 165 receptor 2)	NRP2 VEGF165R2	axon [GO:0030424]; extracellular region [GO:0005576]; glutamatergic synapse [GO:0098978]; membrane [GO:0016020]; plasma membrane [GO:0005886]; postsynaptic membrane [GO:0045211]; semaphorin receptor complex [GO:0002116]	angiogenesis [GO:0001525]; axon extension involved in axon guidance [GO:0048846]; axon guidance [GO:0007411]; cell adhesion [GO:0007155]; cellular response to leukemia inhibitory factor [GO:1990830]; dorsal root ganglion morphogenesis [GO:1904835]; facial nerve structural organization [GO:0021612]; facioacoustic ganglion development [GO:1903375]; gonadotrophin-releasing hormone neuronal migration…	cytokine binding [GO:0019955]; growth factor binding [GO:0019838]; heparin binding [GO:0008201]; identical protein binding [GO:0042802]; metal ion binding [GO:0046872]; semaphorin receptor activity [GO:0017154]; signaling receptor activity [GO:0038023]; vascular endothelial growth factor receptor activity [GO:0005021]	13.6667	8.2	2.66667	1.625	18	10.2	2.83333	1.875	4.87273	4.73469	3.33086	3.40545
Q16288	sp|Q16288|NTRK3_HUMAN	NTRK3_HUMAN	NT-3 growth factor receptor (EC 2.7.10.1) (GP145-TrkC) (Trk-C) (Neurotrophic tyrosine kinase receptor type 3) (TrkC tyrosine kinase)	NTRK3 TRKC	axon [GO:0030424]; cytoplasm [GO:0005737]; glutamatergic synapse [GO:0098978]; plasma membrane [GO:0005886]; postsynaptic membrane [GO:0045211]; receptor complex [GO:0043235]	activation of GTPase activity [GO:0090630]; activation of protein kinase B activity [GO:0032148]; cellular response to nerve growth factor stimulus [GO:1990090]; cellular response to retinoic acid [GO:0071300]; cochlea development [GO:0090102]; heart development [GO:0007507]; negative regulation of astrocyte differentiation [GO:0048712]; negative regulation of cell death [GO:0060548]; negative re…	ATP binding [GO:0005524]; GPI-linked ephrin receptor activity [GO:0005004]; neurotrophin binding [GO:0043121]; neurotrophin receptor activity [GO:0005030]; p53 binding [GO:0002039]; transmembrane receptor protein tyrosine kinase activity [GO:0004714]	0.833333	0.2	1.16667	-	0.833333	0.2	1.16667	-	3.40034	2.80227	3.29024	-
P09619	sp|P09619|PGFRB_HUMAN	PGFRB_HUMAN	Platelet-derived growth factor receptor beta (PDGF-R-beta) (PDGFR-beta) (EC 2.7.10.1) (Beta platelet-derived growth factor receptor) (Beta-type platelet-derived growth factor receptor) (CD140 antigen-like family member B) (Platelet-derived growth factor receptor 1) (PDGFR-1) (CD antigen CD140b)	PDGFRB PDGFR PDGFR1	apical plasma membrane [GO:0016324]; cell surface [GO:0009986]; cytoplasm [GO:0005737]; cytoplasmic vesicle [GO:0031410]; focal adhesion [GO:0005925]; Golgi apparatus [GO:0005794]; intracellular membrane-bounded organelle [GO:0043231]; lysosomal lumen [GO:0043202]; membrane [GO:0016020]; nucleus [GO:0005634]; plasma membrane [GO:0005886]; receptor complex [GO:0043235]	aging [GO:0007568]; angiogenesis [GO:0001525]; aorta morphogenesis [GO:0035909]; cardiac myofibril assembly [GO:0055003]; cell chemotaxis [GO:0060326]; cell migration [GO:0016477]; cell migration involved in coronary angiogenesis [GO:0060981]; cell migration involved in vasculogenesis [GO:0035441]; glycosaminoglycan biosynthetic process [GO:0006024]; inner ear development [GO:0048839]; lung growt…	ATP binding [GO:0005524]; enzyme binding [GO:0019899]; growth factor binding [GO:0019838]; phosphatidylinositol 3-kinase binding [GO:0043548]; platelet activating factor receptor activity [GO:0004992]; platelet-derived growth factor beta-receptor activity [GO:0005019]; platelet-derived growth factor binding [GO:0048407]; platelet-derived growth factor receptor activity [GO:0005017]; platelet-deri…	2.33333	2.6	2.16667	2	4.16667	2.6	2	1.875	4.37506	3.97057	3.4196	3.44831
P17948	sp|P17948|VGFR1_HUMAN	VGFR1_HUMAN	Vascular endothelial growth factor receptor 1 (VEGFR-1) (EC 2.7.10.1) (Fms-like tyrosine kinase 1) (FLT-1) (Tyrosine-protein kinase FRT) (Tyrosine-protein kinase receptor FLT) (FLT) (Vascular permeability factor receptor)	FLT1 FLT FRT VEGFR1	actin cytoskeleton [GO:0015629]; endosome [GO:0005768]; extracellular space [GO:0005615]; focal adhesion [GO:0005925]; plasma membrane [GO:0005886]; receptor complex [GO:0043235]	angiogenesis [GO:0001525]; blood vessel morphogenesis [GO:0048514]; cell migration [GO:0016477]; cellular response to vascular endothelial growth factor stimulus [GO:0035924]; embryonic morphogenesis [GO:0048598]; hematopoietic progenitor cell differentiation [GO:0002244]; hyaloid vascular plexus regression [GO:1990384]; monocyte chemotaxis [GO:0002548]; negative regulation of vascular endothelia…	ATP binding [GO:0005524]; growth factor binding [GO:0019838]; placental growth factor receptor activity [GO:0036332]; transmembrane receptor protein tyrosine kinase activity [GO:0004714]; vascular endothelial growth factor receptor activity [GO:0005021]	0.166667	-	0.5	0.5	0.166667	-	0.5	0.5	2.20719	-	4.09244	2.35115
P35968	sp|P35968|VGFR2_HUMAN	VGFR2_HUMAN	Vascular endothelial growth factor receptor 2 (VEGFR-2) (EC 2.7.10.1) (Fetal liver kinase 1) (FLK-1) (Kinase insert domain receptor) (KDR) (Protein-tyrosine kinase receptor flk-1) (CD antigen CD309)	KDR FLK1 VEGFR2	anchoring junction [GO:0070161]; cell junction [GO:0030054]; early endosome [GO:0005769]; endoplasmic reticulum [GO:0005783]; endosome [GO:0005768]; external side of plasma membrane [GO:0009897]; extracellular region [GO:0005576]; Golgi apparatus [GO:0005794]; membrane raft [GO:0045121]; nucleus [GO:0005634]; plasma membrane [GO:0005886]; receptor complex [GO:0043235]; sorting endosome [GO:009744…	angiogenesis [GO:0001525]; blood vessel endothelial cell differentiation [GO:0060837]; branching involved in blood vessel morphogenesis [GO:0001569]; calcium ion homeostasis [GO:0055074]; calcium-mediated signaling using intracellular calcium source [GO:0035584]; cell fate commitment [GO:0045165]; cell migration [GO:0016477]; cell migration involved in sprouting angiogenesis [GO:0002042]; cellula…	ATP binding [GO:0005524]; cadherin binding [GO:0045296]; coreceptor activity [GO:0015026]; growth factor binding [GO:0019838]; Hsp90 protein binding [GO:0051879]; identical protein binding [GO:0042802]; integrin binding [GO:0005178]; protein tyrosine kinase activity [GO:0004713]; transmembrane receptor protein tyrosine kinase activity [GO:0004714]; vascular endothelial growth factor binding [GO:0…	-	-	-	0.25	-	-	-	0.25	-	-	-	1.96944
Q16832	sp|Q16832|DDR2_HUMAN	DDR2_HUMAN	Discoidin domain-containing receptor 2 (Discoidin domain receptor 2) (EC 2.7.10.1) (CD167 antigen-like family member B) (Discoidin domain-containing receptor tyrosine kinase 2) (Neurotrophic tyrosine kinase, receptor-related 3) (Receptor protein-tyrosine kinase TKT) (Tyrosine-protein kinase TYRO10) (CD antigen CD167b)	DDR2 NTRKR3 TKT TYRO10	actin cytoskeleton [GO:0015629]; apical plasma membrane [GO:0016324]; focal adhesion [GO:0005925]; plasma membrane [GO:0005886]; receptor complex [GO:0043235]	biomineral tissue development [GO:0031214]; cell adhesion [GO:0007155]; cellular response to angiotensin [GO:1904385]; cellular response to hypoxia [GO:0071456]; cellular response to transforming growth factor beta stimulus [GO:0071560]; chondrocyte proliferation [GO:0035988]; collagen fibril organization [GO:0030199]; collagen-activated tyrosine kinase receptor signaling pathway [GO:0038063]; en…	ATP binding [GO:0005524]; collagen binding [GO:0005518]; protein tyrosine kinase collagen receptor activity [GO:0038062]; transmembrane receptor protein tyrosine kinase activity [GO:0004714]	0.166667	0.6	1.16667	-	0.166667	0.6	1.16667	-	3.00256	3.34079	3.18849	-
Q08345	sp|Q08345|DDR1_HUMAN	DDR1_HUMAN	Epithelial discoidin domain-containing receptor 1 (Epithelial discoidin domain receptor 1) (EC 2.7.10.1) (CD167 antigen-like family member A) (Cell adhesion kinase) (Discoidin receptor tyrosine kinase) (HGK2) (Mammary carcinoma kinase 10) (MCK-10) (Protein-tyrosine kinase 3A) (Protein-tyrosine kinase RTK-6) (TRK E) (Tyrosine kinase DDR) (Tyrosine-protein kinase CAK) (CD antigen CD167a)	DDR1 CAK EDDR1 NEP NTRK4 PTK3A RTK6 TRKE	extracellular exosome [GO:0070062]; extracellular space [GO:0005615]; plasma membrane [GO:0005886]; receptor complex [GO:0043235]	axon development [GO:0061564]; branching involved in mammary gland duct morphogenesis [GO:0060444]; cell adhesion [GO:0007155]; cell population proliferation [GO:0008283]; collagen-activated tyrosine kinase receptor signaling pathway [GO:0038063]; ear development [GO:0043583]; embryo implantation [GO:0007566]; lactation [GO:0007595]; mammary gland alveolus development [GO:0060749]; negative regul…	ATP binding [GO:0005524]; collagen binding [GO:0005518]; metal ion binding [GO:0046872]; protein tyrosine kinase collagen receptor activity [GO:0038062]; transmembrane receptor protein tyrosine kinase activity [GO:0004714]	2	0.6	2.16667	0.125	2	0.6	2.16667	-	3.50113	3.37915	3.67477	1.54713
P21709	sp|P21709|EPHA1_HUMAN	EPHA1_HUMAN	Ephrin type-A receptor 1 (hEpha1) (EC 2.7.10.1) (EPH tyrosine kinase) (EPH tyrosine kinase 1) (Erythropoietin-producing hepatoma receptor) (Tyrosine-protein kinase receptor EPH)	EPHA1 EPH EPHT EPHT1	neuron projection [GO:0043005]; plasma membrane [GO:0005886]; receptor complex [GO:0043235]	activation of GTPase activity [GO:0090630]; angiogenesis [GO:0001525]; axon guidance [GO:0007411]; cell surface receptor signaling pathway [GO:0007166]; negative regulation of cell migration [GO:0030336]; negative regulation of protein kinase activity [GO:0006469]; peptidyl-tyrosine phosphorylation [GO:0018108]; positive regulation of angiogenesis [GO:0045766]; positive regulation of cell migrati…	ATP binding [GO:0005524]; fibronectin binding [GO:0001968]; protein kinase activity [GO:0004672]; protein kinase binding [GO:0019901]; transmembrane receptor protein tyrosine kinase activity [GO:0004714]; transmembrane-ephrin receptor activity [GO:0005005]	-	0.2	-	4.25	-	0.2	-	4.25	-	2.77679	-	3.96617
P29317	sp|P29317|EPHA2_HUMAN;sp|Q06187|BTK_HUMAN;sp|P29322|EPHA8_HUMAN	EPHA2_HUMAN	Ephrin type-A receptor 2 (EC 2.7.10.1) (Epithelial cell kinase) (Tyrosine-protein kinase receptor ECK)	EPHA2 ECK	cell surface [GO:0009986]; focal adhesion [GO:0005925]; lamellipodium [GO:0030027]; lamellipodium membrane [GO:0031258]; leading edge membrane [GO:0031256]; neuron projection [GO:0043005]; plasma membrane [GO:0005886]; receptor complex [GO:0043235]; ruffle membrane [GO:0032587]; tight junction [GO:0070160]	activation of GTPase activity [GO:0090630]; axial mesoderm formation [GO:0048320]; axon guidance [GO:0007411]; blood vessel endothelial cell proliferation involved in sprouting angiogenesis [GO:0002043]; bone remodeling [GO:0046849]; branching involved in mammary gland duct morphogenesis [GO:0060444]; cAMP metabolic process [GO:0046058]; cell adhesion [GO:0007155]; cell chemotaxis [GO:0060326]; c…	ATP binding [GO:0005524]; cadherin binding [GO:0045296]; growth factor binding [GO:0019838]; molecular function activator activity [GO:0140677]; transmembrane receptor protein tyrosine kinase activity [GO:0004714]; transmembrane-ephrin receptor activity [GO:0005005]; virus receptor activity [GO:0001618]	13.6667	18.6	8	3	16.5	29.2	10.5	2.75	4.87077	5.25638	4.52559	3.47233
P54764	sp|P54764|EPHA4_HUMAN	EPHA4_HUMAN	Ephrin type-A receptor 4 (EC 2.7.10.1) (EPH-like kinase 8) (EK8) (hEK8) (Tyrosine-protein kinase TYRO1) (Tyrosine-protein kinase receptor SEK)	EPHA4 HEK8 SEK TYRO1	adherens junction [GO:0005912]; axon [GO:0030424]; axon terminus [GO:0043679]; axonal growth cone [GO:0044295]; cell surface [GO:0009986]; cytoplasm [GO:0005737]; dendrite [GO:0030425]; dendritic shaft [GO:0043198]; dendritic spine [GO:0043197]; early endosome membrane [GO:0031901]; endoplasmic reticulum [GO:0005783]; filopodium [GO:0030175]; glutamatergic synapse [GO:0098978]; Golgi apparatus [G…	adherens junction organization [GO:0034332]; adult walking behavior [GO:0007628]; axon guidance [GO:0007411]; cell adhesion [GO:0007155]; cellular response to amyloid-beta [GO:1904646]; cochlea development [GO:0090102]; corticospinal tract morphogenesis [GO:0021957]; ephrin receptor signaling pathway [GO:0048013]; fasciculation of motor neuron axon [GO:0097156]; fasciculation of sensory neuron ax…	amyloid-beta binding [GO:0001540]; ATP binding [GO:0005524]; DH domain binding [GO:0097161]; ephrin receptor binding [GO:0046875]; GPI-linked ephrin receptor activity [GO:0005004]; identical protein binding [GO:0042802]; kinase activity [GO:0016301]; PH domain binding [GO:0042731]; protein kinase activity [GO:0004672]; protein tyrosine kinase binding [GO:1990782]; transmembrane receptor protein t…	0.833333	-	1	0.375	0.833333	-	1.5	0.375	2.78943	-	2.93876	2.23177
P29323	sp|P29323|EPHB2_HUMAN	EPHB2_HUMAN	Ephrin type-B receptor 2 (EC 2.7.10.1) (Developmentally-regulated Eph-related tyrosine kinase) (ELK-related tyrosine kinase) (EPH tyrosine kinase 3) (EPH-like kinase 5) (EK5) (hEK5) (Renal carcinoma antigen NY-REN-47) (Tyrosine-protein kinase TYRO5) (Tyrosine-protein kinase receptor EPH-3) [Cleaved into: EphB2/CTF1; EphB2/CTF2]	EPHB2 DRT EPHT3 EPTH3 ERK HEK5 TYRO5	axon [GO:0030424]; cell surface [GO:0009986]; cytosol [GO:0005829]; dendrite [GO:0030425]; dendritic spine [GO:0043197]; extracellular region [GO:0005576]; glutamatergic synapse [GO:0098978]; Golgi apparatus [GO:0005794]; hippocampal mossy fiber to CA3 synapse [GO:0098686]; neuron projection [GO:0043005]; neuronal cell body [GO:0043025]; nucleoplasm [GO:0005654]; plasma membrane [GO:0005886]; pos…	angiogenesis [GO:0001525]; axon guidance [GO:0007411]; axonal fasciculation [GO:0007413]; B cell activation [GO:0042113]; camera-type eye morphogenesis [GO:0048593]; cellular response to amyloid-beta [GO:1904646]; cellular response to lipopolysaccharide [GO:0071222]; central nervous system projection neuron axonogenesis [GO:0021952]; commissural neuron axon guidance [GO:0071679]; corpus callosum …	amyloid-beta binding [GO:0001540]; ATP binding [GO:0005524]; axon guidance receptor activity [GO:0008046]; identical protein binding [GO:0042802]; protein tyrosine kinase activity [GO:0004713]; protein-containing complex binding [GO:0044877]; signaling receptor binding [GO:0005102]; transmembrane receptor protein tyrosine kinase activity [GO:0004714]; transmembrane-ephrin receptor activity [GO:00…	1.83333	0.6	0.333333	0.375	1.33333	0.6	0.333333	0.25	3.5773	2.73042	2.07784	2.49178
P54753	sp|P54753|EPHB3_HUMAN	EPHB3_HUMAN	Ephrin type-B receptor 3 (EC 2.7.10.1) (EPH-like tyrosine kinase 2) (EPH-like kinase 2) (Embryonic kinase 2) (EK2) (hEK2) (Tyrosine-protein kinase TYRO6)	EPHB3 ETK2 HEK2 TYRO6	cytosol [GO:0005829]; dendrite [GO:0030425]; extracellular region [GO:0005576]; neuron projection [GO:0043005]; plasma membrane [GO:0005886]; receptor complex [GO:0043235]	angiogenesis [GO:0001525]; axon guidance [GO:0007411]; axonal fasciculation [GO:0007413]; cell migration [GO:0016477]; central nervous system projection neuron axonogenesis [GO:0021952]; corpus callosum development [GO:0022038]; dendritic spine development [GO:0060996]; dendritic spine morphogenesis [GO:0060997]; digestive tract morphogenesis [GO:0048546]; ephrin receptor signaling pathway [GO:00…	ATP binding [GO:0005524]; axon guidance receptor activity [GO:0008046]; ephrin receptor activity [GO:0005003]; transmembrane receptor protein tyrosine kinase activity [GO:0004714]; transmembrane-ephrin receptor activity [GO:0005005]	0.5	0.4	0.666667	0.125	0.333333	0.4	0.666667	0.125	3.24958	3.09431	1.90101	2.36568
P54760	sp|P54760|EPHB4_HUMAN;sp|P54756|EPHA5_HUMAN	EPHB4_HUMAN	Ephrin type-B receptor 4 (EC 2.7.10.1) (Hepatoma transmembrane kinase) (Tyrosine-protein kinase TYRO11)	EPHB4 HTK MYK1 TYRO11	cytosol [GO:0005829]; extracellular exosome [GO:0070062]; extracellular region [GO:0005576]; neuron projection [GO:0043005]; plasma membrane [GO:0005886]; receptor complex [GO:0043235]	angiogenesis [GO:0001525]; axon guidance [GO:0007411]; cell adhesion [GO:0007155]; cell migration involved in sprouting angiogenesis [GO:0002042]; ephrin receptor signaling pathway [GO:0048013]; heart morphogenesis [GO:0003007]; positive regulation of kinase activity [GO:0033674]; protein autophosphorylation [GO:0046777]; transmembrane receptor protein tyrosine kinase signaling pathway [GO:000716…	ATP binding [GO:0005524]; ephrin receptor activity [GO:0005003]; transmembrane receptor protein tyrosine kinase activity [GO:0004714]; transmembrane-ephrin receptor activity [GO:0005005]	1.33333	1.2	1.5	3.25	1.16667	1	1.5	3.25	3.1304	3.28625	3.2523	3.99375
P52797	sp|P52797|EFNA3_HUMAN	EFNA3_HUMAN	Ephrin-A3 (EFL-2) (EHK1 ligand) (EHK1-L) (EPH-related receptor tyrosine kinase ligand 3) (LERK-3)	EFNA3 EFL2 EPLG3 LERK3	plasma membrane [GO:0005886]	axon guidance [GO:0007411]; cell-cell signaling [GO:0007267]; ephrin receptor signaling pathway [GO:0048013]; negative regulation of angiogenesis [GO:0016525]; positive regulation of aspartic-type endopeptidase activity involved in amyloid precursor protein catabolic process [GO:1902961]; regulation of neuron differentiation [GO:0045664]	ephrin receptor binding [GO:0046875]; transmembrane-ephrin receptor activity [GO:0005005]	0.166667	-	-	-	0.166667	-	-	-	3.24582	-	-	-
P52798	sp|P52798|EFNA4_HUMAN	EFNA4_HUMAN	Ephrin-A4 (EPH-related receptor tyrosine kinase ligand 4) (LERK-4)	EFNA4 EPLG4 LERK4	extracellular region [GO:0005576]; plasma membrane [GO:0005886]	axon guidance [GO:0007411]; cell-cell signaling [GO:0007267]; ephrin receptor signaling pathway [GO:0048013]	ephrin receptor binding [GO:0046875]; transmembrane-ephrin receptor activity [GO:0005005]	-	0.4	-	0.125	-	0.4	-	0.125	-	4.01732	-	2.24326
Q15768	sp|Q15768|EFNB3_HUMAN	EFNB3_HUMAN	Ephrin-B3 (EPH-related receptor transmembrane ligand ELK-L3) (EPH-related receptor tyrosine kinase ligand 8) (LERK-8)	EFNB3 EPLG8 LERK8	glutamatergic synapse [GO:0098978]; hippocampal mossy fiber to CA3 synapse [GO:0098686]; plasma membrane [GO:0005886]; postsynaptic density membrane [GO:0098839]; presynaptic membrane [GO:0042734]	adult walking behavior [GO:0007628]; axon choice point recognition [GO:0016198]; axon guidance [GO:0007411]; cell-cell signaling [GO:0007267]; ephrin receptor signaling pathway [GO:0048013]; negative regulation of axonogenesis [GO:0050771]; nervous system development [GO:0007399]; positive regulation of presynapse assembly [GO:1905608]; positive regulation of synaptic transmission [GO:0050806]; T…	ephrin receptor binding [GO:0046875]; transmembrane-ephrin receptor activity [GO:0005005]; virus receptor activity [GO:0001618]	0.166667	0.2	2.83333	-	0.166667	0.2	3.16667	-	2.99575	-	4.33916	-
Q9UP38	sp|Q9UP38|FZD1_HUMAN	FZD1_HUMAN	Frizzled-1 (Fz-1) (hFz1) (FzE1)	FZD1	cell surface [GO:0009986]; focal adhesion [GO:0005925]; membrane [GO:0016020]; plasma membrane [GO:0005886]; Wnt signalosome [GO:1990909]	astrocyte-dopaminergic neuron signaling [GO:0036520]; autocrine signaling [GO:0035425]; canonical Wnt signaling pathway [GO:0060070]; canonical Wnt signaling pathway involved in mesenchymal stem cell differentiation [GO:0044338]; canonical Wnt signaling pathway involved in osteoblast differentiation [GO:0044339]; cell-cell signaling [GO:0007267]; endothelial cell differentiation [GO:0045446]; har…	frizzled binding [GO:0005109]; G protein-coupled receptor activity [GO:0004930]; PDZ domain binding [GO:0030165]; signaling receptor binding [GO:0005102]; Wnt receptor activity [GO:0042813]; Wnt-protein binding [GO:0017147]	0.333333	1.6	1	-	0.166667	1.6	1.16667	-	3.38303	4.19326	3.58712	-
Q14332	sp|Q14332|FZD2_HUMAN	FZD2_HUMAN	Frizzled-2 (Fz-2) (hFz2) (FzE2)	FZD2	clathrin-coated endocytic vesicle membrane [GO:0030669]; cytoplasm [GO:0005737]; focal adhesion [GO:0005925]; membrane [GO:0016020]; plasma membrane [GO:0005886]	canonical Wnt signaling pathway [GO:0060070]; cochlea morphogenesis [GO:0090103]; endothelial cell differentiation [GO:0045446]; hard palate development [GO:0060022]; inner ear receptor cell development [GO:0060119]; membranous septum morphogenesis [GO:0003149]; muscular septum morphogenesis [GO:0003150]; neuron differentiation [GO:0030182]; outflow tract morphogenesis [GO:0003151]; planar cell p…	G protein-coupled receptor activity [GO:0004930]; PDZ domain binding [GO:0030165]; Wnt receptor activity [GO:0042813]; Wnt-protein binding [GO:0017147]	3	3.2	3.83333	1.625	4.33333	5.2	6.66667	1.625	4.33368	4.71292	4.4027	3.72439
Q9NPG1	sp|Q9NPG1|FZD3_HUMAN	FZD3_HUMAN	Frizzled-3 (Fz-3) (hFz3)	FZD3	apical plasma membrane [GO:0016324]; axon [GO:0030424]; cell surface [GO:0009986]; cytoplasm [GO:0005737]; dendrite [GO:0030425]; filopodium tip [GO:0032433]; lateral plasma membrane [GO:0016328]; membrane [GO:0016020]; neuronal cell body [GO:0043025]; plasma membrane [GO:0005886]; presynaptic active zone [GO:0048786]	canonical Wnt signaling pathway [GO:0060070]; cell proliferation in midbrain [GO:0033278]; commissural neuron axon guidance [GO:0071679]; dopaminergic neuron axon guidance [GO:0036514]; establishment of planar polarity [GO:0001736]; hair follicle development [GO:0001942]; inner ear morphogenesis [GO:0042472]; midbrain morphogenesis [GO:1904693]; motor neuron migration [GO:0097475]; negative regul…	G protein-coupled receptor activity [GO:0004930]; PDZ domain binding [GO:0030165]; Wnt receptor activity [GO:0042813]; Wnt-protein binding [GO:0017147]	0.666667	-	0.5	0.125	0.5	-	0.5	0.125	3.29232	-	2.8363	2.17586
O60353	sp|O60353|FZD6_HUMAN	FZD6_HUMAN	Frizzled-6 (Fz-6) (hFz6)	FZD6	apical plasma membrane [GO:0016324]; apicolateral plasma membrane [GO:0016327]; cell surface [GO:0009986]; cytoplasmic vesicle membrane [GO:0030659]; endoplasmic reticulum membrane [GO:0005789]; membrane [GO:0016020]; plasma membrane [GO:0005886]	canonical Wnt signaling pathway [GO:0060070]; cell proliferation in midbrain [GO:0033278]; embryonic nail plate morphogenesis [GO:0035880]; establishment of body hair planar orientation [GO:0048105]; hair follicle development [GO:0001942]; inner ear morphogenesis [GO:0042472]; midbrain morphogenesis [GO:1904693]; negative regulation of canonical Wnt signaling pathway [GO:0090090]; negative regula…	G protein-coupled receptor activity [GO:0004930]; ubiquitin protein ligase binding [GO:0031625]; Wnt receptor activity [GO:0042813]; Wnt-protein binding [GO:0017147]	0.833333	1.2	4	-	0.833333	1	3.16667	-	3.03014	3.86669	3.65598	-
O75084	sp|O75084|FZD7_HUMAN	FZD7_HUMAN	Frizzled-7 (Fz-7) (hFz7) (FzE3)	FZD7	intracellular membrane-bounded organelle [GO:0043231]; membrane [GO:0016020]; plasma membrane [GO:0005886]; recycling endosome membrane [GO:0055038]	canonical Wnt signaling pathway [GO:0060070]; cellular response to retinoic acid [GO:0071300]; mesenchymal to epithelial transition [GO:0060231]; negative regulation of cardiac muscle cell differentiation [GO:2000726]; negative regulation of cell-substrate adhesion [GO:0010812]; negative regulation of ectodermal cell fate specification [GO:0042666]; neuron differentiation [GO:0030182]; non-canoni…	frizzled binding [GO:0005109]; G protein-coupled receptor activity [GO:0004930]; PDZ domain binding [GO:0030165]; phosphatidylinositol-4,5-bisphosphate binding [GO:0005546]; Wnt receptor activity [GO:0042813]; Wnt-protein binding [GO:0017147]	0.333333	0.4	1.16667	0.5	0.333333	0.4	1.16667	0.375	2.82143	3.46008	3.37047	3.18556
Q01973	sp|Q01973|ROR1_HUMAN	ROR1_HUMAN	Inactive tyrosine-protein kinase transmembrane receptor ROR1 (Neurotrophic tyrosine kinase, receptor-related 1)	ROR1 NTRKR1	axon terminus [GO:0043679]; cell surface [GO:0009986]; cytoplasm [GO:0005737]; plasma membrane [GO:0005886]; receptor complex [GO:0043235]; stress fiber [GO:0001725]	astrocyte development [GO:0014002]; inner ear development [GO:0048839]; positive regulation of I-kappaB kinase/NF-kappaB signaling [GO:0043123]; positive regulation of kinase activity [GO:0033674]; positive regulation of neuron projection development [GO:0010976]; positive regulation of NF-kappaB transcription factor activity [GO:0051092]; positive regulation of phosphatidylinositol 3-kinase sign…	ATP binding [GO:0005524]; coreceptor activity involved in Wnt signaling pathway, planar cell polarity pathway [GO:1904929]; transmembrane receptor protein tyrosine kinase activity [GO:0004714]; Wnt receptor activity [GO:0042813]; Wnt-protein binding [GO:0017147]	0.166667	0.4	2.33333	3.625	0.166667	0.4	2.83333	4.125	2.2177	2.79194	3.29998	3.85368
Q01974	sp|Q01974|ROR2_HUMAN	ROR2_HUMAN	Tyrosine-protein kinase transmembrane receptor ROR2 (EC 2.7.10.1) (Neurotrophic tyrosine kinase, receptor-related 2)	ROR2 NTRKR2	cell surface [GO:0009986]; clathrin-coated endocytic vesicle membrane [GO:0030669]; dendrite [GO:0030425]; glutamatergic synapse [GO:0098978]; microtubule [GO:0005874]; neuronal cell body [GO:0043025]; plasma membrane [GO:0005886]; postsynapse [GO:0098794]; receptor complex [GO:0043235]	astrocyte development [GO:0014002]; bone mineralization [GO:0030282]; macrophage migration [GO:1905517]; male genitalia development [GO:0030539]; positive regulation of cell migration [GO:0030335]; positive regulation of JUN kinase activity [GO:0043507]; positive regulation of kinase activity [GO:0033674]; positive regulation of macrophage differentiation [GO:0045651]; positive regulation of neur…	ATP binding [GO:0005524]; coreceptor activity involved in Wnt signaling pathway, planar cell polarity pathway [GO:1904929]; metal ion binding [GO:0046872]; mitogen-activated protein kinase kinase kinase binding [GO:0031435]; transmembrane receptor protein tyrosine kinase activity [GO:0004714]; Wnt-protein binding [GO:0017147]	0.166667	0.4	-	0.75	0.166667	0.4	-	0.875	2.02301	2.50721	-	2.47894
O75096	sp|O75096|LRP4_HUMAN	LRP4_HUMAN	Low-density lipoprotein receptor-related protein 4 (LRP-4) (Multiple epidermal growth factor-like domains 7)	LRP4 KIAA0816 LRP10 MEGF7	cell surface [GO:0009986]; dendrite [GO:0030425]; neuromuscular junction [GO:0031594]; neuronal cell body [GO:0043025]; plasma membrane [GO:0005886]; plasma membrane raft [GO:0044853]; postsynaptic density [GO:0014069]; synaptic membrane [GO:0097060]	amyloid-beta clearance by cellular catabolic process [GO:0150094]; dendrite morphogenesis [GO:0048813]; dorsal/ventral pattern formation [GO:0009953]; embryonic digit morphogenesis [GO:0042733]; endocytosis [GO:0006897]; generation of neurons [GO:0048699]; hair follicle development [GO:0001942]; kidney development [GO:0001822]; limb development [GO:0060173]; negative regulation of axonogenesis [G…	apolipoprotein binding [GO:0034185]; calcium ion binding [GO:0005509]; protein homodimerization activity [GO:0042803]; receptor tyrosine kinase binding [GO:0030971]; scaffold protein binding [GO:0097110]	0.333333	-	0.166667	1.375	0.333333	-	0.166667	1.375	1.66349	-	1.11701	2.87466
O75581	sp|O75581|LRP6_HUMAN;sp|O75197|LRP5_HUMAN	LRP6_HUMAN	Low-density lipoprotein receptor-related protein 6 (LRP-6)	LRP6	cell surface [GO:0009986]; cytoplasmic vesicle [GO:0031410]; early endosome membrane [GO:0031901]; endoplasmic reticulum [GO:0005783]; extracellular region [GO:0005576]; membrane raft [GO:0045121]; neuronal cell body [GO:0043025]; plasma membrane [GO:0005886]; synapse [GO:0045202]; Wnt signalosome [GO:1990909]; Wnt-Frizzled-LRP5/6 complex [GO:1990851]	canonical Wnt signaling pathway [GO:0060070]; canonical Wnt signaling pathway involved in neural crest cell differentiation [GO:0044335]; canonical Wnt signaling pathway involved in regulation of cell proliferation [GO:0044340]; cell-cell adhesion [GO:0098609]; cellular response to cholesterol [GO:0071397]; chemical synaptic transmission [GO:0007268]; dopaminergic neuron differentiation [GO:00715…	coreceptor activity involved in canonical Wnt signaling pathway [GO:1904928]; coreceptor activity involved in Wnt signaling pathway [GO:0071936]; frizzled binding [GO:0005109]; identical protein binding [GO:0042802]; kinase inhibitor activity [GO:0019210]; low-density lipoprotein particle receptor activity [GO:0005041]; protein homodimerization activity [GO:0042803]; signaling receptor binding [G…	2.33333	3	0.833333	1.375	2.16667	2.8	0.833333	1.375	3.16253	3.87578	2.75846	3.03126
Q14114	sp|Q14114|LRP8_HUMAN	LRP8_HUMAN	Low-density lipoprotein receptor-related protein 8 (LRP-8) (Apolipoprotein E receptor 2)	LRP8 APOER2	axon [GO:0030424]; caveola [GO:0005901]; cell surface [GO:0009986]; dendrite [GO:0030425]; extracellular space [GO:0005615]; membrane [GO:0016020]; microtubule associated complex [GO:0005875]; neuronal cell body [GO:0043025]; plasma membrane [GO:0005886]; postsynaptic density [GO:0014069]; receptor complex [GO:0043235]	ammon gyrus development [GO:0021541]; cellular response to cholesterol [GO:0071397]; cellular response to growth factor stimulus [GO:0071363]; chemical synaptic transmission [GO:0007268]; cytokine-mediated signaling pathway [GO:0019221]; dendrite morphogenesis [GO:0048813]; endocytosis [GO:0006897]; layer formation in cerebral cortex [GO:0021819]; lipid metabolic process [GO:0006629]; modulation …	amyloid-beta binding [GO:0001540]; apolipoprotein binding [GO:0034185]; calcium ion binding [GO:0005509]; calcium-dependent protein binding [GO:0048306]; cargo receptor activity [GO:0038024]; high-density lipoprotein particle binding [GO:0008035]; kinesin binding [GO:0019894]; low-density lipoprotein particle receptor activity [GO:0005041]; protein N-terminus binding [GO:0047485]; reelin receptor…	0.333333	1	0.166667	1.875	0.333333	1	0.166667	2	2.96181	4.03213	3.41465	3.42674
Cytokin receptors and closly related
P36894	sp|P36894|BMR1A_HUMAN;sp|O00238|BMR1B_HUMAN	BMR1A_HUMAN	Bone morphogenetic protein receptor type-1A (BMP type-1A receptor) (BMPR-1A) (EC 2.7.11.30) (Activin receptor-like kinase 3) (ALK-3) (Serine/threonine-protein kinase receptor R5) (SKR5) (CD antigen CD292)	BMPR1A ACVRLK3 ALK3	dendrite [GO:0030425]; external side of plasma membrane [GO:0009897]; HFE-transferrin receptor complex [GO:1990712]; membrane [GO:0016020]; neuronal cell body [GO:0043025]; plasma membrane [GO:0005886]; receptor complex [GO:0043235]	angiogenesis [GO:0001525]; atrioventricular node cell development [GO:0060928]; atrioventricular valve development [GO:0003171]; BMP signaling pathway [GO:0030509]; BMP signaling pathway involved in heart development [GO:0061312]; cardiac conduction system development [GO:0003161]; cardiac right ventricle morphogenesis [GO:0003215]; cellular response to BMP stimulus [GO:0071773]; cellular respons…	ATP binding [GO:0005524]; BMP binding [GO:0036122]; BMP receptor activity [GO:0098821]; metal ion binding [GO:0046872]; phosphatase activator activity [GO:0019211]; protein homodimerization activity [GO:0042803]; protein serine/threonine kinase activator activity [GO:0043539]; protein serine/threonine kinase activity [GO:0004674]; SMAD binding [GO:0046332]; transforming growth factor beta recepto…	0.166667	-	0.5	1.25	0.166667	-	0.5	1.5	2.61675	-	2.71711	3.38791
Q13873	sp|Q13873|BMPR2_HUMAN	BMPR2_HUMAN	Bone morphogenetic protein receptor type-2 (BMP type-2 receptor) (BMPR-2) (EC 2.7.11.30) (Bone morphogenetic protein receptor type II) (BMP type II receptor) (BMPR-II)	BMPR2 PPH1	adherens junction [GO:0005912]; axon [GO:0030424]; cell body [GO:0044297]; cell surface [GO:0009986]; clathrin-coated pit [GO:0005905]; dendrite [GO:0030425]; extracellular space [GO:0005615]; nucleoplasm [GO:0005654]; plasma membrane [GO:0005886]; postsynaptic density [GO:0014069]; receptor complex [GO:0043235]	anterior/posterior pattern specification [GO:0009952]; aortic valve development [GO:0003176]; artery development [GO:0060840]; atrial septum morphogenesis [GO:0060413]; blood vessel development [GO:0001568]; blood vessel remodeling [GO:0001974]; BMP signaling pathway [GO:0030509]; cellular response to BMP stimulus [GO:0071773]; cellular response to growth factor stimulus [GO:0071363]; cellular re…	activin receptor activity, type II [GO:0016362]; ATP binding [GO:0005524]; BMP binding [GO:0036122]; BMP receptor activity [GO:0098821]; cadherin binding [GO:0045296]; metal ion binding [GO:0046872]; phosphatase activator activity [GO:0019211]; protein serine/threonine kinase activator activity [GO:0043539]; protein serine/threonine kinase activity [GO:0004674]; protein tyrosine kinase binding [G…	2.33333	-	0.5	-	2.66667	-	0.5	-	3.52646	-	2.33822	-
P15260	sp|P15260|INGR1_HUMAN	INGR1_HUMAN	Interferon gamma receptor 1 (IFN-gamma receptor 1) (IFN-gamma-R1) (CDw119) (Interferon gamma receptor alpha-chain) (IFN-gamma-R-alpha) (CD antigen CD119)	IFNGR1	plasma membrane [GO:0005886]	astrocyte activation [GO:0048143]; cellular response to virus [GO:0098586]; cytokine-mediated signaling pathway [GO:0019221]; microglial cell activation [GO:0001774]; negative regulation of amyloid-beta clearance [GO:1900222]; positive regulation of amyloid-beta formation [GO:1902004]; positive regulation of gene expression [GO:0010628]; positive regulation of tumor necrosis factor production [GO…	cytokine binding [GO:0019955]; cytokine receptor activity [GO:0004896]; type II interferon receptor activity [GO:0004906]	0.666667	0.4	0.833333	0.125	0.666667	0.4	0.666667	0.125	3.10635	3.03834	3.21935	2.38452
Q9BYX4	sp|Q9BYX4|IFIH1_HUMAN	IFIH1_HUMAN	Interferon-induced helicase C domain-containing protein 1 (EC 3.6.4.13) (Clinically amyopathic dermatomyositis autoantigen 140 kDa) (CADM-140 autoantigen) (Helicase with 2 CARD domains) (Helicard) (Interferon-induced with helicase C domain protein 1) (Melanoma differentiation-associated protein 5) (MDA-5) (Murabutide down-regulated protein) (RIG-I-like receptor 2) (RLR-2) (RNA helicase-DEAD box p…	IFIH1 MDA5 RH116	cytoplasm [GO:0005737]; cytosol [GO:0005829]; mitochondrion [GO:0005739]; nucleus [GO:0005634]	cellular response to exogenous dsRNA [GO:0071360]; cellular response to virus [GO:0098586]; cytosolic pattern recognition receptor signaling pathway [GO:0002753]; defense response to virus [GO:0051607]; detection of virus [GO:0009597]; innate immune response [GO:0045087]; MDA-5 signaling pathway [GO:0039530]; negative regulation of viral genome replication [GO:0045071]; positive regulation of int…	ATP binding [GO:0005524]; ATP hydrolysis activity [GO:0016887]; DNA binding [GO:0003677]; double-stranded RNA binding [GO:0003725]; identical protein binding [GO:0042802]; ribonucleoprotein complex binding [GO:0043021]; RNA binding [GO:0003723]; RNA helicase activity [GO:0003724]; single-stranded RNA binding [GO:0003727]; zinc ion binding [GO:0008270]	0.5	0.2	0.666667	0.5	0.666667	0.2	0.5	0.75	2.28359	2.45816	2.06485	3.85642
Q9NPH3	sp|Q9NPH3|IL1AP_HUMAN	IL1AP_HUMAN	Interleukin-1 receptor accessory protein (IL-1 receptor accessory protein) (IL-1RAcP) (EC 3.2.2.6) (Interleukin-1 receptor 3) (IL-1R-3) (IL-1R3)	IL1RAP C3orf13 IL1R3	extracellular region [GO:0005576]; glutamatergic synapse [GO:0098978]; membrane [GO:0016020]; plasma membrane [GO:0005886]	immune response [GO:0006955]; inflammatory response [GO:0006954]; innate immune response [GO:0045087]; positive regulation of interleukin-13 production [GO:0032736]; positive regulation of interleukin-4 production [GO:0032753]; positive regulation of interleukin-5 production [GO:0032754]; positive regulation of interleukin-6 production [GO:0032755]; positive regulation of NF-kappaB transcription …	interleukin-1 receptor activity [GO:0004908]; interleukin-1 receptor binding [GO:0005149]; interleukin-33 receptor activity [GO:0002114]; NAD(P)+ nucleosidase activity [GO:0050135]; NAD+ nucleotidase, cyclic ADP-ribose generating [GO:0061809]	0.666667	0.8	0.666667	0.5	0.5	1	0.5	0.625	3.54193	3.77728	3.01176	3.13802
Q96F46	sp|Q96F46|I17RA_HUMAN	I17RA_HUMAN	Interleukin-17 receptor A (IL-17 receptor A) (IL-17RA) (CDw217) (CD antigen CD217)	IL17RA IL17R	extracellular region [GO:0005576]; plasma membrane [GO:0005886]	cell surface receptor signaling pathway [GO:0007166]; defense response to fungus [GO:0050832]; fibroblast activation [GO:0072537]; granulocyte chemotaxis [GO:0071621]; inflammatory response [GO:0006954]; innate immune response [GO:0045087]; interleukin-17-mediated signaling pathway [GO:0097400]; positive regulation of chemokine (C-X-C motif) ligand 1 production [GO:2000340]; positive regulation o…	interleukin-17 receptor activity [GO:0030368]; signaling receptor binding [GO:0005102]	0.166667	0.2	0.5	0.25	0.166667	0.2	0.5	0.25	2.25269	-	2.59923	1.93724
Q8NFM7	sp|Q8NFM7|I17RD_HUMAN	I17RD_HUMAN	Interleukin-17 receptor D (IL-17 receptor D) (IL-17RD) (IL17Rhom) (Interleukin-17 receptor-like protein) (Sef homolog) (hSef)	IL17RD IL17RLM SEF UNQ6115/PRO20026	Golgi apparatus [GO:0005794]; Golgi membrane [GO:0000139]; nucleoplasm [GO:0005654]; plasma membrane [GO:0005886]	negative regulation of epithelial to mesenchymal transition [GO:0010719]; negative regulation of transforming growth factor beta receptor signaling pathway [GO:0030512]	interleukin-17 receptor activity [GO:0030368]	0.166667	-	-	0.125	0.166667	-	-	-	-	-	-	2.41716
Q6UWB1	sp|Q6UWB1|I27RA_HUMAN	I27RA_HUMAN	Interleukin-27 receptor subunit alpha (IL-27 receptor subunit alpha) (IL-27R subunit alpha) (IL-27R-alpha) (IL-27RA) (Cytokine receptor WSX-1) (Cytokine receptor-like 1) (Type I T-cell cytokine receptor) (TCCR) (ZcytoR1)	IL27RA CRL1 TCCR WSX1 UNQ296/PRO336	external side of plasma membrane [GO:0009897]; interleukin-12 receptor complex [GO:0042022]; interleukin-23 receptor complex [GO:0072536]; plasma membrane [GO:0005886]; receptor complex [GO:0043235]	cell surface receptor signaling pathway [GO:0007166]; cytokine-mediated signaling pathway [GO:0019221]; defense response to Gram-positive bacterium [GO:0050830]; immune response [GO:0006955]; negative regulation of interleukin-17 production [GO:0032700]; negative regulation of interleukin-6 production [GO:0032715]; negative regulation of neuron apoptotic process [GO:0043524]; negative regulation …	cytokine binding [GO:0019955]; cytokine receptor activity [GO:0004896]; interleukin-27 receptor activity [GO:0045509]; transmembrane signaling receptor activity [GO:0004888]	-	-	-	0.375	-	-	-	0.375	-	-	-	2.12166
P40189	sp|P40189|IL6RB_HUMAN	IL6RB_HUMAN	Interleukin-6 receptor subunit beta (IL-6 receptor subunit beta) (IL-6R subunit beta) (IL-6R-beta) (IL-6RB) (CDw130) (Interleukin-6 signal transducer) (Membrane glycoprotein 130) (gp130) (Oncostatin-M receptor subunit alpha) (CD antigen CD130)	IL6ST	ciliary neurotrophic factor receptor complex [GO:0070110]; dendrite [GO:0030425]; external side of plasma membrane [GO:0009897]; extracellular exosome [GO:0070062]; extracellular region [GO:0005576]; extracellular space [GO:0005615]; interleukin-6 receptor complex [GO:0005896]; membrane [GO:0016020]; membrane raft [GO:0045121]; neuronal cell body [GO:0043025]; oncostatin-M receptor complex [GO:00…	ciliary neurotrophic factor-mediated signaling pathway [GO:0070120]; cytokine-mediated signaling pathway [GO:0019221]; glycogen metabolic process [GO:0005977]; interleukin-27-mediated signaling pathway [GO:0070106]; interleukin-6-mediated signaling pathway [GO:0070102]; intestinal epithelial cell development [GO:0060576]; leukemia inhibitory factor signaling pathway [GO:0048861]; negative regulat…	ciliary neurotrophic factor receptor activity [GO:0004897]; ciliary neurotrophic factor receptor binding [GO:0005127]; cytokine binding [GO:0019955]; cytokine receptor activity [GO:0004896]; growth factor binding [GO:0019838]; identical protein binding [GO:0042802]; interleukin-11 binding [GO:0019970]; interleukin-11 receptor activity [GO:0004921]; interleukin-27 receptor activity [GO:0045509]; s…	0.333333	-	0.333333	-	0.166667	-	0.333333	-	2.76967	-	2.37891	-
P36897	sp|P36897|TGFR1_HUMAN;sp|Q8NER5|ACV1C_HUMAN;sp|P36896|ACV1B_HUMAN	TGFR1_HUMAN	TGF-beta receptor type-1 (TGFR-1) (EC 2.7.11.30) (Activin A receptor type II-like protein kinase of 53kD) (Activin receptor-like kinase 5) (ALK-5) (ALK5) (Serine/threonine-protein kinase receptor R4) (SKR4) (TGF-beta type I receptor) (Transforming growth factor-beta receptor type I) (TGF-beta receptor type I) (TbetaR-I)	TGFBR1 ALK5 SKR4	activin receptor complex [GO:0048179]; bicellular tight junction [GO:0005923]; cell surface [GO:0009986]; endosome [GO:0005768]; membrane [GO:0016020]; membrane raft [GO:0045121]; nucleus [GO:0005634]; plasma membrane [GO:0005886]; receptor complex [GO:0043235]; transforming growth factor beta ligand-receptor complex [GO:0070021]	activin receptor signaling pathway [GO:0032924]; angiogenesis involved in coronary vascular morphogenesis [GO:0060978]; anterior/posterior pattern specification [GO:0009952]; apoptotic process [GO:0006915]; artery morphogenesis [GO:0048844]; blastocyst development [GO:0001824]; cardiac epithelial to mesenchymal transition [GO:0060317]; cell motility [GO:0048870]; cellular response to growth facto…	activin binding [GO:0048185]; activin receptor activity, type I [GO:0016361]; ATP binding [GO:0005524]; I-SMAD binding [GO:0070411]; metal ion binding [GO:0046872]; protein kinase activity [GO:0004672]; protein serine/threonine kinase activity [GO:0004674]; SMAD binding [GO:0046332]; transforming growth factor beta binding [GO:0050431]; transforming growth factor beta receptor activity [GO:000502…	1.33333	0.2	0.333333	0.5	1.33333	0.2	0.333333	0.5	3.90387	3.25375	3.04508	2.16475
P37173	sp|P37173|TGFR2_HUMAN	TGFR2_HUMAN	TGF-beta receptor type-2 (TGFR-2) (EC 2.7.11.30) (TGF-beta type II receptor) (Transforming growth factor-beta receptor type II) (TGF-beta receptor type II) (TbetaR-II)	TGFBR2	caveola [GO:0005901]; cytosol [GO:0005829]; external side of plasma membrane [GO:0009897]; extracellular region [GO:0005576]; extracellular space [GO:0005615]; membrane [GO:0016020]; membrane raft [GO:0045121]; plasma membrane [GO:0005886]; receptor complex [GO:0043235]; transforming growth factor beta ligand-receptor complex [GO:0070021]	activation of protein kinase activity [GO:0032147]; aging [GO:0007568]; animal organ regeneration [GO:0031100]; apoptotic process [GO:0006915]; atrioventricular valve morphogenesis [GO:0003181]; blood vessel development [GO:0001568]; brain development [GO:0007420]; branching involved in blood vessel morphogenesis [GO:0001569]; bronchus morphogenesis [GO:0060434]; cardiac left ventricle morphogene…	activin binding [GO:0048185]; activin receptor activity [GO:0017002]; ATP binding [GO:0005524]; glycosaminoglycan binding [GO:0005539]; metal ion binding [GO:0046872]; mitogen-activated protein kinase kinase kinase binding [GO:0031435]; molecular adaptor activity [GO:0060090]; protein serine/threonine kinase activity [GO:0004674]; SMAD binding [GO:0046332]; transforming growth factor beta binding…	0.166667	0.2	2.5	-	0.166667	0.2	2.16667	-	2.15387	2.48317	3.6677	-
Q03167	sp|Q03167|TGBR3_HUMAN	TGBR3_HUMAN	Transforming growth factor beta receptor type 3 (TGF-beta receptor type 3) (TGFR-3) (Betaglycan) (Transforming growth factor beta receptor III) (TGF-beta receptor type III)	TGFBR3	cell surface [GO:0009986]; cytoplasm [GO:0005737]; external side of plasma membrane [GO:0009897]; extracellular exosome [GO:0070062]; extracellular matrix [GO:0031012]; extracellular space [GO:0005615]; inhibin-betaglycan-ActRII complex [GO:0034673]; plasma membrane [GO:0005886]; receptor complex [GO:0043235]	animal organ regeneration [GO:0031100]; BMP signaling pathway [GO:0030509]; cardiac epithelial to mesenchymal transition [GO:0060317]; cardiac muscle cell proliferation [GO:0060038]; cell migration [GO:0016477]; definitive erythrocyte differentiation [GO:0060318]; definitive hemopoiesis [GO:0060216]; epicardium-derived cardiac fibroblast cell development [GO:0060939]; epithelial to mesenchymal tr…	activin binding [GO:0048185]; coreceptor activity [GO:0015026]; fibroblast growth factor binding [GO:0017134]; glycosaminoglycan binding [GO:0005539]; heparin binding [GO:0008201]; PDZ domain binding [GO:0030165]; SMAD binding [GO:0046332]; transforming growth factor beta binding [GO:0050431]; transforming growth factor beta receptor activity [GO:0005024]; transforming growth factor beta receptor…	-	-	0.166667	0.25	-	-	0.166667	0.25	-	-	-	1.70039
Q14766	sp|Q14766|LTBP1_HUMAN	LTBP1_HUMAN	Latent-transforming growth factor beta-binding protein 1 (LTBP-1) (Transforming growth factor beta-1-binding protein 1) (TGF-beta1-BP-1)	LTBP1	collagen-containing extracellular matrix [GO:0062023]; endoplasmic reticulum lumen [GO:0005788]; extracellular matrix [GO:0031012]; extracellular region [GO:0005576]; microfibril [GO:0001527]; protein-containing complex [GO:0032991]	regulation of transforming growth factor beta activation [GO:1901388]; sequestering of TGFbeta in extracellular matrix [GO:0035583]	calcium ion binding [GO:0005509]; microfibril binding [GO:0050436]; transforming growth factor beta binding [GO:0050431]; transforming growth factor beta receptor activity [GO:0005024]	5.16667	10.2	23.8333	-	5.33333	12.6	43.3333	-	3.88273	4.59584	5.1037	-
Q8N2S1	sp|Q8N2S1|LTBP4_HUMAN	LTBP4_HUMAN	Latent-transforming growth factor beta-binding protein 4 (LTBP-4)	LTBP4	collagen-containing extracellular matrix [GO:0062023]; extracellular matrix [GO:0031012]; extracellular region [GO:0005576]; extracellular space [GO:0005615]; microfibril [GO:0001527]	elastic fiber assembly [GO:0048251]; hormone secretion [GO:0046879]; protein folding [GO:0006457]; regulation of cell growth [GO:0001558]; regulation of transforming growth factor beta receptor signaling pathway [GO:0017015]; transforming growth factor beta receptor signaling pathway [GO:0007179]	calcium ion binding [GO:0005509]; glycosaminoglycan binding [GO:0005539]; integrin binding [GO:0005178]; transforming growth factor beta binding [GO:0050431]; transforming growth factor beta receptor activity [GO:0005024]	-	-	5	0.125	-	-	5.33333	0.125	-	-	3.4912	1.96925
O00220	sp|O00220|TR10A_HUMAN	TR10A_HUMAN	Tumor necrosis factor receptor superfamily member 10A (Death receptor 4) (TNF-related apoptosis-inducing ligand receptor 1) (TRAIL receptor 1) (TRAIL-R1) (CD antigen CD261)	TNFRSF10A APO2 DR4 TRAILR1	cell surface [GO:0009986]; cytosol [GO:0005829]; Golgi apparatus [GO:0005794]; membrane raft [GO:0045121]; plasma membrane [GO:0005886]	activation of NF-kappaB-inducing kinase activity [GO:0007250]; apoptotic process [GO:0006915]; cellular response to mechanical stimulus [GO:0071260]; extrinsic apoptotic signaling pathway [GO:0097191]; extrinsic apoptotic signaling pathway via death domain receptors [GO:0008625]; positive regulation of apoptotic process [GO:0043065]; signal transduction [GO:0007165]; TRAIL-activated apoptotic sig…	death receptor activity [GO:0005035]; identical protein binding [GO:0042802]; protease binding [GO:0002020]; signaling receptor activity [GO:0038023]; TRAIL binding [GO:0045569]	-	-	-	0.375	-	-	-	0.5	-	-	-	3.37921
O14763	sp|O14763|TR10B_HUMAN	TR10B_HUMAN	Tumor necrosis factor receptor superfamily member 10B (Death receptor 5) (TNF-related apoptosis-inducing ligand receptor 2) (TRAIL receptor 2) (TRAIL-R2) (CD antigen CD262)	TNFRSF10B DR5 KILLER TRAILR2 TRICK2 ZTNFR9 UNQ160/PRO186	cell surface [GO:0009986]; plasma membrane [GO:0005886]	activation of NF-kappaB-inducing kinase activity [GO:0007250]; apoptotic process [GO:0006915]; cell surface receptor signaling pathway [GO:0007166]; cellular response to mechanical stimulus [GO:0071260]; defense response to tumor cell [GO:0002357]; extrinsic apoptotic signaling pathway via death domain receptors [GO:0008625]; intrinsic apoptotic signaling pathway in response to endoplasmic reticu…	signaling receptor activity [GO:0038023]; TRAIL binding [GO:0045569]; TRAIL receptor activity [GO:0036463]	2.5	1.2	1.16667	2.125	3.5	1	1.33333	2.875	4.31026	3.99899	3.79799	4.17606
Q9UBN6	sp|Q9UBN6|TR10D_HUMAN	TR10D_HUMAN	Tumor necrosis factor receptor superfamily member 10D (Decoy receptor 2) (DcR2) (TNF-related apoptosis-inducing ligand receptor 4) (TRAIL receptor 4) (TRAIL-R4) (TRAIL receptor with a truncated death domain) (CD antigen CD264)	TNFRSF10D DCR2 TRAILR4 TRUNDD UNQ251/PRO288	cell surface [GO:0009986]; plasma membrane [GO:0005886]	apoptotic process [GO:0006915]; negative regulation of apoptotic process [GO:0043066]; signal transduction [GO:0007165]	TRAIL binding [GO:0045569]; transmembrane signaling receptor activity [GO:0004888]	1	-	-	0.125	1	-	-	0.125	3.60066	-	-	2.57037
O00300	sp|O00300|TR11B_HUMAN	TR11B_HUMAN	Tumor necrosis factor receptor superfamily member 11B (Osteoclastogenesis inhibitory factor) (Osteoprotegerin)	TNFRSF11B OCIF OPG	extracellular matrix [GO:0031012]; extracellular region [GO:0005576]; extracellular space [GO:0005615]; plasma membrane [GO:0005886]; receptor complex [GO:0043235]	apoptotic process [GO:0006915]; extracellular matrix organization [GO:0030198]; negative regulation of bone resorption [GO:0045779]; negative regulation of odontogenesis of dentin-containing tooth [GO:0042489]; negative regulation of osteoclast differentiation [GO:0045671]; response to arsenic-containing substance [GO:0046685]; response to estrogen [GO:0043627]; response to magnesium ion [GO:0032…	cytokine activity [GO:0005125]; signaling receptor activity [GO:0038023]	-	0.2	0.666667	-	-	0.2	0.666667	-	-	2.77223	2.91621	-
P08138	sp|P08138|TNR16_HUMAN	TNR16_HUMAN	Tumor necrosis factor receptor superfamily member 16 (Gp80-LNGFR) (Low affinity neurotrophin receptor p75NTR) (Low-affinity nerve growth factor receptor) (NGF receptor) (p75 ICD) (CD antigen CD271)	NGFR TNFRSF16	cell surface [GO:0009986]; cell-cell junction [GO:0005911]; cytosol [GO:0005829]; dendritic spine [GO:0043197]; endosome [GO:0005768]; extracellular region [GO:0005576]; growth cone [GO:0030426]; membrane [GO:0016020]; neuromuscular junction [GO:0031594]; nucleoplasm [GO:0005654]; perikaryon [GO:0043204]; plasma membrane [GO:0005886]; postsynaptic density [GO:0014069]; presynapse [GO:0098793]	activation of cysteine-type endopeptidase activity involved in apoptotic process [GO:0006919]; axon guidance [GO:0007411]; cellular glucose homeostasis [GO:0001678]; cellular response to amyloid-beta [GO:1904646]; central nervous system development [GO:0007417]; circadian regulation of gene expression [GO:0032922]; detection of temperature stimulus [GO:0016048]; dorsal aorta development [GO:00359…	amyloid-beta binding [GO:0001540]; calmodulin binding [GO:0005516]; coreceptor activity [GO:0015026]; death receptor activity [GO:0005035]; nerve growth factor binding [GO:0048406]; neurotrophin binding [GO:0043121]; signaling receptor activity [GO:0038023]; small GTPase binding [GO:0031267]; transmembrane signaling receptor activity [GO:0004888]; ubiquitin protein ligase binding [GO:0031625]	-	-	-	0.75	-	-	-	0.75	-	-	-	3.36805
P19438	sp|P19438|TNR1A_HUMAN	TNR1A_HUMAN	Tumor necrosis factor receptor superfamily member 1A (Tumor necrosis factor receptor 1) (TNF-R1) (Tumor necrosis factor receptor type I) (TNF-RI) (TNFR-I) (p55) (p60) (CD antigen CD120a) [Cleaved into: Tumor necrosis factor receptor superfamily member 1A, membrane form; Tumor necrosis factor-binding protein 1 (TBPI)]	TNFRSF1A TNFAR TNFR1	cell surface [GO:0009986]; extracellular region [GO:0005576]; extracellular space [GO:0005615]; Golgi membrane [GO:0000139]; membrane [GO:0016020]; membrane raft [GO:0045121]; mitochondrion [GO:0005739]; plasma membrane [GO:0005886]; receptor complex [GO:0043235]; tumor necrosis factor receptor superfamily complex [GO:0002947]	aortic valve development [GO:0003176]; cellular response to mechanical stimulus [GO:0071260]; cytokine-mediated signaling pathway [GO:0019221]; defense response to bacterium [GO:0042742]; extrinsic apoptotic signaling pathway via death domain receptors [GO:0008625]; inflammatory response [GO:0006954]; intrinsic apoptotic signaling pathway in response to DNA damage [GO:0008630]; negative regulatio…	tumor necrosis factor binding [GO:0043120]; tumor necrosis factor receptor activity [GO:0005031]	-	0.4	0.166667	0.875	-	0.4	0.166667	0.625	-	3.1032	2.4245	3.35892
P25445	sp|P25445|TNR6_HUMAN	TNR6_HUMAN	Tumor necrosis factor receptor superfamily member 6 (Apo-1 antigen) (Apoptosis-mediating surface antigen FAS) (FASLG receptor) (CD antigen CD95)	FAS APT1 FAS1 TNFRSF6	CD95 death-inducing signaling complex [GO:0031265]; cell surface [GO:0009986]; cytosol [GO:0005829]; death-inducing signaling complex [GO:0031264]; external side of plasma membrane [GO:0009897]; extracellular exosome [GO:0070062]; membrane raft [GO:0045121]; nuclear body [GO:0016604]; plasma membrane [GO:0005886]	activation-induced cell death of T cells [GO:0006924]; apoptotic process [GO:0006915]; cellular response to amino acid starvation [GO:0034198]; cellular response to hyperoxia [GO:0071455]; cellular response to mechanical stimulus [GO:0071260]; extrinsic apoptotic signaling pathway [GO:0097191]; extrinsic apoptotic signaling pathway in absence of ligand [GO:0097192]; Fas signaling pathway [GO:0036…	calmodulin binding [GO:0005516]; identical protein binding [GO:0042802]; kinase binding [GO:0019900]; signaling receptor activity [GO:0038023]; tumor necrosis factor receptor activity [GO:0005031]	4	2.2	4.33333	-	5.16667	3.4	5.33333	-	4.68056	4.4992	4.2883	-
P28908	sp|P28908|TNR8_HUMAN	TNR8_HUMAN	Tumor necrosis factor receptor superfamily member 8 (CD30L receptor) (Ki-1 antigen) (Lymphocyte activation antigen CD30) (CD antigen CD30)	TNFRSF8 CD30 D1S166E	cytoplasm [GO:0005737]; extracellular exosome [GO:0070062]; plasma membrane [GO:0005886]	cellular response to mechanical stimulus [GO:0071260]; negative regulation of cell population proliferation [GO:0008285]; positive regulation of apoptotic process [GO:0043065]; positive regulation of TRAIL production [GO:0032759]; positive regulation of tumor necrosis factor production [GO:0032760]; signal transduction [GO:0007165]	transmembrane signaling receptor activity [GO:0004888]	-	-	-	1.25	-	-	-	1.125	-	-	-	3.62477
Q04771	sp|Q04771|ACVR1_HUMAN	ACVR1_HUMAN	Activin receptor type-1 (EC 2.7.11.30) (Activin receptor type I) (ACTR-I) (Activin receptor-like kinase 2) (ALK-2) (Serine/threonine-protein kinase receptor R1) (SKR1) (TGF-B superfamily receptor type I) (TSR-I)	ACVR1 ACVRLK2	activin receptor complex [GO:0048179]; apical part of cell [GO:0045177]; BMP receptor complex [GO:0070724]; plasma membrane [GO:0005886]; receptor complex [GO:0043235]	activin receptor signaling pathway [GO:0032924]; acute inflammatory response [GO:0002526]; atrial septum primum morphogenesis [GO:0003289]; atrioventricular valve morphogenesis [GO:0003181]; BMP signaling pathway [GO:0030509]; BMP signaling pathway involved in heart development [GO:0061312]; branching involved in blood vessel morphogenesis [GO:0001569]; cardiac muscle cell fate commitment [GO:006…	activin binding [GO:0048185]; activin receptor activity, type I [GO:0016361]; ATP binding [GO:0005524]; cadherin binding [GO:0045296]; metal ion binding [GO:0046872]; peptide hormone binding [GO:0017046]; protein homodimerization activity [GO:0042803]; protein kinase activity [GO:0004672]; protein serine/threonine kinase activity [GO:0004674]; protein tyrosine kinase binding [GO:1990782]; SMAD bi…	0.166667	0.2	0.5	-	-	0.2	0.5	-	2.76148	3.42213	2.89974	-
P27037	sp|P27037|AVR2A_HUMAN	AVR2A_HUMAN	Activin receptor type-2A (EC 2.7.11.30) (Activin receptor type IIA) (ACTR-IIA) (ACTRIIA)	ACVR2A ACVR2	activin receptor complex [GO:0048179]; cell surface [GO:0009986]; cytoplasm [GO:0005737]; inhibin-betaglycan-ActRII complex [GO:0034673]; plasma membrane [GO:0005886]; receptor complex [GO:0043235]	activin receptor signaling pathway [GO:0032924]; anterior/posterior pattern specification [GO:0009952]; BMP signaling pathway [GO:0030509]; cellular response to BMP stimulus [GO:0071773]; cellular response to growth factor stimulus [GO:0071363]; determination of left/right symmetry [GO:0007368]; embryonic skeletal system development [GO:0048706]; gastrulation with mouth forming second [GO:0001702…	activin binding [GO:0048185]; ATP binding [GO:0005524]; BMP receptor activity [GO:0098821]; coreceptor activity [GO:0015026]; growth factor binding [GO:0019838]; inhibin binding [GO:0034711]; metal ion binding [GO:0046872]; PDZ domain binding [GO:0030165]; protein self-association [GO:0043621]; protein serine/threonine kinase activity [GO:0004674]; transmembrane receptor protein serine/threonine …	-	-	-	0.125	-	-	-	0.125	-	-	-	2.63454
Q13705	sp|Q13705|AVR2B_HUMAN	AVR2B_HUMAN	Activin receptor type-2B (EC 2.7.11.30) (Activin receptor type IIB) (ACTR-IIB)	ACVR2B	activin receptor complex [GO:0048179]; cytoplasm [GO:0005737]; plasma membrane [GO:0005886]; protein-containing complex [GO:0032991]; receptor complex [GO:0043235]	activation of protein kinase activity [GO:0032147]; activin receptor signaling pathway [GO:0032924]; anterior/posterior pattern specification [GO:0009952]; artery development [GO:0060840]; blood vessel remodeling [GO:0001974]; BMP signaling pathway [GO:0030509]; cellular response to growth factor stimulus [GO:0071363]; determination of left/right symmetry [GO:0007368]; embryonic foregut morphogen…	activin binding [GO:0048185]; activin receptor activity [GO:0017002]; ATP binding [GO:0005524]; growth factor binding [GO:0019838]; metal ion binding [GO:0046872]; protein serine/threonine kinase activity [GO:0004674]; protein serine/threonine/tyrosine kinase activity [GO:0004712]	0.166667	-	-	0.5	0.166667	-	-	0.5	3.51005	-	-	2.55804
P46531	sp|P46531|NOTC1_HUMAN	NOTC1_HUMAN	Neurogenic locus notch homolog protein 1 (Notch 1) (hN1) (Translocation-associated notch protein TAN-1) [Cleaved into: Notch 1 extracellular truncation (NEXT); Notch 1 intracellular domain (NICD)]	NOTCH1 TAN1	acrosomal vesicle [GO:0001669]; adherens junction [GO:0005912]; apical plasma membrane [GO:0016324]; cell surface [GO:0009986]; cytosol [GO:0005829]; endoplasmic reticulum membrane [GO:0005789]; extracellular region [GO:0005576]; Golgi membrane [GO:0000139]; MAML1-RBP-Jkappa- ICN1 complex [GO:0002193]; nucleoplasm [GO:0005654]; nucleus [GO:0005634]; plasma membrane [GO:0005886]; receptor complex …	animal organ regeneration [GO:0031100]; aortic valve morphogenesis [GO:0003180]; apoptotic process involved in embryonic digit morphogenesis [GO:1902263]; arterial endothelial cell differentiation [GO:0060842]; astrocyte differentiation [GO:0048708]; atrioventricular node development [GO:0003162]; atrioventricular valve morphogenesis [GO:0003181]; auditory receptor cell fate commitment [GO:000991…	calcium ion binding [GO:0005509]; chromatin DNA binding [GO:0031490]; enzyme binding [GO:0019899]; enzyme inhibitor activity [GO:0004857]; identical protein binding [GO:0042802]; Notch binding [GO:0005112]; transcription coactivator activity [GO:0003713]; transcription regulator activator activity [GO:0140537]; transmembrane signaling receptor activity [GO:0004888]	-	-	-	0.875	-	-	-	0.75	-	-	-	2.11501
Q04721	sp|Q04721|NOTC2_HUMAN;sp|Q7Z3S9|NT2NA_HUMAN;sp|P0DPK3|NT2NB_HUMAN;sp|P0DPK4|NT2NC_HUMAN	NOTC2_HUMAN	Neurogenic locus notch homolog protein 2 (Notch 2) (hN2) [Cleaved into: Notch 2 extracellular truncation (N2ECD); Notch 2 intracellular domain (N2ICD)]	NOTCH2	cell surface [GO:0009986]; cilium [GO:0005929]; endoplasmic reticulum membrane [GO:0005789]; extracellular region [GO:0005576]; Golgi membrane [GO:0000139]; membrane [GO:0016020]; nucleoplasm [GO:0005654]; nucleus [GO:0005634]; plasma membrane [GO:0005886]; receptor complex [GO:0043235]	animal organ morphogenesis [GO:0009887]; apoptotic process [GO:0006915]; atrial septum morphogenesis [GO:0060413]; atrioventricular node development [GO:0003162]; axon guidance [GO:0007411]; BMP signaling pathway [GO:0030509]; bone remodeling [GO:0046849]; cell fate determination [GO:0001709]; cellular response to tumor cell [GO:0071228]; cholangiocyte proliferation [GO:1990705]; ciliary body mor…	calcium ion binding [GO:0005509]; enzyme binding [GO:0019899]; NF-kappaB binding [GO:0051059]; signaling receptor activity [GO:0038023]	12.1667	12.4	13.1667	2.625	16.3333	15.2	19.6667	2.375	4.25374	4.4894	4.20718	3.2167
Q9UM47	sp|Q9UM47|NOTC3_HUMAN	NOTC3_HUMAN	Neurogenic locus notch homolog protein 3 (Notch 3) [Cleaved into: Notch 3 extracellular truncation; Notch 3 intracellular domain]	NOTCH3	actin cytoskeleton [GO:0015629]; cell surface [GO:0009986]; cytosol [GO:0005829]; endoplasmic reticulum membrane [GO:0005789]; extracellular region [GO:0005576]; Golgi membrane [GO:0000139]; nucleoplasm [GO:0005654]; plasma membrane [GO:0005886]; receptor complex [GO:0043235]	artery morphogenesis [GO:0048844]; axon guidance [GO:0007411]; forebrain development [GO:0030900]; glomerular capillary formation [GO:0072104]; negative regulation of neuron differentiation [GO:0045665]; negative regulation of transcription by RNA polymerase II [GO:0000122]; neuroblast differentiation [GO:0014016]; neuron fate commitment [GO:0048663]; Notch signaling pathway [GO:0007219]; positiv…	cadherin binding [GO:0045296]; calcium ion binding [GO:0005509]; enzyme binding [GO:0019899]; identical protein binding [GO:0042802]; signaling receptor activity [GO:0038023]	5.5	1.4	1.66667	2.5	6.5	1.2	1.83333	2.625	3.56415	2.91044	2.77333	3.20684
Q8NFT8	sp|Q8NFT8|DNER_HUMAN	DNER_HUMAN	Delta and Notch-like epidermal growth factor-related receptor	DNER BET UNQ262/PRO299	dendrite [GO:0030425]; early endosome [GO:0005769]; neuronal cell body [GO:0043025]; plasma membrane [GO:0005886]	central nervous system development [GO:0007417]; endocytosis [GO:0006897]; glial cell differentiation [GO:0010001]; neuron migration [GO:0001764]; Notch receptor processing [GO:0007220]; Notch signaling pathway [GO:0007219]; skeletal muscle fiber development [GO:0048741]; synapse assembly [GO:0007416]	calcium ion binding [GO:0005509]; clathrin binding [GO:0030276]; Notch binding [GO:0005112]; transmembrane signaling receptor activity [GO:0004888]	1.83333	-	-	-	1.83333	-	-	-	3.76667	-	-	-
P04626	sp|P04626|ERBB2_HUMAN;sp|Q15303|ERBB4_HUMAN	ERBB2_HUMAN	Receptor tyrosine-protein kinase erbB-2 (EC 2.7.10.1) (Metastatic lymph node gene 19 protein) (MLN 19) (Proto-oncogene Neu) (Proto-oncogene c-ErbB-2) (Tyrosine kinase-type cell surface receptor HER2) (p185erbB2) (CD antigen CD340)	ERBB2 HER2 MLN19 NEU NGL	apical plasma membrane [GO:0016324]; basal plasma membrane [GO:0009925]; basolateral plasma membrane [GO:0016323]; cytosol [GO:0005829]; early endosome [GO:0005769]; endosome membrane [GO:0010008]; ERBB3:ERBB2 complex [GO:0038143]; membrane [GO:0016020]; myelin sheath [GO:0043209]; neuromuscular junction [GO:0031594]; nucleus [GO:0005634]; perinuclear region of cytoplasm [GO:0048471]; plasma memb…	cell surface receptor signaling pathway [GO:0007166]; cellular response to epidermal growth factor stimulus [GO:0071364]; cellular response to growth factor stimulus [GO:0071363]; enzyme-linked receptor protein signaling pathway [GO:0007167]; ERBB2-EGFR signaling pathway [GO:0038134]; ERBB2-ERBB3 signaling pathway [GO:0038133]; ERBB2-ERBB4 signaling pathway [GO:0038135]; heart development [GO:000…	ATP binding [GO:0005524]; ErbB-3 class receptor binding [GO:0043125]; identical protein binding [GO:0042802]; protein C-terminus binding [GO:0008022]; protein heterodimerization activity [GO:0046982]; protein phosphatase binding [GO:0019903]; protein tyrosine kinase activity [GO:0004713]; RNA polymerase I core binding [GO:0001042]; transmembrane receptor protein tyrosine kinase activity [GO:00047…	1.83333	2	8.83333	1	1.66667	1.6	9.66667	0.875	3.49209	3.92614	4.28859	3.11914
O60603	sp|O60603|TLR2_HUMAN	TLR2_HUMAN	Toll-like receptor 2 (Toll/interleukin-1 receptor-like protein 4) (CD antigen CD282)	TLR2 TIL4	cell body [GO:0044297]; cell projection [GO:0042995]; cell surface [GO:0009986]; cytoplasm [GO:0005737]; Golgi apparatus [GO:0005794]; membrane raft [GO:0045121]; phagocytic vesicle membrane [GO:0030670]; plasma membrane [GO:0005886]; receptor complex [GO:0043235]; secretory granule membrane [GO:0030667]; Toll-like receptor 1-Toll-like receptor 2 protein complex [GO:0035354]; Toll-like receptor 2…	apoptotic process [GO:0006915]; cell activation [GO:0001775]; cellular response to bacterial lipopeptide [GO:0071221]; cellular response to diacyl bacterial lipopeptide [GO:0071726]; cellular response to lipoteichoic acid [GO:0071223]; cellular response to triacyl bacterial lipopeptide [GO:0071727]; cellular response to type II interferon [GO:0071346]; central nervous system myelin formation [GO:…	amyloid-beta binding [GO:0001540]; identical protein binding [GO:0042802]; lipopolysaccharide binding [GO:0001530]; lipopolysaccharide immune receptor activity [GO:0001875]; NAD(P)+ nucleosidase activity [GO:0050135]; NAD+ nucleotidase, cyclic ADP-ribose generating [GO:0061809]; pattern recognition receptor activity [GO:0038187]; peptidoglycan binding [GO:0042834]; protein-containing complex bind…	0.666667	-	-	-	0.833333	-	-	-	2.53008	-	-	-
O15455	sp|O15455|TLR3_HUMAN	TLR3_HUMAN	Toll-like receptor 3 (CD antigen CD283)	TLR3	cytoplasm [GO:0005737]; early endosome [GO:0005769]; endolysosome membrane [GO:0036020]; endoplasmic reticulum membrane [GO:0005789]; endosome membrane [GO:0010008]; extracellular matrix [GO:0031012]; extracellular space [GO:0005615]; Golgi membrane [GO:0000139]; lysosomal membrane [GO:0005765]; membrane [GO:0016020]; plasma membrane [GO:0005886]	activation of NF-kappaB-inducing kinase activity [GO:0007250]; cellular response to exogenous dsRNA [GO:0071360]; cellular response to interferon-beta [GO:0035458]; cellular response to mechanical stimulus [GO:0071260]; cellular response to type II interferon [GO:0071346]; cellular response to virus [GO:0098586]; cellular response to xenobiotic stimulus [GO:0071466]; defense response to bacterium…	double-stranded RNA binding [GO:0003725]; identical protein binding [GO:0042802]; signaling receptor activity [GO:0038023]; transmembrane signaling receptor activity [GO:0004888]	2.33333	-	4	-	1.66667	-	3.83333	-	3.6234	-	3.77398	-
Q13308	sp|Q13308|PTK7_HUMAN	PTK7_HUMAN	Inactive tyrosine-protein kinase 7 (Colon carcinoma kinase 4) (CCK-4) (Protein-tyrosine kinase 7) (Pseudo tyrosine kinase receptor 7) (Tyrosine-protein kinase-like 7)	PTK7 CCK4	cell-cell junction [GO:0005911]; focal adhesion [GO:0005925]; plasma membrane [GO:0005886]	actin cytoskeleton reorganization [GO:0031532]; axis elongation [GO:0003401]; cell adhesion [GO:0007155]; cell migration [GO:0016477]; cellular response to retinoic acid [GO:0071300]; cochlea morphogenesis [GO:0090103]; convergent extension [GO:0060026]; coronary vasculature development [GO:0060976]; establishment of epithelial cell apical/basal polarity [GO:0045198]; establishment of planar pola…	ATP binding [GO:0005524]; cell adhesion molecule binding [GO:0050839]; coreceptor activity involved in Wnt signaling pathway, planar cell polarity pathway [GO:1904929]; protein kinase activity [GO:0004672]	15.8333	24.2	21.1667	14.125	27.5	45.6	44.6667	19.75	5.23281	5.70012	5.33443	4.82623
O75575	sp|O75575|RPC9_HUMAN	RPC9_HUMAN	DNA-directed RNA polymerase III subunit RPC9 (RNA polymerase III subunit C9) (Calcitonin gene-related peptide-receptor component protein) (CGRP-RCP) (CGRP-receptor component protein) (CGRPRCP) (HsC17)	CRCP	acrosomal vesicle [GO:0001669]; cytosol [GO:0005829]; DNA polymerase III complex [GO:0009360]; nucleoplasm [GO:0005654]; plasma membrane [GO:0005886]; RNA polymerase III complex [GO:0005666]	defense response to virus [GO:0051607]; innate immune response [GO:0045087]; neuropeptide signaling pathway [GO:0007218]; transcription by RNA polymerase III [GO:0006383]; transcription initiation at RNA polymerase III promoter [GO:0006384]	calcitonin gene-related peptide receptor activity [GO:0001635]; DNA-directed 5'-3' RNA polymerase activity [GO:0003899]; nucleotide binding [GO:0000166]	0.5	0.2	0.833333	0.875	0.5	0.2	0.833333	0.5	4.43913	3.76222	3.89905	3.98654
Other nuclear receptors
P28702	sp|P28702|RXRB_HUMAN	RXRB_HUMAN	Retinoic acid receptor RXR-beta (Nuclear receptor subfamily 2 group B member 2) (Retinoid X receptor beta)	RXRB NR2B2	chromatin [GO:0000785]; cytoplasm [GO:0005737]; nucleoplasm [GO:0005654]; nucleus [GO:0005634]; RNA polymerase II transcription regulator complex [GO:0090575]	anatomical structure development [GO:0048856]; cell differentiation [GO:0030154]; hormone-mediated signaling pathway [GO:0009755]; mRNA transcription by RNA polymerase II [GO:0042789]; positive regulation of bone mineralization [GO:0030501]; positive regulation of DNA-templated transcription [GO:0045893]; positive regulation of transcription by RNA polymerase II [GO:0045944]; positive regulation …	DNA-binding transcription activator activity, RNA polymerase II-specific [GO:0001228]; DNA-binding transcription factor activity, RNA polymerase II-specific [GO:0000981]; nuclear receptor activity [GO:0004879]; nuclear steroid receptor activity [GO:0003707]; retinoic acid-responsive element binding [GO:0044323]; RNA polymerase II cis-regulatory region sequence-specific DNA binding [GO:0000978]; R…	1.83333	0.4	3.16667	1.125	2.16667	0.4	3	1	3.66969	3.41468	3.82462	3.34686
P19793	sp|P19793|RXRA_HUMAN;sp|P48443|RXRG_HUMAN	RXRA_HUMAN	Retinoic acid receptor RXR-alpha (Nuclear receptor subfamily 2 group B member 1) (Retinoid X receptor alpha)	RXRA NR2B1	chromatin [GO:0000785]; cytosol [GO:0005829]; mitochondrion [GO:0005739]; nucleoplasm [GO:0005654]; nucleus [GO:0005634]; receptor complex [GO:0043235]; RNA polymerase II transcription regulator complex [GO:0090575]; transcription regulator complex [GO:0005667]	anatomical structure development [GO:0048856]; cell differentiation [GO:0030154]; hormone-mediated signaling pathway [GO:0009755]; mRNA transcription by RNA polymerase II [GO:0042789]; negative regulation of transcription by RNA polymerase II [GO:0000122]; peroxisome proliferator activated receptor signaling pathway [GO:0035357]; positive regulation of bone mineralization [GO:0030501]; positive r…	DNA binding domain binding [GO:0050692]; DNA-binding transcription factor activity [GO:0003700]; DNA-binding transcription factor activity, RNA polymerase II-specific [GO:0000981]; double-stranded DNA binding [GO:0003690]; enzyme binding [GO:0019899]; identical protein binding [GO:0042802]; ion binding [GO:0043167]; LBD domain binding [GO:0050693]; nuclear receptor activity [GO:0004879]; nuclear …	-	0.2	-	0.5	-	0.2	-	0.5	-	2.49324	-	3.05991
P27540	sp|P27540|ARNT_HUMAN	ARNT_HUMAN	Aryl hydrocarbon receptor nuclear translocator (ARNT protein) (Class E basic helix-loop-helix protein 2) (bHLHe2) (Dioxin receptor, nuclear translocator) (Hypoxia-inducible factor 1-beta) (HIF-1-beta) (HIF1-beta)	ARNT BHLHE2	aryl hydrocarbon receptor complex [GO:0034751]; chromatin [GO:0000785]; cytoplasm [GO:0005737]; nuclear aryl hydrocarbon receptor complex [GO:0034753]; nuclear body [GO:0016604]; nucleoplasm [GO:0005654]; nucleus [GO:0005634]; RNA polymerase II transcription regulator complex [GO:0090575]	cell differentiation [GO:0030154]; embryonic placenta development [GO:0001892]; positive regulation of endothelial cell proliferation [GO:0001938]; positive regulation of erythrocyte differentiation [GO:0045648]; positive regulation of glycolytic process [GO:0045821]; positive regulation of hormone biosynthetic process [GO:0046886]; positive regulation of protein sumoylation [GO:0033235]; positiv…	aryl hydrocarbon receptor binding [GO:0017162]; cis-regulatory region sequence-specific DNA binding [GO:0000987]; DNA-binding transcription factor activity [GO:0003700]; DNA-binding transcription factor activity, RNA polymerase II-specific [GO:0000981]; nuclear receptor activity [GO:0004879]; protein heterodimerization activity [GO:0046982]; protein homodimerization activity [GO:0042803]; RNA pol…	0.833333	1.2	1.66667	3	0.333333	1.4	1.66667	2.5	3.08336	3.72965	3.83285	3.68911
P35869	sp|P35869|AHR_HUMAN	AHR_HUMAN	Aryl hydrocarbon receptor (Ah receptor) (AhR) (Class E basic helix-loop-helix protein 76) (bHLHe76)	AHR BHLHE76	aryl hydrocarbon receptor complex [GO:0034751]; chromatin [GO:0000785]; cytoplasm [GO:0005737]; cytosol [GO:0005829]; cytosolic aryl hydrocarbon receptor complex [GO:0034752]; nuclear aryl hydrocarbon receptor complex [GO:0034753]; nucleoplasm [GO:0005654]; nucleus [GO:0005634]; protein-containing complex [GO:0032991]; transcription regulator complex [GO:0005667]	apoptotic process [GO:0006915]; blood vessel development [GO:0001568]; cAMP-mediated signaling [GO:0019933]; cell cycle [GO:0007049]; cellular response to 2,3,7,8-tetrachlorodibenzodioxine [GO:1904613]; cellular response to cAMP [GO:0071320]; cellular response to forskolin [GO:1904322]; circadian regulation of gene expression [GO:0032922]; negative regulation of DNA-templated transcription [GO:00…	cis-regulatory region sequence-specific DNA binding [GO:0000987]; DNA binding [GO:0003677]; DNA-binding transcription factor activity [GO:0003700]; DNA-binding transcription factor activity, RNA polymerase II-specific [GO:0000981]; E-box binding [GO:0070888]; Hsp90 protein binding [GO:0051879]; molecular adaptor activity [GO:0060090]; nuclear receptor activity [GO:0004879]; protein heterodimeriza…	0.5	1	0.333333	0.25	0.5	1	0.333333	0.25	2.89944	3.21884	2.20922	2.20603
Q15406	sp|Q15406|NR6A1_HUMAN	NR6A1_HUMAN	Nuclear receptor subfamily 6 group A member 1 (Germ cell nuclear factor) (GCNF) (hGCNF) (Retinoid receptor-related testis-specific receptor) (RTR) (hRTR)	NR6A1 GCNF	chromatin [GO:0000785]; nucleoplasm [GO:0005654]; transcription regulator complex [GO:0005667]	gamete generation [GO:0007276]; negative regulation of transcription by RNA polymerase II [GO:0000122]; regulation of transcription by RNA polymerase II [GO:0006357]	DNA binding [GO:0003677]; DNA-binding transcription activator activity, RNA polymerase II-specific [GO:0001228]; DNA-binding transcription factor activity, RNA polymerase II-specific [GO:0000981]; nuclear receptor activity [GO:0004879]; protein homodimerization activity [GO:0042803]; RNA polymerase II cis-regulatory region sequence-specific DNA binding [GO:0000978]; sequence-specific DNA binding …	-	-	-	1.25	-	-	-	1.375	-	-	-	3.40969
Q92570	sp|Q92570|NR4A3_HUMAN	NR4A3_HUMAN	Nuclear receptor subfamily 4 group A member 3 (Mitogen-induced nuclear orphan receptor) (Neuron-derived orphan receptor 1) (Nuclear hormone receptor NOR-1)	NR4A3 CHN CSMF MINOR NOR1 TEC	chromatin [GO:0000785]; nucleoplasm [GO:0005654]; nucleus [GO:0005634]; transcription regulator complex [GO:0005667]	animal organ regeneration [GO:0031100]; cellular respiration [GO:0045333]; cellular response to catecholamine stimulus [GO:0071870]; cellular response to corticotropin-releasing hormone stimulus [GO:0071376]; cellular response to leptin stimulus [GO:0044320]; common myeloid progenitor cell proliferation [GO:0035726]; energy homeostasis [GO:0097009]; fat cell differentiation [GO:0045444]; gastrula…	cAMP response element binding [GO:0035497]; DNA binding [GO:0003677]; DNA-binding transcription activator activity, RNA polymerase II-specific [GO:0001228]; DNA-binding transcription factor activity, RNA polymerase II-specific [GO:0000981]; nuclear glucocorticoid receptor binding [GO:0035259]; nuclear receptor activity [GO:0004879]; nuclear steroid receptor activity [GO:0003707]; protein homodime…	0.666667	-	2.33333	-	0.666667	-	3.16667	-	2.75822	-	3.6807	-
P10588	sp|P10588|NR2F6_HUMAN	NR2F6_HUMAN	Nuclear receptor subfamily 2 group F member 6 (V-erbA-related protein 2) (EAR-2)	NR2F6 EAR2 ERBAL2	chromatin [GO:0000785]; nucleoplasm [GO:0005654]; nucleus [GO:0005634]	anatomical structure development [GO:0048856]; cell differentiation [GO:0030154]; detection of temperature stimulus involved in sensory perception of pain [GO:0050965]; entrainment of circadian clock by photoperiod [GO:0043153]; negative regulation of transcription by RNA polymerase II [GO:0000122]; neuron development [GO:0048666]; regulation of transcription by RNA polymerase II [GO:0006357]	DNA-binding transcription factor activity [GO:0003700]; DNA-binding transcription factor activity, RNA polymerase II-specific [GO:0000981]; DNA-binding transcription repressor activity, RNA polymerase II-specific [GO:0001227]; nuclear receptor activity [GO:0004879]; RNA polymerase II cis-regulatory region sequence-specific DNA binding [GO:0000978]; sequence-specific DNA binding [GO:0043565]; sequ…	1	-	0.166667	2.125	1	-	0.166667	2	3.40178	-	2.42966	3.97954
P49116	sp|P49116|NR2C2_HUMAN	NR2C2_HUMAN	Nuclear receptor subfamily 2 group C member 2 (Orphan nuclear receptor TAK1) (Orphan nuclear receptor TR4) (Testicular receptor 4)	NR2C2 TAK1 TR4	chromatin [GO:0000785]; nucleoplasm [GO:0005654]	anatomical structure development [GO:0048856]; cell differentiation [GO:0030154]; negative regulation of transcription by RNA polymerase II [GO:0000122]; nervous system development [GO:0007399]; positive regulation of embryonic development [GO:0040019]; positive regulation of transcription by RNA polymerase II [GO:0045944]; regulation of DNA-templated transcription [GO:0006355]; regulation of tra…	DNA-binding transcription activator activity, RNA polymerase II-specific [GO:0001228]; DNA-binding transcription factor activity [GO:0003700]; DNA-binding transcription factor activity, RNA polymerase II-specific [GO:0000981]; nuclear receptor activity [GO:0004879]; RNA polymerase II cis-regulatory region sequence-specific DNA binding [GO:0000978]; RNA polymerase II transcription regulatory regio…	0.666667	1.2	1.33333	0.75	0.666667	1.2	1.33333	0.875	3.17219	3.72755	3.3994	3.15737
P13056	sp|P13056|NR2C1_HUMAN	NR2C1_HUMAN	Nuclear receptor subfamily 2 group C member 1 (Orphan nuclear receptor TR2) (Testicular receptor 2)	NR2C1 TR2	chromatin [GO:0000785]; nucleoplasm [GO:0005654]; PML body [GO:0016605]	anatomical structure development [GO:0048856]; cell differentiation [GO:0030154]; negative regulation of transcription by RNA polymerase II [GO:0000122]; positive regulation of retinoic acid receptor signaling pathway [GO:0048386]; regulation of transcription by RNA polymerase II [GO:0006357]	DNA binding [GO:0003677]; DNA-binding transcription factor activity, RNA polymerase II-specific [GO:0000981]; DNA-binding transcription repressor activity, RNA polymerase II-specific [GO:0001227]; histone deacetylase binding [GO:0042826]; nuclear receptor activity [GO:0004879]; nuclear steroid receptor activity [GO:0003707]; protein homodimerization activity [GO:0042803]; RNA polymerase II cis-re…	0.166667	0.4	1	0.875	0.166667	0.4	1	0.625	2.39919	2.9048	3.04097	3.20805
P10589	sp|P10589|COT1_HUMAN	COT1_HUMAN	COUP transcription factor 1 (COUP-TF1) (COUP transcription factor I) (COUP-TF I) (Nuclear receptor subfamily 2 group F member 1) (V-erbA-related protein 3) (EAR-3)	NR2F1 EAR3 ERBAL3 TFCOUP1	cytosol [GO:0005829]; nucleoplasm [GO:0005654]; nucleus [GO:0005634]	anatomical structure development [GO:0048856]; cell differentiation [GO:0030154]; negative regulation of neuron projection development [GO:0010977]; negative regulation of transcription by RNA polymerase II [GO:0000122]; nervous system development [GO:0007399]; positive regulation of transcription by RNA polymerase II [GO:0045944]; regulation of transcription by RNA polymerase II [GO:0006357]; si…	DNA-binding transcription factor activity [GO:0003700]; DNA-binding transcription repressor activity, RNA polymerase II-specific [GO:0001227]; nuclear receptor activity [GO:0004879]; retinoic acid-responsive element binding [GO:0044323]; RNA polymerase II cis-regulatory region sequence-specific DNA binding [GO:0000978]; sequence-specific DNA binding [GO:0043565]; sequence-specific double-stranded…	0.5	-	0.833333	-	0.5	-	1	-	3.32271	-	3.04462	-
P24468	sp|P24468|COT2_HUMAN	COT2_HUMAN	COUP transcription factor 2 (COUP-TF2) (Apolipoprotein A-I regulatory protein 1) (ARP-1) (COUP transcription factor II) (COUP-TF II) (Nuclear receptor subfamily 2 group F member 2)	NR2F2 ARP1 TFCOUP2	cytosol [GO:0005829]; nucleoplasm [GO:0005654]; nucleus [GO:0005634]	anatomical structure development [GO:0048856]; anterior/posterior pattern specification [GO:0009952]; blood vessel morphogenesis [GO:0048514]; cell differentiation [GO:0030154]; female gonad development [GO:0008585]; fertilization [GO:0009566]; forebrain development [GO:0030900]; interneuron migration [GO:1904936]; lymphatic endothelial cell fate commitment [GO:0060838]; maternal placenta develop…	DNA-binding transcription factor activity [GO:0003700]; nuclear receptor activity [GO:0004879]; protein homodimerization activity [GO:0042803]; retinoic acid binding [GO:0001972]; RNA polymerase II cis-regulatory region sequence-specific DNA binding [GO:0000978]; sequence-specific DNA binding [GO:0043565]; zinc ion binding [GO:0008270]	7.33333	1.2	2.33333	0.25	12.8333	1.4	3.33333	0.25	5.18284	4.1411	3.7593	3.15336
Other membrane receptors
P06213	sp|P06213|INSR_HUMAN;sp|P14616|INSRR_HUMAN	INSR_HUMAN	Insulin receptor (IR) (EC 2.7.10.1) (CD antigen CD220) [Cleaved into: Insulin receptor subunit alpha; Insulin receptor subunit beta]	INSR	axon [GO:0030424]; caveola [GO:0005901]; dendrite membrane [GO:0032590]; endosome membrane [GO:0010008]; external side of plasma membrane [GO:0009897]; extracellular exosome [GO:0070062]; insulin receptor complex [GO:0005899]; late endosome [GO:0005770]; lysosome [GO:0005764]; membrane [GO:0016020]; neuronal cell body membrane [GO:0032809]; plasma membrane [GO:0005886]; receptor complex [GO:00432…	activation of protein kinase activity [GO:0032147]; activation of protein kinase B activity [GO:0032148]; adrenal gland development [GO:0030325]; amyloid-beta clearance [GO:0097242]; carbohydrate metabolic process [GO:0005975]; cellular response to growth factor stimulus [GO:0071363]; cellular response to insulin stimulus [GO:0032869]; dendritic spine maintenance [GO:0097062]; epidermis developme…	amyloid-beta binding [GO:0001540]; ATP binding [GO:0005524]; cargo receptor activity [GO:0038024]; GTP binding [GO:0005525]; identical protein binding [GO:0042802]; insulin binding [GO:0043559]; insulin receptor activity [GO:0005009]; insulin receptor substrate binding [GO:0043560]; insulin-like growth factor I binding [GO:0031994]; insulin-like growth factor II binding [GO:0031995]; insulin-like…	3.66667	0.6	2.16667	3.125	3.83333	0.6	2.16667	3.375	3.39033	2.97521	2.96302	3.45369
Q9BX79	sp|Q9BX79|STRA6_HUMAN	STRA6_HUMAN	Receptor for retinol uptake STRA6 (Retinol-binding protein receptor STRA6) (Stimulated by retinoic acid gene 6 protein homolog)	STRA6 PP14296 UNQ3126/PRO10282/PRO19578	plasma membrane [GO:0005886]; protein-containing complex [GO:0032991]	adrenal gland development [GO:0030325]; alveolar primary septum development [GO:0061143]; artery morphogenesis [GO:0048844]; blood vessel development [GO:0001568]; camera-type eye development [GO:0043010]; cognition [GO:0050890]; developmental growth [GO:0048589]; diaphragm development [GO:0060539]; digestive tract morphogenesis [GO:0048546]; ductus arteriosus closure [GO:0097070]; ear developmen…	retinal binding [GO:0016918]; retinol binding [GO:0019841]; retinol transmembrane transporter activity [GO:0034632]; signaling receptor activity [GO:0038023]	5.16667	6.6	5.5	-	5.5	10.2	7.5	-	4.60526	5.37195	4.42501	-
Q86UN3	sp|Q86UN3|R4RL2_HUMAN	R4RL2_HUMAN	Reticulon-4 receptor-like 2 (Nogo receptor-like 3) (Nogo-66 receptor homolog 1) (Nogo-66 receptor-related protein 2) (NgR2)	RTN4RL2 NGRH1 NGRL3	axon [GO:0030424]; cell surface [GO:0009986]; dendrite [GO:0030425]; extracellular exosome [GO:0070062]; extracellular matrix [GO:0031012]; extracellular region [GO:0005576]; extracellular space [GO:0005615]; membrane raft [GO:0045121]; neuron projection [GO:0043005]; perikaryon [GO:0043204]; plasma membrane [GO:0005886]	axon regeneration [GO:0031103]; cell surface receptor signaling pathway [GO:0007166]; negative regulation of neuron projection development [GO:0010977]	signaling receptor activity [GO:0038023]	0.166667	-	-	0.375	0.166667	-	-	0.375	2.40653	-	-	2.57561
Other receptors
Q9H6X2	sp|Q9H6X2|ANTR1_HUMAN	ANTR1_HUMAN	Anthrax toxin receptor 1 (Tumor endothelial marker 8)	ANTXR1 ATR TEM8	cell surface [GO:0009986]; endosome membrane [GO:0010008]; external side of plasma membrane [GO:0009897]; filopodium membrane [GO:0031527]; lamellipodium membrane [GO:0031258]; plasma membrane [GO:0005886]	actin cytoskeleton reorganization [GO:0031532]; blood vessel development [GO:0001568]; negative regulation of extracellular matrix assembly [GO:1901202]; positive regulation of metallopeptidase activity [GO:1905050]; reproductive process [GO:0022414]; substrate adhesion-dependent cell spreading [GO:0034446]; toxin transport [GO:1901998]	actin filament binding [GO:0051015]; collagen binding [GO:0005518]; metal ion binding [GO:0046872]; transmembrane signaling receptor activity [GO:0004888]	4.83333	4	5.83333	0.875	5.83333	4	8.16667	1	4.56029	4.44946	4.59694	3.09396
P58335	sp|P58335|ANTR2_HUMAN	ANTR2_HUMAN	Anthrax toxin receptor 2 (Capillary morphogenesis gene 2 protein) (CMG-2)	ANTXR2 CMG2	cell surface [GO:0009986]; endoplasmic reticulum membrane [GO:0005789]; endosome membrane [GO:0010008]; extracellular region [GO:0005576]; plasma membrane [GO:0005886]	toxin transport [GO:1901998]	metal ion binding [GO:0046872]; transmembrane signaling receptor activity [GO:0004888]	1.16667	0.8	1	-	0.833333	0.8	1.33333	-	3.52936	3.50486	3.26254	-
O95786	sp|O95786|RIGI_HUMAN RIGI_HUMAN	RIGI_HUMAN	Antiviral innate immune response receptor RIG-I (ATP-dependent RNA helicase DDX58) (EC 3.6.4.13) (DEAD box protein 58) (RIG-I-like receptor 1) (RLR-1) (RNA sensor RIG-I) (Retinoic acid-inducible gene 1 protein) (RIG-1)	RIGI DDX58	actin cytoskeleton [GO:0015629]; bicellular tight junction [GO:0005923]; cytoplasm [GO:0005737]; cytosol [GO:0005829]; ribonucleoprotein complex [GO:1990904]; ruffle membrane [GO:0032587]	antiviral innate immune response [GO:0140374]; cellular response to exogenous dsRNA [GO:0071360]; cytosolic pattern recognition receptor signaling pathway [GO:0002753]; defense response to virus [GO:0051607]; detection of virus [GO:0009597]; gene expression [GO:0010467]; innate immune response [GO:0045087]; positive regulation of defense response to virus by host [GO:0002230]; positive regulation…	ATP binding [GO:0005524]; ATP hydrolysis activity [GO:0016887]; double-stranded DNA binding [GO:0003690]; double-stranded RNA binding [GO:0003725]; GTP binding [GO:0005525]; identical protein binding [GO:0042802]; RNA helicase activity [GO:0003724]; single-stranded RNA binding [GO:0003727]; ubiquitin protein ligase binding [GO:0031625]; zinc ion binding [GO:0008270]	0.833333	1.2	1.33333	0.25	0.833333	1.2	1.33333	0.125	4.29025	3.93519	3.74225	2.71734
P17342	sp|P17342|ANPRC_HUMAN	ANPRC_HUMAN	Atrial natriuretic peptide receptor 3 (Atrial natriuretic peptide clearance receptor) (Atrial natriuretic peptide receptor type C) (ANP-C) (ANPR-C) (NPR-C)	NPR3 ANPRC C5orf23 NPRC	extracellular exosome [GO:0070062]; plasma membrane [GO:0005886]; protein-containing complex [GO:0032991]	adenylate cyclase-inhibiting G protein-coupled receptor signaling pathway [GO:0007193]; negative regulation of adenylate cyclase activity [GO:0007194]; negative regulation of cold-induced thermogenesis [GO:0120163]; negative regulation of smooth muscle cell proliferation [GO:0048662]; osteoclast proliferation [GO:0002158]; pancreatic juice secretion [GO:0030157]; phosphatidylinositol-mediated sig…	chloride ion binding [GO:0031404]; G protein-coupled peptide receptor activity [GO:0008528]; hormone binding [GO:0042562]; natriuretic peptide receptor activity [GO:0016941]; peptide binding [GO:0042277]; peptide hormone binding [GO:0017046]; protein homodimerization activity [GO:0042803]; signaling receptor activity [GO:0038023]	0.333333	-	0.166667	-	0.333333	-	0.166667	-	2.19997	-	-	-
O75882	sp|O75882|ATRN_HUMAN	ATRN_HUMAN	Attractin (DPPT-L) (Mahogany homolog)	ATRN KIAA0548 MGCA	basement membrane [GO:0005604]; cytoplasm [GO:0005737]; extracellular exosome [GO:0070062]; extracellular space [GO:0005615]; plasma membrane [GO:0005886]	animal organ morphogenesis [GO:0009887]; cell migration [GO:0016477]; cerebellum development [GO:0021549]; inflammatory response [GO:0006954]; myelination [GO:0042552]; pigmentation [GO:0043473]; regulation of multicellular organism growth [GO:0040014]; response to oxidative stress [GO:0006979]; substrate adhesion-dependent cell spreading [GO:0034446]; tissue development [GO:0009888]	carbohydrate binding [GO:0030246]; signaling receptor activity [GO:0038023]	8.16667	3.2	7.5	1.75	10.1667	4.2	9.33333	1.75	4.42341	4.00972	3.88297	3.04995
P50895	sp|P50895|BCAM_HUMAN	BCAM_HUMAN	Basal cell adhesion molecule (Auberger B antigen) (B-CAM cell surface glycoprotein) (F8/G253 antigen) (Lutheran antigen) (Lutheran blood group glycoprotein) (CD antigen CD239)	BCAM LU MSK19	collagen-containing extracellular matrix [GO:0062023]; external side of plasma membrane [GO:0009897]; extracellular exosome [GO:0070062]; extracellular region [GO:0005576]; plasma membrane [GO:0005886]	cell adhesion [GO:0007155]; cell-matrix adhesion [GO:0007160]; signal transduction [GO:0007165]	laminin binding [GO:0043236]; laminin receptor activity [GO:0005055]; protein C-terminus binding [GO:0008022]; transmembrane signaling receptor activity [GO:0004888]	4.83333	2.4	8.33333	4.5	5	1.6	9.5	4.75	4.58677	4.20832	4.83399	4.2784
Q8IX05	sp|Q8IX05|CD302_HUMAN	CD302_HUMAN	CD302 antigen (C-type lectin BIMLEC) (C-type lectin domain family 13 member A) (DEC205-associated C-type lectin 1) (Type I transmembrane C-type lectin receptor DCL-1) (CD antigen CD302)	CD302 CLEC13A DCL1 KIAA0022	cell cortex [GO:0005938]; external side of plasma membrane [GO:0009897]; filopodium [GO:0030175]; membrane [GO:0016020]; microvillus [GO:0005902]	phagocytosis [GO:0006909]	carbohydrate binding [GO:0030246]; signaling receptor activity [GO:0038023]	-	-	0.5	0.125	-	-	0.5	0.125	-	-	3.04611	-
P16070	sp|P16070|CD44_HUMAN	CD44_HUMAN	CD44 antigen (CDw44) (Epican) (Extracellular matrix receptor III) (ECMR-III) (GP90 lymphocyte homing/adhesion receptor) (HUTCH-I) (Heparan sulfate proteoglycan) (Hermes antigen) (Hyaluronate receptor) (Phagocytic glycoprotein 1) (PGP-1) (Phagocytic glycoprotein I) (PGP-I) (CD antigen CD44)	CD44 LHR MDU2 MDU3 MIC4	apical plasma membrane [GO:0016324]; basolateral plasma membrane [GO:0016323]; cell projection [GO:0042995]; cell surface [GO:0009986]; cytosol [GO:0005829]; extracellular exosome [GO:0070062]; focal adhesion [GO:0005925]; Golgi apparatus [GO:0005794]; lamellipodium membrane [GO:0031258]; macrophage migration inhibitory factor receptor complex [GO:0035692]; microvillus [GO:0005902]; plasma membra…	cartilage development [GO:0051216]; cell adhesion [GO:0007155]; cell migration [GO:0016477]; cell-cell adhesion [GO:0098609]; cell-matrix adhesion [GO:0007160]; cellular response to fibroblast growth factor stimulus [GO:0044344]; cytokine-mediated signaling pathway [GO:0019221]; hyaluronan catabolic process [GO:0030214]; inflammatory response [GO:0006954]; monocyte aggregation [GO:0070487]; negat…	collagen binding [GO:0005518]; hyaluronic acid binding [GO:0005540]; transmembrane signaling receptor activity [GO:0004888]	6.5	5.2	4.83333	0.625	11.5	10.2	11	0.625	5.26556	5.1926	4.95392	3.35883
P78357	sp|P78357|CNTP1_HUMAN	CNTP1_HUMAN	C-type mannose receptor 2 (C-type lectin domain family 13 member E) (Endocytic receptor 180) (Macrophage mannose receptor 2) (Urokinase-type plasminogen activator receptor-associated protein) (UPAR-associated protein) (Urokinase receptor-associated protein) (CD antigen CD280)	MRC2 CLEC13E ENDO180 KIAA0709 UPARAP	focal adhesion [GO:0005925]; membrane [GO:0016020]	collagen catabolic process [GO:0030574]; endocytosis [GO:0006897]; osteoblast differentiation [GO:0001649]	carbohydrate binding [GO:0030246]; collagen binding [GO:0005518]; signaling receptor activity [GO:0038023]	13	17	11.6667	1.375	17.1667	25	17	1.5	4.57621	5.12221	4.43818	3.12782
Q9UBG0	sp|Q9UBG0|MRC2_HUMAN	MRC2_HUMAN	E3 ubiquitin-protein ligase AMFR (EC 2.3.2.36) (Autocrine motility factor receptor) (AMF receptor) (RING finger protein 45) (gp78)	AMFR RNF45	cytosol [GO:0005829]; dendrite [GO:0030425]; Derlin-1 retrotranslocation complex [GO:0036513]; endoplasmic reticulum [GO:0005783]; endoplasmic reticulum membrane [GO:0005789]; endoplasmic reticulum quality control compartment [GO:0044322]; Golgi apparatus [GO:0005794]; growth cone [GO:0030426]; membrane [GO:0016020]; neuronal cell body [GO:0043025]; nucleus [GO:0005634]; perinuclear region of cyt…	aging [GO:0007568]; endoplasmic reticulum mannose trimming [GO:1904380]; endoplasmic reticulum unfolded protein response [GO:0030968]; learning or memory [GO:0007611]; negative regulation of canonical Wnt signaling pathway [GO:0090090]; positive regulation of protein binding [GO:0032092]; protein autoubiquitination [GO:0051865]; protein K48-linked ubiquitination [GO:0070936]; protein polyubiquiti…	BAT3 complex binding [GO:1904288]; chaperone binding [GO:0051087]; identical protein binding [GO:0042802]; metal ion binding [GO:0046872]; protein-macromolecule adaptor activity [GO:0030674]; signaling receptor activity [GO:0038023]; ubiquitin binding [GO:0043130]; ubiquitin protein ligase activity [GO:0061630]; ubiquitin-protein transferase activity [GO:0004842]; ubiquitin-specific protease bind…	3.5	2.2	5.66667	1.875	3.33333	2.2	7.16667	2.125	4.1605	3.99143	4.25456	3.6888
Q9UKV5	sp|Q9UKV5|AMFR_HUMAN	AMFR_HUMAN	Endothelial protein C receptor (Activated protein C receptor) (APC receptor) (Endothelial cell protein C receptor) (CD antigen CD201)	PROCR EPCR	cell surface [GO:0009986]; centrosome [GO:0005813]; extracellular exosome [GO:0070062]; extracellular region [GO:0005576]; extracellular space [GO:0005615]; focal adhesion [GO:0005925]; perinuclear region of cytoplasm [GO:0048471]; plasma membrane [GO:0005886]	blood coagulation [GO:0007596]; negative regulation of coagulation [GO:0050819]	signaling receptor activity [GO:0038023]	0.333333	-	1.16667	1.125	0.333333	-	0.833333	1.125	3.48148	-	3.59963	4.00122
Q9UNN8	sp|Q9UNN8|EPCR_HUMAN	EPCR_HUMAN	Folate receptor alpha (FR-alpha) (Adult folate-binding protein) (FBP) (Folate receptor 1) (Folate receptor, adult) (KB cells FBP) (Ovarian tumor-associated antigen MOv18)	FOLR1 FOLR	apical plasma membrane [GO:0016324]; basolateral plasma membrane [GO:0016323]; brush border membrane [GO:0031526]; cell surface [GO:0009986]; clathrin-coated vesicle [GO:0030136]; endoplasmic reticulum membrane [GO:0005789]; endoplasmic reticulum-Golgi intermediate compartment membrane [GO:0033116]; endosome [GO:0005768]; ER to Golgi transport vesicle membrane [GO:0012507]; external side of plasm…	anterior neural tube closure [GO:0061713]; axon regeneration [GO:0031103]; cardiac neural crest cell migration involved in outflow tract morphogenesis [GO:0003253]; cell adhesion [GO:0007155]; cellular response to folic acid [GO:0071231]; folate import across plasma membrane [GO:1904447]; folic acid metabolic process [GO:0046655]; folic acid transport [GO:0015884]; fusion of sperm to egg plasma m…	folic acid binding [GO:0005542]; folic acid receptor activity [GO:0061714]; signaling receptor activity [GO:0038023]	0.166667	0.2	2.5	0.25	0.166667	0.2	2.83333	0.25	2.94213	2.95405	4.44349	3.31324
P15328	sp|P15328|FOLR1_HUMAN	FOLR1_HUMAN	Glypican-4 (K-glypican) [Cleaved into: Secreted glypican-4]	GPC4 UNQ474/PRO937	cell surface [GO:0009986]; collagen-containing extracellular matrix [GO:0062023]; external side of plasma membrane [GO:0009897]; extracellular exosome [GO:0070062]; glutamatergic synapse [GO:0098978]; Golgi lumen [GO:0005796]; lysosomal lumen [GO:0043202]; nucleus [GO:0005634]; plasma membrane [GO:0005886]; synapse [GO:0045202]	cell migration [GO:0016477]; regulation of neurotransmitter receptor localization to postsynaptic specialization membrane [GO:0098696]; regulation of presynapse assembly [GO:1905606]; regulation of protein localization to membrane [GO:1905475]; regulation of signal transduction [GO:0009966]; synaptic membrane adhesion [GO:0099560]; Wnt signaling pathway [GO:0016055]	coreceptor activity involved in Wnt signaling pathway, planar cell polarity pathway [GO:1904929]	19	18	16.1667	14.875	41.1667	41.8	41.6667	28.75	5.7197	5.84913	5.46815	5.28872
O75487	sp|O75487|GPC4_HUMAN	GPC4_HUMAN	Glypican-6 [Cleaved into: Secreted glypican-6]	GPC6 UNQ369/PRO705	cell surface [GO:0009986]; collagen-containing extracellular matrix [GO:0062023]; extracellular space [GO:0005615]; Golgi lumen [GO:0005796]; lysosomal lumen [GO:0043202]; nucleus [GO:0005634]; plasma membrane [GO:0005886]; synapse [GO:0045202]	cell migration [GO:0016477]; regulation of neurotransmitter receptor localization to postsynaptic specialization membrane [GO:0098696]; regulation of presynapse assembly [GO:1905606]; regulation of protein localization to membrane [GO:1905475]; regulation of signal transduction [GO:0009966]; synaptic membrane adhesion [GO:0099560]	coreceptor activity involved in Wnt signaling pathway, planar cell polarity pathway [GO:1904929]	3.5	2	1.83333	1.25	3.5	2.2	2	1.25	4.26303	4.2767	3.70195	3.81658
Q9Y625	sp|Q9Y625|GPC6_HUMAN	GPC6_HUMAN	Integrin alpha-11	ITGA11 MSTP018	external side of plasma membrane [GO:0009897]; focal adhesion [GO:0005925]; integrin alpha11-beta1 complex [GO:0034681]; integrin complex [GO:0008305]; membrane [GO:0016020]; plasma membrane [GO:0005886]	cell adhesion [GO:0007155]; cell adhesion mediated by integrin [GO:0033627]; cell-cell adhesion [GO:0098609]; cell-matrix adhesion [GO:0007160]; collagen-activated signaling pathway [GO:0038065]; integrin-mediated signaling pathway [GO:0007229]; muscle organ development [GO:0007517]; osteoblast differentiation [GO:0001649]; substrate-dependent cell migration [GO:0006929]	collagen binding [GO:0005518]; collagen binding involved in cell-matrix adhesion [GO:0098639]; collagen receptor activity [GO:0038064]; integrin binding [GO:0005178]; metal ion binding [GO:0046872]	4.66667	2	4.16667	1.5	5.5	1.6	4.66667	1.25	4.05091	3.77663	3.47624	3.37699
Q9UKX5	sp|Q9UKX5|ITA11_HUMAN	ITA11_HUMAN	Integrin alpha-2 (CD49 antigen-like family member B) (Collagen receptor) (Platelet membrane glycoprotein Ia) (GPIa) (VLA-2 subunit alpha) (CD antigen CD49b)	ITGA2 CD49B	axon terminus [GO:0043679]; basal part of cell [GO:0045178]; cell surface [GO:0009986]; external side of plasma membrane [GO:0009897]; focal adhesion [GO:0005925]; integrin alpha2-beta1 complex [GO:0034666]; integrin complex [GO:0008305]; nucleus [GO:0005634]; perinuclear region of cytoplasm [GO:0048471]; plasma membrane [GO:0005886]	animal organ morphogenesis [GO:0009887]; blood coagulation [GO:0007596]; cell adhesion [GO:0007155]; cell adhesion mediated by integrin [GO:0033627]; cell population proliferation [GO:0008283]; cell-cell adhesion [GO:0098609]; cell-matrix adhesion [GO:0007160]; cell-substrate adhesion [GO:0031589]; cellular response to estradiol stimulus [GO:0071392]; cellular response to mechanical stimulus [GO:…	amyloid-beta binding [GO:0001540]; collagen binding [GO:0005518]; collagen binding involved in cell-matrix adhesion [GO:0098639]; collagen receptor activity [GO:0038064]; heparan sulfate proteoglycan binding [GO:0043395]; integrin binding [GO:0005178]; laminin binding [GO:0043236]; metal ion binding [GO:0046872]; protein-containing complex binding [GO:0044877]; virus receptor activity [GO:0001618]	8.83333	9	9.5	2.75	10.8333	13	12.6667	3.5	4.71077	5.0099	4.75123	3.68893
P17301	sp|P17301|ITA2_HUMAN	ITA2_HUMAN	Integrin alpha-4 (CD49 antigen-like family member D) (Integrin alpha-IV) (VLA-4 subunit alpha) (CD antigen CD49d)	ITGA4 CD49D	cell surface [GO:0009986]; external side of plasma membrane [GO:0009897]; extracellular exosome [GO:0070062]; focal adhesion [GO:0005925]; growth cone [GO:0030426]; integrin alpha4-beta1 complex [GO:0034668]; integrin alpha4-beta7 complex [GO:0034669]; integrin complex [GO:0008305]; membrane [GO:0016020]; neuronal cell body [GO:0043025]; plasma membrane [GO:0005886]	axonogenesis involved in innervation [GO:0060385]; B cell differentiation [GO:0030183]; cell adhesion mediated by integrin [GO:0033627]; cell-cell adhesion [GO:0098609]; cell-cell adhesion in response to extracellular stimulus [GO:0140039]; cell-cell adhesion mediated by integrin [GO:0033631]; cell-matrix adhesion [GO:0007160]; cell-matrix adhesion involved in ameboidal cell migration [GO:0003366…	cell adhesion molecule binding [GO:0050839]; coreceptor activity [GO:0015026]; fibronectin binding [GO:0001968]; integrin binding [GO:0005178]; metal ion binding [GO:0046872]; protein antigen binding [GO:1990405]	14.6667	12	4.5	0.875	26	22.8	5.83333	1	5.01632	5.03523	3.89632	2.79661
P13612	sp|P13612|ITA4_HUMAN	ITA4_HUMAN	Integrin alpha-V (Vitronectin receptor) (Vitronectin receptor subunit alpha) (CD antigen CD51) [Cleaved into: Integrin alpha-V heavy chain; Integrin alpha-V light chain]	ITGAV MSK8 VNRA VTNR	alphav-beta3 integrin-HMGB1 complex [GO:0035868]; alphav-beta3 integrin-IGF-1-IGF1R complex [GO:0035867]; alphav-beta3 integrin-PKCalpha complex [GO:0035866]; cell surface [GO:0009986]; cytosol [GO:0005829]; external side of plasma membrane [GO:0009897]; extracellular exosome [GO:0070062]; filopodium membrane [GO:0031527]; focal adhesion [GO:0005925]; integrin alphav-beta3 complex [GO:0034683]; i…	angiogenesis [GO:0001525]; apolipoprotein A-I-mediated signaling pathway [GO:0038027]; apoptotic cell clearance [GO:0043277]; calcium ion transmembrane transport [GO:0070588]; cell adhesion [GO:0007155]; cell adhesion mediated by integrin [GO:0033627]; cell migration [GO:0016477]; cell-cell adhesion [GO:0098609]; cell-matrix adhesion [GO:0007160]; cell-substrate adhesion [GO:0031589]; endodermal …	coreceptor activity [GO:0015026]; extracellular matrix binding [GO:0050840]; extracellular matrix protein binding [GO:1990430]; fibronectin binding [GO:0001968]; integrin binding [GO:0005178]; metal ion binding [GO:0046872]; opsonin binding [GO:0001846]; protease binding [GO:0002020]; protein kinase C binding [GO:0005080]; transforming growth factor beta binding [GO:0050431]; virus receptor activ…	27	19.8	19.8333	8.125	41.8333	33	36.8333	11.375	5.27911	5.40848	5.31733	4.53106
P06756	sp|P06756|ITAV_HUMAN	ITAV_HUMAN	Integrin beta-1 (Fibronectin receptor subunit beta) (Glycoprotein IIa) (GPIIA) (VLA-4 subunit beta) (CD antigen CD29)	ITGB1 FNRB MDF2 MSK12	cell surface [GO:0009986]; cerebellar climbing fiber to Purkinje cell synapse [GO:0150053]; cleavage furrow [GO:0032154]; cytoplasm [GO:0005737]; dendritic spine [GO:0043197]; endosome membrane [GO:0010008]; external side of plasma membrane [GO:0009897]; extracellular exosome [GO:0070062]; filopodium [GO:0030175]; focal adhesion [GO:0005925]; glial cell projection [GO:0097386]; integrin alpha1-be…	axon extension [GO:0048675]; B cell differentiation [GO:0030183]; basement membrane organization [GO:0071711]; calcium-independent cell-matrix adhesion [GO:0007161]; cardiac cell fate specification [GO:0060912]; cardiac muscle cell differentiation [GO:0055007]; cardiac muscle cell myoblast differentiation [GO:0060379]; CD40 signaling pathway [GO:0023035]; cell adhesion [GO:0007155]; cell adhesion…	actin binding [GO:0003779]; cadherin binding [GO:0045296]; cell adhesion molecule binding [GO:0050839]; collagen binding involved in cell-matrix adhesion [GO:0098639]; coreceptor activity [GO:0015026]; fibronectin binding [GO:0001968]; integrin binding [GO:0005178]; laminin binding [GO:0043236]; metal ion binding [GO:0046872]; protease binding [GO:0002020]; protein heterodimerization activity [GO…	17	17.6	9.66667	13	31.1667	37	18.1667	20.625	5.6187	5.70711	5.1956	5.12344
P05556	sp|P05556|ITB1_HUMAN	ITB1_HUMAN	Integrin beta-3 (Platelet membrane glycoprotein IIIa) (GPIIIa) (CD antigen CD61)	ITGB3 GP3A	alpha9-beta1 integrin-ADAM8 complex [GO:0071133]; alphav-beta3 integrin-HMGB1 complex [GO:0035868]; alphav-beta3 integrin-IGF-1-IGF1R complex [GO:0035867]; alphav-beta3 integrin-PKCalpha complex [GO:0035866]; alphav-beta3 integrin-vitronectin complex [GO:0071062]; apical plasma membrane [GO:0016324]; cell surface [GO:0009986]; cell-cell junction [GO:0005911]; external side of plasma membrane [GO:…	activation of protein kinase activity [GO:0032147]; angiogenesis involved in wound healing [GO:0060055]; apolipoprotein A-I-mediated signaling pathway [GO:0038027]; apoptotic cell clearance [GO:0043277]; blood coagulation [GO:0007596]; cell adhesion [GO:0007155]; cell adhesion mediated by integrin [GO:0033627]; cell migration [GO:0016477]; cell-matrix adhesion [GO:0007160]; cell-substrate adhesio…	cell adhesion molecule binding [GO:0050839]; coreceptor activity [GO:0015026]; enzyme binding [GO:0019899]; extracellular matrix binding [GO:0050840]; fibrinogen binding [GO:0070051]; fibronectin binding [GO:0001968]; identical protein binding [GO:0042802]; integrin binding [GO:0005178]; platelet-derived growth factor receptor binding [GO:0005161]; protease binding [GO:0002020]; protein disulfide…	0.666667	-	-	-	0.666667	-	-	-	2.80937	-	-	-
P05106	sp|P05106|ITB3_HUMAN	ITB3_HUMAN	Intercellular adhesion molecule 1 (ICAM-1) (Major group rhinovirus receptor) (CD antigen CD54)	ICAM1	cell surface [GO:0009986]; collagen-containing extracellular matrix [GO:0062023]; external side of plasma membrane [GO:0009897]; extracellular exosome [GO:0070062]; extracellular space [GO:0005615]; focal adhesion [GO:0005925]; immunological synapse [GO:0001772]; membrane [GO:0016020]; membrane raft [GO:0045121]; plasma membrane [GO:0005886]	adhesion of symbiont to host [GO:0044406]; cell adhesion [GO:0007155]; cell adhesion mediated by integrin [GO:0033627]; cellular response to amyloid-beta [GO:1904646]; cellular response to glucose stimulus [GO:0071333]; cellular response to leukemia inhibitory factor [GO:1990830]; establishment of endothelial barrier [GO:0061028]; heterophilic cell-cell adhesion via plasma membrane cell adhesion …	integrin binding [GO:0005178]; signaling receptor activity [GO:0038023]; transmembrane signaling receptor activity [GO:0004888]; virus receptor activity [GO:0001618]	4	2	0.833333	2.875	6	3	0.833333	3.75	4.66983	4.24344	2.89681	4.18815
P05362	sp|P05362|ICAM1_HUMAN	ICAM1_HUMAN	Leptin receptor (LEP-R) (HuB219) (OB receptor) (OB-R) (CD antigen CD295)	LEPR DB OBR	basolateral plasma membrane [GO:0016323]; external side of plasma membrane [GO:0009897]; extracellular region [GO:0005576]; receptor complex [GO:0043235]	angiogenesis [GO:0001525]; bone growth [GO:0098868]; cell surface receptor signaling pathway [GO:0007166]; cholesterol metabolic process [GO:0008203]; cytokine-mediated signaling pathway [GO:0019221]; energy homeostasis [GO:0097009]; energy reserve metabolic process [GO:0006112]; glial cell proliferation [GO:0014009]; gluconeogenesis [GO:0006094]; glucose homeostasis [GO:0042593]; glycogen metabo…	cytokine binding [GO:0019955]; cytokine receptor activity [GO:0004896]; identical protein binding [GO:0042802]; leptin receptor activity [GO:0038021]; peptide hormone binding [GO:0017046]; transmembrane signaling receptor activity [GO:0004888]	0.166667	0.2	1	-	0.166667	0.2	0.833333	-	-	2.06759	2.85669	-
P48357	sp|P48357|LEPR_HUMAN	LEPR_HUMAN	Leucine-rich repeat-containing G-protein coupled receptor 4 (G-protein coupled receptor 48)	LGR4 GPR48	plasma membrane [GO:0005886]	bone mineralization [GO:0030282]; bone remodeling [GO:0046849]; canonical Wnt signaling pathway involved in metanephric kidney development [GO:0061290]; cell differentiation involved in metanephros development [GO:0072202]; circadian regulation of gene expression [GO:0032922]; digestive tract development [GO:0048565]; epithelial cell proliferation involved in renal tubule morphogenesis [GO:200101…	G protein-coupled receptor activity [GO:0004930]; protein-hormone receptor activity [GO:0016500]; transmembrane signaling receptor activity [GO:0004888]	-	-	-	0.25	-	-	-	0.375	-	-	-	2.33869
Q9BXB1	sp|Q9BXB1|LGR4_HUMAN	LGR4_HUMAN	Leukocyte surface antigen CD47 (Antigenic surface determinant protein OA3) (Integrin-associated protein) (IAP) (Protein MER6) (CD antigen CD47)	CD47 MER6	cell surface [GO:0009986]; extracellular exosome [GO:0070062]; plasma membrane [GO:0005886]; specific granule membrane [GO:0035579]; tertiary granule membrane [GO:0070821]	ATP export [GO:1904669]; cell migration [GO:0016477]; cellular response to interleukin-1 [GO:0071347]; cellular response to interleukin-12 [GO:0071349]; cellular response to type II interferon [GO:0071346]; integrin-mediated signaling pathway [GO:0007229]; negative regulation of Fc-gamma receptor signaling pathway involved in phagocytosis [GO:1905450]; positive regulation of cell population proli…	cell-cell adhesion mediator activity [GO:0098632]; protein binding involved in heterotypic cell-cell adhesion [GO:0086080]; thrombospondin receptor activity [GO:0070053]	4	5	3.33333	1.75	9.16667	10.4	13.1667	2.25	5.67734	5.8131	5.84577	4.31513
Q08722	sp|Q08722|CD47_HUMAN	CD47_HUMAN	Lysosome membrane protein 2 (85 kDa lysosomal membrane sialoglycoprotein) (LGP85) (CD36 antigen-like 2) (Lysosome membrane protein II) (LIMP II) (Scavenger receptor class B member 2) (CD antigen CD36)	SCARB2 CD36L2 LIMP2 LIMPII	clathrin-coated endocytic vesicle membrane [GO:0030669]; cytoplasm [GO:0005737]; endocytic vesicle membrane [GO:0030666]; endoplasmic reticulum membrane [GO:0005789]; endosome membrane [GO:0010008]; extracellular exosome [GO:0070062]; focal adhesion [GO:0005925]; Golgi membrane [GO:0000139]; late endosome membrane [GO:0031902]; lysosomal lumen [GO:0043202]; lysosomal membrane [GO:0005765]; membra…	aminophospholipid transport [GO:0015917]; gene expression [GO:0010467]; positive regulation of neuron projection development [GO:0010976]; protein targeting to lysosome [GO:0006622]; receptor-mediated endocytosis [GO:0006898]; regulation of cellular carbohydrate catabolic process [GO:0043471]; regulation of endosome organization [GO:1904978]; regulation of glucosylceramidase activity [GO:1905123]…	cargo receptor activity [GO:0038024]; chaperone binding [GO:0051087]; cholesterol binding [GO:0015485]; enzyme binding [GO:0019899]; phosphatidylcholine binding [GO:0031210]; phosphatidylserine binding [GO:0001786]; protein homodimerization activity [GO:0042803]; scavenger receptor activity [GO:0005044]; transmembrane signaling receptor activity [GO:0004888]; virus receptor activity [GO:0001618]	11.8333	7.8	11.5	3.25	25.3333	17.8	35.5	3.375	6.00565	5.87509	5.85281	4.17961
Q14108	sp|Q14108|SCRB2_HUMAN	SCRB2_HUMAN	Membrane cofactor protein (TLX) (Trophoblast leukocyte common antigen) (CD antigen CD46)	CD46 MCP MIC10	cell surface [GO:0009986]; extracellular exosome [GO:0070062]; focal adhesion [GO:0005925]; inner acrosomal membrane [GO:0002079]; plasma membrane [GO:0005886]	adaptive immune response [GO:0002250]; complement activation, classical pathway [GO:0006958]; innate immune response [GO:0045087]; negative regulation of complement activation, classical pathway [GO:0045959]; negative regulation of gene expression [GO:0010629]; positive regulation of gene expression [GO:0010628]; positive regulation of interleukin-10 production [GO:0032733]; positive regulation o…	cadherin binding [GO:0045296]; signaling receptor activity [GO:0038023]; virus receptor activity [GO:0001618]	4.16667	1.6	4	1.625	6.83333	1.4	6.5	3.75	4.69676	4.20692	4.61128	4.49597
P15529	sp|P15529|MCP_HUMAN	MCP_HUMAN	Membrane progestin receptor alpha (mPR alpha) (Membrane progesterone P4 receptor alpha) (Membrane progesterone receptor alpha) (Progesterone and adipoQ receptor family member 7) (Progestin and adipoQ receptor family member 7) (Progestin and adipoQ receptor family member VII)	PAQR7 MRPA	plasma membrane [GO:0005886]	oogenesis [GO:0048477]; response to steroid hormone [GO:0048545]	nuclear steroid receptor activity [GO:0003707]; signaling receptor activity [GO:0038023]; steroid binding [GO:0005496]	2.66667	1.2	1.83333	0.5	4.16667	1.4	2.33333	0.5	4.27006	3.89619	3.7282	2.66174
Q86WK9	sp|Q86WK9|PAQR7_HUMAN	PAQR7_HUMAN	Nectin-1 (Herpes virus entry mediator C) (Herpesvirus entry mediator C) (HveC) (Herpesvirus Ig-like receptor) (HIgR) (Nectin cell adhesion molecule 1) (Poliovirus receptor-related protein 1) (CD antigen CD111)	NECTIN1 HVEC PRR1 PVRL1	adherens junction [GO:0005912]; apical junction complex [GO:0043296]; cell-cell contact zone [GO:0044291]; dendrite [GO:0030425]; extracellular region [GO:0005576]; growth cone membrane [GO:0032584]; hippocampal mossy fiber to CA3 synapse [GO:0098686]; intracellular membrane-bounded organelle [GO:0043231]; membrane [GO:0016020]; plasma membrane [GO:0005886]; presynaptic active zone membrane [GO:0…	axon guidance [GO:0007411]; cell adhesion [GO:0007155]; cell-cell adhesion [GO:0098609]; desmosome organization [GO:0002934]; enamel mineralization [GO:0070166]; heterophilic cell-cell adhesion via plasma membrane cell adhesion molecules [GO:0007157]; homophilic cell adhesion via plasma membrane adhesion molecules [GO:0007156]; immune response [GO:0006955]; iron ion transport [GO:0006826]; lens m…	carbohydrate binding [GO:0030246]; cell adhesion molecule binding [GO:0050839]; coreceptor activity [GO:0015026]; identical protein binding [GO:0042802]; protein homodimerization activity [GO:0042803]; protein-containing complex binding [GO:0044877]; virion binding [GO:0046790]; virus receptor activity [GO:0001618]	1.5	0.4	-	1.875	1.66667	0.4	-	1.625	3.924	3.21122	-	3.70745
P08910	sp|P08910|ABHD2_HUMAN	ABHD2_HUMAN	Nectin-2 (Herpes virus entry mediator B) (Herpesvirus entry mediator B) (HveB) (Nectin cell adhesion molecule 2) (Poliovirus receptor-related protein 2) (CD antigen CD112)	NECTIN2 HVEB PRR2 PVRL2	apical junction complex [GO:0043296]; cell surface [GO:0009986]; cell-cell contact zone [GO:0044291]; cell-cell junction [GO:0005911]; extracellular exosome [GO:0070062]; focal adhesion [GO:0005925]; membrane [GO:0016020]; plasma membrane [GO:0005886]; zonula adherens [GO:0005915]	acrosome assembly [GO:0001675]; adhesion of symbiont to host [GO:0044406]; cell part morphogenesis [GO:0032990]; cilium organization [GO:0044782]; coreceptor-mediated virion attachment to host cell [GO:0046814]; cytoskeleton organization [GO:0007010]; establishment of localization in cell [GO:0051649]; establishment of mitochondrion localization [GO:0051654]; fertilization [GO:0009566]; fusion of…	cell adhesion molecule binding [GO:0050839]; coreceptor activity [GO:0015026]; identical protein binding [GO:0042802]; protein homodimerization activity [GO:0042803]; virus receptor activity [GO:0001618]	4.16667	7	5.16667	5.875	4.66667	7.4	5.83333	7.125	4.72061	4.97585	4.34326	4.62029
Q15223	sp|Q15223|NECT1_HUMAN	NECT1_HUMAN	Neogenin (Immunoglobulin superfamily DCC subclass member 2)	NEO1 IGDCC2 NGN	axonal growth cone [GO:0044295]; cell surface [GO:0009986]; Golgi apparatus [GO:0005794]; nucleoplasm [GO:0005654]; plasma membrane [GO:0005886]; plasma membrane protein complex [GO:0098797]	axon guidance [GO:0007411]; cell adhesion [GO:0007155]; cell-cell adhesion [GO:0098609]; iron ion homeostasis [GO:0055072]; neuron migration [GO:0001764]; positive regulation of BMP signaling pathway [GO:0030513]	co-receptor binding [GO:0039706]; signaling receptor activity [GO:0038023]	4.83333	2	2.5	2	5	2.2	2.5	2	3.95789	3.49746	3.18877	3.28053
Q92692	sp|Q92692|NECT2_HUMAN	NECT2_HUMAN	Neural cell adhesion molecule L1 (N-CAM-L1) (NCAM-L1) (CD antigen CD171)	L1CAM CAML1 MIC5	axon [GO:0030424]; axonal growth cone [GO:0044295]; cell surface [GO:0009986]; collagen-containing extracellular matrix [GO:0062023]; dendrite [GO:0030425]; focal adhesion [GO:0005925]; neuronal cell body [GO:0043025]; plasma membrane [GO:0005886]	axon development [GO:0061564]; axon guidance [GO:0007411]; cell adhesion [GO:0007155]; cell migration [GO:0016477]; cell-matrix adhesion [GO:0007160]; chemotaxis [GO:0006935]; homophilic cell adhesion via plasma membrane adhesion molecules [GO:0007156]; nervous system development [GO:0007399]; neuron projection development [GO:0031175]; positive regulation of axon extension [GO:0045773]; synapse …	axon guidance receptor activity [GO:0008046]; protein domain specific binding [GO:0019904]	6	-	0.166667	2.375	6.33333	-	0.166667	2.875	4.3704	-	2.37668	3.48672
Q92859	sp|Q92859|NEO1_HUMAN	NEO1_HUMAN	Neurexin-1 (Neurexin I-alpha) (Neurexin-1-alpha)	NRXN1 KIAA0578	cell projection [GO:0042995]; cell surface [GO:0009986]; endoplasmic reticulum [GO:0005783]; neuronal cell body [GO:0043025]; nuclear membrane [GO:0031965]; nucleolus [GO:0005730]; plasma membrane [GO:0005886]; presynaptic membrane [GO:0042734]; vesicle [GO:0031982]	adult behavior [GO:0030534]; axon guidance [GO:0007411]; chemical synaptic transmission [GO:0007268]; gephyrin clustering involved in postsynaptic density assembly [GO:0097116]; learning [GO:0007612]; neuroligin clustering involved in postsynaptic membrane assembly [GO:0097118]; neuromuscular process controlling balance [GO:0050885]; neuron cell-cell adhesion [GO:0007158]; neurotransmitter secret…	acetylcholine receptor binding [GO:0033130]; calcium channel regulator activity [GO:0005246]; calcium ion binding [GO:0005509]; cell adhesion molecule binding [GO:0050839]; neuroligin family protein binding [GO:0097109]; signaling receptor activity [GO:0038023]	1	0.2	-	-	1	0.2	-	-	2.88607	3.03581	-	-
P32004	sp|P32004|L1CAM_HUMAN	L1CAM_HUMAN	Neurexin-2 (Neurexin II-alpha) (Neurexin-2-alpha)	NRXN2 KIAA0921	glutamatergic synapse [GO:0098978]; plasma membrane [GO:0005886]; presynapse [GO:0098793]; protein-containing complex [GO:0032991]	adult behavior [GO:0030534]; chemical synaptic transmission [GO:0007268]; gephyrin clustering involved in postsynaptic density assembly [GO:0097116]; neuroligin clustering involved in postsynaptic membrane assembly [GO:0097118]; neuron cell-cell adhesion [GO:0007158]; neurotransmitter secretion [GO:0007269]; postsynaptic density protein 95 clustering [GO:0097119]; postsynaptic membrane assembly […	calcium channel regulator activity [GO:0005246]; cell adhesion molecule binding [GO:0050839]; metal ion binding [GO:0046872]; neuroligin family protein binding [GO:0097109]; transmembrane signaling receptor activity [GO:0004888]	3.5	0.2	-	0.125	3.83333	0.2	-	0.125	3.37308	-	-	-
Q9ULB1	sp|Q9ULB1|NRX1A_HUMAN	NRX1A_HUMAN	Neuroligin-1	NLGN1 KIAA1070	asymmetric, glutamatergic, excitatory synapse [GO:0098985]; cell surface [GO:0009986]; dendrite [GO:0030425]; dendritic spine [GO:0043197]; excitatory synapse [GO:0060076]; filopodium tip [GO:0032433]; GABA-ergic synapse [GO:0098982]; glutamatergic synapse [GO:0098978]; Golgi apparatus [GO:0005794]; inhibitory synapse [GO:0060077]; membrane [GO:0016020]; neuromuscular junction [GO:0031594]; neuro…	AMPA glutamate receptor clustering [GO:0097113]; calcium-dependent cell-cell adhesion via plasma membrane cell adhesion molecules [GO:0016339]; cell-cell adhesion involved in synapse maturation [GO:0090125]; cellular response to calcium ion [GO:0071277]; chemical synaptic transmission [GO:0007268]; cytoskeletal matrix organization at active zone [GO:0048789]; establishment of protein localization…	amyloid-beta binding [GO:0001540]; cell adhesion molecule binding [GO:0050839]; identical protein binding [GO:0042802]; neurexin family protein binding [GO:0042043]; PDZ domain binding [GO:0030165]; scaffold protein binding [GO:0097110]; signaling receptor activity [GO:0038023]	1	-	0.333333	-	1	-	0.166667	-	2.95606	-	2.41891	-
Q9P2S2	sp|Q9P2S2|NRX2A_HUMAN	NRX2A_HUMAN	Neuroligin-2	NLGN2 KIAA1366	cell surface [GO:0009986]; cytoplasm [GO:0005737]; dendritic shaft [GO:0043198]; dopaminergic synapse [GO:0098691]; excitatory synapse [GO:0060076]; glycinergic synapse [GO:0098690]; inhibitory synapse [GO:0060077]; membrane [GO:0016020]; plasma membrane [GO:0005886]; postsynaptic membrane [GO:0045211]; postsynaptic specialization membrane [GO:0099634]; presynaptic membrane [GO:0042734]; ribbon s…	brain development [GO:0007420]; cell-cell adhesion [GO:0098609]; cell-cell junction maintenance [GO:0045217]; chemical synaptic transmission [GO:0007268]; gephyrin clustering involved in postsynaptic density assembly [GO:0097116]; inhibitory synapse assembly [GO:1904862]; insulin metabolic process [GO:1901142]; jump response [GO:0007630]; locomotory exploration behavior [GO:0035641]; modulation o…	cell adhesion molecule binding [GO:0050839]; identical protein binding [GO:0042802]; neurexin family protein binding [GO:0042043]; signaling receptor activity [GO:0038023]	0.833333	-	-	-	0.833333	-	-	-	3.3265	-	-	-
Q8N2Q7	sp|Q8N2Q7|NLGN1_HUMAN	NLGN1_HUMAN	Neuroligin-4, X-linked (Neuroligin X) (HNLX)	NLGN4X KIAA1260 NLGN4 UNQ365/PRO701	asymmetric, glutamatergic, excitatory synapse [GO:0098985]; cell surface [GO:0009986]; dendrite [GO:0030425]; excitatory synapse [GO:0060076]; membrane [GO:0016020]; plasma membrane [GO:0005886]; postsynaptic density membrane [GO:0098839]; postsynaptic specialization membrane [GO:0099634]; presynapse [GO:0098793]; symmetric, GABA-ergic, inhibitory synapse [GO:0098983]; synapse [GO:0045202]	adult behavior [GO:0030534]; brainstem development [GO:0003360]; cell-cell junction organization [GO:0045216]; cerebellum development [GO:0021549]; chemical synaptic transmission [GO:0007268]; learning [GO:0007612]; modulation of chemical synaptic transmission [GO:0050804]; negative regulation of excitatory postsynaptic potential [GO:0090394]; neuron cell-cell adhesion [GO:0007158]; neuron differ…	cell adhesion molecule binding [GO:0050839]; chloride ion binding [GO:0031404]; neurexin family protein binding [GO:0042043]; protein homodimerization activity [GO:0042803]; scaffold protein binding [GO:0097110]; signaling receptor activity [GO:0038023]	1.83333	0.6	2.33333	2.125	2	0.6	2.83333	2.75	3.77414	3.40944	3.51037	3.62023
Q8NFZ4	sp|Q8NFZ4|NLGN2_HUMAN	NLGN2_HUMAN	Plexin-A1 (Semaphorin receptor NOV)	PLXNA1 NOV PLXN1	cytosol [GO:0005829]; extracellular exosome [GO:0070062]; nucleoplasm [GO:0005654]; plasma membrane [GO:0005886]; semaphorin receptor complex [GO:0002116]	dichotomous subdivision of terminal units involved in salivary gland branching [GO:0060666]; gonadotrophin-releasing hormone neuronal migration to the hypothalamus [GO:0021828]; negative regulation of cell adhesion [GO:0007162]; neuron projection extension [GO:1990138]; olfactory nerve formation [GO:0021628]; positive regulation of axonogenesis [GO:0050772]; regulation of cell migration [GO:00303…	semaphorin receptor activity [GO:0017154]	24.1667	4.4	6.33333	6	34.1667	4.4	8	6.5	4.84794	4.64004	4.67007	3.7477
Q8N0W4	sp|Q8N0W4|NLGNX_HUMAN;sp|Q8NFZ3|NLGNY_HUMAN;sp|Q9NZ94|NLGN3_HUMAN	NLGNX_HUMAN	Plexin-A2 (Semaphorin receptor OCT)	PLXNA2 KIAA0463 OCT PLXN2 UNQ209/PRO235	plasma membrane [GO:0005886]; semaphorin receptor complex [GO:0002116]	centrosome localization [GO:0051642]; cerebellar granule cell precursor tangential migration [GO:0021935]; limb bud formation [GO:0060174]; negative regulation of cell adhesion [GO:0007162]; neural tube development [GO:0021915]; pharyngeal system development [GO:0060037]; positive regulation of axonogenesis [GO:0050772]; regulation of cell migration [GO:0030334]; regulation of cell shape [GO:0008…	identical protein binding [GO:0042802]; semaphorin receptor activity [GO:0017154]	12.1667	0.6	2.5	0.625	14.8333	0.6	6	1.625	4.47291	3.56844	4.46943	3.98213
Q15758	sp|Q15758|AAAT_HUMAN	AAAT_HUMAN	Plexin-A3 (Plexin-4) (Semaphorin receptor SEX)	PLXNA3 PLXN4 SEX	plasma membrane [GO:0005886]; semaphorin receptor complex [GO:0002116]	axon extension involved in axon guidance [GO:0048846]; axon guidance [GO:0007411]; branchiomotor neuron axon guidance [GO:0021785]; facial nerve structural organization [GO:0021612]; gonadotrophin-releasing hormone neuronal migration to the hypothalamus [GO:0021828]; hippocampus development [GO:0021766]; negative chemotaxis [GO:0050919]; negative regulation of axon extension involved in axon guid…	semaphorin receptor activity [GO:0017154]	2	1	1	0.125	1.5	0.8	0.833333	0.125	3.18049	3.03767	2.59677	1.94479
Q9UIW2	sp|Q9UIW2|PLXA1_HUMAN	PLXA1_HUMAN	Plexin-A4	PLXNA4 KIAA1550 PLXNA4A PLXNA4B UNQ2820/PRO34003	cerebellar climbing fiber to Purkinje cell synapse [GO:0150053]; plasma membrane [GO:0005886]; semaphorin receptor complex [GO:0002116]	anterior commissure morphogenesis [GO:0021960]; chemorepulsion of branchiomotor axon [GO:0021793]; embryonic heart tube development [GO:0035050]; facial nerve structural organization [GO:0021612]; glossopharyngeal nerve morphogenesis [GO:0021615]; maintenance of synapse structure [GO:0099558]; negative regulation of cell adhesion [GO:0007162]; positive regulation of axonogenesis [GO:0050772]; pos…	semaphorin receptor activity [GO:0017154]	1.16667	0.4	1.33333	0.25	1.33333	0.4	1.5	0.25	3.03855	3.15472	2.52724	2.5463
O75051	sp|O75051|PLXA2_HUMAN	PLXA2_HUMAN	Plexin-B1 (Semaphorin receptor SEP)	PLXNB1 KIAA0407 PLXN5 SEP	extracellular region [GO:0005576]; plasma membrane [GO:0005886]; semaphorin receptor complex [GO:0002116]	cell migration [GO:0016477]; inhibitory synapse assembly [GO:1904862]; intracellular signal transduction [GO:0035556]; negative regulation of cell adhesion [GO:0007162]; negative regulation of osteoblast proliferation [GO:0033689]; neuron projection morphogenesis [GO:0048812]; ossification involved in bone maturation [GO:0043931]; positive regulation of axonogenesis [GO:0050772]; positive regulat…	GTPase activating protein binding [GO:0032794]; GTPase activator activity [GO:0005096]; semaphorin receptor activity [GO:0017154]; semaphorin receptor binding [GO:0030215]; transmembrane signaling receptor activity [GO:0004888]	7.83333	2.6	10.8333	2.875	7.33333	2.8	11	3	3.87596	3.34732	3.8536	3.1005
P51805	sp|P51805|PLXA3_HUMAN	PLXA3_HUMAN	Plexin-B2 (MM1)	PLXNB2 KIAA0315	cell surface [GO:0009986]; extracellular exosome [GO:0070062]; plasma membrane [GO:0005886]; semaphorin receptor complex [GO:0002116]	brain development [GO:0007420]; excitatory synapse assembly [GO:1904861]; homophilic cell adhesion via plasma membrane adhesion molecules [GO:0007156]; negative regulation of cell adhesion [GO:0007162]; neural tube closure [GO:0001843]; neuroblast proliferation [GO:0007405]; positive regulation of axonogenesis [GO:0050772]; positive regulation of neuron projection development [GO:0010976]; positi…	semaphorin receptor activity [GO:0017154]	26.1667	20.8	26.3333	3.75	39.6667	25.6	38.1667	4.25	4.8875	4.81058	4.62724	3.45034
Q9HCM2	sp|Q9HCM2|PLXA4_HUMAN	PLXA4_HUMAN	Plexin-C1 (Virus-encoded semaphorin protein receptor) (CD antigen CD232)	PLXNC1 VESPR	cerebellar climbing fiber to Purkinje cell synapse [GO:0150053]; membrane [GO:0016020]; plasma membrane [GO:0005886]; semaphorin receptor complex [GO:0002116]	cell adhesion [GO:0007155]; negative regulation of cell adhesion [GO:0007162]; positive regulation of axonogenesis [GO:0050772]; regulation of cell migration [GO:0030334]; regulation of cell shape [GO:0008360]; regulation of GTPase activity [GO:0043087]; regulation of synapse pruning [GO:1905806]; semaphorin-plexin signaling pathway involved in axon guidance [GO:1902287]	semaphorin receptor activity [GO:0017154]; signaling receptor binding [GO:0005102]	2.33333	0.6	1.16667	0.125	2.5	0.8	2.16667	0.125	3.94927	3.63945	3.73569	2.27222
O43157	sp|O43157|PLXB1_HUMAN	PLXB1_HUMAN	Plexin-D1	PLXND1 KIAA0620	axon [GO:0030424]; cell body [GO:0044297]; glutamatergic synapse [GO:0098978]; lamellipodium [GO:0030027]; lamellipodium membrane [GO:0031258]; plasma membrane [GO:0005886]; semaphorin receptor complex [GO:0002116]	angiogenesis [GO:0001525]; aorta development [GO:0035904]; branching involved in blood vessel morphogenesis [GO:0001569]; cardiac septum development [GO:0003279]; coronary vasculature development [GO:0060976]; dichotomous subdivision of terminal units involved in salivary gland branching [GO:0060666]; endothelial cell migration [GO:0043542]; kidney development [GO:0001822]; negative regulation of…	protein domain specific binding [GO:0019904]; semaphorin receptor activity [GO:0017154]	0.166667	0.2	0.166667	0.75	0.166667	0.2	0.166667	0.75	2.43943	2.39348	2.12403	2.87328
O15031	sp|O15031|PLXB2_HUMAN	PLXB2_HUMAN	Poliovirus receptor (Nectin-like protein 5) (NECL-5) (CD antigen CD155)	PVR PVS	adherens junction [GO:0005912]; cell surface [GO:0009986]; cytoplasm [GO:0005737]; extracellular space [GO:0005615]; focal adhesion [GO:0005925]; membrane [GO:0016020]; plasma membrane [GO:0005886]	heterophilic cell-cell adhesion via plasma membrane cell adhesion molecules [GO:0007157]; homophilic cell adhesion via plasma membrane adhesion molecules [GO:0007156]; positive regulation of natural killer cell mediated cytotoxicity [GO:0045954]; positive regulation of natural killer cell mediated cytotoxicity directed against tumor cell target [GO:0002860]; susceptibility to natural killer cell …	cell adhesion molecule binding [GO:0050839]; signaling receptor activity [GO:0038023]; virus receptor activity [GO:0001618]	1.66667	0.2	-	1	1.66667	0.2	-	1.125	4.12966	3.41388	-	3.34707
O60486	sp|O60486|PLXC1_HUMAN	PLXC1_HUMAN	Polymeric immunoglobulin receptor (PIgR) (Poly-Ig receptor) (Hepatocellular carcinoma-associated protein TB6) [Cleaved into: Secretory component]	PIGR	azurophil granule membrane [GO:0035577]; extracellular exosome [GO:0070062]; extracellular space [GO:0005615]; plasma membrane [GO:0005886]; receptor complex [GO:0043235]; secretory IgA immunoglobulin complex [GO:0071751]	detection of chemical stimulus involved in sensory perception of bitter taste [GO:0001580]; epidermal growth factor receptor signaling pathway [GO:0007173]; Fc receptor signaling pathway [GO:0038093]; immunoglobulin transcytosis in epithelial cells mediated by polymeric immunoglobulin receptor [GO:0002415]; receptor clustering [GO:0043113]; retina homeostasis [GO:0001895]	polymeric immunoglobulin receptor activity [GO:0001792]; transmembrane signaling receptor activity [GO:0004888]	0.333333	-	-	-	0.333333	-	-	-	1.68554	-	-	-
Q9Y4D7	sp|Q9Y4D7|PLXD1_HUMAN	PLXD1_HUMAN	Progestin and adipoQ receptor family member 4 (Progestin and adipoQ receptor family member IV)	PAQR4	membrane [GO:0016020]		signaling receptor activity [GO:0038023]	1	0.2	0.166667	0.625	1	0.2	0.166667	0.75	3.79636	-	2.23361	3.71091
P15151	sp|P15151|PVR_HUMAN	PVR_HUMAN	Prolow-density lipoprotein receptor-related protein 1 (LRP-1) (Alpha-2-macroglobulin receptor) (A2MR) (Apolipoprotein E receptor) (APOER) (CD antigen CD91) [Cleaved into: Low-density lipoprotein receptor-related protein 1 85 kDa subunit (LRP-85); Low-density lipoprotein receptor-related protein 1 515 kDa subunit (LRP-515); Low-density lipoprotein receptor-related protein 1 intracellular domain (L…	LRP1 A2MR APR	basolateral plasma membrane [GO:0016323]; clathrin-coated pit [GO:0005905]; cytoskeleton [GO:0005856]; early endosome [GO:0005769]; endocytic vesicle membrane [GO:0030666]; focal adhesion [GO:0005925]; Golgi apparatus [GO:0005794]; low-density lipoprotein receptor complex [GO:0062136]; lysosomal membrane [GO:0005765]; membrane [GO:0016020]; nucleus [GO:0005634]; plasma membrane [GO:0005886]; plas…	amyloid-beta clearance [GO:0097242]; amyloid-beta clearance by cellular catabolic process [GO:0150094]; amyloid-beta clearance by transcytosis [GO:0150093]; aorta morphogenesis [GO:0035909]; apoptotic cell clearance [GO:0043277]; astrocyte activation involved in immune response [GO:0002265]; cellular response to amyloid-beta [GO:1904646]; enzyme-linked receptor protein signaling pathway [GO:00071…	alpha-2 macroglobulin receptor activity [GO:0016964]; amyloid-beta binding [GO:0001540]; apolipoprotein binding [GO:0034185]; apolipoprotein receptor activity [GO:0030226]; calcium ion binding [GO:0005509]; cargo receptor activity [GO:0038024]; clathrin heavy chain binding [GO:0032050]; heparan sulfate proteoglycan binding [GO:0043395]; lipoprotein particle receptor binding [GO:0070325]; low-dens…	74.5	58.4	60.8333	21.75	125.5	93.6	116.167	30.75	5.31811	5.23907	5.06242	4.25048
Q8N4S7	sp|Q8N4S7|PAQR4_HUMAN	PAQR4_HUMAN	Roundabout homolog 1 (Deleted in U twenty twenty) (H-Robo-1)	ROBO1 DUTT1	axon [GO:0030424]; cell surface [GO:0009986]; cytoplasm [GO:0005737]; endoplasmic reticulum-Golgi intermediate compartment membrane [GO:0033116]; plasma membrane [GO:0005886]	activation of cysteine-type endopeptidase activity involved in apoptotic process [GO:0006919]; aorta development [GO:0035904]; aortic valve morphogenesis [GO:0003180]; axon midline choice point recognition [GO:0016199]; cell adhesion [GO:0007155]; cell migration involved in sprouting angiogenesis [GO:0002042]; chemorepulsion involved in postnatal olfactory bulb interneuron migration [GO:0021836];…	axon guidance receptor activity [GO:0008046]; identical protein binding [GO:0042802]; LRR domain binding [GO:0030275]	1.33333	1.8	0.5	1.75	1.33333	1.8	0.333333	2.125	3.34966	3.3604	2.73434	3.2379
Q07954	sp|Q07954|LRP1_HUMAN;sp|Q86X40|LRC28_HUMAN	LRP1_HUMAN	Scavenger receptor class B member 1 (SRB1) (CD36 and LIMPII analogous 1) (CLA-1) (CD36 antigen-like 1) (Collagen type I receptor, thrombospondin receptor-like 1) (SR-BI) (CD antigen CD36)	SCARB1 CD36L1 CLA1	caveola [GO:0005901]; cell surface [GO:0009986]; cytoplasm [GO:0005737]; endocytic vesicle membrane [GO:0030666]; extracellular exosome [GO:0070062]; intracellular membrane-bounded organelle [GO:0043231]; lysosomal membrane [GO:0005765]; lysosome [GO:0005764]; plasma membrane [GO:0005886]	adhesion of symbiont to host [GO:0044406]; blood vessel endothelial cell migration [GO:0043534]; carotenoid transport [GO:0046867]; cholesterol catabolic process [GO:0006707]; cholesterol efflux [GO:0033344]; cholesterol homeostasis [GO:0042632]; cholesterol import [GO:0070508]; detection of lipopolysaccharide [GO:0032497]; endothelial cell proliferation [GO:0001935]; high-density lipoprotein par…	1-phosphatidylinositol binding [GO:0005545]; amyloid-beta binding [GO:0001540]; apolipoprotein A-I binding [GO:0034186]; apolipoprotein binding [GO:0034185]; high-density lipoprotein particle binding [GO:0008035]; high-density lipoprotein particle receptor activity [GO:0070506]; lipid binding [GO:0008289]; lipopolysaccharide binding [GO:0001530]; lipopolysaccharide immune receptor activity [GO:00…	1.5	0.2	0.166667	2.375	1.83333	0.4	0.166667	3	3.92326	-	2.78191	4.0657
O95980	sp|O95980|RECK_HUMAN	RECK_HUMAN	Tissue factor (TF) (Coagulation factor III) (Thromboplastin) (CD antigen CD142)	F3	cell surface [GO:0009986]; collagen-containing extracellular matrix [GO:0062023]; external side of plasma membrane [GO:0009897]; extracellular space [GO:0005615]; membrane [GO:0016020]; plasma membrane [GO:0005886]; serine-type endopeptidase complex [GO:1905370]; serine-type peptidase complex [GO:1905286]	activation of blood coagulation via clotting cascade [GO:0002543]; activation of cysteine-type endopeptidase activity involved in apoptotic process [GO:0006919]; activation of plasma proteins involved in acute inflammatory response [GO:0002541]; blood coagulation [GO:0007596]; blood coagulation, extrinsic pathway [GO:0007598]; blood coagulation, fibrin clot formation [GO:0072378]; blood coagulati…	cytokine receptor activity [GO:0004896]; phospholipid binding [GO:0005543]; protease binding [GO:0002020]	-	-	-	0.25	-	-	-	0.25	-	-	-	2.79276
Q9Y6N7	sp|Q9Y6N7|ROBO1_HUMAN	ROBO1_HUMAN	Transmembrane anterior posterior transformation protein 1 homolog (Cytomegalovirus partial fusion receptor)	TAPT1 CMVFR	centrosome [GO:0005813]; ciliary basal body [GO:0036064]; cytosol [GO:0005829]; endoplasmic reticulum membrane [GO:0005789]; membrane [GO:0016020]; nucleoplasm [GO:0005654]	cartilage development [GO:0051216]; cell projection organization [GO:0030030]; embryonic skeletal system development [GO:0048706]; maintenance of protein localization in endoplasmic reticulum [GO:0035437]; neural crest cell development [GO:0014032]; ossification [GO:0001503]; positive regulation of bone development [GO:1903012]; positive regulation of cartilage development [GO:0061036]; positive …	growth hormone-releasing hormone receptor activity [GO:0016520]	5.5	1.6	5	-	6.83333	1.6	7	-	4.61641	3.82083	4.21585	-
Q8WTV0	sp|Q8WTV0|SCRB1_HUMAN	SCRB1_HUMAN	Type-1 angiotensin II receptor-associated protein (AT1 receptor-associated protein)	AGTRAP ATRAP	cell cortex [GO:0005938]; cytoplasmic vesicle membrane [GO:0030659]; endoplasmic reticulum membrane [GO:0005789]; Golgi apparatus [GO:0005794]; Golgi membrane [GO:0000139]; intracellular membrane-bounded organelle [GO:0043231]; plasma membrane [GO:0005886]	regulation of blood pressure [GO:0008217]; response to hypoxia [GO:0001666]	angiotensin type II receptor activity [GO:0004945]; identical protein binding [GO:0042802]	1.5	1.8	1.83333	1	1.5	2.2	2.5	1.125	4.60459	5.11827	4.62079	4.42764
Q08357	sp|Q08357|S20A2_HUMAN	S20A2_HUMAN	Urokinase plasminogen activator surface receptor (U-PAR) (uPAR) (Monocyte activation antigen Mo3) (CD antigen CD87)	PLAUR MO3 UPAR	cell projection [GO:0042995]; cell surface [GO:0009986]; endoplasmic reticulum lumen [GO:0005788]; endoplasmic reticulum membrane [GO:0005789]; extracellular region [GO:0005576]; extrinsic component of membrane [GO:0019898]; focal adhesion [GO:0005925]; membrane [GO:0016020]; plasma membrane [GO:0005886]; protein complex involved in cell-matrix adhesion [GO:0098637]; serine-type endopeptidase com…	blood coagulation [GO:0007596]; chemotaxis [GO:0006935]; negative regulation of apoptotic process [GO:0043066]; negative regulation of cysteine-type endopeptidase activity involved in apoptotic signaling pathway [GO:2001268]; negative regulation of intrinsic apoptotic signaling pathway [GO:2001243]; positive regulation of DNA binding [GO:0043388]; positive regulation of epidermal growth factor re…	enzyme binding [GO:0019899]; protein domain specific binding [GO:0019904]; signaling receptor activity [GO:0038023]; signaling receptor binding [GO:0005102]; urokinase plasminogen activator receptor activity [GO:0030377]	1.5	1.8	1	0.125	2.83333	2.4	1.66667	0.125	4.49067	4.64337	3.41835	3.26474
Q8WUG5	sp|Q8WUG5|S22AH_HUMAN	S22AH_HUMAN	Very low-density lipoprotein receptor (VLDL receptor) (VLDL-R)	VLDLR	clathrin-coated pit [GO:0005905]; lysosomal membrane [GO:0005765]; membrane [GO:0016020]; plasma membrane [GO:0005886]; receptor complex [GO:0043235]; very-low-density lipoprotein particle [GO:0034361]	cholesterol metabolic process [GO:0008203]; dendrite morphogenesis [GO:0048813]; glycoprotein transport [GO:0034436]; lipid transport [GO:0006869]; memory [GO:0007613]; nervous system development [GO:0007399]; positive regulation of dendrite development [GO:1900006]; positive regulation of protein kinase activity [GO:0045860]; receptor-mediated endocytosis [GO:0006898]; reelin-mediated signaling …	apolipoprotein binding [GO:0034185]; calcium ion binding [GO:0005509]; calcium-dependent protein binding [GO:0048306]; cargo receptor activity [GO:0038024]; low-density lipoprotein particle receptor activity [GO:0005041]; reelin receptor activity [GO:0038025]; very-low-density lipoprotein particle binding [GO:0034189]; very-low-density lipoprotein particle receptor activity [GO:0030229]	1.16667	0.6	1.33333	3.125	1	0.6	1.5	3.5	3.41988	2.95519	3.71669	3.86477
P13726	sp|P13726|TF_HUMAN	TF_HUMAN	VPS10 domain-containing receptor SorCS2 [Cleaved into: SorCS2 122 kDa chain; SorCS2 104 kDa chain; SorCS2 18 kDa chain]	SORCS2 KIAA1329	cytosol [GO:0005829]; dendritic spine [GO:0043197]; early endosome membrane [GO:0031901]; intracellular membrane-bounded organelle [GO:0043231]; membrane [GO:0016020]; perikaryon [GO:0043204]; postsynaptic density membrane [GO:0098839]; recycling endosome membrane [GO:0055038]	intracellular protein transport [GO:0006886]; long-term synaptic depression [GO:0060292]; neuropeptide signaling pathway [GO:0007218]	neuropeptide receptor activity [GO:0008188]	0.5	-	0.166667	-	0.5	-	0.166667	-	2.63902	-	1.41795	-
Q6NXT6	sp|Q6NXT6|TAPT1_HUMAN	TAPT1_HUMAN	VPS10 domain-containing receptor SorCS3	SORCS3 KIAA1059	glutamatergic synapse [GO:0098978]; membrane [GO:0016020]; postsynaptic density membrane [GO:0098839]	learning [GO:0007612]; memory [GO:0007613]; neuropeptide signaling pathway [GO:0007218]; postsynaptic modulation of chemical synaptic transmission [GO:0099170]; regulation of long-term synaptic depression [GO:1900452]	neuropeptide receptor activity [GO:0008188]	0.833333	0.2	0.666667	-	0.833333	0.2	0.666667	-	2.78129	3.23233	2.31439	-
Other proteins (GO:0038023 signaling receptor activity)
Q12805	sp|Q12805|FBLN3_HUMAN	FBLN3_HUMAN	EGF-containing fibulin-like extracellular matrix protein 1 (Extracellular protein S1-5) (Fibrillin-like protein) (Fibulin-3) (FIBL-3)	EFEMP1 FBLN3 FBNL	collagen-containing extracellular matrix [GO:0062023]; extracellular exosome [GO:0070062]; extracellular matrix [GO:0031012]; extracellular region [GO:0005576]; extracellular space [GO:0005615]	camera-type eye development [GO:0043010]; embryonic eye morphogenesis [GO:0048048]; epidermal growth factor receptor signaling pathway [GO:0007173]; negative regulation of chondrocyte differentiation [GO:0032331]; peptidyl-tyrosine phosphorylation [GO:0018108]; post-embryonic eye morphogenesis [GO:0048050]; regulation of DNA-templated transcription [GO:0006355]; visual perception [GO:0007601]	calcium ion binding [GO:0005509]; epidermal growth factor receptor activity [GO:0005006]; epidermal growth factor receptor binding [GO:0005154]; growth factor activity [GO:0008083]	0.666667	1	13.6667	-	0.666667	1	35	-	3.33127	3.63423	5.43304	-
Q5TC84	sp|Q5TC84|OGRL1_HUMAN	OGRL1_HUMAN	Opioid growth factor receptor-like protein 1	OGFRL1	membrane [GO:0016020]		opioid growth factor receptor activity [GO:0140625]	0.5	0.2	1.16667	0.125	0.5	0.2	1.33333	0.125	3.13933	3.55054	3.43705	2.68944
Q92854	sp|Q92854|SEM4D_HUMAN	SEM4D_HUMAN	Semaphorin-4D (A8) (BB18) (GR3) (CD antigen CD100)	SEMA4D C9orf164 CD100 SEMAJ	extracellular space [GO:0005615]; plasma membrane [GO:0005886]	axon guidance [GO:0007411]; cell adhesion [GO:0007155]; immune response [GO:0006955]; leukocyte aggregation [GO:0070486]; negative chemotaxis [GO:0050919]; negative regulation of alkaline phosphatase activity [GO:0010693]; negative regulation of apoptotic process [GO:0043066]; negative regulation of axon extension involved in axon guidance [GO:0048843]; negative regulation of cell adhesion [GO:00…	chemorepellent activity [GO:0045499]; identical protein binding [GO:0042802]; semaphorin receptor binding [GO:0030215]; signaling receptor activity [GO:0038023]; signaling receptor binding [GO:0005102]; transmembrane signaling receptor activity [GO:0004888]	0.5	-	0.666667	0.875	0.333333	-	0.666667	0.625	3.18779	-	3.25026	2.96906
O75325	sp|O75325|LRRN2_HUMAN	LRRN2_HUMAN	Leucine-rich repeat neuronal protein 2 (Glioma amplified on chromosome 1 protein) (Leucine-rich repeat neuronal protein 5)	LRRN2 GAC1 LRRN5 UNQ256/PRO293	extracellular matrix [GO:0031012]; extracellular space [GO:0005615]; membrane [GO:0016020]	cell adhesion [GO:0007155]; signal transduction [GO:0007165]	signaling receptor activity [GO:0038023]	0.666667	-	1.66667	0.125	0.833333	-	1.5	0.125	2.36966	-	2.95044	-
Q8WVP7	sp|Q8WVP7|LMBR1_HUMAN	LMBR1_HUMAN	Limb region 1 protein homolog (Differentiation-related gene 14 protein)	LMBR1 C7orf2 DIF14	plasma membrane [GO:0005886]	embryonic digit morphogenesis [GO:0042733]; signal transduction [GO:0007165]	transmembrane signaling receptor activity [GO:0004888]	1.16667	-	0.666667	1	0.833333	-	0.666667	0.875	3.50849	-	2.84596	3.3521
P04156	sp|P04156|PRIO_HUMAN	PRIO_HUMAN	Major prion protein (PrP) (ASCR) (PrP27-30) (PrP33-35C) (CD antigen CD230)	PRNP ALTPRP PRIP PRP	cell surface [GO:0009986]; cytoplasm [GO:0005737]; cytosol [GO:0005829]; dendrite [GO:0030425]; endoplasmic reticulum [GO:0005783]; external side of plasma membrane [GO:0009897]; extracellular exosome [GO:0070062]; extrinsic component of membrane [GO:0019898]; Golgi apparatus [GO:0005794]; inclusion body [GO:0016234]; intracellular membrane-bounded organelle [GO:0043231]; membrane raft [GO:004512…	activation of protein kinase activity [GO:0032147]; calcium-mediated signaling using intracellular calcium source [GO:0035584]; cell cycle [GO:0007049]; cellular copper ion homeostasis [GO:0006878]; cellular response to amyloid-beta [GO:1904646]; cellular response to copper ion [GO:0071280]; cellular response to xenobiotic stimulus [GO:0071466]; dendritic spine maintenance [GO:0097062]; learning …	amyloid-beta binding [GO:0001540]; aspartic-type endopeptidase inhibitor activity [GO:0019828]; ATP-dependent protein binding [GO:0043008]; calcium ion binding [GO:0005509]; chaperone binding [GO:0051087]; copper ion binding [GO:0005507]; cupric ion binding [GO:1903135]; cuprous ion binding [GO:1903136]; glycosaminoglycan binding [GO:0005539]; identical protein binding [GO:0042802]; lamin binding…	3.16667	2	3.16667	0.625	4.66667	2	5.16667	0.625	5.35762	5.18339	4.66227	3.66442
P20645	sp|P20645|MPRD_HUMAN	MPRD_HUMAN	Cation-dependent mannose-6-phosphate receptor (CD Man-6-P receptor) (CD-MPR) (46 kDa mannose 6-phosphate receptor) (MPR 46)	M6PR MPR46 MPRD	clathrin-coated endocytic vesicle membrane [GO:0030669]; endosome [GO:0005768]; late endosome [GO:0005770]; lysosomal membrane [GO:0005765]; membrane [GO:0016020]; perinuclear region of cytoplasm [GO:0048471]; plasma membrane [GO:0005886]; trans-Golgi network [GO:0005802]; trans-Golgi network membrane [GO:0032588]; transport vesicle [GO:0030133]	endosome to lysosome transport [GO:0008333]; lysosomal transport [GO:0007041]; protein targeting to lysosome [GO:0006622]; receptor-mediated endocytosis [GO:0006898]; secretion of lysosomal enzymes [GO:0033299]	protein domain specific binding [GO:0019904]; retromer complex binding [GO:1905394]; transmembrane signaling receptor activity [GO:0004888]	3.83333	3.8	2.66667	3	7.16667	9.2	5.16667	8.25	5.53054	5.90857	5.05654	5.48792
Q5KU26	sp|Q5KU26|COL12_HUMAN	COL12_HUMAN	Collectin-12 (Collectin placenta protein 1) (CL-P1) (hCL-P1) (Nurse cell scavenger receptor 2) (Scavenger receptor class A member 4) (Scavenger receptor with C-type lectin)	COLEC12 CLP1 NSR2 SCARA4 SRCL	collagen trimer [GO:0005581]; endocytic vesicle membrane [GO:0030666]; extracellular matrix [GO:0031012]; extracellular space [GO:0005615]; membrane [GO:0016020]; plasma membrane [GO:0005886]	carbohydrate mediated signaling [GO:0009756]; cellular response to exogenous dsRNA [GO:0071360]; defense response [GO:0006952]; defense response to bacterium [GO:0042742]; innate immune response [GO:0045087]; phagocytosis, recognition [GO:0006910]; plasma membrane raft organization [GO:0044857]; toll-like receptor 3 signaling pathway [GO:0034138]	galactose binding [GO:0005534]; low-density lipoprotein particle binding [GO:0030169]; metal ion binding [GO:0046872]; pattern recognition receptor activity [GO:0038187]; scavenger receptor activity [GO:0005044]	2.5	3.6	15.3333	-	4.16667	4.2	29.8333	-	3.75849	4.29628	5.18735	-
Q06418	sp|Q06418|TYRO3_HUMAN	TYRO3_HUMAN	Contactin-associated protein 1 (Caspr) (Caspr1) (Neurexin IV) (Neurexin-4) (p190)	CNTNAP1 CASPR NRXN4	glutamatergic synapse [GO:0098978]; membrane [GO:0016020]; paranodal junction [GO:0033010]; paranode region of axon [GO:0033270]; plasma membrane [GO:0005886]; presynaptic active zone [GO:0048786]	axonogenesis [GO:0007409]; cell adhesion [GO:0007155]; central nervous system myelination [GO:0022010]; cytoskeleton organization [GO:0007010]; mitochondrion organization [GO:0007005]; myelination in peripheral nervous system [GO:0022011]; neuromuscular junction development, skeletal muscle fiber [GO:0098529]; neuromuscular process controlling balance [GO:0050885]; neuromuscular process controlli…	SH3 domain binding [GO:0017124]; signaling receptor activity [GO:0038023]	15.1667	9.2	15	4.625	15.6667	8	18	4.75	4.57558	4.44738	4.44832	3.51931
O94886	sp|O94886|CSCL1_HUMAN	CSCL1_HUMAN	CSC1-like protein 1 (Transmembrane protein 63A)	TMEM63A KIAA0489 KIAA0792	centriolar satellite [GO:0034451]; extracellular exosome [GO:0070062]; intracellular membrane-bounded organelle [GO:0043231]; lysosomal membrane [GO:0005765]; plasma membrane [GO:0005886]; specific granule membrane [GO:0035579]; tertiary granule membrane [GO:0070821]		calcium activated cation channel activity [GO:0005227]; mechanosensitive ion channel activity [GO:0008381]; nucleic acid binding [GO:0003676]; osmolarity-sensing cation channel activity [GO:1990760]	0.666667	0.2	1.5	0.5	0.666667	0.4	1.66667	0.5	3.12152	2.40493	3.68513	2.42209
Q5T3F8	sp|Q5T3F8|CSCL2_HUMAN	CSCL2_HUMAN	CSC1-like protein 2 (Transmembrane protein 63B)	TMEM63B C6orf110	actin cytoskeleton [GO:0015629]; plasma membrane [GO:0005886]		calcium activated cation channel activity [GO:0005227]; mechanosensitive ion channel activity [GO:0008381]; osmolarity-sensing cation channel activity [GO:1990760]	4.66667	0.6	2.33333	0.375	4.33333	0.4	2.66667	0.375	4.11939	3.43322	2.99592	3.19231
A0PJW8	sp|A0PJW8|DAPL1_HUMAN	DAPL1_HUMAN	Death-associated protein-like 1 (Early epithelial differentiation-associated protein)	DAPL1 EEDA		apoptotic signaling pathway [GO:0097190]; cell differentiation [GO:0030154]; cellular response to amino acid starvation [GO:0034198]; negative regulation of autophagy [GO:0010507]	death domain binding [GO:0070513]	-	0.8	-	0.125	-	0.8	-	0.125	-	4.15224	-	3.20592
Q9BUN8	sp|Q9BUN8|DERL1_HUMAN	DERL1_HUMAN	Derlin-1 (Degradation in endoplasmic reticulum protein 1) (DERtrin-1) (Der1-like protein 1)	DERL1 DER1 UNQ243/PRO276	Derlin-1 retrotranslocation complex [GO:0036513]; Derlin-1-VIMP complex [GO:0036502]; early endosome [GO:0005769]; endoplasmic reticulum [GO:0005783]; endoplasmic reticulum membrane [GO:0005789]; endoplasmic reticulum quality control compartment [GO:0044322]; Hrd1p ubiquitin ligase ERAD-L complex [GO:0000839]; late endosome [GO:0005770]; membrane [GO:0016020]	endoplasmic reticulum unfolded protein response [GO:0030968]; ER-associated misfolded protein catabolic process [GO:0071712]; ERAD pathway [GO:0036503]; establishment of protein localization [GO:0045184]; positive regulation of protein binding [GO:0032092]; positive regulation of protein ubiquitination [GO:0031398]; protein destabilization [GO:0031648]; response to unfolded protein [GO:0006986]; …	ATPase binding [GO:0051117]; identical protein binding [GO:0042802]; MHC class I protein binding [GO:0042288]; misfolded protein binding [GO:0051787]; protease binding [GO:0002020]; protein-containing complex binding [GO:0044877]; signal recognition particle binding [GO:0005047]; signaling receptor activity [GO:0038023]; ubiquitin protein ligase binding [GO:0031625]; ubiquitin-specific protease b…	3.33333	1.8	3.33333	2.375	4.66667	2	4	2.5	4.97158	4.65256	4.81912	4.45672
Q8N8Z6	sp|Q8N8Z6|DCBD1_HUMAN	DCBD1_HUMAN	Discoidin, CUB and LCCL domain-containing protein 1	DCBLD1	plasma membrane [GO:0005886]		signaling receptor activity [GO:0038023]	-	-	-	0.25	-	-	-	0.25	-	-	-	2.23519
Q96PD2	sp|Q96PD2|DCBD2_HUMAN	DCBD2_HUMAN	Discoidin, CUB and LCCL domain-containing protein 2 (CUB, LCCL and coagulation factor V/VIII-homology domains protein 1) (Endothelial and smooth muscle cell-derived neuropilin-like protein)	DCBLD2 CLCP1 ESDN	cell surface [GO:0009986]; plasma membrane [GO:0005886]	intracellular receptor signaling pathway [GO:0030522]; negative regulation of cell growth [GO:0030308]; wound healing [GO:0042060]	signaling receptor activity [GO:0038023]	5.33333	6	2.66667	0.75	8.33333	6.2	3.83333	0.75	4.56203	4.70844	3.79822	2.99864
Q02108	sp|Q02108|GCYA1_HUMAN	GCYA1_HUMAN	Guanylate cyclase soluble subunit alpha-1 (GCS-alpha-1) (EC 4.6.1.2) (Guanylate cyclase soluble subunit alpha-3) (GCS-alpha-3) (Soluble guanylate cyclase large subunit)	GUCY1A1 GUC1A3 GUCSA3 GUCY1A3	cytosol [GO:0005829]; GABA-ergic synapse [GO:0098982]; glutamatergic synapse [GO:0098978]; guanylate cyclase complex, soluble [GO:0008074]	blood circulation [GO:0008015]; cGMP biosynthetic process [GO:0006182]; cGMP-mediated signaling [GO:0019934]; nitric oxide mediated signal transduction [GO:0007263]; nitric oxide-cGMP-mediated signaling pathway [GO:0038060]; positive regulation of nitric oxide mediated signal transduction [GO:0010750]; regulation of blood pressure [GO:0008217]; relaxation of vascular associated smooth muscle [GO:…	GTP binding [GO:0005525]; guanylate cyclase activity [GO:0004383]; heme binding [GO:0020037]; signaling receptor activity [GO:0038023]	1.66667	0.2	2.16667	-	1.5	0.4	2.33333	-	3.34305	2.36596	3.23127	-
Q02153	sp|Q02153|GCYB1_HUMAN	GCYB1_HUMAN	Guanylate cyclase soluble subunit beta-1 (GCS-beta-1) (EC 4.6.1.2) (Guanylate cyclase soluble subunit beta-3) (GCS-beta-3) (Soluble guanylate cyclase small subunit)	GUCY1B1 GUC1B3 GUCSB3 GUCY1B3	cytosol [GO:0005829]; glutamatergic synapse [GO:0098978]; guanylate cyclase complex, soluble [GO:0008074]; presynaptic active zone cytoplasmic component [GO:0098831]	blood circulation [GO:0008015]; cellular response to nitric oxide [GO:0071732]; cGMP biosynthetic process [GO:0006182]; cGMP-mediated signaling [GO:0019934]; nitric oxide mediated signal transduction [GO:0007263]; nitric oxide-cGMP-mediated signaling pathway [GO:0038060]; response to oxygen levels [GO:0070482]; trans-synaptic signaling by nitric oxide, modulating synaptic transmission [GO:0099555]	adenylate cyclase activity [GO:0004016]; cytidylate cyclase activity [GO:0047805]; GTP binding [GO:0005525]; guanylate cyclase activity [GO:0004383]; heme binding [GO:0020037]; Hsp90 protein binding [GO:0051879]; metal ion binding [GO:0046872]; protein-containing complex binding [GO:0044877]; signaling receptor activity [GO:0038023]	2.66667	1	5.33333	-	2.66667	0.8	4.5	-	3.81255	3.58544	4.00681	-
P31431	sp|P31431|SDC4_HUMAN	SDC4_HUMAN	Syndecan-4 (SYND4) (Amphiglycan) (Ryudocan core protein)	SDC4	cell surface [GO:0009986]; costamere [GO:0043034]; extracellular exosome [GO:0070062]; focal adhesion [GO:0005925]; Golgi lumen [GO:0005796]; lysosomal lumen [GO:0043202]; membrane raft [GO:0045121]; plasma membrane [GO:0005886]	cell migration [GO:0016477]; inner ear receptor cell stereocilium organization [GO:0060122]; negative regulation of T cell proliferation [GO:0042130]; neural tube closure [GO:0001843]; positive regulation of exosomal secretion [GO:1903543]; positive regulation of extracellular exosome assembly [GO:1903553]; positive regulation of focal adhesion assembly [GO:0051894]; positive regulation of protei…	fibronectin binding [GO:0001968]; identical protein binding [GO:0042802]; protein kinase C binding [GO:0005080]; thrombospondin receptor activity [GO:0070053]	2.5	1.4	1.83333	2.25	5.33333	3.8	4.5	4.625	4.84042	4.83228	4.26839	4.7958
Q9HBA0	sp|Q9HBA0|TRPV4_HUMAN	TRPV4_HUMAN	Transient receptor potential cation channel subfamily V member 4 (TrpV4) (Osm-9-like TRP channel 4) (OTRPC4) (Transient receptor potential protein 12) (TRP12) (Vanilloid receptor-like channel 2) (Vanilloid receptor-like protein 2) (VRL-2) (Vanilloid receptor-related osmotically-activated channel) (VR-OAC)	TRPV4 VRL2 VROAC	adherens junction [GO:0005912]; apical plasma membrane [GO:0016324]; cell surface [GO:0009986]; cilium [GO:0005929]; cortical actin cytoskeleton [GO:0030864]; cytoplasmic microtubule [GO:0005881]; cytoplasmic vesicle [GO:0031410]; endoplasmic reticulum [GO:0005783]; filopodium [GO:0030175]; focal adhesion [GO:0005925]; growth cone [GO:0030426]; lamellipodium [GO:0030027]; membrane [GO:0016020]; p…	actin cytoskeleton reorganization [GO:0031532]; actin filament organization [GO:0007015]; blood vessel endothelial cell delamination [GO:0097497]; calcium ion import [GO:0070509]; calcium ion import across plasma membrane [GO:0098703]; calcium ion import into cytosol [GO:1902656]; calcium ion transmembrane transport [GO:0070588]; calcium ion transport [GO:0006816]; cartilage development involved …	actin binding [GO:0003779]; actin filament binding [GO:0051015]; alpha-tubulin binding [GO:0043014]; ATP binding [GO:0005524]; beta-tubulin binding [GO:0048487]; calcium channel activity [GO:0005262]; calmodulin binding [GO:0005516]; cation channel activity [GO:0005261]; identical protein binding [GO:0042802]; ion channel activity [GO:0005216]; lipid binding [GO:0008289]; metal ion binding [GO:00…	-	-	-	0.25	-	-	-	0.375	-	-	-	1.86331
O60706	sp|O60706|ABCC9_HUMAN	ABCC9_HUMAN	ATP-binding cassette sub-family C member 9 (Sulfonylurea receptor 2)	ABCC9 SUR2	inward rectifying potassium channel [GO:0008282]; membrane [GO:0016020]; plasma membrane [GO:0005886]; potassium ion-transporting ATPase complex [GO:0031004]; sarcomere [GO:0030017]	cardiac conduction [GO:0061337]; cardiac muscle cell contraction [GO:0086003]; cation transmembrane transport [GO:0098655]; defense response to virus [GO:0051607]; inorganic cation transmembrane transport [GO:0098662]; negative regulation of blood pressure [GO:0045776]; potassium ion import across plasma membrane [GO:1990573]; potassium ion transmembrane transport [GO:0071805]; regulation of volt…	ABC-type transporter activity [GO:0140359]; ATP binding [GO:0005524]; ATPase-coupled cation transmembrane transporter activity [GO:0019829]; ATPase-coupled inorganic anion transmembrane transporter activity [GO:0043225]; ATPase-coupled transmembrane transporter activity [GO:0042626]; potassium channel activity [GO:0005267]; potassium channel regulator activity [GO:0015459]; sulfonylurea receptor …	0.166667	-	0.166667	-	0.166667	-	0.166667	-	1.86571	-	1.94141	-
O43813	sp|O43813|LANC1_HUMAN	LANC1_HUMAN	Glutathione S-transferase LANCL1 (EC 2.5.1.18) (40 kDa erythrocyte membrane protein) (p40) (LanC-like protein 1)	LANCL1 GPR69A	cytoplasm [GO:0005737]; plasma membrane [GO:0005886]	carbohydrate metabolic process [GO:0005975]; G protein-coupled receptor signaling pathway [GO:0007186]; regulation of neuron apoptotic process [GO:0043523]; regulation of oxidative stress-induced neuron death [GO:1903203]	G protein-coupled receptor activity [GO:0004930]; glutathione binding [GO:0043295]; glutathione transferase activity [GO:0004364]; low-density lipoprotein particle receptor binding [GO:0050750]; SH3 domain binding [GO:0017124]; zinc ion binding [GO:0008270]	15.5	14	14.6667	10.125	38.1667	36.8	44.6667	17.625	6.0727	6.1129	6.08771	5.2958
P18428	sp|P18428|LBP_HUMAN	LBP_HUMAN	Lipopolysaccharide-binding protein (LBP)	LBP	cell surface [GO:0009986]; extracellular exosome [GO:0070062]; extracellular region [GO:0005576]; extracellular space [GO:0005615]; membrane [GO:0016020]	acute-phase response [GO:0006953]; cellular defense response [GO:0006968]; cellular response to lipopolysaccharide [GO:0071222]; cellular response to lipoteichoic acid [GO:0071223]; defense response to Gram-negative bacterium [GO:0050829]; defense response to Gram-positive bacterium [GO:0050830]; detection of molecule of bacterial origin [GO:0032490]; innate immune response [GO:0045087]; leukocyt…	lipopeptide binding [GO:0071723]; lipopolysaccharide binding [GO:0001530]; lipoteichoic acid binding [GO:0070891]; signaling receptor binding [GO:0005102]	0.666667	-	0.5	0.25	1.16667	-	0.5	0.625	3.39932	-	2.43298	3.14934
P23470	sp|P23470|PTPRG_HUMAN	PTPRG_HUMAN	Neutral amino acid transporter B(0) (ATB(0)) (Baboon M7 virus receptor) (RD114/simian type D retrovirus receptor) (Sodium-dependent neutral amino acid transporter type 2) (Solute carrier family 1 member 5)	SLC1A5 ASCT2 M7V1 RDR RDRC	basal plasma membrane [GO:0009925]; extracellular exosome [GO:0070062]; melanosome [GO:0042470]; membrane [GO:0016020]; plasma membrane [GO:0005886]	amino acid transport [GO:0006865]; glutamine secretion [GO:0010585]; glutamine transport [GO:0006868]; L-aspartate import across plasma membrane [GO:0140009]; L-glutamine import across plasma membrane [GO:1903803]; neutral amino acid transport [GO:0015804]; protein homotrimerization [GO:0070207]; transport across blood-brain barrier [GO:0150104]	amino acid transmembrane transporter activity [GO:0015171]; L-aspartate transmembrane transporter activity [GO:0015183]; L-glutamine transmembrane transporter activity [GO:0015186]; L-serine transmembrane transporter activity [GO:0015194]; metal ion binding [GO:0046872]; neutral amino acid transmembrane transporter activity [GO:0015175]; signaling receptor activity [GO:0038023]; symporter activit…	2	3	0.166667	7.25	2.16667	3.2	0.166667	14.5	4.10061	4.53024	1.69945	5.17736
Q15262	sp|Q15262|PTPRK_HUMAN	PTPRK_HUMAN	Sodium-dependent phosphate transporter 1 (Gibbon ape leukemia virus receptor 1) (GLVR-1) (Leukemia virus receptor 1 homolog) (Phosphate transporter 1) (PiT-1) (Solute carrier family 20 member 1)	SLC20A1 GLVR1 PIT1	membrane [GO:0016020]; plasma membrane [GO:0005886]	biomineral tissue development [GO:0031214]; ion transport [GO:0006811]; phosphate ion transmembrane transport [GO:0035435]; phosphate-containing compound metabolic process [GO:0006796]; positive regulation of I-kappaB kinase/NF-kappaB signaling [GO:0043123]	high-affinity inorganic phosphate:sodium symporter activity [GO:0005316]; inorganic phosphate transmembrane transporter activity [GO:0005315]; signaling receptor activity [GO:0038023]; sodium:phosphate symporter activity [GO:0005436]	0.333333	-	-	0.5	0.333333	-	-	0.5	3.17077	-	-	2.83207
Q16827	sp|Q16827|PTPRO_HUMAN;sp|P23467|PTPRB_HUMAN	PTPRO_HUMAN	Sodium-dependent phosphate transporter 2 (Gibbon ape leukemia virus receptor 2) (GLVR-2) (Phosphate transporter 2) (PiT-2) (Pit2) (hPit2) (Solute carrier family 20 member 2)	SLC20A2 GLVR2 PIT2	extracellular exosome [GO:0070062]; membrane [GO:0016020]; plasma membrane [GO:0005886]	ion transport [GO:0006811]; phosphate ion transmembrane transport [GO:0035435]	inorganic phosphate transmembrane transporter activity [GO:0005315]; signaling receptor activity [GO:0038023]; sodium:phosphate symporter activity [GO:0005436]; virus receptor activity [GO:0001618]	2.33333	0.4	4.83333	0.125	3.16667	-	7.66667	0.125	3.90528	3.51713	4.48666	1.44331
Q92729	sp|Q92729|PTPRU_HUMAN	PTPRU_HUMAN	Solute carrier family 22 member 17 (24p3 receptor) (24p3R) (Brain-type organic cation transporter) (Lipocalin-2 receptor) (Neutrophil gelatinase-associated lipocalin receptor) (NgalR)	SLC22A17 BOCT BOIT	organelle membrane [GO:0031090]; plasma membrane [GO:0005886]; vacuolar membrane [GO:0005774]	cellular iron ion homeostasis [GO:0006879]; siderophore transport [GO:0015891]	transmembrane signaling receptor activity [GO:0004888]; transmembrane transporter activity [GO:0022857]	0.666667	-	0.833333	-	0.666667	-	0.833333	-	3.16029	-	3.21273	-
Q99523	sp|Q99523|SORT_HUMAN	SORT_HUMAN	Sortilin (100 kDa NT receptor) (Glycoprotein 95) (Gp95) (Neurotensin receptor 3) (NT3) (NTR3)	SORT1	cell surface [GO:0009986]; cerebellar climbing fiber to Purkinje cell synapse [GO:0150053]; clathrin-coated pit [GO:0005905]; clathrin-coated vesicle [GO:0030136]; cytoplasmic vesicle [GO:0031410]; cytosol [GO:0005829]; early endosome [GO:0005769]; endoplasmic reticulum membrane [GO:0005789]; endosome membrane [GO:0010008]; Golgi apparatus [GO:0005794]; Golgi cisterna membrane [GO:0032580]; lysos…	endocytosis [GO:0006897]; endosome to lysosome transport [GO:0008333]; endosome transport via multivesicular body sorting pathway [GO:0032509]; extrinsic apoptotic signaling pathway via death domain receptors [GO:0008625]; G protein-coupled receptor signaling pathway [GO:0007186]; glucose import [GO:0046323]; Golgi to endosome transport [GO:0006895]; Golgi to lysosome transport [GO:0090160]; main…	enzyme binding [GO:0019899]; nerve growth factor binding [GO:0048406]; nerve growth factor receptor activity [GO:0010465]; neurotensin receptor activity, non-G protein-coupled [GO:0030379]; retromer complex binding [GO:1905394]	6.33333	2	5.66667	2	8.83333	2	8.16667	1.875	4.54132	3.98953	4.29938	3.81581
Q92673	sp|Q92673|SORL_HUMAN	SORL_HUMAN	Sortilin-related receptor (Low-density lipoprotein receptor relative with 11 ligand-binding repeats) (LDLR relative with 11 ligand-binding repeats) (LR11) (SorLA-1) (Sorting protein-related receptor containing LDLR class A repeats) (SorLA)	SORL1 C11orf32	cell surface [GO:0009986]; early endosome [GO:0005769]; early endosome membrane [GO:0031901]; endoplasmic reticulum [GO:0005783]; endoplasmic reticulum membrane [GO:0005789]; endosome [GO:0005768]; endosome membrane [GO:0010008]; extracellular exosome [GO:0070062]; extracellular space [GO:0005615]; Golgi apparatus [GO:0005794]; Golgi cisterna [GO:0031985]; Golgi membrane [GO:0000139]; membrane [G…	adaptive thermogenesis [GO:1990845]; cell migration [GO:0016477]; cell population proliferation [GO:0008283]; diet induced thermogenesis [GO:0002024]; endosome to plasma membrane protein transport [GO:0099638]; insulin receptor recycling [GO:0038020]; negative regulation of amyloid-beta formation [GO:1902430]; negative regulation of aspartic-type endopeptidase activity involved in amyloid precurs…	amyloid-beta binding [GO:0001540]; low-density lipoprotein particle binding [GO:0030169]; low-density lipoprotein particle receptor activity [GO:0005041]; neuropeptide binding [GO:0042923]; small GTPase binding [GO:0031267]; transmembrane signaling receptor activity [GO:0004888]	0.333333	0.4	1.16667	8	0.333333	0.4	1.16667	8	2.048	2.7731	2.08131	3.73168
P30536	sp|P30536|TSPO_HUMAN	TSPO_HUMAN	Translocator protein (Mitochondrial benzodiazepine receptor) (PKBS) (Peripheral-type benzodiazepine receptor) (PBR)	TSPO BZRP MBR	cytosol [GO:0005829]; endoplasmic reticulum [GO:0005783]; extracellular exosome [GO:0070062]; intracellular membrane-bounded organelle [GO:0043231]; membrane [GO:0016020]; mitochondrial outer membrane [GO:0005741]; mitochondrion [GO:0005739]	adrenal gland development [GO:0030325]; aging [GO:0007568]; anion transport [GO:0006820]; behavioral response to pain [GO:0048266]; C21-steroid hormone biosynthetic process [GO:0006700]; cellular hypotonic response [GO:0071476]; cellular response to lipopolysaccharide [GO:0071222]; cellular response to zinc ion [GO:0071294]; chloride transport [GO:0006821]; cholesterol homeostasis [GO:0042632]; c…	androgen binding [GO:0005497]; benzodiazepine receptor activity [GO:0008503]; cholesterol binding [GO:0015485]; cholesterol transfer activity [GO:0120020]; transmembrane transporter binding [GO:0044325]	2.16667	1.4	1.5	1.375	4.66667	1.6	2.5	2.25	5.0508	4.40348	4.308	3.9906
P23471	sp|P23471|PTPRZ_HUMAN	PTPRZ_HUMAN	Zinc transporter ZIP9 (Solute carrier family 39 member 9) (Zrt- and Irt-like protein 9) (ZIP-9)	SLC39A9 ZIP9 UNQ714/PRO1377	membrane [GO:0016020]; trans-Golgi network [GO:0005802]	cellular zinc ion homeostasis [GO:0006882]	zinc efflux transmembrane transporter activity [GO:0022883]	0.333333	-	-	-	0.333333	-	-	-	2.39232	-	-	-
P30530	sp|P30530|UFO_HUMAN	UFO_HUMAN	Tyrosine-protein kinase receptor TYRO3 (EC 2.7.10.1) (Tyrosine-protein kinase BYK) (Tyrosine-protein kinase DTK) (Tyrosine-protein kinase RSE) (Tyrosine-protein kinase SKY) (Tyrosine-protein kinase TIF)	TYRO3 BYK DTK RSE SKY TIF	cell surface [GO:0009986]; endoplasmic reticulum membrane [GO:0005789]; nuclear envelope [GO:0005635]; nucleus [GO:0005634]; plasma membrane [GO:0005886]; receptor complex [GO:0043235]	apoptotic cell clearance [GO:0043277]; cell adhesion [GO:0007155]; cell migration [GO:0016477]; establishment of localization in cell [GO:0051649]; forebrain cell migration [GO:0021885]; natural killer cell differentiation [GO:0001779]; negative regulation of inflammatory response [GO:0050728]; negative regulation of innate immune response [GO:0045824]; negative regulation of lymphocyte activatio…	ATP binding [GO:0005524]; phosphatidylinositol 3-kinase binding [GO:0043548]; protein tyrosine kinase activity [GO:0004713]; transmembrane receptor protein tyrosine kinase activity [GO:0004714]; virus receptor activity [GO:0001618]	0.166667	0.2	0.166667	0.5	0.166667	0.2	0.166667	0.5	2.99425	1.89771	-	2.24546
P29350	sp|P29350|PTN6_HUMAN	PTN6_HUMAN	Tyrosine-protein kinase receptor UFO (EC 2.7.10.1) (AXL oncogene)	AXL UFO	actin cytoskeleton [GO:0015629]; cell surface [GO:0009986]; extracellular exosome [GO:0070062]; extracellular space [GO:0005615]; intracellular membrane-bounded organelle [GO:0043231]; plasma membrane [GO:0005886]; receptor complex [GO:0043235]	animal organ regeneration [GO:0031100]; blood vessel remodeling [GO:0001974]; cell maturation [GO:0048469]; cell migration [GO:0016477]; cellular response to extracellular stimulus [GO:0031668]; cellular response to hydrogen peroxide [GO:0070301]; cellular response to interferon-alpha [GO:0035457]; cellular response to lipopolysaccharide [GO:0071222]; dendritic cell differentiation [GO:0097028]; …	ATP binding [GO:0005524]; myosin heavy chain binding [GO:0032036]; phosphatidylinositol 3-kinase binding [GO:0043548]; phosphatidylserine binding [GO:0001786]; protein tyrosine kinase activity [GO:0004713]; transmembrane receptor protein tyrosine kinase activity [GO:0004714]; virus receptor activity [GO:0001618]	0.166667	0.2	0.166667	0.75	0.166667	0.2	0.166667	0.75	2.53755	2.09808	1.93206	2.9652
Q03405	sp|Q03405|UPAR_HUMAN	UPAR_HUMAN	Protein-tyrosine kinase 2-beta (EC 2.7.10.2) (Calcium-dependent tyrosine kinase) (CADTK) (Calcium-regulated non-receptor proline-rich tyrosine kinase) (Cell adhesion kinase beta) (CAK-beta) (CAKB) (Focal adhesion kinase 2) (FADK 2) (Proline-rich tyrosine kinase 2) (Related adhesion focal tyrosine kinase) (RAFTK)	PTK2B FAK2 PYK2 RAFTK	apical dendrite [GO:0097440]; cell body [GO:0044297]; cell cortex [GO:0005938]; cytoplasm [GO:0005737]; cytoskeleton [GO:0005856]; cytosol [GO:0005829]; dendrite [GO:0030425]; dendritic spine [GO:0043197]; extrinsic component of cytoplasmic side of plasma membrane [GO:0031234]; focal adhesion [GO:0005925]; glutamatergic synapse [GO:0098978]; growth cone [GO:0030426]; lamellipodium [GO:0030027]; m…	activation of GTPase activity [GO:0090630]; activation of Janus kinase activity [GO:0042976]; adaptive immune response [GO:0002250]; apoptotic process [GO:0006915]; blood vessel endothelial cell migration [GO:0043534]; bone resorption [GO:0045453]; cell differentiation [GO:0030154]; cell surface receptor signaling pathway [GO:0007166]; cellular defense response [GO:0006968]; cellular response to …	3-phosphoinositide-dependent protein kinase binding [GO:0043423]; ATP binding [GO:0005524]; calmodulin-dependent protein kinase activity [GO:0004683]; NMDA glutamate receptor activity [GO:0004972]; non-membrane spanning protein tyrosine kinase activity [GO:0004715]; protein C-terminus binding [GO:0008022]; protein self-association [GO:0043621]; protein tyrosine kinase activity [GO:0004713]; prote…	0.166667	0.2	0.833333	0.125	0.166667	0.2	0.833333	0.125	-	2.45312	3.03417	1.59034
P98155	sp|P98155|VLDLR_HUMAN	VLDLR_HUMAN	Receptor-type tyrosine-protein phosphatase alpha (Protein-tyrosine phosphatase alpha) (R-PTP-alpha) (EC 3.1.3.48)	PTPRA PTPA PTPRL2	extracellular exosome [GO:0070062]; focal adhesion [GO:0005925]; membrane [GO:0016020]; plasma membrane [GO:0005886]; receptor complex [GO:0043235]; Schaffer collateral - CA1 synapse [GO:0098685]; synaptic membrane [GO:0097060]	insulin receptor signaling pathway [GO:0008286]; integrin-mediated signaling pathway [GO:0007229]; modulation of chemical synaptic transmission [GO:0050804]; protein dephosphorylation [GO:0006470]; protein phosphorylation [GO:0006468]; regulation of focal adhesion assembly [GO:0051893]	protein tyrosine phosphatase activity [GO:0004725]; transmembrane receptor protein tyrosine phosphatase activity [GO:0005001]	3.33333	2.8	3.16667	1.125	3.5	3	3.16667	1.375	3.86464	4.10197	3.89914	3.06416
Q96PQ0	sp|Q96PQ0|SORC2_HUMAN	SORC2_HUMAN	Receptor-type tyrosine-protein phosphatase epsilon (Protein-tyrosine phosphatase epsilon) (R-PTP-epsilon) (EC 3.1.3.48)	PTPRE	cytoplasm [GO:0005737]; nucleus [GO:0005634]; plasma membrane [GO:0005886]	negative regulation of insulin receptor signaling pathway [GO:0046627]; protein dephosphorylation [GO:0006470]	protein tyrosine phosphatase activity [GO:0004725]; transmembrane receptor protein tyrosine phosphatase activity [GO:0005001]	0.5	-	-	-	0.5	-	-	-	2.59929	-	-	-
Q9UPU3	sp|Q9UPU3|SORC3_HUMAN	SORC3_HUMAN	Receptor-type tyrosine-protein phosphatase F (EC 3.1.3.48) (Leukocyte common antigen related) (LAR)	PTPRF LAR	extracellular exosome [GO:0070062]; neuron projection [GO:0043005]; neuronal cell body [GO:0043025]; plasma membrane [GO:0005886]	cell adhesion [GO:0007155]; cell migration [GO:0016477]; negative regulation of receptor binding [GO:1900121]; neuron projection regeneration [GO:0031102]; peptidyl-tyrosine dephosphorylation [GO:0035335]; protein dephosphorylation [GO:0006470]; regulation of axon regeneration [GO:0048679]; synaptic membrane adhesion [GO:0099560]; transmembrane receptor protein tyrosine phosphatase signaling path…	cell adhesion molecule binding [GO:0050839]; chondroitin sulfate proteoglycan binding [GO:0035373]; heparin binding [GO:0008201]; protein tyrosine phosphatase activity [GO:0004725]; protein-containing complex binding [GO:0044877]; transmembrane receptor protein tyrosine phosphatase activity [GO:0005001]	5.33333	1	5.16667	12.625	5.66667	1	5.66667	14.25	3.92037	3.41999	3.52049	4.09477
Q9P2Y4	sp|Q9P2Y4|ZN219_HUMAN	ZN219_HUMAN	Receptor-type tyrosine-protein phosphatase gamma (Protein-tyrosine phosphatase gamma) (R-PTP-gamma) (EC 3.1.3.48)	PTPRG PTPG	extracellular exosome [GO:0070062]; plasma membrane [GO:0005886]	brain development [GO:0007420]; negative regulation of epithelial cell migration [GO:0010633]; negative regulation of neuron projection development [GO:0010977]; protein dephosphorylation [GO:0006470]; transmembrane receptor protein tyrosine kinase signaling pathway [GO:0007169]	identical protein binding [GO:0042802]; protein tyrosine phosphatase activity [GO:0004725]; transmembrane receptor protein tyrosine phosphatase activity [GO:0005001]	2	5	6.83333	1.875	2	5.2	9.33333	1.75	3.37713	4.2716	4.20826	2.99071
Q9NUM3	sp|Q9NUM3|S39A9_HUMAN	S39A9_HUMAN	Receptor-type tyrosine-protein phosphatase kappa (Protein-tyrosine phosphatase kappa) (R-PTP-kappa) (EC 3.1.3.48)	PTPRK PTPK	adherens junction [GO:0005912]; cell junction [GO:0030054]; cell surface [GO:0009986]; cell-cell junction [GO:0005911]; intracellular membrane-bounded organelle [GO:0043231]; leading edge membrane [GO:0031256]; membrane [GO:0016020]; plasma membrane [GO:0005886]	cell adhesion [GO:0007155]; cell migration [GO:0016477]; cellular response to reactive oxygen species [GO:0034614]; cellular response to UV [GO:0034644]; focal adhesion assembly [GO:0048041]; negative regulation of cell cycle [GO:0045786]; negative regulation of cell migration [GO:0030336]; negative regulation of cell population proliferation [GO:0008285]; negative regulation of DNA-templated tra…	beta-catenin binding [GO:0008013]; gamma-catenin binding [GO:0045295]; protein kinase binding [GO:0019901]; protein tyrosine phosphatase activity [GO:0004725]; transmembrane receptor protein tyrosine phosphatase activity [GO:0005001]	0.333333	0.4	1.66667	0.75	0.5	0.4	2.16667	0.75	2.61464	2.48563	2.55062	2.61156
Q14289	sp|Q14289|FAK2_HUMAN	FAK2_HUMAN	Receptor-type tyrosine-protein phosphatase O (R-PTP-O) (EC 3.1.3.48) (Glomerular epithelial protein 1) (Protein tyrosine phosphatase U2) (PTP-U2) (PTPase U2)	PTPRO GLEPP1 PTPU2	apical plasma membrane [GO:0016324]; axon [GO:0030424]; dendritic spine [GO:0043197]; extracellular exosome [GO:0070062]; GABA-ergic synapse [GO:0098982]; glutamatergic synapse [GO:0098978]; growth cone [GO:0030426]; lamellipodium [GO:0030027]; lateral plasma membrane [GO:0016328]; membrane [GO:0016020]; neuron projection [GO:0043005]; plasma membrane [GO:0005886]; postsynaptic density membrane […	axon guidance [GO:0007411]; cell morphogenesis [GO:0000902]; glomerulus development [GO:0032835]; lamellipodium assembly [GO:0030032]; monocyte chemotaxis [GO:0002548]; negative regulation of canonical Wnt signaling pathway [GO:0090090]; negative regulation of cell-substrate adhesion [GO:0010812]; negative regulation of glomerular filtration [GO:0003105]; negative regulation of neuron projection …	cadherin binding [GO:0045296]; phosphatase activity [GO:0016791]; protein homodimerization activity [GO:0042803]; protein tyrosine phosphatase activity [GO:0004725]; transmembrane receptor protein tyrosine phosphatase activity [GO:0005001]; Wnt-protein binding [GO:0017147]	2.16667	0.4	4.66667	-	2.16667	-	4.83333	-	3.21218	2.52664	3.62798	-
P18433	sp|P18433|PTPRA_HUMAN	PTPRA_HUMAN	Receptor-type tyrosine-protein phosphatase U (R-PTP-U) (EC 3.1.3.48) (Pancreatic carcinoma phosphatase 2) (PCP-2) (Protein-tyrosine phosphatase J) (PTP-J) (hPTP-J) (Protein-tyrosine phosphatase pi) (PTP pi) (Protein-tyrosine phosphatase receptor omicron) (PTP-RO) (Receptor-type protein-tyrosine phosphatase psi) (R-PTP-psi)	PTPRU FMI PCP2 PTPRO	cell-cell junction [GO:0005911]; plasma membrane [GO:0005886]	animal organ regeneration [GO:0031100]; cell adhesion [GO:0007155]; cell differentiation [GO:0030154]; homotypic cell-cell adhesion [GO:0034109]; negative regulation of canonical Wnt signaling pathway [GO:0090090]; negative regulation of cell migration [GO:0030336]; negative regulation of cell population proliferation [GO:0008285]; positive regulation of cell-cell adhesion mediated by cadherin [G…	beta-catenin binding [GO:0008013]; protein tyrosine phosphatase activity [GO:0004725]; transmembrane receptor protein tyrosine phosphatase activity [GO:0005001]	0.166667	-	-	0.75	0.166667	-	-	0.75	-	-	-	2.56089
P23469	sp|P23469|PTPRE_HUMAN	PTPRE_HUMAN	Receptor-type tyrosine-protein phosphatase zeta (R-PTP-zeta) (EC 3.1.3.48) (Protein-tyrosine phosphatase receptor type Z polypeptide 1) (Protein-tyrosine phosphatase receptor type Z polypeptide 2) (R-PTP-zeta-2)	PTPRZ1 HTPZP2 PTPRZ PTPRZ2 PTPZ	extracellular region [GO:0005576]; perineuronal net [GO:0072534]; plasma membrane [GO:0005886]; synapse [GO:0045202]	axonogenesis [GO:0007409]; central nervous system development [GO:0007417]; hematopoietic progenitor cell differentiation [GO:0002244]; learning or memory [GO:0007611]; negative regulation of neuron apoptotic process [GO:0043524]; oligodendrocyte differentiation [GO:0048709]; peptidyl-tyrosine dephosphorylation [GO:0035335]; positive regulation of oligodendrocyte differentiation [GO:0048714]; pro…	integrin binding [GO:0005178]; protein tyrosine phosphatase activity [GO:0004725]; transmembrane receptor protein tyrosine phosphatase activity [GO:0005001]	-	-	0.166667	4.375	-	-	0.166667	5.625	-	-	1.67415	3.576
