# Supplementary material for: NT2-derived astrocyte–neuron co-culture reflects physiological relevance and offers research validity
Source: Cell Mol Biol Lett. 2025 Jul 25;30:90. doi: 10.1186/s11658-025-00765-z (PMC12291249; doi:10.1186/s11658-025-00765-z)
Supplement: Supplementary file 4 — Additional file 4. [file 11658_2025_765_MOESM4_ESM.xlsx]

## Sheet: Arkusz1
Table S4
Transcription factors and coactivators
IDs	DNA-binding transcription factor activity GO:0003700	transcription coregulator activity GO:0003712	Protein IDs	Entry Name	Protein names	Gene Names	Gene Ontology (cellular component)	Gene Ontology (biological process)	Gene Ontology (molecular function)	MEAN_Razor + unique peptides _Neu	MEAN_Razor + unique peptides _eA	MEAN_ Razor + unique peptides_mA	MEAN_Razor + unique peptides _ NT2	MEAN_MS/MS count _Neu	MEAN_MS/MS count _eA	MEAN_MS/MS count _mA	MEAN_MS/MS count _ NT2	Log10 mean_Copy number_Neu	Log10 mean_Copy number_eA	Log10 mean_Copy number_mA	Log10 mean_Copy number NT2
Q01860	+		sp|Q01860|PO5F1_HUMAN;sp|Q06416|P5F1B_HUMAN	PO5F1_HUMAN	POU domain, class 5, transcription factor 1 (Octamer-binding protein 3) (Oct-3) (Octamer-binding protein 4) (Oct-4) (Octamer-binding transcription factor 3) (OTF-3)	POU5F1 OCT3 OCT4 OTF3	cytoplasm [GO:0005737]; cytosol [GO:0005829]; mitochondrion [GO:0005739]; nucleoplasm [GO:0005654]; nucleus [GO:0005634]; transcription regulator complex [GO:0005667]	anatomical structure morphogenesis [GO:0009653]; blastocyst development [GO:0001824]; BMP signaling pathway involved in heart induction [GO:0003130]; cardiac cell fate determination [GO:0060913]; cell fate commitment involved in formation of primary germ layer [GO:0060795]; endodermal cell fate specification [GO:0001714]; negative regulation of miRNA transcription [GO:1902894]; negative regulatio…	DNA binding [GO:0003677]; DNA-binding transcription factor activity [GO:0003700]; DNA-binding transcription factor activity, RNA polymerase II-specific [GO:0000981]; DNA-binding transcription repressor activity, RNA polymerase II-specific [GO:0001227]; miRNA binding [GO:0035198]; RNA binding [GO:0003723]; RNA polymerase II cis-regulatory region sequence-specific DNA binding [GO:0000978]; RNA poly…	-	-	-	7.75	-	-	-	15.75	-	-	-	5.36824
Q9UJQ4	+		sp|Q9UJQ4|SALL4_HUMAN	SALL4_HUMAN	Sal-like protein 4 (Zinc finger protein 797) (Zinc finger protein SALL4)	SALL4 ZNF797	cytoplasm [GO:0005737]; heterochromatin [GO:0000792]; intracellular membrane-bounded organelle [GO:0043231]; nucleoplasm [GO:0005654]; nucleus [GO:0005634]; protein-containing complex [GO:0032991]	embryonic limb morphogenesis [GO:0030326]; inner cell mass cell proliferation [GO:0001833]; negative regulation of transcription by RNA polymerase II [GO:0000122]; neural tube closure [GO:0001843]; positive regulation of transcription by RNA polymerase II [GO:0045944]; regulation of transcription by RNA polymerase II [GO:0006357]; somatic stem cell population maintenance [GO:0035019]; ventricular…	DNA-binding transcription factor activity, RNA polymerase II-specific [GO:0000981]; metal ion binding [GO:0046872]; RNA polymerase II cis-regulatory region sequence-specific DNA binding [GO:0000978]	-	-	-	15.125	-	-	-	25.75	-	-	-	4.82715
Q8TF39	+		sp|Q8TF39|ZN483_HUMAN	ZN483_HUMAN	Zinc finger protein 483 (Zinc finger protein with KRAB and SCAN domains 16)	ZNF483 KIAA1962 ZKSCAN16	nucleus [GO:0005634]	regulation of transcription by RNA polymerase II [GO:0006357]	DNA-binding transcription factor activity, RNA polymerase II-specific [GO:0000981]; metal ion binding [GO:0046872]; RNA polymerase II cis-regulatory region sequence-specific DNA binding [GO:0000978]	-	-	-	8	-	-	-	11.25	-	-	-	4.2864
P17676	+		sp|P17676|CEBPB_HUMAN	CEBPB_HUMAN	CCAAT/enhancer-binding protein beta (C/EBP beta) (Liver activator protein) (LAP) (Liver-enriched inhibitory protein) (LIP) (Nuclear factor NF-IL6) (Transcription factor 5) (TCF-5)	CEBPB TCF5 PP9092	C/EBP complex [GO:1990647]; CHOP-C/EBP complex [GO:0036488]; chromatin [GO:0000785]; condensed chromosome, centromeric region [GO:0000779]; cytoplasm [GO:0005737]; nuclear matrix [GO:0016363]; nucleoplasm [GO:0005654]; nucleus [GO:0005634]; RNA polymerase II transcription regulator complex [GO:0090575]	acute-phase response [GO:0006953]; brown fat cell differentiation [GO:0050873]; cellular response to amino acid stimulus [GO:0071230]; cellular response to interleukin-1 [GO:0071347]; cellular response to lipopolysaccharide [GO:0071222]; cellular response to organic cyclic compound [GO:0071407]; defense response to bacterium [GO:0042742]; embryonic placenta development [GO:0001892]; granuloma for…	chromatin DNA binding [GO:0031490]; DNA binding [GO:0003677]; DNA-binding transcription activator activity, RNA polymerase II-specific [GO:0001228]; DNA-binding transcription factor activity [GO:0003700]; DNA-binding transcription factor activity, RNA polymerase II-specific [GO:0000981]; DNA-binding transcription repressor activity, RNA polymerase II-specific [GO:0001227]; histone acetyltransfera…	0.166667	0.2	-	2.125	0.166667	0.2	-	2.375	-	-	-	4.26397
P32243	+		sp|P32243|OTX2_HUMAN;sp|O43186|CRX_HUMAN;sp|P32242|OTX1_HUMAN	OTX2_HUMAN	Homeobox protein OTX2 (Orthodenticle homolog 2)	OTX2	chromatin [GO:0000785]; growth cone [GO:0030426]; nucleus [GO:0005634]; protein-containing complex [GO:0032991]	axon guidance [GO:0007411]; dopaminergic neuron differentiation [GO:0071542]; forebrain development [GO:0030900]; midbrain development [GO:0030901]; positive regulation of DNA-templated transcription [GO:0045893]; positive regulation of embryonic development [GO:0040019]; positive regulation of gastrulation [GO:2000543]; positive regulation of transcription by RNA polymerase II [GO:0045944]; prim…	DNA-binding transcription activator activity, RNA polymerase II-specific [GO:0001228]; DNA-binding transcription factor activity, RNA polymerase II-specific [GO:0000981]; eukaryotic initiation factor 4E binding [GO:0008190]; RNA polymerase II cis-regulatory region sequence-specific DNA binding [GO:0000978]; sequence-specific double-stranded DNA binding [GO:1990837]	-	-	-	1.125	-	-	-	1.5	-	-	-	4.22238
Q92754	+		sp|Q92754|AP2C_HUMAN;sp|P05549|AP2A_HUMAN;sp|Q6VUC0|AP2E_HUMAN;sp|Q92481|AP2B_HUMAN	AP2C_HUMAN	Transcription factor AP-2 gamma (AP2-gamma) (Activating enhancer-binding protein 2 gamma) (Transcription factor ERF-1)	TFAP2C	chromatin [GO:0000785]; cytosol [GO:0005829]; mitochondrion [GO:0005739]; nucleoplasm [GO:0005654]; nucleus [GO:0005634]	anatomical structure development [GO:0048856]; cell-cell signaling [GO:0007267]; epigenetic regulation of gene expression [GO:0040029]; male gonad development [GO:0008584]; positive regulation of transcription by RNA polymerase II [GO:0045944]; regulation of cell population proliferation [GO:0042127]; regulation of transcription by RNA polymerase II [GO:0006357]	DNA binding [GO:0003677]; DNA-binding transcription activator activity, RNA polymerase II-specific [GO:0001228]; DNA-binding transcription factor activity [GO:0003700]; DNA-binding transcription factor activity, RNA polymerase II-specific [GO:0000981]; DNA-binding transcription repressor activity, RNA polymerase II-specific [GO:0001227]; RNA polymerase II cis-regulatory region sequence-specific D…	-	-	-	3.25	-	-	-	3.25	-	-	-	4.02292
Q8ND82	+		sp|Q8ND82|Z280C_HUMAN	Z280C_HUMAN	Zinc finger protein 280C (Suppressor of hairy wing homolog 3) (Zinc finger protein 633)	ZNF280C SUHW3 ZNF633	nucleus [GO:0005634]	regulation of DNA-templated transcription [GO:0006355]	DNA-binding transcription factor activity, RNA polymerase II-specific [GO:0000981]; metal ion binding [GO:0046872]; RNA polymerase II cis-regulatory region sequence-specific DNA binding [GO:0000978]	-	-	-	3	-	-	-	3.75	-	-	-	3.93654
P41225	+		sp|P41225|SOX3_HUMAN	SOX3_HUMAN	Transcription factor SOX-3	SOX3	chromatin [GO:0000785]; nucleoplasm [GO:0005654]	anatomical structure morphogenesis [GO:0009653]; cell differentiation [GO:0030154]; central nervous system development [GO:0007417]; face development [GO:0060324]; hypothalamus development [GO:0021854]; negative regulation of neuron differentiation [GO:0045665]; negative regulation of transcription by RNA polymerase II [GO:0000122]; pituitary gland development [GO:0021983]; positive regulation of…	DNA binding [GO:0003677]; DNA-binding transcription factor activity, RNA polymerase II-specific [GO:0000981]; RNA polymerase II cis-regulatory region sequence-specific DNA binding [GO:0000978]; sequence-specific double-stranded DNA binding [GO:1990837]	-	-	-	1	-	-	-	1.375	-	-	-	3.89516
Q01664	+		sp|Q01664|TFAP4_HUMAN	TFAP4_HUMAN	Transcription factor AP-4 (Activating enhancer-binding protein 4) (Class C basic helix-loop-helix protein 41) (bHLHc41)	TFAP4 BHLHC41	chromatin [GO:0000785]; mitochondrion [GO:0005739]; nucleoplasm [GO:0005654]; nucleus [GO:0005634]; transcription repressor complex [GO:0017053]	cellular response to dexamethasone stimulus [GO:0071549]; DNA damage response, signal transduction by p53 class mediator resulting in transcription of p21 class mediator [GO:0006978]; negative regulation by host of viral transcription [GO:0043922]; negative regulation of cell population proliferation [GO:0008285]; negative regulation of cyclin-dependent protein serine/threonine kinase activity [G…	DNA binding [GO:0003677]; DNA-binding transcription activator activity, RNA polymerase II-specific [GO:0001228]; DNA-binding transcription factor activity, RNA polymerase II-specific [GO:0000981]; E-box binding [GO:0070888]; histone deacetylase binding [GO:0042826]; protein homodimerization activity [GO:0042803]; RNA polymerase II cis-regulatory region sequence-specific DNA binding [GO:0000978]; …	-	-	-	1.625	-	-	-	1.5	-	-	-	3.84126
Q14186	+		sp|Q14186|TFDP1_HUMAN	TFDP1_HUMAN	Transcription factor Dp-1 (DRTF1-polypeptide 1) (DRTF1) (E2F dimerization partner 1)	TFDP1 DP1	chromatin [GO:0000785]; cytoplasm [GO:0005737]; cytosol [GO:0005829]; nucleoplasm [GO:0005654]; nucleus [GO:0005634]; Rb-E2F complex [GO:0035189]; RNA polymerase II transcription regulator complex [GO:0090575]	anoikis [GO:0043276]; epidermis development [GO:0008544]; negative regulation of DNA-binding transcription factor activity [GO:0043433]; negative regulation of fat cell proliferation [GO:0070345]; positive regulation of DNA-binding transcription factor activity [GO:0051091]; positive regulation of G1/S transition of mitotic cell cycle [GO:1900087]; positive regulation of transcription by RNA poly…	cis-regulatory region sequence-specific DNA binding [GO:0000987]; DNA-binding transcription factor activity [GO:0003700]; DNA-binding transcription factor activity, RNA polymerase II-specific [GO:0000981]; DNA-binding transcription factor binding [GO:0140297]; protein domain specific binding [GO:0019904]	-	-	-	0.75	-	-	-	1.25	-	-	-	3.4918
Q8N5P1	+		sp|Q8N5P1|ZC3H8_HUMAN	ZC3H8_HUMAN	Zinc finger CCCH domain-containing protein 8	ZC3H8 ZC3HDC8	Cajal body [GO:0015030]; chromatin [GO:0000785]; euchromatin [GO:0000791]; histone locus body [GO:0035363]; nuclear body [GO:0016604]; nucleoplasm [GO:0005654]; nucleus [GO:0005634]; transcription elongation factor complex [GO:0008023]	apoptotic process [GO:0006915]; negative regulation of DNA-templated transcription [GO:0045892]; negative regulation of T cell differentiation in thymus [GO:0033085]; positive regulation of thymocyte apoptotic process [GO:0070245]; positive regulation of transcription by RNA polymerase III [GO:0045945]; response to antibiotic [GO:0046677]; snRNA transcription by RNA polymerase II [GO:0042795]; sn…	DNA-binding transcription repressor activity, RNA polymerase II-specific [GO:0001227]; metal ion binding [GO:0046872]; RNA binding [GO:0003723]; RNA polymerase II intronic transcription regulatory region sequence-specific DNA binding [GO:0001162]	0.166667	-	-	1	0.166667	-	-	1.25	-	-	-	3.46622
Q9BXK1	+		sp|Q9BXK1|KLF16_HUMAN	KLF16_HUMAN	Krueppel-like factor 16 (Basic transcription element-binding protein 4) (BTE-binding protein 4) (Novel Sp1-like zinc finger transcription factor 2) (Transcription factor BTEB4) (Transcription factor NSLP2)	KLF16 BTEB4 NSLP2	chromatin [GO:0000785]; nucleus [GO:0005634]	dopamine receptor signaling pathway [GO:0007212]; regulation of transcription by RNA polymerase II [GO:0006357]	DNA-binding transcription factor activity, RNA polymerase II-specific [GO:0000981]; DNA-binding transcription repressor activity, RNA polymerase II-specific [GO:0001227]; metal ion binding [GO:0046872]; RNA polymerase II cis-regulatory region sequence-specific DNA binding [GO:0000978]; sequence-specific double-stranded DNA binding [GO:1990837]	-	-	-	0.75	-	-	-	0.75	-	-	-	3.4266
Q15406	+		sp|Q15406|NR6A1_HUMAN	NR6A1_HUMAN	Nuclear receptor subfamily 6 group A member 1 (Germ cell nuclear factor) (GCNF) (hGCNF) (Retinoid receptor-related testis-specific receptor) (RTR) (hRTR)	NR6A1 GCNF	chromatin [GO:0000785]; nucleoplasm [GO:0005654]; transcription regulator complex [GO:0005667]	gamete generation [GO:0007276]; negative regulation of transcription by RNA polymerase II [GO:0000122]; regulation of transcription by RNA polymerase II [GO:0006357]	DNA binding [GO:0003677]; DNA-binding transcription activator activity, RNA polymerase II-specific [GO:0001228]; DNA-binding transcription factor activity, RNA polymerase II-specific [GO:0000981]; nuclear receptor activity [GO:0004879]; protein homodimerization activity [GO:0042803]; RNA polymerase II cis-regulatory region sequence-specific DNA binding [GO:0000978]; sequence-specific DNA binding …	-	-	-	1.25	-	-	-	1.375	-	-	-	3.40969
Q9GZN2	+		sp|Q9GZN2|TGIF2_HUMAN	TGIF2_HUMAN	Homeobox protein TGIF2 (5'-TG-3'-interacting factor 2) (TGF-beta-induced transcription factor 2) (TGFB-induced factor 2)	TGIF2	centrosome [GO:0005813]; chromatin [GO:0000785]; nucleoplasm [GO:0005654]; nucleus [GO:0005634]	amacrine cell differentiation [GO:0035881]; negative regulation of transcription by RNA polymerase II [GO:0000122]; nodal signaling pathway [GO:0038092]; positive regulation of amacrine cell differentiation [GO:1902871]; regulation of DNA-templated transcription [GO:0006355]; regulation of gastrulation [GO:0010470]; regulation of transcription by RNA polymerase II [GO:0006357]	DNA-binding transcription factor activity [GO:0003700]; DNA-binding transcription factor activity, RNA polymerase II-specific [GO:0000981]; RNA polymerase II cis-regulatory region sequence-specific DNA binding [GO:0000978]; sequence-specific double-stranded DNA binding [GO:1990837]	-	-	-	0.625	-	-	-	0.625	-	-	-	3.40678
Q96SZ4	+		sp|Q96SZ4|ZSC10_HUMAN	ZSC10_HUMAN	Zinc finger and SCAN domain-containing protein 10 (Zinc finger protein 206)	ZSCAN10 ZNF206	nucleoplasm [GO:0005654]; nucleus [GO:0005634]	negative regulation of DNA-templated transcription [GO:0045892]; regulation of transcription by RNA polymerase II [GO:0006357]	DNA-binding transcription factor activity [GO:0003700]; DNA-binding transcription factor activity, RNA polymerase II-specific [GO:0000981]; metal ion binding [GO:0046872]; RNA polymerase II cis-regulatory region sequence-specific DNA binding [GO:0000978]; sequence-specific DNA binding [GO:0043565]	-	-	-	2	-	-	-	2.625	-	-	-	3.40677
Q96T25	+		sp|Q96T25|ZIC5_HUMAN	ZIC5_HUMAN	Zinc finger protein ZIC 5 (Zinc finger protein of the cerebellum 5)	ZIC5	nucleus [GO:0005634]	cell differentiation [GO:0030154]; central nervous system development [GO:0007417]; regulation of transcription by RNA polymerase II [GO:0006357]	DNA-binding transcription factor activity, RNA polymerase II-specific [GO:0000981]; metal ion binding [GO:0046872]; RNA polymerase II cis-regulatory region sequence-specific DNA binding [GO:0000978]; sequence-specific double-stranded DNA binding [GO:1990837]	-	-	-	0.25	-	-	-	0.25	-	-	-	3.30906
Q9H582	+		sp|Q9H582|ZN644_HUMAN	ZN644_HUMAN	Zinc finger protein 644 (Zinc finger motif enhancer-binding protein 2) (Zep-2)	ZNF644 KIAA1221 ZEP2	nucleus [GO:0005634]	regulation of transcription by RNA polymerase II [GO:0006357]	DNA-binding transcription factor activity, RNA polymerase II-specific [GO:0000981]; metal ion binding [GO:0046872]; RNA polymerase II cis-regulatory region sequence-specific DNA binding [GO:0000978]; transcription corepressor binding [GO:0001222]	-	-	-	2.75	-	-	-	2.875	-	-	-	3.22355
O95125	+		sp|O95125|ZN202_HUMAN	ZN202_HUMAN	Zinc finger protein 202 (Zinc finger protein with KRAB and SCAN domains 10)	ZNF202 ZKSCAN10	chromosome [GO:0005694]; nuclear body [GO:0016604]; nucleolus [GO:0005730]	lipid metabolic process [GO:0006629]; negative regulation of transcription by RNA polymerase II [GO:0000122]; regulation of transcription by RNA polymerase II [GO:0006357]	DNA-binding transcription factor activity, RNA polymerase II-specific [GO:0000981]; DNA-binding transcription repressor activity, RNA polymerase II-specific [GO:0001227]; metal ion binding [GO:0046872]; RNA polymerase II cis-regulatory region sequence-specific DNA binding [GO:0000978]	-	-	-	0.25	-	-	-	0.125	-	-	-	3.19804
Q96JB3	+		sp|Q96JB3|HIC2_HUMAN	HIC2_HUMAN	Hypermethylated in cancer 2 protein (Hic-2) (HIC1-related gene on chromosome 22 protein) (Hic-3) (Zinc finger and BTB domain-containing protein 30)	HIC2 HRG22 KIAA1020 ZBTB30	nucleoplasm [GO:0005654]; nucleus [GO:0005634]	negative regulation of DNA-templated transcription [GO:0045892]; regulation of transcription by RNA polymerase II [GO:0006357]	DNA binding [GO:0003677]; DNA-binding transcription repressor activity, RNA polymerase II-specific [GO:0001227]; metal ion binding [GO:0046872]; protein C-terminus binding [GO:0008022]; RNA polymerase II cis-regulatory region sequence-specific DNA binding [GO:0000978]	-	-	-	1	-	-	-	0.875	-	-	-	3.17011
Q96K58	+		sp|Q96K58|ZN668_HUMAN	ZN668_HUMAN	Zinc finger protein 668	ZNF668	nucleus [GO:0005634]	regulation of transcription by RNA polymerase II [GO:0006357]	DNA-binding transcription activator activity, RNA polymerase II-specific [GO:0001228]; DNA-binding transcription repressor activity, RNA polymerase II-specific [GO:0001227]; metal ion binding [GO:0046872]; RNA polymerase II cis-regulatory region sequence-specific DNA binding [GO:0000978]	-	0.2	-	0.875	-	0.2	-	1	-	-	-	3.16523
Q9H9S0	+		sp|Q9H9S0|NANOG_HUMAN;sp|Q8N7R0|NANG2_HUMAN;sp|Q6NSW7|NANP8_HUMAN	NANOG_HUMAN	Homeobox protein NANOG (Homeobox transcription factor Nanog) (hNanog)	NANOG	chromatin [GO:0000785]; intracellular membrane-bounded organelle [GO:0043231]; nucleolus [GO:0005730]; nucleoplasm [GO:0005654]; nucleus [GO:0005634]	cell differentiation [GO:0030154]; endodermal cell fate specification [GO:0001714]; positive regulation of stem cell proliferation [GO:2000648]; positive regulation of transcription by RNA polymerase II [GO:0045944]; regulation of cell differentiation [GO:0045595]; regulation of DNA-templated transcription [GO:0006355]; regulation of gene expression [GO:0010468]; regulation of transcription by RN…	DNA binding [GO:0003677]; DNA-binding transcription factor activity [GO:0003700]; DNA-binding transcription factor activity, RNA polymerase II-specific [GO:0000981]; DNA-binding transcription repressor activity, RNA polymerase II-specific [GO:0001227]; RNA polymerase II cis-regulatory region sequence-specific DNA binding [GO:0000978]; RNA polymerase II transcription regulatory region sequence-spe…	-	-	-	0.625	-	-	-	0.75	-	-	-	3.14925
Q6IQ32	+		sp|Q6IQ32|ADNP2_HUMAN	ADNP2_HUMAN	Activity-dependent neuroprotector homeobox protein 2 (ADNP homeobox protein 2) (Zinc finger protein 508)	ADNP2 KIAA0863 ZNF508	chromatin [GO:0000785]; nucleus [GO:0005634]	cellular response to oxidative stress [GO:0034599]; cellular response to retinoic acid [GO:0071300]; negative regulation of cell death [GO:0060548]; neuron differentiation [GO:0030182]; positive regulation of cell growth [GO:0030307]; regulation of gene expression [GO:0010468]	DNA binding [GO:0003677]; DNA-binding transcription factor activity, RNA polymerase II-specific [GO:0000981]; metal ion binding [GO:0046872]	-	-	-	1.625	-	-	-	1.75	-	-	-	3.13576
Q8TD17	+		sp|Q8TD17|ZN398_HUMAN	ZN398_HUMAN	Zinc finger protein 398 (Zinc finger DNA-binding protein p52/p71)	ZNF398 KIAA1339 ZER6	nucleus [GO:0005634]	negative regulation of transcription by RNA polymerase II [GO:0000122]; positive regulation of DNA-templated transcription [GO:0045893]; regulation of DNA-templated transcription [GO:0006355]; regulation of transcription by RNA polymerase II [GO:0006357]	DNA-binding transcription factor activity, RNA polymerase II-specific [GO:0000981]; DNA-binding transcription repressor activity, RNA polymerase II-specific [GO:0001227]; metal ion binding [GO:0046872]; RNA polymerase II transcription regulatory region sequence-specific DNA binding [GO:0000977]	-	-	-	0.75	-	-	-	1	-	-	-	3.12269
P10244	+		sp|P10244|MYBB_HUMAN	MYBB_HUMAN	Myb-related protein B (B-Myb) (Myb-like protein 2)	MYBL2 BMYB	Myb complex [GO:0031523]; nucleoplasm [GO:0005654]; nucleus [GO:0005634]	cellular response to leukemia inhibitory factor [GO:1990830]; mitotic cell cycle [GO:0000278]; mitotic spindle assembly [GO:0090307]; positive regulation of neuron apoptotic process [GO:0043525]; positive regulation of transcription by RNA polymerase II [GO:0045944]; regulation of DNA-templated transcription [GO:0006355]	DNA-binding transcription activator activity, RNA polymerase II-specific [GO:0001228]; DNA-binding transcription factor activity, RNA polymerase II-specific [GO:0000981]; RNA polymerase II cis-regulatory region sequence-specific DNA binding [GO:0000978]; sequence-specific double-stranded DNA binding [GO:1990837]	-	-	-	0.875	-	-	-	0.75	-	-	-	3.08975
Q9UN79	+		sp|Q9UN79|SOX13_HUMAN	SOX13_HUMAN	Transcription factor SOX-13 (Islet cell antigen 12) (SRY (Sex determining region Y)-box 13) (Type 1 diabetes autoantigen ICA12)	SOX13	chromatin [GO:0000785]; cytoplasm [GO:0005737]; nucleoplasm [GO:0005654]; nucleus [GO:0005634]	anatomical structure morphogenesis [GO:0009653]; cell fate commitment [GO:0045165]; gamma-delta T cell differentiation [GO:0042492]; negative regulation of canonical Wnt signaling pathway [GO:0090090]; negative regulation of DNA-templated transcription [GO:0045892]; negative regulation of transcription by RNA polymerase II [GO:0000122]; positive regulation of brown fat cell differentiation [GO:00…	DNA binding [GO:0003677]; DNA-binding transcription factor activity [GO:0003700]; DNA-binding transcription factor activity, RNA polymerase II-specific [GO:0000981]; DNA-binding transcription repressor activity [GO:0001217]; DNA-binding transcription repressor activity, RNA polymerase II-specific [GO:0001227]; identical protein binding [GO:0042802]; RNA polymerase II cis-regulatory region sequenc…	-	-	-	0.5	-	-	-	0.625	-	-	-	3.0539
P17026	+		sp|P17026|ZNF22_HUMAN	ZNF22_HUMAN	Zinc finger protein 22 (Zinc finger protein KOX15) (Zinc finger protein Krox-26)	ZNF22 KOX15 KROX26	nucleoplasm [GO:0005654]; nucleus [GO:0005634]	odontogenesis [GO:0042476]; regulation of DNA-templated transcription [GO:0006355]; regulation of transcription by RNA polymerase II [GO:0006357]	DNA binding [GO:0003677]; DNA-binding transcription factor activity, RNA polymerase II-specific [GO:0000981]; RNA polymerase II transcription regulatory region sequence-specific DNA binding [GO:0000977]; zinc ion binding [GO:0008270]	-	-	-	0.375	-	-	-	0.625	-	-	-	3.02992
P14316	+		sp|P14316|IRF2_HUMAN	IRF2_HUMAN	Interferon regulatory factor 2 (IRF-2)	IRF2	chromatin [GO:0000785]; cytosol [GO:0005829]; focal adhesion [GO:0005925]; nucleoplasm [GO:0005654]; nucleus [GO:0005634]	cell population proliferation [GO:0008283]; defense response to virus [GO:0051607]; immune system process [GO:0002376]; negative regulation of transcription by RNA polymerase II [GO:0000122]; positive regulation of transcription by RNA polymerase II [GO:0045944]; regulation of DNA-templated transcription [GO:0006355]; regulation of transcription by RNA polymerase II [GO:0006357]	DNA binding [GO:0003677]; DNA-binding transcription activator activity, RNA polymerase II-specific [GO:0001228]; DNA-binding transcription factor activity [GO:0003700]; DNA-binding transcription factor activity, RNA polymerase II-specific [GO:0000981]; RNA polymerase II cis-regulatory region sequence-specific DNA binding [GO:0000978]; RNA polymerase II transcription regulatory region sequence-spe…	-	-	-	0.125	-	-	-	0.25	-	-	-	3.02568
Q9UH92	+		sp|Q9UH92|MLX_HUMAN	MLX_HUMAN	Max-like protein X (Class D basic helix-loop-helix protein 13) (bHLHd13) (Max-like bHLHZip protein) (Protein BigMax) (Transcription factor-like protein 4)	MLX BHLHD13 TCFL4	chromatin [GO:0000785]; cytoplasm [GO:0005737]; cytosol [GO:0005829]; nuclear membrane [GO:0031965]; nucleoplasm [GO:0005654]; nucleus [GO:0005634]	negative regulation of DNA-templated transcription [GO:0045892]; negative regulation of transcription by RNA polymerase II [GO:0000122]; positive regulation of transcription by RNA polymerase II [GO:0045944]; regulation of DNA-templated transcription [GO:0006355]; regulation of transcription by RNA polymerase II [GO:0006357]	DNA binding [GO:0003677]; DNA-binding transcription factor activity [GO:0003700]; DNA-binding transcription factor activity, RNA polymerase II-specific [GO:0000981]; DNA-binding transcription repressor activity, RNA polymerase II-specific [GO:0001227]; protein heterodimerization activity [GO:0046982]; protein homodimerization activity [GO:0042803]; RNA polymerase II cis-regulatory region sequence…	-	-	-	0.375	-	-	-	0.375	-	-	-	3.0135
Q7L3S4	+		sp|Q7L3S4|ZN771_HUMAN	ZN771_HUMAN	Zinc finger protein 771 (Mesenchymal stem cell protein DSC43)	ZNF771	nucleolus [GO:0005730]; nucleoplasm [GO:0005654]; nucleus [GO:0005634]	regulation of transcription by RNA polymerase II [GO:0006357]	DNA-binding transcription factor activity, RNA polymerase II-specific [GO:0000981]; metal ion binding [GO:0046872]; RNA polymerase II cis-regulatory region sequence-specific DNA binding [GO:0000978]; sequence-specific double-stranded DNA binding [GO:1990837]	-	-	-	0.5	-	-	-	0.625	-	-	-	3.00624
Q9Y5Q3	+		sp|Q9Y5Q3|MAFB_HUMAN	MAFB_HUMAN	Transcription factor MafB (Maf-B) (V-maf musculoaponeurotic fibrosarcoma oncogene homolog B)	MAFB KRML	chromatin [GO:0000785]; nucleus [GO:0005634]; RNA polymerase II transcription regulator complex [GO:0090575]	abducens nerve formation [GO:0021599]; brain segmentation [GO:0035284]; cornified envelope assembly [GO:1903575]; fat cell differentiation [GO:0045444]; inner ear morphogenesis [GO:0042472]; integrated stress response signaling [GO:0140467]; keratinocyte differentiation [GO:0030216]; negative regulation of erythrocyte differentiation [GO:0045647]; negative regulation of osteoclast differentiation…	DNA-binding transcription activator activity, RNA polymerase II-specific [GO:0001228]; DNA-binding transcription factor activity, RNA polymerase II-specific [GO:0000981]; identical protein binding [GO:0042802]; protein-containing complex binding [GO:0044877]; RNA polymerase II cis-regulatory region sequence-specific DNA binding [GO:0000978]; sequence-specific DNA binding [GO:0043565]	-	-	-	0.25	-	-	-	0.25	-	-	-	2.98669
Q96C00	+		sp|Q96C00|ZBTB9_HUMAN	ZBTB9_HUMAN	Zinc finger and BTB domain-containing protein 9	ZBTB9	nucleus [GO:0005634]	regulation of transcription by RNA polymerase II [GO:0006357]	identical protein binding [GO:0042802]; metal ion binding [GO:0046872]; RNA polymerase II transcription regulatory region sequence-specific DNA binding [GO:0000977]	-	-	-	0.5	-	-	-	0.5	-	-	-	2.95861
Q9HBU1	+		sp|Q9HBU1|BARX1_HUMAN	BARX1_HUMAN	Homeobox protein BarH-like 1	BARX1	chromatin [GO:0000785]; nucleus [GO:0005634]	anterior/posterior pattern specification [GO:0009952]; digestive system development [GO:0055123]; endothelial cell differentiation [GO:0045446]; negative regulation of Wnt signaling pathway [GO:0030178]; regulation of transcription by RNA polymerase II [GO:0006357]; spleen development [GO:0048536]; Wnt signaling pathway [GO:0016055]	DNA-binding transcription factor activity [GO:0003700]; DNA-binding transcription factor activity, RNA polymerase II-specific [GO:0000981]; RNA polymerase II transcription regulatory region sequence-specific DNA binding [GO:0000977]	-	-	-	0.375	-	-	-	0.375	-	-	-	2.94299
Q14592	+		sp|Q14592|ZN460_HUMAN;sp|Q08ER8|ZN543_HUMAN;sp|Q5CZA5|ZN805_HUMAN;sp|O43296|ZN264_HUMAN	ZN460_HUMAN	Zinc finger protein 460 (Zinc finger protein 272) (Zinc finger protein HZF8)	ZNF460 ZNF272	nucleus [GO:0005634]	regulation of DNA-templated transcription [GO:0006355]	DNA-binding transcription factor activity, RNA polymerase II-specific [GO:0000981]; metal ion binding [GO:0046872]; RNA polymerase II cis-regulatory region sequence-specific DNA binding [GO:0000978]; sequence-specific double-stranded DNA binding [GO:1990837]	-	-	-	0.875	-	-	-	0.875	-	-	-	2.87004
O43167	+		sp|O43167|ZBT24_HUMAN	ZBT24_HUMAN	Zinc finger and BTB domain-containing protein 24 (Zinc finger protein 450)	ZBTB24 KIAA0441 ZNF450	nucleus [GO:0005634]	hematopoietic progenitor cell differentiation [GO:0002244]; regulation of transcription by RNA polymerase II [GO:0006357]	DNA-binding transcription factor activity [GO:0003700]; metal ion binding [GO:0046872]; RNA polymerase II cis-regulatory region sequence-specific DNA binding [GO:0000978]	-	-	-	0.75	-	-	-	0.875	-	-	-	2.84029
Q96CX3	+		sp|Q96CX3|ZN501_HUMAN	ZN501_HUMAN	Zinc finger protein 501 (Zinc finger protein 52)	ZNF501 ZNF52	nucleolus [GO:0005730]; nucleus [GO:0005634]	Golgi organization [GO:0007030]; regulation of transcription by RNA polymerase II [GO:0006357]	DNA-binding transcription factor activity [GO:0003700]; metal ion binding [GO:0046872]; RNA polymerase II cis-regulatory region sequence-specific DNA binding [GO:0000978]; sequence-specific double-stranded DNA binding [GO:1990837]	-	-	-	0.25	-	-	-	0.375	-	-	-	2.82278
Q02078	+		sp|Q02078|MEF2A_HUMAN	MEF2A_HUMAN	Myocyte-specific enhancer factor 2A (Serum response factor-like protein 1)	MEF2A MEF2	chromatin [GO:0000785]; cytosol [GO:0005829]; nucleoplasm [GO:0005654]; nucleus [GO:0005634]; transcription regulator complex [GO:0005667]	apoptotic process [GO:0006915]; cardiac conduction [GO:0061337]; cell differentiation [GO:0030154]; cellular response to calcium ion [GO:0071277]; dendrite morphogenesis [GO:0048813]; DNA-templated transcription [GO:0006351]; ERK5 cascade [GO:0070375]; heart development [GO:0007507]; MAPK cascade [GO:0000165]; mitochondrial genome maintenance [GO:0000002]; mitochondrion distribution [GO:0048311];…	chromatin binding [GO:0003682]; DNA-binding transcription activator activity, RNA polymerase II-specific [GO:0001228]; DNA-binding transcription factor activity [GO:0003700]; DNA-binding transcription factor activity, RNA polymerase II-specific [GO:0000981]; DNA-binding transcription factor binding [GO:0140297]; histone acetyltransferase binding [GO:0035035]; histone deacetylase binding [GO:00428…	-	-	-	0.25	-	-	-	0.25	-	-	-	2.80575
Q99594	+		sp|Q99594|TEAD3_HUMAN	TEAD3_HUMAN	Transcriptional enhancer factor TEF-5 (DTEF-1) (TEA domain family member 3) (TEAD-3)	TEAD3 TEAD5 TEF5	chromatin [GO:0000785]; nucleoplasm [GO:0005654]; transcription regulator complex [GO:0005667]	asymmetric neuroblast division [GO:0055059]; embryonic organ development [GO:0048568]; female pregnancy [GO:0007565]; hippo signaling [GO:0035329]; positive regulation of transcription by RNA polymerase II [GO:0045944]; regulation of transcription by RNA polymerase II [GO:0006357]	DNA-binding transcription factor activity [GO:0003700]; DNA-binding transcription factor activity, RNA polymerase II-specific [GO:0000981]; RNA polymerase II cis-regulatory region sequence-specific DNA binding [GO:0000978]; RNA polymerase II-specific DNA-binding transcription factor binding [GO:0061629]	-	-	-	0.25	-	-	-	0.25	-	-	-	2.77526
P17036	+		sp|P17036|ZNF3_HUMAN	ZNF3_HUMAN	Zinc finger protein 3 (Zinc finger protein HF.12) (Zinc finger protein HZF3.1) (Zinc finger protein KOX25)	ZNF3 KOX25	nucleus [GO:0005634]	cell differentiation [GO:0030154]; leukocyte activation [GO:0045321]; negative regulation of transcription by RNA polymerase II [GO:0000122]; regulation of transcription by RNA polymerase II [GO:0006357]	DNA binding [GO:0003677]; DNA-binding transcription factor activity, RNA polymerase II-specific [GO:0000981]; DNA-binding transcription repressor activity, RNA polymerase II-specific [GO:0001227]; identical protein binding [GO:0042802]; RNA polymerase II transcription regulatory region sequence-specific DNA binding [GO:0000977]; zinc ion binding [GO:0008270]	-	-	-	0.625	-	-	-	1	-	-	-	2.76228
Q15583	+		sp|Q15583|TGIF1_HUMAN	TGIF1_HUMAN	Homeobox protein TGIF1 (5'-TG-3'-interacting factor 1)	TGIF1 TGIF	chromatin [GO:0000785]; nucleoplasm [GO:0005654]	negative regulation of transcription by RNA polymerase II [GO:0000122]; regulation of transcription by RNA polymerase II [GO:0006357]	DNA-binding transcription factor activity [GO:0003700]; DNA-binding transcription factor activity, RNA polymerase II-specific [GO:0000981]; DNA-binding transcription repressor activity, RNA polymerase II-specific [GO:0001227]; RNA polymerase II cis-regulatory region sequence-specific DNA binding [GO:0000978]; sequence-specific double-stranded DNA binding [GO:1990837]	-	-	-	0.25	-	-	-	0.25	-	-	-	2.76144
O15015	+		sp|O15015|ZN646_HUMAN	ZN646_HUMAN	Zinc finger protein 646	ZNF646 KIAA0296	nucleus [GO:0005634]	regulation of DNA-templated transcription [GO:0006355]	DNA-binding transcription factor activity, RNA polymerase II-specific [GO:0000981]; metal ion binding [GO:0046872]; RNA polymerase II cis-regulatory region sequence-specific DNA binding [GO:0000978]	-	-	-	1.875	-	-	-	2.5	-	-	-	2.74487
Q8N196	+		sp|Q8N196|SIX5_HUMAN	SIX5_HUMAN	Homeobox protein SIX5 (DM locus-associated homeodomain protein) (Sine oculis homeobox homolog 5)	SIX5 DMAHP	chromatin [GO:0000785]; cytoplasm [GO:0005737]; nucleus [GO:0005634]; transcription regulator complex [GO:0005667]	lens development in camera-type eye [GO:0002088]; Leydig cell proliferation [GO:0160024]; negative regulation of DNA-templated transcription [GO:0045892]; negative regulation of skeletal muscle satellite cell proliferation [GO:1902723]; regulation of transcription by RNA polymerase II [GO:0006357]; spermatid development [GO:0007286]	DNA-binding transcription activator activity, RNA polymerase II-specific [GO:0001228]; DNA-binding transcription factor activity, RNA polymerase II-specific [GO:0000981]; RNA polymerase II cis-regulatory region sequence-specific DNA binding [GO:0000978]	-	-	-	0.5	-	-	-	0.375	-	-	-	2.68376
P57682	+		sp|P57682|KLF3_HUMAN	KLF3_HUMAN	Krueppel-like factor 3 (Basic krueppel-like factor) (CACCC-box-binding protein BKLF) (TEF-2)	KLF3 BKLF	chromatin [GO:0000785]; nucleoplasm [GO:0005654]	cellular response to peptide [GO:1901653]; hemopoiesis [GO:0030097]; negative regulation of transcription by RNA polymerase II [GO:0000122]; regulation of transcription by RNA polymerase II [GO:0006357]	DNA-binding transcription factor activity [GO:0003700]; DNA-binding transcription factor activity, RNA polymerase II-specific [GO:0000981]; metal ion binding [GO:0046872]; RNA polymerase II cis-regulatory region sequence-specific DNA binding [GO:0000978]; sequence-specific double-stranded DNA binding [GO:1990837]	-	-	-	0.5	-	-	-	0.5	-	-	-	2.66097
P10074	+		sp|P10074|TZAP_HUMAN	TZAP_HUMAN	Telomere zinc finger-associated protein (TZAP) (Krueppel-related zinc finger protein 3) (hKR3) (Zinc finger and BTB domain-containing protein 48) (Zinc finger protein 855)	ZBTB48 HKR3 TZAP ZNF855	chromosome, telomeric region [GO:0000781]; nucleus [GO:0005634]	positive regulation of DNA-templated transcription [GO:0045893]; regulation of transcription by RNA polymerase II [GO:0006357]; telomere maintenance via telomere lengthening [GO:0010833]	DNA-binding transcription factor activity [GO:0003700]; double-stranded telomeric DNA binding [GO:0003691]; identical protein binding [GO:0042802]; metal ion binding [GO:0046872]; RNA polymerase II cis-regulatory region sequence-specific DNA binding [GO:0000978]; transcription cis-regulatory region binding [GO:0000976]	-	-	-	0.25	-	-	-	0.375	-	-	-	2.62792
Q96LX8	+		sp|Q96LX8|ZN597_HUMAN	ZN597_HUMAN	Zinc finger protein 597	ZNF597	nucleus [GO:0005634]	regulation of transcription by RNA polymerase II [GO:0006357]	DNA-binding transcription activator activity, RNA polymerase II-specific [GO:0001228]; metal ion binding [GO:0046872]; RNA polymerase II cis-regulatory region sequence-specific DNA binding [GO:0000978]; sequence-specific double-stranded DNA binding [GO:1990837]	-	-	0.166667	0.125	-	-	0.166667	0.125	-	-	-	2.58862
O43298	+		sp|O43298|ZBT43_HUMAN	ZBT43_HUMAN	Zinc finger and BTB domain-containing protein 43 (Zinc finger and BTB domain-containing protein 22B) (Zinc finger protein 297B) (ZnF-x)	ZBTB43 KIAA0414 ZBTB22B ZNF297B	chromatin [GO:0000785]; nucleus [GO:0005634]	regulation of transcription by RNA polymerase II [GO:0006357]	DNA-binding transcription factor activity, RNA polymerase II-specific [GO:0000981]; metal ion binding [GO:0046872]; RNA polymerase II transcription regulatory region sequence-specific DNA binding [GO:0000977]; RNA polymerase III general transcription initiation factor binding [GO:0001025]; sequence-specific double-stranded DNA binding [GO:1990837]	-	-	-	0.375	-	-	-	0.375	-	-	-	2.56217
Q8N680	+		sp|Q8N680|ZBTB2_HUMAN	ZBTB2_HUMAN	Zinc finger and BTB domain-containing protein 2	ZBTB2 KIAA1483 ZNF437	nucleoplasm [GO:0005654]	negative regulation of transcription by RNA polymerase II [GO:0000122]; regulation of transcription by RNA polymerase II [GO:0006357]	DNA-binding transcription repressor activity, RNA polymerase II-specific [GO:0001227]; identical protein binding [GO:0042802]; metal ion binding [GO:0046872]; RNA polymerase II cis-regulatory region sequence-specific DNA binding [GO:0000978]; sequence-specific double-stranded DNA binding [GO:1990837]	-	-	-	0.25	-	-	-	0.25	-	-	-	2.47578
O60481	+	+	sp|O60481|ZIC3_HUMAN	ZIC3_HUMAN	Zinc finger protein ZIC 3 (Zinc finger protein 203) (Zinc finger protein of the cerebellum 3)	ZIC3 ZNF203	cytoplasm [GO:0005737]; nucleoplasm [GO:0005654]; nucleus [GO:0005634]	atrial cardiac muscle tissue development [GO:0003228]; axial mesoderm development [GO:0048318]; central nervous system development [GO:0007417]; central nervous system segmentation [GO:0035283]; cranial skeletal system development [GO:1904888]; determination of digestive tract left/right asymmetry [GO:0071907]; determination of left/right asymmetry in nervous system [GO:0035545]; determination of…	DNA-binding transcription activator activity, RNA polymerase II-specific [GO:0001228]; DNA-binding transcription factor activity [GO:0003700]; DNA-binding transcription factor activity, RNA polymerase II-specific [GO:0000981]; metal ion binding [GO:0046872]; RNA polymerase II cis-regulatory region sequence-specific DNA binding [GO:0000978]; sequence-specific DNA binding [GO:0043565]; sequence-spe…	-	-	-	0.25	-	-	-	0.25	-	-	-	2.44969
Q7Z7L9	+		sp|Q7Z7L9|ZSCA2_HUMAN	ZSCA2_HUMAN	Zinc finger and SCAN domain-containing protein 2 (Zinc finger protein 29 homolog) (Zfp-29) (Zinc finger protein 854)	ZSCAN2 ZFP29 ZNF854	nucleus [GO:0005634]	cell differentiation [GO:0030154]; regulation of transcription by RNA polymerase II [GO:0006357]; spermatogenesis [GO:0007283]	DNA-binding transcription factor activity, RNA polymerase II-specific [GO:0000981]; metal ion binding [GO:0046872]; RNA polymerase II transcription regulatory region sequence-specific DNA binding [GO:0000977]	-	-	-	0.25	-	-	-	0.25	-	-	-	2.44956
Q9UD57	+		sp|Q9UD57|NKX12_HUMAN	NKX12_HUMAN	NK1 transcription factor-related protein 2 (Homeobox protein SAX-1) (NKX-1.1)	NKX1-2 C10orf121 NKX1.1	chromatin [GO:0000785]; nucleus [GO:0005634]	cell differentiation [GO:0030154]; regulation of transcription by RNA polymerase II [GO:0006357]	DNA-binding transcription factor activity, RNA polymerase II-specific [GO:0000981]; RNA polymerase II cis-regulatory region sequence-specific DNA binding [GO:0000978]	-	-	-	0.125	-	-	-	0.125	-	-	-	2.44761
Q99958	+		sp|Q99958|FOXC2_HUMAN	FOXC2_HUMAN	Forkhead box protein C2 (Forkhead-related protein FKHL14) (Mesenchyme fork head protein 1) (MFH-1 protein) (Transcription factor FKH-14)	FOXC2 FKHL14 MFH1	chromatin [GO:0000785]; nuclear body [GO:0016604]; nucleoplasm [GO:0005654]; nucleus [GO:0005634]	anatomical structure morphogenesis [GO:0009653]; apoptotic process involved in outflow tract morphogenesis [GO:0003275]; artery morphogenesis [GO:0048844]; blood vessel diameter maintenance [GO:0097746]; blood vessel remodeling [GO:0001974]; branching involved in blood vessel morphogenesis [GO:0001569]; camera-type eye development [GO:0043010]; cardiac muscle cell proliferation [GO:0060038]; cell…	chromatin DNA binding [GO:0031490]; DNA-binding transcription activator activity [GO:0001216]; DNA-binding transcription activator activity, RNA polymerase II-specific [GO:0001228]; DNA-binding transcription factor activity, RNA polymerase II-specific [GO:0000981]; identical protein binding [GO:0042802]; promoter-specific chromatin binding [GO:1990841]; RNA polymerase II cis-regulatory region seq…	-	-	-	0.125	-	-	-	0.125	-	-	-	2.44732
Q15776	+		sp|Q15776|ZKSC8_HUMAN	ZKSC8_HUMAN	Zinc finger protein with KRAB and SCAN domains 8 (LD5-1) (Zinc finger protein 192)	ZKSCAN8 ZNF192	nucleus [GO:0005634]	regulation of transcription by RNA polymerase II [GO:0006357]	DNA-binding transcription factor activity, RNA polymerase II-specific [GO:0000981]; metal ion binding [GO:0046872]; RNA polymerase II cis-regulatory region sequence-specific DNA binding [GO:0000978]	-	-	-	0.25	-	-	-	0.25	-	-	-	2.41037
Q9Y2G1	+		sp|Q9Y2G1|MYRF_HUMAN	MYRF_HUMAN	Myelin regulatory factor (EC 3.4.-.-) (Myelin gene regulatory factor) [Cleaved into: Myelin regulatory factor, N-terminal; Myelin regulatory factor, C-terminal]	MYRF C11orf9 KIAA0954 MRF	cytosol [GO:0005829]; endoplasmic reticulum membrane [GO:0005789]; Golgi apparatus [GO:0005794]; nucleoplasm [GO:0005654]; nucleus [GO:0005634]	central nervous system myelin maintenance [GO:0032286]; central nervous system myelination [GO:0022010]; oligodendrocyte development [GO:0014003]; oligodendrocyte differentiation [GO:0048709]; positive regulation of DNA-templated transcription [GO:0045893]; positive regulation of myelination [GO:0031643]; protein autoprocessing [GO:0016540]	DNA binding [GO:0003677]; DNA-binding transcription factor activity [GO:0003700]; DNA-binding transcription factor activity, RNA polymerase II-specific [GO:0000981]; identical protein binding [GO:0042802]; peptidase activity [GO:0008233]; sequence-specific DNA binding [GO:0043565]	-	-	-	0.5	-	-	-	0.5	-	-	-	2.37509
P13682	+		sp|P13682|ZNF35_HUMAN	ZNF35_HUMAN	Zinc finger protein 35 (Zinc finger protein HF.10)	ZNF35	nucleus [GO:0005634]; perinuclear region of cytoplasm [GO:0048471]	cellular response to retinoic acid [GO:0071300]; regulation of DNA-templated transcription [GO:0006355]; regulation of transcription by RNA polymerase II [GO:0006357]; spermatogenesis [GO:0007283]	DNA binding [GO:0003677]; DNA-binding transcription factor activity [GO:0003700]; DNA-binding transcription factor activity, RNA polymerase II-specific [GO:0000981]; metal ion binding [GO:0046872]; RNA polymerase II transcription regulatory region sequence-specific DNA binding [GO:0000977]; sequence-specific DNA binding [GO:0043565]	-	-	-	0.25	-	-	-	0.25	-	-	-	2.37044
Q9Y4A8	+		sp|Q9Y4A8|NF2L3_HUMAN	NF2L3_HUMAN	Nuclear factor erythroid 2-related factor 3 (NF-E2-related factor 3) (NFE2-related factor 3) (Nuclear factor, erythroid derived 2, like 3)	NFE2L3 NRF3	chromatin [GO:0000785]; nucleus [GO:0005634]; RNA polymerase II transcription regulator complex [GO:0090575]	integrated stress response signaling [GO:0140467]; regulation of transcription by RNA polymerase II [GO:0006357]; transcription by RNA polymerase II [GO:0006366]	DNA-binding transcription factor activity [GO:0003700]; DNA-binding transcription factor activity, RNA polymerase II-specific [GO:0000981]; DNA-binding transcription repressor activity, RNA polymerase II-specific [GO:0001227]; RNA polymerase II cis-regulatory region sequence-specific DNA binding [GO:0000978]	-	-	-	0.25	-	-	-	0.375	-	-	-	2.28104
Q5TEC3	+		sp|Q5TEC3|ZN697_HUMAN	ZN697_HUMAN	Zinc finger protein 697	ZNF697	nucleus [GO:0005634]	regulation of transcription by RNA polymerase II [GO:0006357]	DNA-binding transcription factor activity, RNA polymerase II-specific [GO:0000981]; metal ion binding [GO:0046872]; RNA polymerase II cis-regulatory region sequence-specific DNA binding [GO:0000978]	-	-	-	0.25	-	-	-	0.375	-	-	-	2.25021
Q9Y5A6	+		sp|Q9Y5A6|ZSC21_HUMAN	ZSC21_HUMAN	Zinc finger and SCAN domain-containing protein 21 (Renal carcinoma antigen NY-REN-21) (Zinc finger protein 38 homolog) (Zfp-38)	ZSCAN21 ZFP38 ZNF38	nucleus [GO:0005634]	cell differentiation [GO:0030154]; male meiosis I [GO:0007141]; positive regulation of transcription by RNA polymerase II [GO:0045944]; regulation of DNA-templated transcription [GO:0006355]; regulation of transcription by RNA polymerase II [GO:0006357]; spermatogenesis [GO:0007283]	DNA-binding transcription activator activity, RNA polymerase II-specific [GO:0001228]; DNA-binding transcription factor activity, RNA polymerase II-specific [GO:0000981]; metal ion binding [GO:0046872]; RNA polymerase II cis-regulatory region sequence-specific DNA binding [GO:0000978]	-	-	-	0.25	-	-	-	0.25	-	-	-	2.2095
O75541	+		sp|O75541|ZN821_HUMAN	ZN821_HUMAN	Zinc finger protein 821	ZNF821	nucleus [GO:0005634]	regulation of transcription by RNA polymerase II [GO:0006357]	DNA-binding transcription factor activity [GO:0003700]; metal ion binding [GO:0046872]; RNA polymerase II cis-regulatory region sequence-specific DNA binding [GO:0000978]; sequence-specific double-stranded DNA binding [GO:1990837]	-	-	-	0.125	-	-	-	0.125	-	-	-	2.14737
Q9NQB0	+		sp|Q9NQB0|TF7L2_HUMAN	TF7L2_HUMAN	Transcription factor 7-like 2 (HMG box transcription factor 4) (T-cell-specific transcription factor 4) (T-cell factor 4) (TCF-4) (hTCF-4)	TCF7L2 TCF4	beta-catenin-TCF complex [GO:1990907]; beta-catenin-TCF7L2 complex [GO:0070369]; catenin-TCF7L2 complex [GO:0071664]; chromatin [GO:0000785]; nucleoplasm [GO:0005654]; nucleus [GO:0005634]; PML body [GO:0016605]; protein-DNA complex [GO:0032993]	blood vessel development [GO:0001568]; canonical Wnt signaling pathway [GO:0060070]; canonical Wnt signaling pathway involved in positive regulation of epithelial to mesenchymal transition [GO:0044334]; fat cell differentiation [GO:0045444]; glucose homeostasis [GO:0042593]; maintenance of DNA repeat elements [GO:0043570]; myoblast fate commitment [GO:0048625]; negative regulation of canonical Wn…	armadillo repeat domain binding [GO:0070016]; beta-catenin binding [GO:0008013]; DNA-binding transcription factor activity [GO:0003700]; DNA-binding transcription factor activity, RNA polymerase II-specific [GO:0000981]; gamma-catenin binding [GO:0045295]; molecular adaptor activity [GO:0060090]; nuclear receptor binding [GO:0016922]; nucleic acid binding [GO:0003676]; protein kinase binding [GO:…	-	-	-	0.25	-	-	-	0.25	-	-	-	2.1436
P46531	+	+	sp|P46531|NOTC1_HUMAN	NOTC1_HUMAN	Neurogenic locus notch homolog protein 1 (Notch 1) (hN1) (Translocation-associated notch protein TAN-1) [Cleaved into: Notch 1 extracellular truncation (NEXT); Notch 1 intracellular domain (NICD)]	NOTCH1 TAN1	acrosomal vesicle [GO:0001669]; adherens junction [GO:0005912]; apical plasma membrane [GO:0016324]; cell surface [GO:0009986]; cytosol [GO:0005829]; endoplasmic reticulum membrane [GO:0005789]; extracellular region [GO:0005576]; Golgi membrane [GO:0000139]; MAML1-RBP-Jkappa- ICN1 complex [GO:0002193]; nucleoplasm [GO:0005654]; nucleus [GO:0005634]; plasma membrane [GO:0005886]; receptor complex …	animal organ regeneration [GO:0031100]; aortic valve morphogenesis [GO:0003180]; apoptotic process involved in embryonic digit morphogenesis [GO:1902263]; arterial endothelial cell differentiation [GO:0060842]; astrocyte differentiation [GO:0048708]; atrioventricular node development [GO:0003162]; atrioventricular valve morphogenesis [GO:0003181]; auditory receptor cell fate commitment [GO:000991…	calcium ion binding [GO:0005509]; chromatin DNA binding [GO:0031490]; enzyme binding [GO:0019899]; enzyme inhibitor activity [GO:0004857]; identical protein binding [GO:0042802]; Notch binding [GO:0005112]; transcription coactivator activity [GO:0003713]; transcription regulator activator activity [GO:0140537]; transmembrane signaling receptor activity [GO:0004888]	-	-	-	0.875	-	-	-	0.75	-	-	-	2.11501
Q16600	+		sp|Q16600|ZN239_HUMAN	ZN239_HUMAN	Zinc finger protein 239 (Zinc finger protein HOK-2) (Zinc finger protein MOK-2)	ZNF239 HOK2 MOK2	nucleus [GO:0005634]	negative regulation of transcription by RNA polymerase II [GO:0000122]; regulation of transcription by RNA polymerase II [GO:0006357]	DNA binding [GO:0003677]; DNA-binding transcription factor activity, RNA polymerase II-specific [GO:0000981]; DNA-binding transcription repressor activity, RNA polymerase II-specific [GO:0001227]; metal ion binding [GO:0046872]; RNA binding [GO:0003723]; RNA polymerase II cis-regulatory region sequence-specific DNA binding [GO:0000978]	-	-	-	0.25	-	-	-	0.625	-	-	-	2.10416
O43524	+		sp|O43524|FOXO3_HUMAN	FOXO3_HUMAN	Forkhead box protein O3 (AF6q21 protein) (Forkhead in rhabdomyosarcoma-like 1)	FOXO3 FKHRL1 FOXO3A	chromatin [GO:0000785]; cytoplasm [GO:0005737]; cytosol [GO:0005829]; mitochondrial matrix [GO:0005759]; mitochondrial outer membrane [GO:0005741]; nucleoplasm [GO:0005654]; nucleus [GO:0005634]; protein-containing complex [GO:0032991]; RNA polymerase II transcription repressor complex [GO:0090571]	aging [GO:0007568]; antral ovarian follicle growth [GO:0001547]; brain morphogenesis [GO:0048854]; canonical Wnt signaling pathway [GO:0060070]; cellular response to amyloid-beta [GO:1904646]; cellular response to corticosterone stimulus [GO:0071386]; cellular response to glucose starvation [GO:0042149]; cellular response to glucose stimulus [GO:0071333]; cellular response to hypoxia [GO:0071456]…	beta-catenin binding [GO:0008013]; chromatin DNA binding [GO:0031490]; DNA binding [GO:0003677]; DNA-binding transcription activator activity, RNA polymerase II-specific [GO:0001228]; DNA-binding transcription factor activity [GO:0003700]; DNA-binding transcription factor activity, RNA polymerase II-specific [GO:0000981]; DNA-binding transcription repressor activity, RNA polymerase II-specific [G…	-	-	-	0.125	-	-	-	0.125	-	-	-	2.06047
Q9UID6	+		sp|Q9UID6|ZN639_HUMAN	ZN639_HUMAN	Zinc finger protein 639 (Zinc finger protein ANC_2H01) (Zinc finger protein ZASC1)	ZNF639 ZASC1	nucleoplasm [GO:0005654]; nucleus [GO:0005634]	negative regulation by host of viral transcription [GO:0043922]; negative regulation of DNA-templated transcription [GO:0045892]; positive regulation by host of viral transcription [GO:0043923]; positive regulation of cell growth [GO:0030307]; positive regulation of transcription by RNA polymerase II [GO:0045944]; regulation of transcription by RNA polymerase II [GO:0006357]; viral entry into hos…	DNA-binding transcription activator activity, RNA polymerase II-specific [GO:0001228]; DNA-binding transcription factor activity [GO:0003700]; metal ion binding [GO:0046872]; protein self-association [GO:0043621]; RNA polymerase II cis-regulatory region sequence-specific DNA binding [GO:0000978]; transcription cis-regulatory region binding [GO:0000976]	-	-	-	0.125	-	-	-	0.125	-	-	-	2.05353
Q13105	+		sp|Q13105|ZBT17_HUMAN	ZBT17_HUMAN	Zinc finger and BTB domain-containing protein 17 (Myc-interacting zinc finger protein 1) (Miz-1) (Zinc finger protein 151) (Zinc finger protein 60)	ZBTB17 MIZ1 ZNF151 ZNF60	nucleoplasm [GO:0005654]; protein-containing complex [GO:0032991]; protein-DNA complex [GO:0032993]	ectoderm development [GO:0007398]; G1 to G0 transition [GO:0070314]; gastrulation with mouth forming second [GO:0001702]; negative regulation of cell cycle [GO:0045786]; negative regulation of cell population proliferation [GO:0008285]; positive regulation of transcription by RNA polymerase II [GO:0045944]; regulation of transcription by RNA polymerase II [GO:0006357]	core promoter sequence-specific DNA binding [GO:0001046]; DNA-binding transcription activator activity, RNA polymerase II-specific [GO:0001228]; DNA-binding transcription factor activity [GO:0003700]; DNA-binding transcription factor binding [GO:0140297]; DNA-binding transcription repressor activity, RNA polymerase II-specific [GO:0001227]; metal ion binding [GO:0046872]; RNA polymerase II cis-re…	-	-	-	0.375	-	-	-	0.125	-	-	-	1.98077
Q9BZI1	+		sp|Q9BZI1|IRX2_HUMAN	IRX2_HUMAN	Iroquois-class homeodomain protein IRX-2 (Homeodomain protein IRXA2) (Iroquois homeobox protein 2)	IRX2 IRXA2	chromatin [GO:0000785]; nucleus [GO:0005634]	cell development [GO:0048468]; negative regulation of transcription by RNA polymerase II [GO:0000122]; neuron differentiation [GO:0030182]; proximal/distal pattern formation involved in metanephric nephron development [GO:0072272]; regulation of transcription by RNA polymerase II [GO:0006357]; specification of loop of Henle identity [GO:0072086]	DNA-binding transcription factor activity, RNA polymerase II-specific [GO:0000981]; DNA-binding transcription repressor activity, RNA polymerase II-specific [GO:0001227]; RNA polymerase II cis-regulatory region sequence-specific DNA binding [GO:0000978]; sequence-specific DNA binding [GO:0043565]	-	-	-	0.125	-	-	-	0.125	-	-	-	1.96711
Q6NSZ9	+		sp|Q6NSZ9|ZSC25_HUMAN	ZSC25_HUMAN	Zinc finger and SCAN domain-containing protein 25 (Zinc finger protein 498)	ZSCAN25 ZNF498	nucleus [GO:0005634]	regulation of transcription by RNA polymerase II [GO:0006357]	DNA-binding transcription factor activity, RNA polymerase II-specific [GO:0000981]; metal ion binding [GO:0046872]; RNA polymerase II cis-regulatory region sequence-specific DNA binding [GO:0000978]	-	-	-	0.25	-	-	-	0.25	-	-	-	1.91853
O75398	+		sp|O75398|DEAF1_HUMAN	DEAF1_HUMAN	Deformed epidermal autoregulatory factor 1 homolog (Nuclear DEAF-1-related transcriptional regulator) (NUDR) (Suppressin) (Zinc finger MYND domain-containing protein 5)	DEAF1 SPN ZMYND5	chromatin [GO:0000785]; cytoplasm [GO:0005737]; extracellular region [GO:0005576]; fibrillar center [GO:0001650]; nucleoplasm [GO:0005654]; nucleus [GO:0005634]	anatomical structure morphogenesis [GO:0009653]; embryonic skeletal system development [GO:0048706]; germ cell development [GO:0007281]; negative regulation of DNA-templated transcription [GO:0045892]; negative regulation of transcription by RNA polymerase II [GO:0000122]; neural tube closure [GO:0001843]; positive regulation of DNA-templated transcription [GO:0045893]; regulation of mammary glan…	DNA-binding transcription factor activity, RNA polymerase II-specific [GO:0000981]; DNA-binding transcription repressor activity, RNA polymerase II-specific [GO:0001227]; metal ion binding [GO:0046872]; RNA polymerase II transcription regulatory region sequence-specific DNA binding [GO:0000977]	-	-	-	0.125	-	-	-	0.125	-	-	-	1.8761
Q9H175	+		sp|Q9H175|CSRN2_HUMAN	CSRN2_HUMAN	Cysteine/serine-rich nuclear protein 2 (CSRNP-2) (Protein FAM130A1) (TGF-beta-induced apoptosis protein 12) (TAIP-12)	CSRNP2 C12orf22 FAM130A1 TAIP12	chromatin [GO:0000785]; nucleus [GO:0005634]	apoptotic process [GO:0006915]; positive regulation of transcription by RNA polymerase II [GO:0045944]; regulation of transcription by RNA polymerase II [GO:0006357]	DNA-binding transcription activator activity, RNA polymerase II-specific [GO:0001228]; DNA-binding transcription factor activity [GO:0003700]; DNA-binding transcription factor activity, RNA polymerase II-specific [GO:0000981]; phosphatase binding [GO:0019902]; sequence-specific DNA binding [GO:0043565]	-	-	-	0.125	-	-	-	0.25	-	-	-	1.77917
P10275	+		sp|P10275|ANDR_HUMAN	ANDR_HUMAN	Androgen receptor (Dihydrotestosterone receptor) (Nuclear receptor subfamily 3 group C member 4)	AR DHTR NR3C4	chromatin [GO:0000785]; cytoplasm [GO:0005737]; cytosol [GO:0005829]; nuclear speck [GO:0016607]; nucleoplasm [GO:0005654]; nucleus [GO:0005634]; plasma membrane [GO:0005886]; protein-containing complex [GO:0032991]	activation of prostate induction by androgen receptor signaling pathway [GO:0060520]; androgen receptor signaling pathway [GO:0030521]; animal organ formation [GO:0048645]; cell-cell signaling [GO:0007267]; cellular response to estrogen stimulus [GO:0071391]; cellular response to steroid hormone stimulus [GO:0071383]; cellular response to testosterone stimulus [GO:0071394]; epithelial cell differ…	androgen binding [GO:0005497]; ATPase binding [GO:0051117]; beta-catenin binding [GO:0008013]; chromatin binding [GO:0003682]; DNA-binding transcription activator activity, RNA polymerase II-specific [GO:0001228]; DNA-binding transcription factor activity [GO:0003700]; DNA-binding transcription factor activity, RNA polymerase II-specific [GO:0000981]; enzyme binding [GO:0019899]; molecular adapto…	-	-	-	0.25	-	-	-	0.25	-	-	-	1.7331
Q9H116	+		sp|Q9H116|GZF1_HUMAN	GZF1_HUMAN	GDNF-inducible zinc finger protein 1 (Zinc finger and BTB domain-containing protein 23) (Zinc finger protein 336)	GZF1 ZBTB23 ZNF336	cytoplasm [GO:0005737]; nucleolus [GO:0005730]; nucleoplasm [GO:0005654]	branching involved in ureteric bud morphogenesis [GO:0001658]; negative regulation of DNA-templated transcription [GO:0045892]; negative regulation of transcription by RNA polymerase II [GO:0000122]; regulation of DNA-templated transcription [GO:0006355]	DNA-binding transcription factor activity, RNA polymerase II-specific [GO:0000981]; DNA-binding transcription repressor activity, RNA polymerase II-specific [GO:0001227]; metal ion binding [GO:0046872]; RNA polymerase II cis-regulatory region sequence-specific DNA binding [GO:0000978]; sequence-specific DNA binding [GO:0043565]	-	-	0.166667	0.25	-	-	0.166667	0.375	-	-	-	1.31063
Q8IXZ3	+		sp|Q8IXZ3|SP8_HUMAN;sp|Q6BEB4|SP5_HUMAN;sp|Q8TDD2|SP7_HUMAN;sp|P0CG40|SP9_HUMAN	SP8_HUMAN	Transcription factor Sp8 (Specificity protein 8)	SP8	chromatin [GO:0000785]; nucleus [GO:0005634]	dorsal/ventral pattern formation [GO:0009953]; embryonic limb morphogenesis [GO:0030326]; proximal/distal pattern formation [GO:0009954]; regulation of transcription by RNA polymerase II [GO:0006357]	DNA-binding transcription factor activity, RNA polymerase II-specific [GO:0000981]; metal ion binding [GO:0046872]; RNA polymerase II cis-regulatory region sequence-specific DNA binding [GO:0000978]; sequence-specific double-stranded DNA binding [GO:1990837]	-	-	-	0.25	-	-	-	0.25	-	-	-	-
Q6ZQN5	+		sp|Q6ZQN5|FOXI2_HUMAN;sp|Q12951|FOXI1_HUMAN;sp|A8MTJ6|FOXI3_HUMAN	FOXI2_HUMAN	Forkhead box protein I2	FOXI2	chromatin [GO:0000785]; nucleus [GO:0005634]	anatomical structure morphogenesis [GO:0009653]; cell differentiation [GO:0030154]; regulation of transcription by RNA polymerase II [GO:0006357]	DNA-binding transcription factor activity, RNA polymerase II-specific [GO:0000981]; RNA polymerase II cis-regulatory region sequence-specific DNA binding [GO:0000978]	-	-	-	0.125	-	-	-	0.125	-	-	-	-
Q66K89	+		sp|Q66K89|E4F1_HUMAN	E4F1_HUMAN	Transcription factor E4F1 (EC 2.3.2.27) (E4F transcription factor 1) (Putative E3 ubiquitin-protein ligase E4F1) (RING-type E3 ubiquitin transferase E4F1) (Transcription factor E4F) (p120E4F) (p50E4F)	E4F1 E4F	cytoplasm [GO:0005737]; nucleoplasm [GO:0005654]; spindle [GO:0005819]	cell cycle [GO:0007049]; cell division [GO:0051301]; DNA replication [GO:0006260]; negative regulation of transcription by RNA polymerase II [GO:0000122]; positive regulation of transcription by RNA polymerase II [GO:0045944]; protein ubiquitination [GO:0016567]; regulation of cell cycle [GO:0051726]; regulation of cell cycle process [GO:0010564]; regulation of mitotic cell cycle, embryonic [GO:0…	cAMP response element binding [GO:0035497]; DNA-binding transcription activator activity, RNA polymerase II-specific [GO:0001228]; DNA-binding transcription factor activity [GO:0003700]; DNA-binding transcription repressor activity, RNA polymerase II-specific [GO:0001227]; metal ion binding [GO:0046872]; RNA polymerase II cis-regulatory region sequence-specific DNA binding [GO:0000978]; RNA polym…	-	-	-	0.125	-	-	-	0.125	-	-	-	-
Q8NC26	+		sp|Q8NC26|ZN114_HUMAN	ZN114_HUMAN	Zinc finger protein 114	ZNF114	extracellular exosome [GO:0070062]; nucleus [GO:0005634]	regulation of DNA-templated transcription [GO:0006355]	DNA-binding transcription factor activity, RNA polymerase II-specific [GO:0000981]; identical protein binding [GO:0042802]; metal ion binding [GO:0046872]; RNA polymerase II cis-regulatory region sequence-specific DNA binding [GO:0000978]	-	-	-	0.125	-	-	-	0.125	-	-	-	-
Q96AV8	+		sp|Q96AV8|E2F7_HUMAN	E2F7_HUMAN	Transcription factor E2F7 (E2F-7)	E2F7	chromatin [GO:0000785]; nuclear speck [GO:0016607]; nucleoplasm [GO:0005654]; RNA polymerase II transcription regulator complex [GO:0090575]	chorionic trophoblast cell differentiation [GO:0060718]; DNA damage response, signal transduction by p53 class mediator [GO:0030330]; hepatocyte differentiation [GO:0070365]; negative regulation of cell population proliferation [GO:0008285]; negative regulation of cytokinesis [GO:0032466]; negative regulation of G1/S transition of mitotic cell cycle [GO:2000134]; negative regulation of transcript…	cis-regulatory region sequence-specific DNA binding [GO:0000987]; DNA-binding transcription factor activity [GO:0003700]; DNA-binding transcription factor activity, RNA polymerase II-specific [GO:0000981]; DNA-binding transcription repressor activity [GO:0001217]; DNA-binding transcription repressor activity, RNA polymerase II-specific [GO:0001227]; identical protein binding [GO:0042802]; RNA pol…	-	-	-	0.125	-	-	-	0.125	-	-	-	-
Q9Y4X4	+		sp|Q9Y4X4|KLF12_HUMAN	KLF12_HUMAN	Krueppel-like factor 12 (Transcriptional repressor AP-2rep)	KLF12 AP2REP HSPC122	chromatin [GO:0000785]; cytosol [GO:0005829]; nucleoplasm [GO:0005654]	negative regulation of transcription by RNA polymerase II [GO:0000122]; positive regulation of transcription by RNA polymerase II [GO:0045944]; regulation of transcription by RNA polymerase II [GO:0006357]	DNA binding [GO:0003677]; DNA-binding transcription factor activity [GO:0003700]; DNA-binding transcription factor activity, RNA polymerase II-specific [GO:0000981]; DNA-binding transcription repressor activity, RNA polymerase II-specific [GO:0001227]; metal ion binding [GO:0046872]; RNA polymerase II cis-regulatory region sequence-specific DNA binding [GO:0000978]; sequence-specific double-stran…	-	-	-	0.125	-	-	-	0.125	-	-	-	-
P28360	+		sp|P28360|MSX1_HUMAN	MSX1_HUMAN	Homeobox protein MSX-1 (Homeobox protein Hox-7) (Msh homeobox 1-like protein)	MSX1 HOX7	chromatin [GO:0000785]; nucleoplasm [GO:0005654]; nucleus [GO:0005634]; transcription regulator complex [GO:0005667]	activation of meiosis [GO:0090427]; anterior/posterior pattern specification [GO:0009952]; BMP signaling pathway involved in heart development [GO:0061312]; bone morphogenesis [GO:0060349]; cardiac conduction system development [GO:0003161]; cartilage morphogenesis [GO:0060536]; cell morphogenesis [GO:0000902]; embryonic forelimb morphogenesis [GO:0035115]; embryonic hindlimb morphogenesis [GO:00…	cis-regulatory region sequence-specific DNA binding [GO:0000987]; DNA-binding transcription activator activity, RNA polymerase II-specific [GO:0001228]; DNA-binding transcription factor activity, RNA polymerase II-specific [GO:0000981]; DNA-binding transcription repressor activity, RNA polymerase II-specific [GO:0001227]; p53 binding [GO:0002039]; RNA polymerase II transcription regulatory region…	-	-	1.33333	-	-	-	1.16667	-	-	-	3.79571	-
P48380	+		sp|P48380|RFX3_HUMAN	RFX3_HUMAN	Transcription factor RFX3 (Regulatory factor X 3)	RFX3	chromatin [GO:0000785]; extracellular region [GO:0005576]; nucleus [GO:0005634]; transcription regulator complex [GO:0005667]	cell maturation [GO:0048469]; cilium assembly [GO:0060271]; cilium-dependent cell motility [GO:0060285]; endocrine pancreas development [GO:0031018]; epithelial cilium movement involved in determination of left/right asymmetry [GO:0060287]; negative regulation of DNA-templated transcription [GO:0045892]; positive regulation of DNA-templated transcription [GO:0045893]; positive regulation of trans…	DNA binding [GO:0003677]; DNA-binding transcription factor activity [GO:0003700]; DNA-binding transcription factor activity, RNA polymerase II-specific [GO:0000981]; RNA polymerase II cis-regulatory region sequence-specific DNA binding [GO:0000978]; sequence-specific double-stranded DNA binding [GO:1990837]; transcription cis-regulatory region binding [GO:0000976]	-	0.2	0.666667	0.125	-	0.2	0.833333	0.125	-	-	2.92524	-
P09629	+		sp|P09629|HXB7_HUMAN;sp|P31268|HXA7_HUMAN	HXB7_HUMAN	Homeobox protein Hox-B7 (Homeobox protein HHO.C1) (Homeobox protein Hox-2C)	HOXB7 HOX2C	chromatin [GO:0000785]; cytosol [GO:0005829]; nuclear body [GO:0016604]; nucleoplasm [GO:0005654]; nucleus [GO:0005634]	anterior/posterior pattern specification [GO:0009952]; embryonic organ development [GO:0048568]; embryonic skeletal system morphogenesis [GO:0048704]; myeloid cell differentiation [GO:0030099]; positive regulation of branching involved in ureteric bud morphogenesis [GO:0090190]; positive regulation of transcription by RNA polymerase II [GO:0045944]; regulation of DNA-templated transcription [GO:0…	DNA-binding transcription activator activity, RNA polymerase II-specific [GO:0001228]; DNA-binding transcription factor activity [GO:0003700]; DNA-binding transcription factor activity, RNA polymerase II-specific [GO:0000981]; RNA polymerase II cis-regulatory region sequence-specific DNA binding [GO:0000978]; sequence-specific double-stranded DNA binding [GO:1990837]	-	-	0.5	-	-	-	0.5	-	-	-	2.71849	-
Q9NWS9	+		sp|Q9NWS9|ZN446_HUMAN	ZN446_HUMAN	Zinc finger protein 446 (Zinc finger protein with KRAB and SCAN domains 20)	ZNF446 ZKSCAN20	chromatin [GO:0000785]; extracellular space [GO:0005615]; nucleus [GO:0005634]	regulation of transcription by RNA polymerase II [GO:0006357]	DNA-binding transcription factor activity, RNA polymerase II-specific [GO:0000981]; identical protein binding [GO:0042802]; metal ion binding [GO:0046872]; RNA polymerase II cis-regulatory region sequence-specific DNA binding [GO:0000978]	-	-	0.5	-	-	-	0.5	-	-	-	2.71686	-
Q33E94	+		sp|Q33E94|RFX4_HUMAN	RFX4_HUMAN	Transcription factor RFX4 (Regulatory factor X 4) (Testis development protein NYD-SP10)	RFX4	chromatin [GO:0000785]; nucleus [GO:0005634]	cilium assembly [GO:0060271]; negative regulation of smoothened signaling pathway involved in ventral spinal cord patterning [GO:0021914]; positive regulation of transcription by RNA polymerase II [GO:0045944]; regulation of protein processing [GO:0070613]; regulation of transcription by RNA polymerase II [GO:0006357]; telencephalon development [GO:0021537]	DNA-binding transcription activator activity, RNA polymerase II-specific [GO:0001228]; DNA-binding transcription factor activity, RNA polymerase II-specific [GO:0000981]; RNA polymerase II cis-regulatory region sequence-specific DNA binding [GO:0000978]; sequence-specific double-stranded DNA binding [GO:1990837]	-	-	0.5	-	-	-	0.5	-	-	-	2.68182	-
O43829	+		sp|O43829|ZBT14_HUMAN	ZBT14_HUMAN	Zinc finger and BTB domain-containing protein 14 (Zinc finger protein 161 homolog) (Zfp-161) (Zinc finger protein 478) (Zinc finger protein 5 homolog) (ZF5) (Zfp-5) (hZF5)	ZBTB14 ZFP161 ZNF478	aggresome [GO:0016235]; cytosol [GO:0005829]; nucleolus [GO:0005730]; nucleoplasm [GO:0005654]; nucleus [GO:0005634]	cardiac septum development [GO:0003279]; coronary vasculature development [GO:0060976]; heart valve development [GO:0003170]; kidney development [GO:0001822]; negative regulation of DNA-templated transcription [GO:0045892]; negative regulation of transcription by RNA polymerase II [GO:0000122]; regulation of transcription by RNA polymerase II [GO:0006357]	DNA-binding transcription factor activity [GO:0003700]; DNA-binding transcription repressor activity, RNA polymerase II-specific [GO:0001227]; metal ion binding [GO:0046872]; RNA polymerase II cis-regulatory region sequence-specific DNA binding [GO:0000978]; sequence-specific DNA binding [GO:0043565]; sequence-specific double-stranded DNA binding [GO:1990837]; transcription cis-regulatory region …	-	-	0.166667	-	-	-	0.166667	-	-	-	2.46136	-
O95365	+		sp|O95365|ZBT7A_HUMAN	ZBT7A_HUMAN	Zinc finger and BTB domain-containing protein 7A (Factor binding IST protein 1) (FBI-1) (Factor that binds to inducer of short transcripts protein 1) (HIV-1 1st-binding protein 1) (Leukemia/lymphoma-related factor) (POZ and Krueppel erythroid myeloid ontogenic factor) (POK erythroid myeloid ontogenic factor) (Pokemon) (Pokemon 1) (TTF-I-interacting peptide 21) (TIP21) (Zinc finger protein 857A)	ZBTB7A FBI1 LRF ZBTB7 ZNF857A	cytoplasm [GO:0005737]; DNA-dependent protein kinase complex [GO:0070418]; nucleus [GO:0005634]; site of double-strand break [GO:0035861]	B cell differentiation [GO:0030183]; chromatin organization [GO:0006325]; chromatin remodeling [GO:0006338]; double-strand break repair via classical nonhomologous end joining [GO:0097680]; erythrocyte maturation [GO:0043249]; fat cell differentiation [GO:0045444]; negative regulation of androgen receptor signaling pathway [GO:0060766]; negative regulation of DNA-templated transcription [GO:00458…	DNA binding [GO:0003677]; DNA-binding transcription factor activity [GO:0003700]; DNA-binding transcription factor activity, RNA polymerase II-specific [GO:0000981]; DNA-binding transcription factor binding [GO:0140297]; DNA-binding transcription repressor activity, RNA polymerase II-specific [GO:0001227]; histone acetyltransferase binding [GO:0035035]; metal ion binding [GO:0046872]; nuclear and…	-	-	0.166667	0.125	-	-	0.166667	0.125	-	-	2.19927	-
P12757	+		sp|P12757|SKIL_HUMAN	SKIL_HUMAN	Ski-like protein (Ski-related oncogene) (Ski-related protein)	SKIL SNO	acrosomal vesicle [GO:0001669]; cytoplasm [GO:0005737]; nucleoplasm [GO:0005654]; nucleus [GO:0005634]; PML body [GO:0016605]; protein-containing complex [GO:0032991]; transcription regulator complex [GO:0005667]	blastocyst formation [GO:0001825]; extrinsic apoptotic signaling pathway via death domain receptors [GO:0008625]; intrinsic apoptotic signaling pathway in response to DNA damage [GO:0008630]; lens fiber cell differentiation [GO:0070306]; lymphocyte homeostasis [GO:0002260]; negative regulation of BMP signaling pathway [GO:0030514]; negative regulation of cell differentiation [GO:0045596]; negativ…	chromatin binding [GO:0003682]; DNA-binding transcription factor activity, RNA polymerase II-specific [GO:0000981]; DNA-binding transcription repressor activity, RNA polymerase II-specific [GO:0001227]; identical protein binding [GO:0042802]; protein domain specific binding [GO:0019904]; protein-containing complex binding [GO:0044877]; RNA polymerase II cis-regulatory region sequence-specific DNA…	-	-	0.166667	0.375	-	-	0.166667	0.375	-	-	2.9832	2.66136
Q8N720	+		sp|Q8N720|ZN655_HUMAN	ZN655_HUMAN	Zinc finger protein 655 (Vav-interacting Krueppel-like protein)	ZNF655 VIK	cytoplasm [GO:0005737]; nucleolus [GO:0005730]; nucleus [GO:0005634]	negative regulation of G1/S transition of mitotic cell cycle [GO:2000134]; regulation of transcription by RNA polymerase II [GO:0006357]	DNA-binding transcription factor activity, RNA polymerase II-specific [GO:0000981]; metal ion binding [GO:0046872]; RNA polymerase II cis-regulatory region sequence-specific DNA binding [GO:0000978]	-	-	0.666667	0.125	-	-	0.833333	0.25	-	-	3.00071	2.35186
Q8IUX7	+		sp|Q8IUX7|AEBP1_HUMAN;sp|Q8N436|CPXM2_HUMAN	AEBP1_HUMAN	Adipocyte enhancer-binding protein 1 (AE-binding protein 1) (Aortic carboxypeptidase-like protein)	AEBP1 ACLP	collagen-containing extracellular matrix [GO:0062023]; cytoplasm [GO:0005737]; extracellular exosome [GO:0070062]; extracellular region [GO:0005576]; extracellular space [GO:0005615]; nucleus [GO:0005634]	negative regulation of transcription by RNA polymerase II [GO:0000122]; proteolysis [GO:0006508]; regulation of collagen fibril organization [GO:1904026]	calmodulin binding [GO:0005516]; carboxypeptidase activity [GO:0004180]; collagen binding [GO:0005518]; DNA-binding transcription repressor activity, RNA polymerase II-specific [GO:0001227]; RNA polymerase II transcription regulatory region sequence-specific DNA binding [GO:0000977]; zinc ion binding [GO:0008270]	0.166667	-	1.33333	0.5	0.166667	-	1.33333	0.375	-	-	3.05614	2.2611
A8MQ14	+		sp|A8MQ14|ZN850_HUMAN;sp|Q96ND8|ZN583_HUMAN	ZN850_HUMAN	Zinc finger protein 850	ZNF850	nucleus [GO:0005634]	regulation of transcription by RNA polymerase II [GO:0006357]	DNA-binding transcription activator activity, RNA polymerase II-specific [GO:0001228]; metal ion binding [GO:0046872]; RNA polymerase II cis-regulatory region sequence-specific DNA binding [GO:0000978]	-	-	0.166667	0.375	-	-	0.166667	0.75	-	-	2.48322	2.20794
P48431	+		sp|P48431|SOX2_HUMAN	SOX2_HUMAN	Transcription factor SOX-2	SOX2	chromatin [GO:0000785]; cytoplasm [GO:0005737]; cytosol [GO:0005829]; nuclear speck [GO:0016607]; nucleoplasm [GO:0005654]; nucleus [GO:0005634]; transcription regulator complex [GO:0005667]	adenohypophysis development [GO:0021984]; anatomical structure morphogenesis [GO:0009653]; cell differentiation [GO:0030154]; cell fate commitment [GO:0045165]; chromatin organization [GO:0006325]; endodermal cell fate specification [GO:0001714]; eye development [GO:0001654]; forebrain development [GO:0030900]; glial cell fate commitment [GO:0021781]; inner ear development [GO:0048839]; negative …	DNA binding [GO:0003677]; DNA-binding transcription activator activity, RNA polymerase II-specific [GO:0001228]; DNA-binding transcription factor activity [GO:0003700]; DNA-binding transcription factor activity, RNA polymerase II-specific [GO:0000981]; miRNA binding [GO:0035198]; RNA polymerase II cis-regulatory region sequence-specific DNA binding [GO:0000978]; sequence-specific DNA binding [GO:…	-	-	0.333333	2.125	-	-	0.333333	2.625	-	-	2.52998	4.51845
Q8NB15	+		sp|Q8NB15|ZN511_HUMAN	ZN511_HUMAN	Zinc finger protein 511	ZNF511	nucleus [GO:0005634]		DNA binding [GO:0003677]; metal ion binding [GO:0046872]	-	-	0.166667	1	-	-	0.166667	1.125	-	-	2.36192	3.97289
Q96DT7	+		sp|Q96DT7|ZBT10_HUMAN	ZBT10_HUMAN	Zinc finger and BTB domain-containing protein 10 (Zinc finger protein RIN ZF)	ZBTB10 RINZF RINZFC	chromosome, telomeric region [GO:0000781]; nucleoplasm [GO:0005654]; nucleus [GO:0005634]	negative regulation of transcription by RNA polymerase II [GO:0000122]; regulation of transcription by RNA polymerase II [GO:0006357]	DNA-binding transcription repressor activity, RNA polymerase II-specific [GO:0001227]; metal ion binding [GO:0046872]; RNA polymerase II transcription regulatory region sequence-specific DNA binding [GO:0000977]; telomeric DNA binding [GO:0042162]	-	-	0.166667	2	-	-	0.166667	2	-	-	2.26057	3.36956
Q9NSC2	+		sp|Q9NSC2|SALL1_HUMAN	SALL1_HUMAN	Sal-like protein 1 (Spalt-like transcription factor 1) (Zinc finger protein 794) (Zinc finger protein SALL1) (Zinc finger protein Spalt-1) (HSal1) (Sal-1)	SALL1 SAL1 ZNF794	chromocenter [GO:0010369]; cytoplasm [GO:0005737]; heterochromatin [GO:0000792]; nucleoplasm [GO:0005654]; nucleus [GO:0005634]	adrenal gland development [GO:0030325]; branching involved in ureteric bud morphogenesis [GO:0001658]; embryonic digestive tract development [GO:0048566]; embryonic digit morphogenesis [GO:0042733]; gonad development [GO:0008406]; heart development [GO:0007507]; inductive cell-cell signaling [GO:0031129]; kidney development [GO:0001822]; kidney epithelium development [GO:0072073]; limb developmen…	beta-catenin binding [GO:0008013]; DNA-binding transcription factor activity, RNA polymerase II-specific [GO:0000981]; DNA-binding transcription repressor activity, RNA polymerase II-specific [GO:0001227]; metal ion binding [GO:0046872]; RNA polymerase II cis-regulatory region sequence-specific DNA binding [GO:0000978]	-	-	0.666667	1.125	-	-	0.666667	1.125	-	-	2.70642	2.971
Q8IWI9	+		sp|Q8IWI9|MGAP_HUMAN	MGAP_HUMAN	MAX gene-associated protein (MAX dimerization protein 5)	MGA KIAA0518 MAD5	chromatin [GO:0000785]; MLL1 complex [GO:0071339]; nucleoplasm [GO:0005654]	cell fate specification [GO:0001708]; positive regulation of DNA-templated transcription [GO:0045893]; regulation of transcription by RNA polymerase II [GO:0006357]	DNA-binding transcription factor activity, RNA polymerase II-specific [GO:0000981]; protein dimerization activity [GO:0046983]; RNA polymerase II cis-regulatory region sequence-specific DNA binding [GO:0000978]	-	-	0.333333	3.25	-	-	0.333333	3.75	-	-	1.39393	2.86926
Q9UIU6	+		sp|Q9UIU6|SIX4_HUMAN	SIX4_HUMAN	Homeobox protein SIX4 (Sine oculis homeobox homolog 4)	SIX4	chromatin [GO:0000785]; cytoplasm [GO:0005737]; nucleus [GO:0005634]; transcription regulator complex [GO:0005667]	anatomical structure morphogenesis [GO:0009653]; embryonic cranial skeleton morphogenesis [GO:0048701]; fungiform papilla morphogenesis [GO:0061197]; generation of neurons [GO:0048699]; inner ear morphogenesis [GO:0042472]; male gonad development [GO:0008584]; male sex determination [GO:0030238]; male sex differentiation [GO:0046661]; metanephric mesenchyme development [GO:0072075]; myoblast migr…	DNA-binding transcription activator activity, RNA polymerase II-specific [GO:0001228]; DNA-binding transcription factor activity, RNA polymerase II-specific [GO:0000981]; RNA polymerase II cis-regulatory region sequence-specific DNA binding [GO:0000978]; sequence-specific double-stranded DNA binding [GO:1990837]	0.166667	-	0.333333	0.5	0.166667	-	0.333333	0.5	-	-	1.93321	2.84779
P32519	+		sp|P32519|ELF1_HUMAN	ELF1_HUMAN	ETS-related transcription factor Elf-1 (E74-like factor 1)	ELF1	chromatin [GO:0000785]; nucleoplasm [GO:0005654]; nucleus [GO:0005634]	cell differentiation [GO:0030154]; negative regulation of T cell receptor signaling pathway [GO:0050860]; positive regulation of DNA-templated transcription [GO:0045893]; positive regulation of transcription by RNA polymerase II [GO:0045944]; regulation of cytokine production [GO:0001817]; regulation of transcription by RNA polymerase II [GO:0006357]	DNA-binding transcription activator activity, RNA polymerase II-specific [GO:0001228]; DNA-binding transcription factor activity [GO:0003700]; DNA-binding transcription factor activity, RNA polymerase II-specific [GO:0000981]; RNA polymerase II cis-regulatory region sequence-specific DNA binding [GO:0000978]; sequence-specific double-stranded DNA binding [GO:1990837]	-	-	0.666667	0.5	-	-	0.5	0.5	-	-	2.5909	2.66553
O95201	+		sp|O95201|ZN205_HUMAN	ZN205_HUMAN	Zinc finger protein 205 (Zinc finger protein 210)	ZNF205 ZNF210	mitochondrion [GO:0005739]; nucleus [GO:0005634]	negative regulation of transcription by RNA polymerase II [GO:0000122]; positive regulation of hydrogen peroxide biosynthetic process [GO:0010729]; positive regulation of mitochondrial outer membrane permeabilization involved in apoptotic signaling pathway [GO:1901030]; regulation of DNA-templated transcription [GO:0006355]; regulation of transcription by RNA polymerase II [GO:0006357]	DNA-binding transcription factor activity, RNA polymerase II-specific [GO:0000981]; DNA-binding transcription repressor activity, RNA polymerase II-specific [GO:0001227]; RNA polymerase II cis-regulatory region sequence-specific DNA binding [GO:0000978]; zinc ion binding [GO:0008270]	-	-	0.166667	0.25	-	-	0.166667	0.25	-	-	1.74794	2.44888
P49716	+		sp|P49716|CEBPD_HUMAN	CEBPD_HUMAN	CCAAT/enhancer-binding protein delta (C/EBP delta) (Nuclear factor NF-IL6-beta) (NF-IL6-beta)	CEBPD	chromatin [GO:0000785]; nucleoplasm [GO:0005654]; nucleus [GO:0005634]; RNA polymerase II transcription regulator complex [GO:0090575]	fat cell differentiation [GO:0045444]; hematopoietic progenitor cell differentiation [GO:0002244]; inner ear development [GO:0048839]; integrated stress response signaling [GO:0140467]; negative regulation of DNA-templated transcription [GO:0045892]; positive regulation of osteoblast differentiation [GO:0045669]; regulation of cell differentiation [GO:0045595]; regulation of transcription by RNA …	DNA-binding transcription activator activity, RNA polymerase II-specific [GO:0001228]; DNA-binding transcription factor activity, RNA polymerase II-specific [GO:0000981]; identical protein binding [GO:0042802]; RNA polymerase II cis-regulatory region sequence-specific DNA binding [GO:0000978]; sequence-specific double-stranded DNA binding [GO:1990837]	-	1.2	-	-	-	1.2	-	-	-	3.90092	-	-
Q9P0T4	+		sp|Q9P0T4|ZN581_HUMAN	ZN581_HUMAN	Zinc finger protein 581	ZNF581 HSPC189	nucleus [GO:0005634]	regulation of transcription by RNA polymerase II [GO:0006357]	DNA-binding transcription factor activity [GO:0003700]; metal ion binding [GO:0046872]; RNA polymerase II cis-regulatory region sequence-specific DNA binding [GO:0000978]	-	0.2	-	0.625	-	0.2	-	0.875	-	4.34418	-	3.14422
P19419	+	+	sp|P19419|ELK1_HUMAN	ELK1_HUMAN	ETS domain-containing protein Elk-1	ELK1	axon terminus [GO:0043679]; chromatin [GO:0000785]; dendrite [GO:0030425]; mitochondrion [GO:0005739]; neuronal cell body [GO:0043025]; nucleoplasm [GO:0005654]; nucleus [GO:0005634]	cell differentiation [GO:0030154]; cellular response to gamma radiation [GO:0071480]; cellular response to testosterone stimulus [GO:0071394]; liver development [GO:0001889]; lung development [GO:0030324]; positive regulation of DNA-templated transcription [GO:0045893]; positive regulation of neuron death [GO:1901216]; positive regulation of transcription by RNA polymerase II [GO:0045944]; regula…	chromatin binding [GO:0003682]; DNA-binding transcription activator activity, RNA polymerase II-specific [GO:0001228]; DNA-binding transcription factor activity [GO:0003700]; DNA-binding transcription factor activity, RNA polymerase II-specific [GO:0000981]; nuclear receptor coactivator activity [GO:0030374]; RNA polymerase II cis-regulatory region sequence-specific DNA binding [GO:0000978]; RNA …	-	0.2	-	0.25	-	0.2	-	0.25	-	3.35096	-	2.49096
Q8NDX6	+		sp|Q8NDX6|ZN740_HUMAN	ZN740_HUMAN	Zinc finger protein 740 (OriLyt TD-element-binding protein 7)	ZNF740 TB7	chromatin [GO:0000785]; nucleus [GO:0005634]	regulation of transcription by RNA polymerase II [GO:0006357]	DNA-binding transcription factor activity [GO:0003700]; DNA-binding transcription factor activity, RNA polymerase II-specific [GO:0000981]; metal ion binding [GO:0046872]; RNA polymerase II cis-regulatory region sequence-specific DNA binding [GO:0000978]; sequence-specific double-stranded DNA binding [GO:1990837]	-	0.6	-	0.25	-	0.8	-	0.375	-	3.25283	-	2.22724
A2RRD8	+		sp|A2RRD8|ZN320_HUMAN;sp|Q96IR2|ZN845_HUMAN	ZN320_HUMAN	Zinc finger protein 320	ZNF320	nucleus [GO:0005634]	regulation of transcription by RNA polymerase II [GO:0006357]	DNA-binding transcription factor activity, RNA polymerase II-specific [GO:0000981]; metal ion binding [GO:0046872]; RNA polymerase II cis-regulatory region sequence-specific DNA binding [GO:0000978]	-	0.4	-	0.375	-	0.4	-	0.25	-	2.47792	-	2.09937
Q12778	+		sp|Q12778|FOXO1_HUMAN	FOXO1_HUMAN	Forkhead box protein O1 (Forkhead box protein O1A) (Forkhead in rhabdomyosarcoma)	FOXO1 FKHR FOXO1A	chromatin [GO:0000785]; cytoplasm [GO:0005737]; cytosol [GO:0005829]; mitochondrion [GO:0005739]; nucleoplasm [GO:0005654]; nucleus [GO:0005634]	apoptotic process [GO:0006915]; autophagy [GO:0006914]; blood vessel development [GO:0001568]; canonical Wnt signaling pathway [GO:0060070]; cellular glucose homeostasis [GO:0001678]; cellular response to cold [GO:0070417]; cellular response to DNA damage stimulus [GO:0006974]; cellular response to hyperoxia [GO:0071455]; cellular response to insulin stimulus [GO:0032869]; cellular response to ni…	beta-catenin binding [GO:0008013]; chromatin binding [GO:0003682]; chromatin DNA binding [GO:0031490]; DNA-binding transcription activator activity, RNA polymerase II-specific [GO:0001228]; DNA-binding transcription factor activity [GO:0003700]; DNA-binding transcription factor activity, RNA polymerase II-specific [GO:0000981]; DNA-binding transcription repressor activity, RNA polymerase II-speci…	-	0.4	-	0.375	-	0.4	-	0.375	-	2.72933	-	1.99717
P17017	+		sp|P17017|ZNF14_HUMAN	ZNF14_HUMAN	Zinc finger protein 14 (Gonadotropin-inducible ovary transcription repressor 4) (GIOT-4) (Zinc finger protein KOX6)	ZNF14 GIOT4 KOX6	nucleus [GO:0005634]	regulation of transcription by RNA polymerase II [GO:0006357]	DNA-binding transcription factor activity, RNA polymerase II-specific [GO:0000981]; metal ion binding [GO:0046872]; RNA polymerase II transcription regulatory region sequence-specific DNA binding [GO:0000977]	-	0.2	-	0.125	-	0.4	-	0.125	-	3.19202	-	1.68768
Q9Y692	+		sp|Q9Y692|GMEB1_HUMAN	GMEB1_HUMAN	Glucocorticoid modulatory element-binding protein 1 (GMEB-1) (DNA-binding protein p96PIF) (Parvovirus initiation factor p96) (PIF p96)	GMEB1	chromatin [GO:0000785]; cytoplasm [GO:0005737]; nucleoplasm [GO:0005654]; nucleus [GO:0005634]	regulation of transcription by RNA polymerase II [GO:0006357]	DNA-binding transcription activator activity, RNA polymerase II-specific [GO:0001228]; DNA-binding transcription factor activity, RNA polymerase II-specific [GO:0000981]; Hsp27 protein binding [GO:0051008]; identical protein binding [GO:0042802]; metal ion binding [GO:0046872]; RNA polymerase II cis-regulatory region sequence-specific DNA binding [GO:0000978]; sequence-specific double-stranded DN…	-	0.2	-	2.625	-	0.2	-	3.25	-	3.69511	-	3.98955
P11474	+		sp|P11474|ERR1_HUMAN	ERR1_HUMAN	Steroid hormone receptor ERR1 (Estrogen receptor-like 1) (Estrogen-related receptor alpha) (ERR-alpha) (Nuclear receptor subfamily 3 group B member 1)	ESRRA ERR1 ESRL1 NR3B1	chromatin [GO:0000785]; cytoplasm [GO:0005737]; fibrillar center [GO:0001650]; intercellular bridge [GO:0045171]; microtubule cytoskeleton [GO:0015630]; nucleoplasm [GO:0005654]; nucleus [GO:0005634]	cartilage development [GO:0051216]; positive regulation of cellular response to insulin stimulus [GO:1900078]; positive regulation of transcription by RNA polymerase II [GO:0045944]; regulation of cell population proliferation [GO:0042127]; regulation of DNA-templated transcription [GO:0006355]; regulation of ossification [GO:0030278]; regulation of osteoblast differentiation [GO:0045667]; regula…	DNA-binding transcription factor activity [GO:0003700]; DNA-binding transcription factor activity, RNA polymerase II-specific [GO:0000981]; nuclear receptor activity [GO:0004879]; nuclear steroid receptor activity [GO:0003707]; protein domain specific binding [GO:0019904]; RNA polymerase II cis-regulatory region sequence-specific DNA binding [GO:0000978]; sequence-specific DNA binding [GO:0043565…	-	0.4	0.166667	2	-	0.4	0.166667	2.375	-	2.18614	-	3.5032
Q99583	+		sp|Q99583|MNT_HUMAN	MNT_HUMAN	Max-binding protein MNT (Class D basic helix-loop-helix protein 3) (bHLHd3) (Myc antagonist MNT) (Protein ROX)	MNT BHLHD3 ROX	chromatin [GO:0000785]; nucleoplasm [GO:0005654]	cellular senescence [GO:0090398]; negative regulation of apoptotic signaling pathway [GO:2001234]; negative regulation of transcription by RNA polymerase II [GO:0000122]; regulation of cell cycle [GO:0051726]; regulation of transcription by RNA polymerase II [GO:0006357]; transcription by RNA polymerase II [GO:0006366]	chromatin binding [GO:0003682]; DNA-binding transcription factor activity [GO:0003700]; DNA-binding transcription factor activity, RNA polymerase II-specific [GO:0000981]; DNA-binding transcription repressor activity, RNA polymerase II-specific [GO:0001227]; protein dimerization activity [GO:0046983]; RNA polymerase II cis-regulatory region sequence-specific DNA binding [GO:0000978]; RNA polymera…	-	0.6	-	1	-	0.6	-	1	-	3.30085	-	3.37413
Q9BXA9	+		sp|Q9BXA9|SALL3_HUMAN	SALL3_HUMAN	Sal-like protein 3 (Zinc finger protein 796) (Zinc finger protein SALL3) (hSALL3)	SALL3 ZNF796	nucleus [GO:0005634]	regulation of transcription by RNA polymerase II [GO:0006357]	DNA-binding transcription factor activity, RNA polymerase II-specific [GO:0000981]; metal ion binding [GO:0046872]; RNA polymerase II cis-regulatory region sequence-specific DNA binding [GO:0000978]	-	0.2	-	1.5	-	0.2	-	1.75	-	2.95491	-	3.19495
P19793	+		sp|P19793|RXRA_HUMAN;sp|P48443|RXRG_HUMAN	RXRA_HUMAN	Retinoic acid receptor RXR-alpha (Nuclear receptor subfamily 2 group B member 1) (Retinoid X receptor alpha)	RXRA NR2B1	chromatin [GO:0000785]; cytosol [GO:0005829]; mitochondrion [GO:0005739]; nucleoplasm [GO:0005654]; nucleus [GO:0005634]; receptor complex [GO:0043235]; RNA polymerase II transcription regulator complex [GO:0090575]; transcription regulator complex [GO:0005667]	anatomical structure development [GO:0048856]; cell differentiation [GO:0030154]; hormone-mediated signaling pathway [GO:0009755]; mRNA transcription by RNA polymerase II [GO:0042789]; negative regulation of transcription by RNA polymerase II [GO:0000122]; peroxisome proliferator activated receptor signaling pathway [GO:0035357]; positive regulation of bone mineralization [GO:0030501]; positive r…	DNA binding domain binding [GO:0050692]; DNA-binding transcription factor activity [GO:0003700]; DNA-binding transcription factor activity, RNA polymerase II-specific [GO:0000981]; double-stranded DNA binding [GO:0003690]; enzyme binding [GO:0019899]; identical protein binding [GO:0042802]; ion binding [GO:0043167]; LBD domain binding [GO:0050693]; nuclear receptor activity [GO:0004879]; nuclear …	-	0.2	-	0.5	-	0.2	-	0.5	-	2.49324	-	3.05991
O95625	+		sp|O95625|ZBT11_HUMAN	ZBT11_HUMAN	Zinc finger and BTB domain-containing protein 11	ZBTB11	nucleolus [GO:0005730]; nucleoplasm [GO:0005654]	regulation of DNA-templated transcription [GO:0006355]	DNA-binding transcription factor activity, RNA polymerase II-specific [GO:0000981]; metal ion binding [GO:0046872]; RNA polymerase II cis-regulatory region sequence-specific DNA binding [GO:0000978]	-	0.2	0.166667	0.625	-	0.2	0.166667	0.375	-	2.1901	-	2.43026
P08651	+		sp|P08651|NFIC_HUMAN	NFIC_HUMAN	Nuclear factor 1 C-type (NF1-C) (Nuclear factor 1/C) (CCAAT-box-binding transcription factor) (CTF) (Nuclear factor I/C) (NF-I/C) (NFI-C) (TGGCA-binding protein)	NFIC NFI	chromatin [GO:0000785]; fibrillar center [GO:0001650]; nucleoplasm [GO:0005654]; nucleus [GO:0005634]	DNA replication [GO:0006260]; negative regulation of transcription by RNA polymerase II [GO:0000122]; positive regulation of transcription by RNA polymerase II [GO:0045944]; regulation of transcription by RNA polymerase II [GO:0006357]; transcription by RNA polymerase II [GO:0006366]	DNA-binding transcription activator activity, RNA polymerase II-specific [GO:0001228]; DNA-binding transcription factor activity [GO:0003700]; DNA-binding transcription factor activity, RNA polymerase II-specific [GO:0000981]; RNA polymerase II cis-regulatory region sequence-specific DNA binding [GO:0000978]; sequence-specific double-stranded DNA binding [GO:1990837]	-	0.8	1.66667	-	-	0.8	1.83333	-	-	3.42668	3.94547	-
Q12857	+		sp|Q12857|NFIA_HUMAN	NFIA_HUMAN	Nuclear factor 1 A-type (NF1-A) (Nuclear factor 1/A) (CCAAT-box-binding transcription factor) (CTF) (Nuclear factor I/A) (NF-I/A) (NFI-A) (TGGCA-binding protein)	NFIA KIAA1439	cell junction [GO:0030054]; chromatin [GO:0000785]; nucleoplasm [GO:0005654]; nucleus [GO:0005634]	DNA replication [GO:0006260]; positive regulation of transcription by RNA polymerase II [GO:0045944]; regulation of DNA-templated transcription [GO:0006355]; regulation of transcription by RNA polymerase II [GO:0006357]; synapse maturation [GO:0060074]; ureter development [GO:0072189]; viral genome replication [GO:0019079]	chromatin binding [GO:0003682]; DNA-binding transcription activator activity, RNA polymerase II-specific [GO:0001228]; DNA-binding transcription factor activity [GO:0003700]; DNA-binding transcription factor activity, RNA polymerase II-specific [GO:0000981]; DNA-binding transcription factor binding [GO:0140297]; RNA polymerase II cis-regulatory region sequence-specific DNA binding [GO:0000978]	-	0.8	1	-	-	1	1	-	-	3.76691	3.94321	-
P54821	+		sp|P54821|PRRX1_HUMAN	PRRX1_HUMAN	Paired mesoderm homeobox protein 1 (Homeobox protein PHOX1) (Paired-related homeobox protein 1) (PRX-1)	PRRX1 PMX1	chromatin [GO:0000785]; cytosol [GO:0005829]; nucleoplasm [GO:0005654]; nucleus [GO:0005634]	artery morphogenesis [GO:0048844]; cartilage development [GO:0051216]; embryonic cranial skeleton morphogenesis [GO:0048701]; embryonic limb morphogenesis [GO:0030326]; inner ear morphogenesis [GO:0042472]; mesenchymal cell proliferation [GO:0010463]; middle ear morphogenesis [GO:0042474]; neuron fate determination [GO:0048664]; neuronal stem cell population maintenance [GO:0097150]; positive reg…	DNA-binding transcription activator activity, RNA polymerase II-specific [GO:0001228]; DNA-binding transcription factor activity, RNA polymerase II-specific [GO:0000981]; DNA-binding transcription repressor activity, RNA polymerase II-specific [GO:0001227]; HMG box domain binding [GO:0071837]; RNA polymerase II cis-regulatory region sequence-specific DNA binding [GO:0000978]; RNA polymerase II ge…	-	0.2	0.666667	-	-	0.2	0.666667	-	-	3.02775	3.86683	-
Q96RK0	+		sp|Q96RK0|CIC_HUMAN	CIC_HUMAN	Protein capicua homolog	CIC KIAA0306	chromatin [GO:0000785]; intracellular membrane-bounded organelle [GO:0043231]; nucleoplasm [GO:0005654]; nucleus [GO:0005634]	brain development [GO:0007420]; learning [GO:0007612]; memory [GO:0007613]; negative regulation of DNA-templated transcription [GO:0045892]; regulation of transcription by RNA polymerase II [GO:0006357]; social behavior [GO:0035176]	DNA-binding transcription factor activity, RNA polymerase II-specific [GO:0000981]; RNA polymerase II transcription regulatory region sequence-specific DNA binding [GO:0000977]	0.166667	1.6	2.16667	0.75	0.166667	2.2	2	0.75	-	3.02175	2.73221	2.14734
P04198	+		sp|P04198|MYCN_HUMAN	MYCN_HUMAN	N-myc proto-oncogene protein (Class E basic helix-loop-helix protein 37) (bHLHe37)	MYCN BHLHE37 NMYC	chromatin [GO:0000785]; nucleolus [GO:0005730]; nucleoplasm [GO:0005654]; nucleus [GO:0005634]	negative regulation of gene expression [GO:0010629]; positive regulation of DNA-templated transcription [GO:0045893]; positive regulation of gene expression [GO:0010628]; positive regulation of miRNA maturation [GO:1903800]; positive regulation of transcription by RNA polymerase II [GO:0045944]; regulation of transcription by RNA polymerase II [GO:0006357]	DNA binding [GO:0003677]; DNA-binding transcription activator activity, RNA polymerase II-specific [GO:0001228]; DNA-binding transcription factor activity [GO:0003700]; DNA-binding transcription factor activity, RNA polymerase II-specific [GO:0000981]; kinase binding [GO:0019900]; protein dimerization activity [GO:0046983]; RNA polymerase II cis-regulatory region sequence-specific DNA binding [GO…	-	0.6	0.5	0.125	-	0.6	0.833333	0.125	-	2.82044	2.63971	2.52105
O15162	+		sp|O15162|PLS1_HUMAN	PLS1_HUMAN	Phospholipid scramblase 1 (PL scramblase 1) (Ca(2+)-dependent phospholipid scramblase 1) (Erythrocyte phospholipid scramblase) (Mg(2+)-dependent nuclease) (EC 3.1.-.-) (MmTRA1b)	PLSCR1	collagen-containing extracellular matrix [GO:0062023]; cytoplasm [GO:0005737]; cytosol [GO:0005829]; extracellular exosome [GO:0070062]; Golgi apparatus [GO:0005794]; membrane [GO:0016020]; membrane raft [GO:0045121]; nucleolus [GO:0005730]; nucleoplasm [GO:0005654]; nucleus [GO:0005634]; perinuclear region of cytoplasm [GO:0048471]; plasma membrane [GO:0005886]	acute-phase response [GO:0006953]; apoptotic process [GO:0006915]; defense response to virus [GO:0051607]; negative regulation of phagocytosis [GO:0050765]; negative regulation of viral genome replication [GO:0045071]; phosphatidylserine biosynthetic process [GO:0006659]; phosphatidylserine exposure on apoptotic cell surface [GO:0070782]; plasma membrane phospholipid scrambling [GO:0017121]; plat…	calcium ion binding [GO:0005509]; CD4 receptor binding [GO:0042609]; DNA binding [GO:0003677]; DNA-binding transcription activator activity, RNA polymerase II-specific [GO:0001228]; enzyme binding [GO:0019899]; epidermal growth factor receptor binding [GO:0005154]; lead ion binding [GO:0032791]; magnesium ion binding [GO:0000287]; mercury ion binding [GO:0045340]; nuclease activity [GO:0004518]; …	-	0.8	0.166667	1	-	0.8	0.166667	0.75	-	3.88577	2.56648	3.63936
P17098	+		sp|P17098|ZNF8_HUMAN	ZNF8_HUMAN	Zinc finger protein 8 (Zinc finger protein HF.18)	ZNF8	nucleus [GO:0005634]	BMP signaling pathway [GO:0030509]; negative regulation of transcription by RNA polymerase II [GO:0000122]; regulation of transcription by RNA polymerase II [GO:0006357]	DNA binding [GO:0003677]; DNA-binding transcription factor activity, RNA polymerase II-specific [GO:0000981]; RNA polymerase II cis-regulatory region sequence-specific DNA binding [GO:0000978]; zinc ion binding [GO:0008270]	-	0.2	0.166667	0.625	-	0.2	0.166667	0.875	-	2.93798	1.96098	2.87404
P10071	+		sp|P10071|GLI3_HUMAN;sp|Q9BZE0|GLIS2_HUMAN;sp|Q8NBF1|GLIS1_HUMAN;sp|Q8NEA6|GLIS3_HUMAN	GLI3_HUMAN	Transcriptional activator GLI3 (GLI3 form of 190 kDa) (GLI3-190) (GLI3 full-length protein) (GLI3FL) [Cleaved into: Transcriptional repressor GLI3R (GLI3 C-terminally truncated form) (GLI3 form of 83 kDa) (GLI3-83)]	GLI3	axoneme [GO:0005930]; ciliary base [GO:0097546]; ciliary tip [GO:0097542]; cilium [GO:0005929]; cytoplasm [GO:0005737]; cytosol [GO:0005829]; GLI-SUFU complex [GO:1990788]; intracellular membrane-bounded organelle [GO:0043231]; nuclear speck [GO:0016607]; nucleolus [GO:0005730]; nucleoplasm [GO:0005654]; nucleus [GO:0005634]; transcription repressor complex [GO:0017053]	alpha-beta T cell differentiation [GO:0046632]; anterior semicircular canal development [GO:0060873]; anterior/posterior pattern specification [GO:0009952]; artery development [GO:0060840]; axon guidance [GO:0007411]; branching involved in ureteric bud morphogenesis [GO:0001658]; camera-type eye morphogenesis [GO:0048593]; cell differentiation involved in kidney development [GO:0061005]; chondroc…	beta-catenin binding [GO:0008013]; chromatin binding [GO:0003682]; DNA-binding transcription factor activity [GO:0003700]; DNA-binding transcription factor activity, RNA polymerase II-specific [GO:0000981]; histone acetyltransferase binding [GO:0035035]; histone deacetylase binding [GO:0042826]; mediator complex binding [GO:0036033]; metal ion binding [GO:0046872]; RNA polymerase II cis-regulator…	-	0.6	0.166667	0.75	-	0.6	0.166667	0.625	-	3.06323	1.84341	2.82523
Q9Y6X8	+		sp|Q9Y6X8|ZHX2_HUMAN	ZHX2_HUMAN	Zinc fingers and homeoboxes protein 2 (Alpha-fetoprotein regulator 1) (AFP regulator 1) (Regulator of AFP) (Zinc finger and homeodomain protein 2)	ZHX2 AFR1 KIAA0854 RAF	chromatin [GO:0000785]; cytosol [GO:0005829]; nucleoplasm [GO:0005654]; nucleus [GO:0005634]	mRNA catabolic process [GO:0006402]; negative regulation of DNA-templated transcription [GO:0045892]; negative regulation of neuron differentiation [GO:0045665]; negative regulation of transcription by RNA polymerase II [GO:0000122]; regulation of transcription by RNA polymerase II [GO:0006357]; retinal bipolar neuron differentiation [GO:0060040]; somatic stem cell population maintenance [GO:0035…	DNA binding [GO:0003677]; DNA-binding transcription factor activity, RNA polymerase II-specific [GO:0000981]; identical protein binding [GO:0042802]; metal ion binding [GO:0046872]; protein heterodimerization activity [GO:0046982]; protein homodimerization activity [GO:0042803]	-	0.2	0.333333	1.125	-	0.2	0.333333	1.25	-	2.7667	1.70355	2.76078
P42229	+		sp|P42229|STA5A_HUMAN	STA5A_HUMAN	Signal transducer and activator of transcription 5A	STAT5A STAT5	chromatin [GO:0000785]; cytosol [GO:0005829]; nucleoplasm [GO:0005654]; RNA polymerase II transcription regulator complex [GO:0090575]	cytokine-mediated signaling pathway [GO:0019221]; defense response [GO:0006952]; growth hormone receptor signaling pathway via JAK-STAT [GO:0060397]; lactation [GO:0007595]; positive regulation of blood vessel endothelial cell migration [GO:0043536]; positive regulation of endothelial cell proliferation [GO:0001938]; positive regulation of transcription by RNA polymerase II [GO:0045944]; receptor…	DNA-binding transcription factor activity [GO:0003700]; DNA-binding transcription factor activity, RNA polymerase II-specific [GO:0000981]; DNA-binding transcription factor binding [GO:0140297]; RNA polymerase II cis-regulatory region sequence-specific DNA binding [GO:0000978]	-	0.4	0.166667	0.375	-	0.4	0.166667	0.5	-	2.55184	1.41287	2.09123
Q15723	+		sp|Q15723|ELF2_HUMAN	ELF2_HUMAN	ETS-related transcription factor Elf-2 (E74-like factor 2) (New ETS-related factor)	ELF2 NERF	chromatin [GO:0000785]; cytosol [GO:0005829]; nuclear body [GO:0016604]; nucleoplasm [GO:0005654]; nucleus [GO:0005634]	cell differentiation [GO:0030154]; negative regulation of DNA-templated transcription [GO:0045892]; positive regulation of DNA-templated transcription [GO:0045893]; regulation of transcription by RNA polymerase II [GO:0006357]	DNA-binding transcription factor activity [GO:0003700]; DNA-binding transcription factor activity, RNA polymerase II-specific [GO:0000981]; sequence-specific DNA binding [GO:0043565]; sequence-specific double-stranded DNA binding [GO:1990837]	-	0.6	1.66667	1.25	-	1	1.66667	1.375	-	3.13934	3.47484	3.39738
Q12968	+		sp|Q12968|NFAC3_HUMAN	NFAC3_HUMAN	Nuclear factor of activated T-cells, cytoplasmic 3 (NF-ATc3) (NFATc3) (NFATx) (T-cell transcription factor NFAT4) (NF-AT4) (NF-AT4c)	NFATC3 NFAT4	chromatin [GO:0000785]; cytoplasm [GO:0005737]; cytosol [GO:0005829]; nucleoplasm [GO:0005654]; nucleus [GO:0005634]; transcription regulator complex [GO:0005667]	calcineurin-NFAT signaling cascade [GO:0033173]; inflammatory response [GO:0006954]; negative regulation of miRNA transcription [GO:1902894]; negative regulation of vascular associated smooth muscle cell differentiation [GO:1905064]; positive regulation of transcription by RNA polymerase II [GO:0045944]; regulation of transcription by RNA polymerase II [GO:0006357]	DNA-binding transcription activator activity, RNA polymerase II-specific [GO:0001228]; DNA-binding transcription factor activity, RNA polymerase II-specific [GO:0000981]; DNA-binding transcription repressor activity, RNA polymerase II-specific [GO:0001227]; RNA polymerase II cis-regulatory region sequence-specific DNA binding [GO:0000978]; sequence-specific double-stranded DNA binding [GO:1990837]	0.166667	0.4	1.83333	0.875	0.166667	0.4	1.66667	1	-	2.74157	3.26845	3.0023
Q86WP2	+		sp|Q86WP2|GPBP1_HUMAN	GPBP1_HUMAN	Vasculin (GC-rich promoter-binding protein 1) (Vascular wall-linked protein)	GPBP1 GPBP SSH6	cytosol [GO:0005829]; intracellular membrane-bounded organelle [GO:0043231]; nucleus [GO:0005634]; plasma membrane [GO:0005886]	positive regulation of transcription by RNA polymerase II [GO:0045944]; regulation of DNA-templated transcription [GO:0006355]	DNA binding [GO:0003677]; DNA-binding transcription factor activity [GO:0003700]; RNA binding [GO:0003723]	-	0.2	0.333333	1.25	-	0.2	0.5	1.875	-	2.96053	2.7799	3.59907
Q9Y4E5	+	+	sp|Q9Y4E5|ZN451_HUMAN	ZN451_HUMAN	E3 SUMO-protein ligase ZNF451 (EC 2.3.2.-) (Coactivator for steroid receptors) (E3 SUMO-protein transferase ZNF451) (Zinc finger protein 451)	ZNF451 COASTER KIAA0576 KIAA1702	nucleus [GO:0005634]; PML body [GO:0016605]	negative regulation of transcription initiation by RNA polymerase II [GO:0060633]; negative regulation of transforming growth factor beta receptor signaling pathway [GO:0030512]; positive regulation of transcription by RNA polymerase II [GO:0045944]; protein sumoylation [GO:0016925]; regulation of gene expression [GO:0010468]	metal ion binding [GO:0046872]; SUMO ligase activity [GO:0061665]; transcription corepressor activity [GO:0003714]; transcription regulator inhibitor activity [GO:0140416]	-	0.2	1	5.125	-	0.2	1	7.625	-	1.69631	2.58964	3.90087
P15923	+		sp|P15923|TFE2_HUMAN	TFE2_HUMAN	Transcription factor E2-alpha (Class B basic helix-loop-helix protein 21) (bHLHb21) (Immunoglobulin enhancer-binding factor E12/E47) (Immunoglobulin transcription factor 1) (Kappa-E2-binding factor) (Transcription factor 3) (TCF-3) (Transcription factor ITF-1)	TCF3 BHLHB21 E2A ITF1	chromatin [GO:0000785]; cytoplasm [GO:0005737]; euchromatin [GO:0000791]; nucleoplasm [GO:0005654]; nucleus [GO:0005634]; protein-containing complex [GO:0032991]; RNA polymerase II transcription regulator complex [GO:0090575]; transcription regulator complex [GO:0005667]	B cell differentiation [GO:0030183]; B cell lineage commitment [GO:0002326]; immunoglobulin V(D)J recombination [GO:0033152]; negative regulation of transcription by RNA polymerase II [GO:0000122]; nervous system development [GO:0007399]; positive regulation of B cell proliferation [GO:0030890]; positive regulation of cell cycle [GO:0045787]; positive regulation of DNA-binding transcription facto…	bHLH transcription factor binding [GO:0043425]; cis-regulatory region sequence-specific DNA binding [GO:0000987]; DNA binding [GO:0003677]; DNA-binding transcription activator activity, RNA polymerase II-specific [GO:0001228]; DNA-binding transcription factor activity [GO:0003700]; DNA-binding transcription factor activity, RNA polymerase II-specific [GO:0000981]; DNA-binding transcription factor…	-	0.2	0.166667	1.625	-	0.2	0.166667	1.75	-	3.18005	2.38788	3.81454
Q02446	+		sp|Q02446|SP4_HUMAN	SP4_HUMAN	Transcription factor Sp4 (SPR-1)	SP4	chromatin [GO:0000785]; cytosol [GO:0005829]; nucleoplasm [GO:0005654]	regulation of transcription by RNA polymerase II [GO:0006357]	DNA-binding transcription factor activity, RNA polymerase II-specific [GO:0000981]; identical protein binding [GO:0042802]; metal ion binding [GO:0046872]; RNA polymerase II cis-regulatory region sequence-specific DNA binding [GO:0000978]; sequence-specific DNA binding [GO:0043565]	-	0.4	0.166667	1.625	-	0.6	-	2.625	-	2.98674	2.1978	3.77627
P09067	+		sp|P09067|HXB5_HUMAN	HXB5_HUMAN	Homeobox protein Hox-B5 (Homeobox protein HHO.C10) (Homeobox protein Hox-2A) (Homeobox protein Hu-1)	HOXB5 HOX2A	chromatin [GO:0000785]; cytosol [GO:0005829]; fibrillar center [GO:0001650]; nucleoplasm [GO:0005654]; nucleus [GO:0005634]	anatomical structure morphogenesis [GO:0009653]; anterior/posterior pattern specification [GO:0009952]; embryonic skeletal system morphogenesis [GO:0048704]; endothelial cell differentiation [GO:0045446]; regulation of transcription by RNA polymerase II [GO:0006357]	DNA-binding transcription activator activity, RNA polymerase II-specific [GO:0001228]; DNA-binding transcription factor activity, RNA polymerase II-specific [GO:0000981]; RNA polymerase II cis-regulatory region sequence-specific DNA binding [GO:0000978]; sequence-specific double-stranded DNA binding [GO:1990837]	1.5	-	-	-	3	-	-	-	4.22817	-	-	-
P17482	+		sp|P17482|HXB9_HUMAN	HXB9_HUMAN	Homeobox protein Hox-B9 (Homeobox protein Hox-2.5) (Homeobox protein Hox-2E)	HOXB9 HOX2E	chromatin [GO:0000785]; nucleoplasm [GO:0005654]; nucleus [GO:0005634]; RNA polymerase II transcription regulator complex [GO:0090575]	anterior/posterior pattern specification [GO:0009952]; cell chemotaxis [GO:0060326]; embryonic skeletal system morphogenesis [GO:0048704]; mammary gland development [GO:0030879]; positive regulation of transcription by RNA polymerase II [GO:0045944]; proximal/distal pattern formation [GO:0009954]; regulation of transcription by RNA polymerase II [GO:0006357]	DNA-binding transcription factor activity [GO:0003700]; DNA-binding transcription factor activity, RNA polymerase II-specific [GO:0000981]; RNA polymerase II cis-regulatory region sequence-specific DNA binding [GO:0000978]; sequence-specific double-stranded DNA binding [GO:1990837]	0.5	-	-	-	0.5	-	-	-	3.93337	-	-	-
Q96NX9	+		sp|Q96NX9|DACH2_HUMAN	DACH2_HUMAN	Dachshund homolog 2 (Dach2)	DACH2	nucleus [GO:0005634]; transcription regulator complex [GO:0005667]	development of primary female sexual characteristics [GO:0046545]; regulation of transcription by RNA polymerase II [GO:0006357]	DNA-binding transcription factor activity, RNA polymerase II-specific [GO:0000981]; RNA polymerase II cis-regulatory region sequence-specific DNA binding [GO:0000978]	0.5	-	-	-	0.333333	-	-	-	3.58891	-	-	-
Q8N7Q3	+		sp|Q8N7Q3|ZN676_HUMAN	ZN676_HUMAN	Zinc finger protein 676	ZNF676	nucleus [GO:0005634]	regulation of DNA-templated transcription [GO:0006355]	DNA-binding transcription factor activity, RNA polymerase II-specific [GO:0000981]; metal ion binding [GO:0046872]; RNA polymerase II cis-regulatory region sequence-specific DNA binding [GO:0000978]	0.166667	-	-	0.125	0.166667	-	-	0.125	3.25938	-	-	-
Q3SY56	+		sp|Q3SY56|SP6_HUMAN	SP6_HUMAN	Transcription factor Sp6 (Krueppel-like factor 14)	SP6 KLF14	chromatin [GO:0000785]; cytosol [GO:0005829]; nucleus [GO:0005634]	epithelial to mesenchymal transition [GO:0001837]; odontogenesis [GO:0042476]; regulation of odontogenesis [GO:0042481]; regulation of transcription by RNA polymerase II [GO:0006357]	DNA-binding transcription factor activity, RNA polymerase II-specific [GO:0000981]; metal ion binding [GO:0046872]; RNA polymerase II cis-regulatory region sequence-specific DNA binding [GO:0000978]	0.166667	-	-	-	0.166667	-	-	-	2.41847	-	-	-
Q6IQ21	+		sp|Q6IQ21|ZN770_HUMAN	ZN770_HUMAN	Zinc finger protein 770	ZNF770	nucleus [GO:0005634]	regulation of transcription by RNA polymerase II [GO:0006357]	DNA-binding transcription activator activity, RNA polymerase II-specific [GO:0001228]; metal ion binding [GO:0046872]; RNA polymerase II cis-regulatory region sequence-specific DNA binding [GO:0000978]	0.166667	-	-	0.125	0.166667	-	-	0.125	2.38672	-	-	-
O14709	+		sp|O14709|ZN197_HUMAN	ZN197_HUMAN	Zinc finger protein 197 (Zinc finger protein with KRAB and SCAN domains 9) (ZnF20) (pVHL-associated KRAB domain-containing protein)	ZNF197 ZKSCAN9 ZNF166	nucleus [GO:0005634]	regulation of transcription by RNA polymerase II [GO:0006357]	DNA-binding transcription activator activity, RNA polymerase II-specific [GO:0001228]; metal ion binding [GO:0046872]; RNA polymerase II cis-regulatory region sequence-specific DNA binding [GO:0000978]	0.5	-	-	-	0.5	-	-	-	2.16525	-	-	-
Q99687	+		sp|Q99687|MEIS3_HUMAN;sp|A8K0S8|ME3L2_HUMAN	MEIS3_HUMAN	Homeobox protein Meis3 (Meis1-related protein 2)	MEIS3 MRG2	chromatin [GO:0000785]; nucleus [GO:0005634]	animal organ morphogenesis [GO:0009887]; brain development [GO:0007420]; embryonic pattern specification [GO:0009880]; eye development [GO:0001654]; negative regulation of apoptotic signaling pathway [GO:2001234]; positive regulation of cell population proliferation [GO:0008284]; positive regulation of protein kinase B signaling [GO:0051897]; positive regulation of transcription by RNA polymerase…	chromatin binding [GO:0003682]; DNA-binding transcription activator activity, RNA polymerase II-specific [GO:0001228]; DNA-binding transcription factor activity, RNA polymerase II-specific [GO:0000981]; RNA polymerase II cis-regulatory region sequence-specific DNA binding [GO:0000978]; sequence-specific DNA binding [GO:0043565]; sequence-specific double-stranded DNA binding [GO:1990837]	0.166667	-	-	-	0.166667	-	-	-	2.14867	-	-	-
P43268	+		sp|P43268|ETV4_HUMAN;sp|P50549|ETV1_HUMAN;sp|P41161|ETV5_HUMAN	ETV4_HUMAN	ETS translocation variant 4 (Adenovirus E1A enhancer-binding protein) (E1A-F) (Polyomavirus enhancer activator 3 homolog) (Protein PEA3)	ETV4 E1AF PEA3	chromatin [GO:0000785]; chromosome [GO:0005694]; nucleolus [GO:0005730]; nucleoplasm [GO:0005654]; nucleus [GO:0005634]	cell differentiation [GO:0030154]; positive regulation of keratinocyte differentiation [GO:0045618]; positive regulation of transcription by RNA polymerase II [GO:0045944]; regulation of transcription by RNA polymerase II [GO:0006357]	DNA-binding transcription activator activity, RNA polymerase II-specific [GO:0001228]; DNA-binding transcription factor activity, RNA polymerase II-specific [GO:0000981]; RNA polymerase II cis-regulatory region sequence-specific DNA binding [GO:0000978]; sequence-specific double-stranded DNA binding [GO:1990837]	0.166667	-	-	0.875	0.166667	-	-	1.125	3.23102	-	-	3.09345
P52739	+		sp|P52739|ZN131_HUMAN	ZN131_HUMAN	Zinc finger protein 131	ZNF131	intermediate filament cytoskeleton [GO:0045111]; nucleoplasm [GO:0005654]	regulation of transcription by RNA polymerase II [GO:0006357]	DNA-binding transcription activator activity, RNA polymerase II-specific [GO:0001228]; DNA-binding transcription repressor activity, RNA polymerase II-specific [GO:0001227]; metal ion binding [GO:0046872]; RNA polymerase II cis-regulatory region sequence-specific DNA binding [GO:0000978]	0.333333	-	-	0.625	0.333333	-	-	0.625	3.21986	-	-	2.75334
Q9NW07	+		sp|Q9NW07|ZN358_HUMAN	ZN358_HUMAN	Zinc finger protein 358	ZNF358	nucleus [GO:0005634]	embryonic forelimb morphogenesis [GO:0035115]; neural tube development [GO:0021915]; regulation of transcription by RNA polymerase II [GO:0006357]; stem cell population maintenance [GO:0019827]	DNA-binding transcription factor activity [GO:0003700]; metal ion binding [GO:0046872]; RNA polymerase II cis-regulatory region sequence-specific DNA binding [GO:0000978]	0.5	-	-	0.5	0.166667	-	-	0.5	3.00194	-	-	2.60542
P40425	+		sp|P40425|PBX2_HUMAN	PBX2_HUMAN	Pre-B-cell leukemia transcription factor 2 (Homeobox protein PBX2) (Protein G17)	PBX2 G17	chromatin [GO:0000785]; nucleus [GO:0005634]; transcription regulator complex [GO:0005667]	animal organ morphogenesis [GO:0009887]; brain development [GO:0007420]; embryonic limb morphogenesis [GO:0030326]; embryonic organ development [GO:0048568]; eye development [GO:0001654]; neuron development [GO:0048666]; positive regulation of transcription by RNA polymerase II [GO:0045944]; proximal/distal pattern formation [GO:0009954]; regulation of transcription by RNA polymerase II [GO:00063…	chromatin binding [GO:0003682]; DNA-binding transcription activator activity, RNA polymerase II-specific [GO:0001228]; DNA-binding transcription factor activity, RNA polymerase II-specific [GO:0000981]; DNA-binding transcription factor binding [GO:0140297]; RNA polymerase II cis-regulatory region sequence-specific DNA binding [GO:0000978]; RNA polymerase II transcription regulatory region sequenc…	0.166667	-	0.166667	0.125	0.166667	-	0.166667	0.125	2.80704	-	-	2.50895
P15407	+		sp|P15407|FOSL1_HUMAN	FOSL1_HUMAN	Fos-related antigen 1 (FRA-1)	FOSL1 FRA1	chromatin [GO:0000785]; cytosol [GO:0005829]; neuron projection [GO:0043005]; nucleoplasm [GO:0005654]; nucleus [GO:0005634]; presynaptic membrane [GO:0042734]; RNA polymerase II transcription regulator complex [GO:0090575]	cellular defense response [GO:0006968]; cellular response to extracellular stimulus [GO:0031668]; chemotaxis [GO:0006935]; female pregnancy [GO:0007565]; in utero embryonic development [GO:0001701]; integrated stress response signaling [GO:0140467]; learning [GO:0007612]; negative regulation of cell population proliferation [GO:0008285]; placenta blood vessel development [GO:0060674]; positive re…	DNA-binding transcription activator activity, RNA polymerase II-specific [GO:0001228]; DNA-binding transcription factor activity [GO:0003700]; DNA-binding transcription factor activity, RNA polymerase II-specific [GO:0000981]; RNA polymerase II cis-regulatory region sequence-specific DNA binding [GO:0000978]; sequence-specific double-stranded DNA binding [GO:1990837]	0.166667	-	-	0.125	0.166667	-	-	0.125	2.64392	-	-	1.82663
Q9HCS4	+		sp|Q9HCS4|TF7L1_HUMAN;sp|P36402|TCF7_HUMAN	TF7L1_HUMAN	Transcription factor 7-like 1 (HMG box transcription factor 3) (TCF-3)	TCF7L1 TCF3	beta-catenin-TCF complex [GO:1990907]; cytosol [GO:0005829]; nucleoplasm [GO:0005654]; nucleus [GO:0005634]	canonical Wnt signaling pathway [GO:0060070]; chromatin organization [GO:0006325]; regulation of DNA-templated transcription [GO:0006355]; regulation of transcription by RNA polymerase II [GO:0006357]; regulation of Wnt signaling pathway [GO:0030111]	beta-catenin binding [GO:0008013]; DNA binding [GO:0003677]; DNA-binding transcription factor activity [GO:0003700]; DNA-binding transcription factor activity, RNA polymerase II-specific [GO:0000981]; RNA polymerase II cis-regulatory region sequence-specific DNA binding [GO:0000978]; sequence-specific double-stranded DNA binding [GO:1990837]	0.166667	-	-	1.75	0.166667	-	-	2	3.38662	-	-	3.9035
P58317	+		sp|P58317|ZN121_HUMAN	ZN121_HUMAN	Zinc finger protein 121 (Zinc finger protein 20)	ZNF121 ZNF20	nucleus [GO:0005634]	regulation of transcription by RNA polymerase II [GO:0006357]	DNA-binding transcription factor activity, RNA polymerase II-specific [GO:0000981]; metal ion binding [GO:0046872]; RNA polymerase II cis-regulatory region sequence-specific DNA binding [GO:0000978]	0.166667	-	-	1.875	0.166667	-	-	1.875	2.82097	-	-	3.82519
P17028	+		sp|P17028|ZNF24_HUMAN	ZNF24_HUMAN	Zinc finger protein 24 (Retinoic acid suppression protein A) (RSG-A) (Zinc finger and SCAN domain-containing protein 3) (Zinc finger protein 191) (Zinc finger protein KOX17)	ZNF24 KOX17 ZNF191 ZSCAN3	nucleoplasm [GO:0005654]; nucleus [GO:0005634]	myelination [GO:0042552]; negative regulation of DNA-templated transcription [GO:0045892]; positive regulation of transcription by RNA polymerase II [GO:0045944]; regulation of transcription by RNA polymerase II [GO:0006357]	DNA-binding transcription activator activity, RNA polymerase II-specific [GO:0001228]; DNA-binding transcription factor activity, RNA polymerase II-specific [GO:0000981]; identical protein binding [GO:0042802]; metal ion binding [GO:0046872]; RNA polymerase II cis-regulatory region sequence-specific DNA binding [GO:0000978]; sequence-specific DNA binding [GO:0043565]	0.333333	-	-	1.75	0.333333	-	-	2.125	2.40466	-	-	3.79405
Q15072	+		sp|Q15072|OZF_HUMAN	OZF_HUMAN	Zinc finger protein OZF (Only zinc finger protein) (Zinc finger protein 146)	ZNF146 OZF	cytosol [GO:0005829]; nucleolus [GO:0005730]; nucleus [GO:0005634]	regulation of DNA-templated transcription [GO:0006355]; regulation of transcription by RNA polymerase II [GO:0006357]	DNA binding [GO:0003677]; DNA-binding transcription factor activity, RNA polymerase II-specific [GO:0000981]; heparin binding [GO:0008201]; RNA polymerase II cis-regulatory region sequence-specific DNA binding [GO:0000978]; zinc ion binding [GO:0008270]	0.166667	-	-	0.875	0.166667	-	-	1.875	1.98041	-	-	3.74643
P52747	+		sp|P52747|ZN143_HUMAN;sp|P36508|ZNF76_HUMAN	ZN143_HUMAN	Zinc finger protein 143 (SPH-binding factor) (Selenocysteine tRNA gene transcription-activating factor) (hStaf)	ZNF143 SBF STAF	nucleoplasm [GO:0005654]	positive regulation of smooth muscle cell proliferation [GO:0048661]; positive regulation of snRNA transcription by RNA polymerase II [GO:1905382]; positive regulation of transcription by RNA polymerase II [GO:0045944]; positive regulation of transcription by RNA polymerase III [GO:0045945]; regulation of DNA-templated transcription [GO:0006355]; regulation of transcription by RNA polymerase II […	chromatin binding [GO:0003682]; DNA-binding transcription activator activity, RNA polymerase II-specific [GO:0001228]; DNA-binding transcription factor activity, RNA polymerase II-specific [GO:0000981]; metal ion binding [GO:0046872]; RNA polymerase II cis-regulatory region sequence-specific DNA binding [GO:0000978]	0.5	-	-	2	0.5	-	-	2.125	1.97976	-	-	3.73852
Q9HBE1	+		sp|Q9HBE1|PATZ1_HUMAN	PATZ1_HUMAN	POZ-, AT hook-, and zinc finger-containing protein 1 (BTB/POZ domain zinc finger transcription factor) (Protein kinase A RI subunit alpha-associated protein) (Zinc finger and BTB domain-containing protein 19) (Zinc finger protein 278) (Zinc finger sarcoma gene protein)	PATZ1 PATZ RIAZ ZBTB19 ZNF278 ZSG	male germ cell nucleus [GO:0001673]; nucleoplasm [GO:0005654]; nucleus [GO:0005634]	male gonad development [GO:0008584]; negative regulation of DNA-templated transcription [GO:0045892]; negative regulation of endothelial cell migration [GO:0010596]; positive regulation of DNA-templated transcription [GO:0045893]; regulation of DNA-templated transcription [GO:0006355]; regulation of transcription by RNA polymerase II [GO:0006357]; spermatogenesis [GO:0007283]; T cell differentiat…	chromatin binding [GO:0003682]; DNA binding [GO:0003677]; DNA-binding transcription repressor activity, RNA polymerase II-specific [GO:0001227]; metal ion binding [GO:0046872]; RNA polymerase II cis-regulatory region sequence-specific DNA binding [GO:0000978]; ubiquitin protein ligase binding [GO:0031625]	0.166667	-	-	1.75	0.166667	-	-	1.5	2.3085	-	-	3.1804
Q92618	+		sp|Q92618|ZN516_HUMAN	ZN516_HUMAN	Zinc finger protein 516	ZNF516 KIAA0222	nucleus [GO:0005634]	adipose tissue development [GO:0060612]; brown fat cell differentiation [GO:0050873]; positive regulation of cold-induced thermogenesis [GO:0120162]; positive regulation of DNA-templated transcription [GO:0045893]; regulation of DNA-templated transcription [GO:0006355]; response to cold [GO:0009409]	cis-regulatory region sequence-specific DNA binding [GO:0000987]; DNA-binding transcription factor activity, RNA polymerase II-specific [GO:0000981]; DNA-binding transcription factor binding [GO:0140297]; metal ion binding [GO:0046872]; RNA polymerase II cis-regulatory region sequence-specific DNA binding [GO:0000978]	0.166667	-	-	1.375	0.166667	-	-	1.75	2.24799	-	-	3.03328
O14896	+		sp|O14896|IRF6_HUMAN	IRF6_HUMAN	Interferon regulatory factor 6 (IRF-6)	IRF6	cell junction [GO:0030054]; chromatin [GO:0000785]; cytoplasm [GO:0005737]; cytosol [GO:0005829]; extracellular exosome [GO:0070062]; nucleoplasm [GO:0005654]; nucleus [GO:0005634]	cell development [GO:0048468]; cranial skeletal system development [GO:1904888]; immune system process [GO:0002376]; keratinocyte differentiation [GO:0030216]; keratinocyte proliferation [GO:0043616]; limb development [GO:0060173]; mammary gland epithelial cell differentiation [GO:0060644]; negative regulation of cell population proliferation [GO:0008285]; negative regulation of keratinocyte prol…	DNA binding [GO:0003677]; DNA-binding transcription activator activity, RNA polymerase II-specific [GO:0001228]; DNA-binding transcription factor activity [GO:0003700]; DNA-binding transcription factor activity, RNA polymerase II-specific [GO:0000981]; RNA polymerase II cis-regulatory region sequence-specific DNA binding [GO:0000978]; sequence-specific DNA binding [GO:0043565]; sequence-specific …	0.333333	-	-	0.375	0.333333	-	-	0.75	2.35731	-	-	2.83475
P17010	+		sp|P17010|ZFX_HUMAN;sp|P08048|ZFY_HUMAN	ZFX_HUMAN	Zinc finger X-chromosomal protein	ZFX	chromatin [GO:0000785]; chromosome [GO:0005694]; nucleolus [GO:0005730]; nucleoplasm [GO:0005654]	positive regulation of transcription by RNA polymerase II [GO:0045944]; regulation of transcription by RNA polymerase II [GO:0006357]	chromatin insulator sequence binding [GO:0043035]; DNA-binding transcription activator activity, RNA polymerase II-specific [GO:0001228]; metal ion binding [GO:0046872]; RNA polymerase II cis-regulatory region sequence-specific DNA binding [GO:0000978]	0.166667	-	-	0.75	0.166667	-	-	1.375	1.56096	-	-	2.73089
Q96K83	+		sp|Q96K83|ZN521_HUMAN	ZN521_HUMAN	Zinc finger protein 521 (Early hematopoietic zinc finger protein) (LYST-interacting protein 3)	ZNF521 EHZF LIP3	nucleoplasm [GO:0005654]; nucleus [GO:0005634]	neuron fate commitment [GO:0048663]; regulation of transcription by RNA polymerase II [GO:0006357]	DNA-binding transcription activator activity, RNA polymerase II-specific [GO:0001228]; metal ion binding [GO:0046872]; protein domain specific binding [GO:0019904]; RNA polymerase II cis-regulatory region sequence-specific DNA binding [GO:0000978]	0.333333	-	-	0.25	0.166667	-	-	0.25	2.34439	-	-	2.58277
Q96BA8	+		sp|Q96BA8|CR3L1_HUMAN	CR3L1_HUMAN	Cyclic AMP-responsive element-binding protein 3-like protein 1 (cAMP-responsive element-binding protein 3-like protein 1) (Old astrocyte specifically-induced substance) (OASIS) [Cleaved into: Processed cyclic AMP-responsive element-binding protein 3-like protein 1]	CREB3L1 OASIS PSEC0238	chromatin [GO:0000785]; endoplasmic reticulum [GO:0005783]; endoplasmic reticulum membrane [GO:0005789]; membrane [GO:0016020]; nucleus [GO:0005634]	endoplasmic reticulum unfolded protein response [GO:0030968]; extracellular matrix constituent secretion [GO:0070278]; negative regulation of DNA-templated transcription [GO:0045892]; negative regulation of endoplasmic reticulum stress-induced intrinsic apoptotic signaling pathway [GO:1902236]; negative regulation of fibroblast growth factor receptor signaling pathway [GO:0040037]; negative regul…	cAMP response element binding [GO:0035497]; chromatin binding [GO:0003682]; DNA-binding transcription activator activity, RNA polymerase II-specific [GO:0001228]; DNA-binding transcription factor activity, RNA polymerase II-specific [GO:0000981]; DNA-binding transcription repressor activity, RNA polymerase II-specific [GO:0001227]; sequence-specific double-stranded DNA binding [GO:1990837]; SMAD …	0.166667	-	-	0.125	0.166667	-	-	0.125	1.16383	-	-	1.66966
Q2TB10	+		sp|Q2TB10|ZN800_HUMAN	ZN800_HUMAN	Zinc finger protein 800	ZNF800 PP902	nucleus [GO:0005634]	acinar cell differentiation [GO:0090425]; endocrine pancreas development [GO:0031018]	DNA binding [GO:0003677]; metal ion binding [GO:0046872]	1.33333	0.2	1.33333	-	1	0.2	1.5	-	3.37382	-	3.18471	-
Q9BR39	+		sp|Q9BR39|JPH2_HUMAN	JPH2_HUMAN	Junctophilin-2 (JP-2) (Junctophilin type 2) [Cleaved into: Junctophilin-2 N-terminal fragment (JP2NT)]	JPH2 JP2	endoplasmic reticulum membrane [GO:0005789]; junctional membrane complex [GO:0030314]; junctional sarcoplasmic reticulum membrane [GO:0014701]; nucleus [GO:0005634]; plasma membrane [GO:0005886]; sarcoplasmic reticulum [GO:0016529]; Z disc [GO:0030018]	calcium ion homeostasis [GO:0055074]; calcium ion transport into cytosol [GO:0060402]; negative regulation of DNA-templated transcription [GO:0045892]; negative regulation of transcription by RNA polymerase II [GO:0000122]; positive regulation of ryanodine-sensitive calcium-release channel activity [GO:0060316]; regulation of cardiac muscle tissue development [GO:0055024]; regulation of ryanodine…	core promoter sequence-specific DNA binding [GO:0001046]; DNA binding [GO:0003677]; DNA-binding transcription repressor activity, RNA polymerase II-specific [GO:0001227]; phosphatidic acid binding [GO:0070300]; phosphatidylinositol-3,4,5-trisphosphate binding [GO:0005547]; phosphatidylinositol-3,5-bisphosphate binding [GO:0080025]; phosphatidylinositol-3-phosphate binding [GO:0032266]; phosphatid…	0.666667	-	0.5	-	0.666667	-	0.5	-	3.33908	-	3.04826	-
P10589	+		sp|P10589|COT1_HUMAN	COT1_HUMAN	COUP transcription factor 1 (COUP-TF1) (COUP transcription factor I) (COUP-TF I) (Nuclear receptor subfamily 2 group F member 1) (V-erbA-related protein 3) (EAR-3)	NR2F1 EAR3 ERBAL3 TFCOUP1	cytosol [GO:0005829]; nucleoplasm [GO:0005654]; nucleus [GO:0005634]	anatomical structure development [GO:0048856]; cell differentiation [GO:0030154]; negative regulation of neuron projection development [GO:0010977]; negative regulation of transcription by RNA polymerase II [GO:0000122]; nervous system development [GO:0007399]; positive regulation of transcription by RNA polymerase II [GO:0045944]; regulation of transcription by RNA polymerase II [GO:0006357]; si…	DNA-binding transcription factor activity [GO:0003700]; DNA-binding transcription repressor activity, RNA polymerase II-specific [GO:0001227]; nuclear receptor activity [GO:0004879]; retinoic acid-responsive element binding [GO:0044323]; RNA polymerase II cis-regulatory region sequence-specific DNA binding [GO:0000978]; sequence-specific DNA binding [GO:0043565]; sequence-specific double-stranded…	0.5	-	0.833333	-	0.5	-	1	-	3.32271	-	3.04462	-
P26367	+		sp|P26367|PAX6_HUMAN	PAX6_HUMAN	Paired box protein Pax-6 (Aniridia type II protein) (Oculorhombin)	PAX6 AN2	chromatin [GO:0000785]; cytoplasm [GO:0005737]; cytosol [GO:0005829]; nucleoplasm [GO:0005654]; nucleus [GO:0005634]	anatomical structure development [GO:0048856]; animal organ morphogenesis [GO:0009887]; astrocyte differentiation [GO:0048708]; axon guidance [GO:0007411]; blood vessel development [GO:0001568]; cell fate determination [GO:0001709]; cellular response to leukemia inhibitory factor [GO:1990830]; central nervous system development [GO:0007417]; cerebral cortex regionalization [GO:0021796]; chromatin…	chromatin DNA binding [GO:0031490]; co-SMAD binding [GO:0070410]; DNA binding [GO:0003677]; DNA-binding transcription activator activity, RNA polymerase II-specific [GO:0001228]; DNA-binding transcription factor activity [GO:0003700]; DNA-binding transcription factor activity, RNA polymerase II-specific [GO:0000981]; DNA-binding transcription repressor activity, RNA polymerase II-specific [GO:000…	0.333333	-	0.666667	-	0.5	-	0.666667	-	2.95135	-	2.76138	-
Q8NCN2	+		sp|Q8NCN2|ZBT34_HUMAN	ZBT34_HUMAN	Zinc finger and BTB domain-containing protein 34	ZBTB34 KIAA1993	chromatin [GO:0000785]; nucleoplasm [GO:0005654]	regulation of transcription by RNA polymerase II [GO:0006357]	DNA-binding transcription factor activity, RNA polymerase II-specific [GO:0000981]; DNA-binding transcription repressor activity, RNA polymerase II-specific [GO:0001227]; metal ion binding [GO:0046872]; RNA polymerase II cis-regulatory region sequence-specific DNA binding [GO:0000978]	0.833333	-	1	-	1.33333	-	1	-	3.39052	-	2.64295	-
Q14934	+		sp|Q14934|NFAC4_HUMAN	NFAC4_HUMAN	Nuclear factor of activated T-cells, cytoplasmic 4 (NF-ATc4) (NFATc4) (T-cell transcription factor NFAT3) (NF-AT3)	NFATC4 NFAT3	chromatin [GO:0000785]; cytosol [GO:0005829]; nuclear speck [GO:0016607]; nucleus [GO:0005634]; transcription regulator complex [GO:0005667]	brain-derived neurotrophic factor receptor signaling pathway [GO:0031547]; branching involved in blood vessel morphogenesis [GO:0001569]; calcineurin-NFAT signaling cascade [GO:0033173]; cellular respiration [GO:0045333]; cellular response to lithium ion [GO:0071285]; cellular response to UV [GO:0034644]; dendrite morphogenesis [GO:0048813]; heart development [GO:0007507]; inflammatory response […	DNA-binding transcription factor activity, RNA polymerase II-specific [GO:0000981]; DNA-binding transcription repressor activity, RNA polymerase II-specific [GO:0001227]; peroxisome proliferator activated receptor binding [GO:0042975]; RNA polymerase II cis-regulatory region sequence-specific DNA binding [GO:0000978]; sequence-specific double-stranded DNA binding [GO:1990837]	0.5	-	0.333333	-	0.5	-	0.5	-	2.93135	-	2.58256	-
Q9UI36	+		sp|Q9UI36|DACH1_HUMAN	DACH1_HUMAN	Dachshund homolog 1 (Dach1)	DACH1 DACH	cytosol [GO:0005829]; Golgi apparatus [GO:0005794]; nuclear speck [GO:0016607]; nucleoplasm [GO:0005654]; nucleus [GO:0005634]; transcription regulator complex [GO:0005667]	development of primary female sexual characteristics [GO:0046545]; negative regulation of cell migration [GO:0030336]; negative regulation of cell proliferation involved in contact inhibition [GO:0060244]; negative regulation of DNA biosynthetic process [GO:2000279]; negative regulation of DNA-templated transcription [GO:0045892]; negative regulation of fibroblast proliferation [GO:0048147]; nega…	DNA-binding transcription factor activity, RNA polymerase II-specific [GO:0000981]; DNA-binding transcription repressor activity, RNA polymerase II-specific [GO:0001227]; RNA polymerase II cis-regulatory region sequence-specific DNA binding [GO:0000978]; RNA polymerase II transcription regulatory region sequence-specific DNA binding [GO:0000977]	0.333333	-	0.666667	-	0.333333	-	0.666667	-	3.87396	-	2.56358	-
Q99941	+		sp|Q99941|ATF6B_HUMAN	ATF6B_HUMAN	Cyclic AMP-dependent transcription factor ATF-6 beta (cAMP-dependent transcription factor ATF-6 beta) (Activating transcription factor 6 beta) (ATF6-beta) (Protein G13) (cAMP response element-binding protein-related protein) (Creb-rp) (cAMP-responsive element-binding protein-like 1) [Cleaved into: Processed cyclic AMP-dependent transcription factor ATF-6 beta]	ATF6B CREBL1 G13	chromatin [GO:0000785]; endoplasmic reticulum membrane [GO:0005789]; Golgi apparatus [GO:0005794]; nucleus [GO:0005634]; protein-DNA complex [GO:0032993]; RNA polymerase II transcription regulator complex [GO:0090575]	ATF6-mediated unfolded protein response [GO:0036500]; endoplasmic reticulum unfolded protein response [GO:0030968]; negative regulation of ATF6-mediated unfolded protein response [GO:1903892]; positive regulation of transcription by RNA polymerase II [GO:0045944]; positive regulation of transcription from RNA polymerase II promoter in response to endoplasmic reticulum stress [GO:1990440]; regulat…	cAMP response element binding [GO:0035497]; DNA-binding transcription factor activity [GO:0003700]; DNA-binding transcription factor activity, RNA polymerase II-specific [GO:0000981]; sequence-specific double-stranded DNA binding [GO:1990837]; transcription cis-regulatory region binding [GO:0000976]	0.166667	-	0.333333	-	0.166667	-	0.333333	-	3.11681	-	2.53004	-
Q96KN3	+		sp|Q96KN3|PKNX2_HUMAN	PKNX2_HUMAN	Homeobox protein PKNOX2 (Homeobox protein PREP-2) (PBX/knotted homeobox 2)	PKNOX2 PREP2	actin cytoskeleton [GO:0015629]; cytoplasm [GO:0005737]; intercellular bridge [GO:0045171]; microtubule cytoskeleton [GO:0015630]; nucleoplasm [GO:0005654]	regulation of transcription by RNA polymerase II [GO:0006357]	actin filament binding [GO:0051015]; actin monomer binding [GO:0003785]; DNA-binding transcription factor activity, RNA polymerase II-specific [GO:0000981]; RNA polymerase II cis-regulatory region sequence-specific DNA binding [GO:0000978]; sequence-specific double-stranded DNA binding [GO:1990837]	0.166667	-	0.166667	-	0.166667	-	0.166667	-	2.86712	-	2.39219	-
Q5SVQ8	+		sp|Q5SVQ8|ZBT41_HUMAN	ZBT41_HUMAN	Zinc finger and BTB domain-containing protein 41	ZBTB41 FRBZ1	nucleus [GO:0005634]	regulation of transcription by RNA polymerase II [GO:0006357]	DNA-binding transcription factor activity, RNA polymerase II-specific [GO:0000981]; metal ion binding [GO:0046872]; RNA polymerase II cis-regulatory region sequence-specific DNA binding [GO:0000978]	1.33333	-	0.166667	-	1	-	0.166667	-	2.89117	-	1.97177	-
Q9UFB7	+		sp|Q9UFB7|ZBT47_HUMAN;sp|Q6ZSB9|ZBT49_HUMAN	ZBT47_HUMAN	Zinc finger and BTB domain-containing protein 47 (Zinc finger protein 651)	ZBTB47 KIAA1190 ZNF651	nucleus [GO:0005634]	regulation of transcription by RNA polymerase II [GO:0006357]	DNA-binding transcription factor activity, RNA polymerase II-specific [GO:0000981]; metal ion binding [GO:0046872]; RNA polymerase II cis-regulatory region sequence-specific DNA binding [GO:0000978]	0.5	-	3.5	-	0.666667	-	4.33333	-	2.25781	-	3.94029	-
Q92570	+		sp|Q92570|NR4A3_HUMAN	NR4A3_HUMAN	Nuclear receptor subfamily 4 group A member 3 (Mitogen-induced nuclear orphan receptor) (Neuron-derived orphan receptor 1) (Nuclear hormone receptor NOR-1)	NR4A3 CHN CSMF MINOR NOR1 TEC	chromatin [GO:0000785]; nucleoplasm [GO:0005654]; nucleus [GO:0005634]; transcription regulator complex [GO:0005667]	animal organ regeneration [GO:0031100]; cellular respiration [GO:0045333]; cellular response to catecholamine stimulus [GO:0071870]; cellular response to corticotropin-releasing hormone stimulus [GO:0071376]; cellular response to leptin stimulus [GO:0044320]; common myeloid progenitor cell proliferation [GO:0035726]; energy homeostasis [GO:0097009]; fat cell differentiation [GO:0045444]; gastrula…	cAMP response element binding [GO:0035497]; DNA binding [GO:0003677]; DNA-binding transcription activator activity, RNA polymerase II-specific [GO:0001228]; DNA-binding transcription factor activity, RNA polymerase II-specific [GO:0000981]; nuclear glucocorticoid receptor binding [GO:0035259]; nuclear receptor activity [GO:0004879]; nuclear steroid receptor activity [GO:0003707]; protein homodime…	0.666667	-	2.33333	-	0.666667	-	3.16667	-	2.75822	-	3.6807	-
Q9HC78	+		sp|Q9HC78|ZBT20_HUMAN;sp|Q96K62|ZBT45_HUMAN	ZBT20_HUMAN	Zinc finger and BTB domain-containing protein 20 (Dendritic-derived BTB/POZ zinc finger protein) (Zinc finger protein 288)	ZBTB20 DPZF ZNF288	cytoplasm [GO:0005737]; nuclear body [GO:0016604]; nucleoplasm [GO:0005654]; nucleus [GO:0005634]	cellular response to glucose stimulus [GO:0071333]; lipid homeostasis [GO:0055088]; negative regulation of gene expression [GO:0010629]; positive regulation of glycolytic process [GO:0045821]; positive regulation of interferon-beta production [GO:0032728]; positive regulation of interleukin-6 production [GO:0032755]; positive regulation of lipid biosynthetic process [GO:0046889]; positive regulat…	DNA-binding transcription repressor activity, RNA polymerase II-specific [GO:0001227]; metal ion binding [GO:0046872]; RNA polymerase II cis-regulatory region sequence-specific DNA binding [GO:0000978]; sequence-specific double-stranded DNA binding [GO:1990837]; transcription cis-regulatory region binding [GO:0000976]	0.166667	-	0.833333	-	0.166667	-	1	-	2.00991	-	3.26411	-
Q9Y2K1	+		sp|Q9Y2K1|ZBTB1_HUMAN	ZBTB1_HUMAN	Zinc finger and BTB domain-containing protein 1	ZBTB1 KIAA0997	centrosome [GO:0005813]; nuclear body [GO:0016604]; nuclear membrane [GO:0031965]; nucleoplasm [GO:0005654]; nucleus [GO:0005634]	B cell differentiation [GO:0030183]; cellular response to DNA damage stimulus [GO:0006974]; cellular response to UV [GO:0034644]; chromatin remodeling [GO:0006338]; DNA repair [GO:0006281]; innate immune response [GO:0045087]; mRNA transcription by RNA polymerase II [GO:0042789]; negative regulation of transcription by RNA polymerase II [GO:0000122]; positive regulation of natural killer cell dif…	DNA-binding transcription repressor activity, RNA polymerase II-specific [GO:0001227]; K63-linked polyubiquitin modification-dependent protein binding [GO:0070530]; metal ion binding [GO:0046872]; protein heterodimerization activity [GO:0046982]; protein homodimerization activity [GO:0042803]; RNA polymerase II cis-regulatory region sequence-specific DNA binding [GO:0000978]	0.166667	-	1	-	0.166667	-	1	-	2.42363	-	2.88508	-
Q14765	+		sp|Q14765|STAT4_HUMAN	STAT4_HUMAN	Signal transducer and activator of transcription 4	STAT4	chromatin [GO:0000785]; cytosol [GO:0005829]; nucleoplasm [GO:0005654]; RNA polymerase II transcription regulator complex [GO:0090575]	cytokine-mediated signaling pathway [GO:0019221]; defense response [GO:0006952]; positive regulation of transcription by RNA polymerase II [GO:0045944]; receptor signaling pathway via JAK-STAT [GO:0007259]; regulation of cell population proliferation [GO:0042127]; regulation of transcription by RNA polymerase II [GO:0006357]; response to peptide hormone [GO:0043434]	DNA-binding transcription factor activity [GO:0003700]; DNA-binding transcription factor activity, RNA polymerase II-specific [GO:0000981]; identical protein binding [GO:0042802]; RNA polymerase II cis-regulatory region sequence-specific DNA binding [GO:0000978]	1	-	0.5	0.5	1	-	0.5	0.875	5.26363	-	4.57673	4.21668
Q96MX3	+		sp|Q96MX3|ZNF48_HUMAN	ZNF48_HUMAN	Zinc finger protein 48 (Zinc finger protein 553)	ZNF48 ZNF553	nucleus [GO:0005634]	regulation of transcription by RNA polymerase II [GO:0006357]	DNA-binding transcription activator activity, RNA polymerase II-specific [GO:0001228]; identical protein binding [GO:0042802]; metal ion binding [GO:0046872]; RNA polymerase II cis-regulatory region sequence-specific DNA binding [GO:0000978]	0.333333	-	0.166667	1	0.333333	-	0.166667	0.875	3.57786	-	1.92953	3.51414
O15525	+		sp|O15525|MAFG_HUMAN	MAFG_HUMAN	Transcription factor MafG (V-maf musculoaponeurotic fibrosarcoma oncogene homolog G) (hMAF)	MAFG	nucleoplasm [GO:0005654]; nucleus [GO:0005634]; RNA polymerase II transcription regulator complex [GO:0090575]	adult behavior [GO:0030534]; in utero embryonic development [GO:0001701]; negative regulation of transcription by RNA polymerase II [GO:0000122]; positive regulation of gene expression [GO:0010628]; regulation of cell population proliferation [GO:0042127]; regulation of cellular pH [GO:0030641]; regulation of epidermal cell differentiation [GO:0045604]; regulation of transcription by RNA polymera…	DNA-binding transcription activator activity, RNA polymerase II-specific [GO:0001228]; DNA-binding transcription factor activity [GO:0003700]; DNA-binding transcription factor activity, RNA polymerase II-specific [GO:0000981]; identical protein binding [GO:0042802]; protein heterodimerization activity [GO:0046982]; RNA polymerase II cis-regulatory region sequence-specific DNA binding [GO:0000978]…	0.833333	-	0.333333	0.25	0.833333	-	0.333333	0.25	3.77713	-	3.3187	3.48539
O60675	+		sp|O60675|MAFK_HUMAN	MAFK_HUMAN	Transcription factor MafK (Erythroid transcription factor NF-E2 p18 subunit)	MAFK	chromatin [GO:0000785]; nucleoplasm [GO:0005654]; nucleus [GO:0005634]; RNA polymerase II transcription regulator complex [GO:0090575]	negative regulation of transcription by RNA polymerase II [GO:0000122]; regulation of transcription by RNA polymerase II [GO:0006357]	DNA-binding transcription factor activity [GO:0003700]; DNA-binding transcription factor activity, RNA polymerase II-specific [GO:0000981]; DNA-binding transcription repressor activity, RNA polymerase II-specific [GO:0001227]; RNA polymerase II cis-regulatory region sequence-specific DNA binding [GO:0000978]; sequence-specific DNA binding [GO:0043565]; transcription cis-regulatory region binding …	0.5	-	0.666667	0.25	0.5	-	0.833333	0.25	4.12692	-	3.61113	3.4638
Q6ZNB6	+		sp|Q6ZNB6|NFXL1_HUMAN	NFXL1_HUMAN	NF-X1-type zinc finger protein NFXL1 (Ovarian zinc finger protein) (hOZFP)	NFXL1 OZFP	chromatin [GO:0000785]; membrane [GO:0016020]; nucleus [GO:0005634]	regulation of DNA-templated transcription [GO:0006355]	DNA-binding transcription factor activity, RNA polymerase II-specific [GO:0000981]; RNA polymerase II transcription regulatory region sequence-specific DNA binding [GO:0000977]; zinc ion binding [GO:0008270]	1.33333	-	1	1.375	1.66667	-	1.16667	1.625	3.36992	-	3.2125	3.31877
Q9P0K8	+		sp|Q9P0K8|FOXJ2_HUMAN	FOXJ2_HUMAN	Forkhead box protein J2 (Fork head homologous X)	FOXJ2 FHX	chromatin [GO:0000785]; fibrillar center [GO:0001650]; nucleoplasm [GO:0005654]; nucleus [GO:0005634]	cell differentiation [GO:0030154]; male meiosis I [GO:0007141]; negative regulation of angiogenesis [GO:0016525]; negative regulation of blood vessel endothelial cell differentiation [GO:0110059]; positive regulation of DNA-templated transcription [GO:0045893]; positive regulation of transcription by RNA polymerase II [GO:0045944]; positive regulation of vascular associated smooth muscle cell pro…	DNA-binding transcription activator activity, RNA polymerase II-specific [GO:0001228]; DNA-binding transcription factor activity, RNA polymerase II-specific [GO:0000981]; identical protein binding [GO:0042802]; RNA polymerase II cis-regulatory region sequence-specific DNA binding [GO:0000978]; sequence-specific DNA binding [GO:0043565]; sequence-specific double-stranded DNA binding [GO:1990837]	1	-	0.5	0.75	1	-	0.166667	1.25	3.24604	-	2.54956	3.0665
Q12772	+		sp|Q12772|SRBP2_HUMAN	SRBP2_HUMAN	Sterol regulatory element-binding protein 2 (SREBP-2) (Class D basic helix-loop-helix protein 2) (bHLHd2) (Sterol regulatory element-binding transcription factor 2) [Cleaved into: Processed sterol regulatory element-binding protein 2 (Transcription factor SREBF2)]	SREBF2 BHLHD2 SREBP2	chromatin [GO:0000785]; cytoplasm [GO:0005737]; cytosol [GO:0005829]; endoplasmic reticulum [GO:0005783]; endoplasmic reticulum membrane [GO:0005789]; ER to Golgi transport vesicle membrane [GO:0012507]; Golgi membrane [GO:0000139]; intracellular membrane-bounded organelle [GO:0043231]; nucleoplasm [GO:0005654]; nucleus [GO:0005634]; SREBP-SCAP-Insig complex [GO:0032937]	cellular response to laminar fluid shear stress [GO:0071499]; cellular response to low-density lipoprotein particle stimulus [GO:0071404]; cellular response to starvation [GO:0009267]; cholesterol homeostasis [GO:0042632]; cholesterol metabolic process [GO:0008203]; lipid metabolic process [GO:0006629]; negative regulation of cholesterol efflux [GO:0090370]; negative regulation of transcription b…	DNA-binding transcription factor activity, RNA polymerase II-specific [GO:0000981]; DNA-binding transcription repressor activity, RNA polymerase II-specific [GO:0001227]; E-box binding [GO:0070888]; protein C-terminus binding [GO:0008022]; protein dimerization activity [GO:0046983]; RNA polymerase II cis-regulatory region sequence-specific DNA binding [GO:0000978]; sequence-specific double-strand…	0.5	-	0.333333	1.25	0.5	-	0.333333	1.375	2.75035	-	2.03907	2.69665
Q9Y6Q3	+		sp|Q9Y6Q3|ZFP37_HUMAN	ZFP37_HUMAN	Zinc finger protein 37 homolog (Zfp-37)	ZFP37	nucleus [GO:0005634]	negative regulation of transcription by RNA polymerase II [GO:0000122]; regulation of DNA-templated transcription [GO:0006355]; regulation of transcription by RNA polymerase II [GO:0006357]	DNA-binding transcription factor activity [GO:0003700]; DNA-binding transcription factor activity, RNA polymerase II-specific [GO:0000981]; DNA-binding transcription repressor activity, RNA polymerase II-specific [GO:0001227]; RNA polymerase II transcription regulatory region sequence-specific DNA binding [GO:0000977]; zinc ion binding [GO:0008270]	0.166667	-	0.166667	0.25	0.166667	-	0.166667	0.375	2.587	-	2.25447	2.36795
Q9HB58	+		sp|Q9HB58|SP110_HUMAN	SP110_HUMAN	Sp110 nuclear body protein (Interferon-induced protein 41/75) (Speckled 110 kDa) (Transcriptional coactivator Sp110)	SP110	nucleoplasm [GO:0005654]; nucleus [GO:0005634]	regulation of transcription by RNA polymerase II [GO:0006357]	DNA binding [GO:0003677]; DNA-binding transcription factor activity, RNA polymerase II-specific [GO:0000981]; metal ion binding [GO:0046872]	0.166667	-	0.333333	0.125	0.166667	-	0.166667	0.125	2.94915	-	1.65029	1.79884
Q9NP71	+		sp|Q9NP71|MLXPL_HUMAN	MLXPL_HUMAN	Carbohydrate-responsive element-binding protein (ChREBP) (Class D basic helix-loop-helix protein 14) (bHLHd14) (MLX interactor) (MLX-interacting protein-like) (WS basic-helix-loop-helix leucine zipper protein) (WS-bHLH) (Williams-Beuren syndrome chromosomal region 14 protein)	MLXIPL BHLHD14 MIO WBSCR14	chromatin [GO:0000785]; cytoplasm [GO:0005737]; cytosol [GO:0005829]; nucleoplasm [GO:0005654]; nucleus [GO:0005634]; transcription regulator complex [GO:0005667]	anatomical structure morphogenesis [GO:0009653]; energy homeostasis [GO:0097009]; fatty acid homeostasis [GO:0055089]; glucose homeostasis [GO:0042593]; glucose mediated signaling pathway [GO:0010255]; negative regulation of DNA-templated transcription [GO:0045892]; negative regulation of oxidative phosphorylation [GO:0090324]; negative regulation of peptidyl-serine phosphorylation [GO:0033137]; …	carbohydrate response element binding [GO:0035538]; DNA binding [GO:0003677]; DNA-binding transcription factor activity [GO:0003700]; DNA-binding transcription factor activity, RNA polymerase II-specific [GO:0000981]; DNA-binding transcription repressor activity, RNA polymerase II-specific [GO:0001227]; protein heterodimerization activity [GO:0046982]; RNA polymerase II cis-regulatory region sequ…	0.666667	-	0.166667	0.375	0.666667	-	0.166667	0.375	3.21462	-	2.35757	1.78055
P48378	+		sp|P48378|RFX2_HUMAN	RFX2_HUMAN	DNA-binding protein RFX2 (Regulatory factor X 2)	RFX2	chromatin [GO:0000785]; cytoplasm [GO:0005737]; nucleus [GO:0005634]	acrosome assembly [GO:0001675]; cellular response to leukemia inhibitory factor [GO:1990830]; cilium assembly [GO:0060271]; regulation of transcription by RNA polymerase II [GO:0006357]; spermatid development [GO:0007286]	DNA binding [GO:0003677]; DNA-binding transcription activator activity, RNA polymerase II-specific [GO:0001228]; DNA-binding transcription factor activity [GO:0003700]; DNA-binding transcription factor activity, RNA polymerase II-specific [GO:0000981]; RNA polymerase II cis-regulatory region sequence-specific DNA binding [GO:0000978]; sequence-specific double-stranded DNA binding [GO:1990837]	0.333333	0.2	2.33333	0.375	0.333333	0.2	2.5	0.375	3.0005	-	3.87974	3.01553
P38398	+	+	sp|P38398|BRCA1_HUMAN	BRCA1_HUMAN	Breast cancer type 1 susceptibility protein (EC 2.3.2.27) (RING finger protein 53) (RING-type E3 ubiquitin transferase BRCA1)	BRCA1 RNF53	BRCA1-A complex [GO:0070531]; BRCA1-B complex [GO:0070532]; BRCA1-BARD1 complex [GO:0031436]; BRCA1-C complex [GO:0070533]; chromosome [GO:0005694]; cytoplasm [GO:0005737]; DNA repair complex [GO:1990391]; gamma-tubulin ring complex [GO:0000931]; intracellular non-membrane-bounded organelle [GO:0043232]; lateral element [GO:0000800]; male germ cell nucleus [GO:0001673]; nuclear body [GO:0016604];…	cellular response to DNA damage stimulus [GO:0006974]; cellular response to indole-3-methanol [GO:0071681]; cellular response to ionizing radiation [GO:0071479]; cellular response to tumor necrosis factor [GO:0071356]; centrosome cycle [GO:0007098]; chordate embryonic development [GO:0043009]; chromosome segregation [GO:0007059]; DNA repair [GO:0006281]; DNA strand resection involved in replicati…	damaged DNA binding [GO:0003684]; DNA binding [GO:0003677]; enzyme binding [GO:0019899]; identical protein binding [GO:0042802]; p53 binding [GO:0002039]; RNA binding [GO:0003723]; RNA polymerase binding [GO:0070063]; transcription cis-regulatory region binding [GO:0000976]; transcription coactivator activity [GO:0003713]; tubulin binding [GO:0015631]; ubiquitin protein ligase binding [GO:0031625…	0.166667	-	0.166667	0.5	-	-	0.166667	0.5	2.70954	-	3.18883	2.11008
O95409	+		sp|O95409|ZIC2_HUMAN;sp|Q8N9L1|ZIC4_HUMAN	ZIC2_HUMAN	Zinc finger protein ZIC 2 (Zinc finger protein of the cerebellum 2)	ZIC2	cytoplasm [GO:0005737]; nuclear body [GO:0016604]; nucleoplasm [GO:0005654]; nucleus [GO:0005634]	brain development [GO:0007420]; cell differentiation [GO:0030154]; central nervous system development [GO:0007417]; negative regulation of DNA-templated transcription [GO:0045892]; positive regulation of DNA-binding transcription factor activity [GO:0051091]; positive regulation of DNA-templated transcription [GO:0045893]; regulation of transcription by RNA polymerase II [GO:0006357]; visual perc…	chromatin DNA binding [GO:0031490]; DNA binding [GO:0003677]; DNA-binding transcription factor activity [GO:0003700]; DNA-binding transcription factor activity, RNA polymerase II-specific [GO:0000981]; metal ion binding [GO:0046872]; RNA polymerase II cis-regulatory region sequence-specific DNA binding [GO:0000978]	0.5	-	0.5	3	0.333333	-	0.5	5.375	3.02428	-	2.57959	4.26793
P10588	+		sp|P10588|NR2F6_HUMAN	NR2F6_HUMAN	Nuclear receptor subfamily 2 group F member 6 (V-erbA-related protein 2) (EAR-2)	NR2F6 EAR2 ERBAL2	chromatin [GO:0000785]; nucleoplasm [GO:0005654]; nucleus [GO:0005634]	anatomical structure development [GO:0048856]; cell differentiation [GO:0030154]; detection of temperature stimulus involved in sensory perception of pain [GO:0050965]; entrainment of circadian clock by photoperiod [GO:0043153]; negative regulation of transcription by RNA polymerase II [GO:0000122]; neuron development [GO:0048666]; regulation of transcription by RNA polymerase II [GO:0006357]	DNA-binding transcription factor activity [GO:0003700]; DNA-binding transcription factor activity, RNA polymerase II-specific [GO:0000981]; DNA-binding transcription repressor activity, RNA polymerase II-specific [GO:0001227]; nuclear receptor activity [GO:0004879]; RNA polymerase II cis-regulatory region sequence-specific DNA binding [GO:0000978]; sequence-specific DNA binding [GO:0043565]; sequ…	1	-	0.166667	2.125	1	-	0.166667	2	3.40178	-	2.42966	3.97954
Q6DD87	+		sp|Q6DD87|ZN787_HUMAN	ZN787_HUMAN	Zinc finger protein 787 (TTF-I-interacting peptide 20)	ZNF787	nucleus [GO:0005634]	regulation of transcription by RNA polymerase II [GO:0006357]	DNA-binding transcription factor activity, RNA polymerase II-specific [GO:0000981]; metal ion binding [GO:0046872]; sequence-specific DNA binding [GO:0043565]; sequence-specific double-stranded DNA binding [GO:1990837]	0.833333	-	0.666667	0.875	0.666667	-	0.666667	1.375	3.18305	-	2.76777	3.7028
P41162	+		sp|P41162|ETV3_HUMAN	ETV3_HUMAN	ETS translocation variant 3 (ETS domain transcriptional repressor PE1) (PE-1) (Mitogenic Ets transcriptional suppressor)	ETV3 METS PE1	chromatin [GO:0000785]; intracellular membrane-bounded organelle [GO:0043231]; nucleoplasm [GO:0005654]; nucleus [GO:0005634]; RNA polymerase II transcription repressor complex [GO:0090571]	cell differentiation [GO:0030154]; cellular response to granulocyte macrophage colony-stimulating factor stimulus [GO:0097011]; negative regulation of cell population proliferation [GO:0008285]; regulation of transcription by RNA polymerase II [GO:0006357]	DEAD/H-box RNA helicase binding [GO:0017151]; DNA-binding transcription factor activity, RNA polymerase II-specific [GO:0000981]; DNA-binding transcription repressor activity, RNA polymerase II-specific [GO:0001227]; RNA polymerase II transcription regulatory region sequence-specific DNA binding [GO:0000977]; sequence-specific double-stranded DNA binding [GO:1990837]	0.666667	-	0.166667	1	0.666667	-	0.166667	2.125	3.19265	-	1.87979	3.67186
Q2M1K9	+		sp|Q2M1K9|ZN423_HUMAN	ZN423_HUMAN	Zinc finger protein 423 (Olf1/EBF-associated zinc finger protein) (hOAZ) (Smad- and Olf-interacting zinc finger protein)	ZNF423 KIAA0760 NPHP14 OAZ	nucleoplasm [GO:0005654]; nucleus [GO:0005634]	cell differentiation [GO:0030154]; negative regulation of cold-induced thermogenesis [GO:0120163]; negative regulation of DNA-templated transcription [GO:0045892]; nervous system development [GO:0007399]; Notch signaling pathway [GO:0007219]; positive regulation of BMP signaling pathway [GO:0030513]; positive regulation of DNA-templated transcription [GO:0045893]; protein localization to cilium […	DNA-binding transcription factor activity, RNA polymerase II-specific [GO:0000981]; metal ion binding [GO:0046872]; RNA polymerase II cis-regulatory region sequence-specific DNA binding [GO:0000978]; sequence-specific DNA binding [GO:0043565]	0.666667	-	0.666667	2.375	1.16667	-	0.833333	3.75	2.78041	-	2.15371	3.4479
O94782	+		sp|O94782|UBP1_HUMAN	UBP1_HUMAN	Ubiquitin carboxyl-terminal hydrolase 1 (EC 3.4.19.12) (Deubiquitinating enzyme 1) (hUBP) (Ubiquitin thioesterase 1) (Ubiquitin-specific-processing protease 1) [Cleaved into: Ubiquitin carboxyl-terminal hydrolase 1, N-terminal fragment]	USP1	cytosol [GO:0005829]; nucleoplasm [GO:0005654]; nucleus [GO:0005634]	DNA repair [GO:0006281]; monoubiquitinated protein deubiquitination [GO:0035520]; positive regulation of error-prone translesion synthesis [GO:1904333]; protein deubiquitination [GO:0016579]; regulation of DNA repair [GO:0006282]; response to UV [GO:0009411]; skeletal system development [GO:0001501]; ubiquitin-dependent protein catabolic process [GO:0006511]	cysteine-type deubiquitinase activity [GO:0004843]; cysteine-type endopeptidase activity [GO:0004197]; peptidase activity [GO:0008233]	0.166667	-	0.333333	1.625	0.166667	-	0.333333	2	2.20982	-	2.19615	3.26557
Q9H5J0	+		sp|Q9H5J0|ZBTB3_HUMAN	ZBTB3_HUMAN	Zinc finger and BTB domain-containing protein 3	ZBTB3	nucleus [GO:0005634]	regulation of transcription by RNA polymerase II [GO:0006357]	DNA-binding transcription factor activity, RNA polymerase II-specific [GO:0000981]; metal ion binding [GO:0046872]; RNA polymerase II cis-regulatory region sequence-specific DNA binding [GO:0000978]	0.333333	-	0.166667	0.625	-	-	0.166667	0.625	2.4269	-	1.88002	3.02444
Q99592	+		sp|Q99592|ZBT18_HUMAN	ZBT18_HUMAN	Zinc finger and BTB domain-containing protein 18 (58 kDa repressor protein) (Transcriptional repressor RP58) (Translin-associated zinc finger protein 1) (TAZ-1) (Zinc finger protein 238) (Zinc finger protein C2H2-171)	ZBTB18 RP58 TAZ1 ZNF238	heterochromatin [GO:0000792]; nuclear speck [GO:0016607]; nucleoplasm [GO:0005654]; nucleus [GO:0005634]	negative regulation of DNA-templated transcription [GO:0045892]; negative regulation of transcription by RNA polymerase II [GO:0000122]; positive regulation of transcription by RNA polymerase II [GO:0045944]; regulation of transcription by RNA polymerase II [GO:0006357]; skeletal muscle tissue development [GO:0007519]	DNA binding [GO:0003677]; DNA-binding transcription factor activity, RNA polymerase II-specific [GO:0000981]; DNA-binding transcription repressor activity, RNA polymerase II-specific [GO:0001227]; metal ion binding [GO:0046872]; RNA polymerase II cis-regulatory region sequence-specific DNA binding [GO:0000978]; sequence-specific DNA binding [GO:0043565]; sequence-specific double-stranded DNA bind…	0.833333	0.2	-	-	0.833333	0.2	-	-	3.15744	2.58723	-	-
P58012	+		sp|P58012|FOXL2_HUMAN	FOXL2_HUMAN	Forkhead box protein L2	FOXL2	chromatin [GO:0000785]; Flemming body [GO:0090543]; nucleoplasm [GO:0005654]; nucleus [GO:0005634]	anatomical structure morphogenesis [GO:0009653]; apoptotic DNA fragmentation [GO:0006309]; cell differentiation [GO:0030154]; embryonic eye morphogenesis [GO:0048048]; extraocular skeletal muscle development [GO:0002074]; female somatic sex determination [GO:0019101]; granulosa cell differentiation [GO:0060014]; negative regulation of DNA-templated transcription [GO:0045892]; negative regulation …	cysteine-type endopeptidase regulator activity involved in apoptotic process [GO:0043028]; DNA binding [GO:0003677]; DNA-binding transcription activator activity, RNA polymerase II-specific [GO:0001228]; DNA-binding transcription factor activity [GO:0003700]; DNA-binding transcription factor activity, RNA polymerase II-specific [GO:0000981]; nuclear estrogen receptor binding [GO:0030331]; RNA pol…	0.5	0.4	-	-	0.5	0.6	-	-	3.27713	3.40312	-	-
Q9HBT8	+		sp|Q9HBT8|Z286A_HUMAN	Z286A_HUMAN	Zinc finger protein 286A	ZNF286A KIAA1874 ZNF286	nucleus [GO:0005634]	regulation of transcription by RNA polymerase II [GO:0006357]	DNA-binding transcription factor activity, RNA polymerase II-specific [GO:0000981]; metal ion binding [GO:0046872]; RNA polymerase II cis-regulatory region sequence-specific DNA binding [GO:0000978]	0.166667	0.2	-	-	-	0.2	-	-	2.63608	2.98792	-	-
Q99717	+		sp|Q99717|SMAD5_HUMAN	SMAD5_HUMAN	Mothers against decapentaplegic homolog 5 (MAD homolog 5) (Mothers against DPP homolog 5) (JV5-1) (SMAD family member 5) (SMAD 5) (Smad5) (hSmad5)	SMAD5 MADH5	chromatin [GO:0000785]; cytoplasm [GO:0005737]; cytosol [GO:0005829]; heteromeric SMAD protein complex [GO:0071144]; nucleoplasm [GO:0005654]; nucleus [GO:0005634]; protein-containing complex [GO:0032991]; SMAD protein complex [GO:0071141]	anatomical structure morphogenesis [GO:0009653]; BMP signaling pathway [GO:0030509]; bone development [GO:0060348]; cardiac conduction system development [GO:0003161]; cardiac muscle contraction [GO:0060048]; cartilage development [GO:0051216]; cell differentiation [GO:0030154]; cellular response to organic cyclic compound [GO:0071407]; embryonic pattern specification [GO:0009880]; erythrocyte di…	DEAD/H-box RNA helicase binding [GO:0017151]; DNA-binding transcription factor activity, RNA polymerase II-specific [GO:0000981]; DNA-binding transcription repressor activity, RNA polymerase II-specific [GO:0001227]; I-SMAD binding [GO:0070411]; metal ion binding [GO:0046872]; RNA polymerase II cis-regulatory region sequence-specific DNA binding [GO:0000978]; sequence-specific double-stranded DNA…	1.16667	0.4	-	1.25	1.16667	1.4	-	1.75	3.19414	2.69956	-	3.1138
P50548	+		sp|P50548|ERF_HUMAN;sp|A0A1W2PQ73|ERFL_HUMAN;sp|Q6ZN32|ETV3L_HUMAN	ERF_HUMAN	ETS domain-containing transcription factor ERF (Ets2 repressor factor) (PE-2)	ERF	chromatin [GO:0000785]; cytosol [GO:0005829]; nucleoplasm [GO:0005654]; nucleus [GO:0005634]	cell differentiation [GO:0030154]; negative regulation of transcription by RNA polymerase II [GO:0000122]; regulation of transcription by RNA polymerase II [GO:0006357]	DNA-binding transcription factor activity, RNA polymerase II-specific [GO:0000981]; DNA-binding transcription repressor activity, RNA polymerase II-specific [GO:0001227]; sequence-specific DNA binding [GO:0043565]	0.666667	0.2	-	0.375	0.833333	0.2	-	0.25	3.33992	2.73364	-	3.09365
Q01201	+		sp|Q01201|RELB_HUMAN	RELB_HUMAN	Transcription factor RelB (I-Rel)	RELB	chromatin [GO:0000785]; cytosol [GO:0005829]; microtubule organizing center [GO:0005815]; NF-kappaB complex [GO:0071159]; nucleoplasm [GO:0005654]; nucleus [GO:0005634]; protein-containing complex [GO:0032991]; synapse [GO:0045202]; transcription repressor complex [GO:0017053]	antigen processing and presentation [GO:0019882]; cellular response to osmotic stress [GO:0071470]; circadian regulation of gene expression [GO:0032922]; I-kappaB kinase/NF-kappaB signaling [GO:0007249]; inflammatory response [GO:0006954]; innate immune response [GO:0045087]; lymphocyte differentiation [GO:0030098]; myeloid dendritic cell differentiation [GO:0043011]; negative regulation of DNA-t…	DNA-binding transcription factor activity, RNA polymerase II-specific [GO:0000981]; identical protein binding [GO:0042802]; protein kinase binding [GO:0019901]; RNA polymerase II cis-regulatory region sequence-specific DNA binding [GO:0000978]	0.833333	0.2	-	0.5	1	0.2	-	0.5	3.58996	2.59932	-	2.77792
Q04864	+		sp|Q04864|REL_HUMAN	REL_HUMAN	Proto-oncogene c-Rel	REL	chromatin [GO:0000785]; cytosol [GO:0005829]; NF-kappaB complex [GO:0071159]; nucleoplasm [GO:0005654]; nucleus [GO:0005634]	I-kappaB kinase/NF-kappaB signaling [GO:0007249]; inflammatory response [GO:0006954]; innate immune response [GO:0045087]; negative regulation of gene expression [GO:0010629]; negative regulation of interferon-beta production [GO:0032688]; NIK/NF-kappaB signaling [GO:0038061]; positive regulation of I-kappaB kinase/NF-kappaB signaling [GO:0043123]; positive regulation of transcription by RNA poly…	DNA-binding transcription activator activity, RNA polymerase II-specific [GO:0001228]; DNA-binding transcription factor activity [GO:0003700]; DNA-binding transcription factor activity, RNA polymerase II-specific [GO:0000981]; RNA polymerase II cis-regulatory region sequence-specific DNA binding [GO:0000978]	0.666667	1.4	-	1.625	0.666667	1.4	-	1.625	3.16363	3.6414	-	3.39613
Q13127	+		sp|Q13127|REST_HUMAN	REST_HUMAN	RE1-silencing transcription factor (Neural-restrictive silencer factor) (X2 box repressor)	REST NRSF XBR	cytoplasm [GO:0005737]; cytosol [GO:0005829]; nucleoplasm [GO:0005654]; nucleus [GO:0005634]; transcription repressor complex [GO:0017053]	auditory receptor cell stereocilium organization [GO:0060088]; cardiac muscle cell myoblast differentiation [GO:0060379]; cellular response to electrical stimulus [GO:0071257]; cellular response to glucocorticoid stimulus [GO:0071385]; cellular response to xenobiotic stimulus [GO:0071466]; detection of mechanical stimulus involved in sensory perception of sound [GO:0050910]; hematopoietic progeni…	chromatin binding [GO:0003682]; DNA-binding transcription factor activity [GO:0003700]; DNA-binding transcription repressor activity, RNA polymerase II-specific [GO:0001227]; identical protein binding [GO:0042802]; metal ion binding [GO:0046872]; RNA polymerase II cis-regulatory region sequence-specific DNA binding [GO:0000978]; RNA polymerase II core promoter sequence-specific DNA binding [GO:00…	0.166667	0.4	0.166667	0.125	0.166667	0.4	0.166667	0.125	2.2624	2.92381	-	1.50998
O75362	+		sp|O75362|ZN217_HUMAN	ZN217_HUMAN	Zinc finger protein 217	ZNF217 ZABC1	histone deacetylase complex [GO:0000118]; mitochondrion [GO:0005739]; nuclear speck [GO:0016607]; nucleoplasm [GO:0005654]; nucleus [GO:0005634]	negative regulation of DNA-templated transcription [GO:0045892]; negative regulation of transcription by RNA polymerase II [GO:0000122]; regulation of DNA-templated transcription [GO:0006355]	DNA-binding transcription factor activity [GO:0003700]; DNA-binding transcription factor activity, RNA polymerase II-specific [GO:0000981]; DNA-binding transcription repressor activity, RNA polymerase II-specific [GO:0001227]; metal ion binding [GO:0046872]; RNA polymerase II cis-regulatory region sequence-specific DNA binding [GO:0000978]; transcription cis-regulatory region binding [GO:0000976]	0.166667	0.6	-	4.625	0.166667	0.6	-	5.125	1.8595	2.9733	-	3.98229
Q9P2Y4	+		sp|Q9P2Y4|ZN219_HUMAN	ZN219_HUMAN	Zinc finger protein 219	ZNF219	nucleoplasm [GO:0005654]; nucleus [GO:0005634]	limb bud formation [GO:0060174]; negative regulation of DNA-templated transcription [GO:0045892]; negative regulation of transcription by RNA polymerase II [GO:0000122]; positive regulation of chondrocyte differentiation [GO:0032332]; positive regulation of transcription by RNA polymerase II [GO:0045944]; regulation of DNA-templated transcription [GO:0006355]; regulation of neurotransmitter level…	DNA binding [GO:0003677]; DNA-binding transcription factor activity [GO:0003700]; DNA-binding transcription factor activity, RNA polymerase II-specific [GO:0000981]; DNA-binding transcription repressor activity, RNA polymerase II-specific [GO:0001227]; histamine receptor activity [GO:0004969]; metal ion binding [GO:0046872]; RNA polymerase II cis-regulatory region sequence-specific DNA binding [G…	0.333333	0.6	-	3.125	0.333333	0.6	-	2.625	2.48231	2.94863	-	3.85633
P10070	+		sp|P10070|GLI2_HUMAN	GLI2_HUMAN	Zinc finger protein GLI2 (GLI family zinc finger protein 2) (Tax helper protein)	GLI2 THP	ciliary base [GO:0097546]; ciliary tip [GO:0097542]; cilium [GO:0005929]; cytosol [GO:0005829]; GLI-SUFU complex [GO:1990788]; nucleolus [GO:0005730]; nucleoplasm [GO:0005654]; nucleus [GO:0005634]	axon guidance [GO:0007411]; branching morphogenesis of an epithelial tube [GO:0048754]; cellular response to virus [GO:0098586]; cerebellar cortex morphogenesis [GO:0021696]; developmental growth [GO:0048589]; embryonic digestive tract development [GO:0048566]; epidermal cell differentiation [GO:0009913]; floor plate formation [GO:0021508]; hair follicle morphogenesis [GO:0031069]; heart developm…	DNA-binding transcription factor activity [GO:0003700]; DNA-binding transcription factor activity, RNA polymerase II-specific [GO:0000981]; promoter-specific chromatin binding [GO:1990841]; RNA polymerase II cis-regulatory region sequence-specific DNA binding [GO:0000978]; sequence-specific DNA binding [GO:0043565]; sequence-specific double-stranded DNA binding [GO:1990837]; zinc ion binding [GO:…	0.833333	0.2	-	1.75	0.666667	0.2	-	1.375	2.53808	1.91704	-	3.10241
P20719	+		sp|P20719|HXA5_HUMAN;sp|Q00444|HXC5_HUMAN;sp|P31274|HXC9_HUMAN;sp|P28356|HXD9_HUMAN	HXA5_HUMAN	Homeobox protein Hox-A5 (Homeobox protein Hox-1C)	HOXA5 HOX1C	chromatin [GO:0000785]; nucleus [GO:0005634]	anterior/posterior pattern specification [GO:0009952]; bronchiole development [GO:0060435]; cell migration [GO:0016477]; cell-cell signaling involved in mammary gland development [GO:0060764]; embryonic skeletal system morphogenesis [GO:0048704]; epithelial tube branching involved in lung morphogenesis [GO:0060441]; intestinal epithelial cell maturation [GO:0060574]; lung alveolus development [GO…	DNA binding [GO:0003677]; DNA-binding transcription activator activity, RNA polymerase II-specific [GO:0001228]; DNA-binding transcription factor activity [GO:0003700]; DNA-binding transcription factor activity, RNA polymerase II-specific [GO:0000981]; RNA polymerase II cis-regulatory region sequence-specific DNA binding [GO:0000978]; sequence-specific double-stranded DNA binding [GO:1990837]	5	4.6	2.66667	-	10.1667	5.8	3.5	-	5.41407	5.11723	4.19129	-
P17481	+		sp|P17481|HXB8_HUMAN	HXB8_HUMAN	Homeobox protein Hox-B8 (Homeobox protein Hox-2.4) (Homeobox protein Hox-2D)	HOXB8 HOX2D	chromatin [GO:0000785]; nucleoplasm [GO:0005654]; nucleus [GO:0005634]	adult locomotory behavior [GO:0008344]; anterior/posterior pattern specification [GO:0009952]; dorsal spinal cord development [GO:0021516]; embryonic skeletal system morphogenesis [GO:0048704]; grooming behavior [GO:0007625]; negative regulation of myeloid cell differentiation [GO:0045638]; regulation of transcription by RNA polymerase II [GO:0006357]; sensory perception of pain [GO:0019233]	DNA-binding transcription factor activity, RNA polymerase II-specific [GO:0000981]; DNA-binding transcription repressor activity, RNA polymerase II-specific [GO:0001227]; RNA polymerase II transcription regulatory region sequence-specific DNA binding [GO:0000977]; sequence-specific double-stranded DNA binding [GO:1990837]	2.66667	1.4	2	-	7.16667	1.6	2	-	4.83641	4.04442	3.564	-
P17029	+		sp|P17029|ZKSC1_HUMAN	ZKSC1_HUMAN	Zinc finger protein with KRAB and SCAN domains 1 (Zinc finger protein 139) (Zinc finger protein 36) (Zinc finger protein KOX18)	ZKSCAN1 KOX18 ZNF139 ZNF36	nucleus [GO:0005634]	regulation of transcription by RNA polymerase II [GO:0006357]	DNA-binding transcription factor activity, RNA polymerase II-specific [GO:0000981]; metal ion binding [GO:0046872]; RNA polymerase II cis-regulatory region sequence-specific DNA binding [GO:0000978]	1.83333	0.4	1.16667	-	1.66667	0.2	1.16667	-	4.00382	3.22936	3.18893	-
P31273	+		sp|P31273|HXC8_HUMAN	HXC8_HUMAN	Homeobox protein Hox-C8 (Homeobox protein Hox-3A)	HOXC8 HOX3A	chromatin [GO:0000785]; microtubule cytoskeleton [GO:0015630]; nucleoplasm [GO:0005654]; nucleus [GO:0005634]	anterior/posterior pattern specification [GO:0009952]; negative regulation of transcription by RNA polymerase II [GO:0000122]; neuron differentiation [GO:0030182]; regulation of transcription by RNA polymerase II [GO:0006357]; skeletal system morphogenesis [GO:0048705]	DNA-binding transcription factor activity, RNA polymerase II-specific [GO:0000981]; RNA polymerase II transcription regulatory region sequence-specific DNA binding [GO:0000977]; sequence-specific double-stranded DNA binding [GO:1990837]	1.16667	0.8	0.833333	-	1.66667	1.4	0.833333	-	3.8492	3.66266	2.98019	-
O95631	+		sp|O95631|NET1_HUMAN	NET1_HUMAN	Netrin-1 (Epididymis tissue protein Li 131P)	NTN1 NTN1L	actin cytoskeleton [GO:0015629]; basement membrane [GO:0005604]; cytosol [GO:0005829]; extracellular region [GO:0005576]; nucleoplasm [GO:0005654]	animal organ morphogenesis [GO:0009887]; anterior/posterior axon guidance [GO:0033564]; apoptotic process [GO:0006915]; Cdc42 protein signal transduction [GO:0032488]; cell-cell adhesion [GO:0098609]; chemorepulsion of axon [GO:0061643]; dendrite development [GO:0016358]; glial cell proliferation [GO:0014009]; inner ear morphogenesis [GO:0042472]; mammary gland duct morphogenesis [GO:0060603]; mo…		2.83333	0.4	0.166667	-	3.5	0.4	0.166667	-	3.9094	3.04888	2.17275	-
Q15911	+		sp|Q15911|ZFHX3_HUMAN	ZFHX3_HUMAN	Zinc finger homeobox protein 3 (AT motif-binding factor 1) (AT-binding transcription factor 1) (Alpha-fetoprotein enhancer-binding protein) (Zinc finger homeodomain protein 3) (ZFH-3)	ZFHX3 ATBF1 C16orf47	chromatin [GO:0000785]; cytoplasm [GO:0005737]; nuclear body [GO:0016604]; nucleoplasm [GO:0005654]; nucleus [GO:0005634]; transcription regulator complex [GO:0005667]	brain development [GO:0007420]; circadian regulation of gene expression [GO:0032922]; muscle organ development [GO:0007517]; negative regulation of myoblast differentiation [GO:0045662]; negative regulation of transcription by RNA polymerase II [GO:0000122]; positive regulation of cell adhesion [GO:0045785]; positive regulation of DNA-templated transcription [GO:0045893]; positive regulation of m…	DNA-binding transcription factor activity [GO:0003700]; DNA-binding transcription factor activity, RNA polymerase II-specific [GO:0000981]; DNA-binding transcription repressor activity, RNA polymerase II-specific [GO:0001227]; enzyme binding [GO:0019899]; RNA polymerase II cis-regulatory region sequence-specific DNA binding [GO:0000978]; transcription cis-regulatory region binding [GO:0000976]; z…	0.833333	0.6	0.5	-	0.833333	0.6	0.5	-	2.29826	2.18521	0.899355	-
P17275	+		sp|P17275|JUNB_HUMAN	JUNB_HUMAN	Transcription factor JunB (Transcription factor AP-1 subunit JunB)	JUNB	chromatin [GO:0000785]; nucleoplasm [GO:0005654]; nucleus [GO:0005634]; RNA polymerase II transcription regulator complex [GO:0090575]; transcription factor AP-1 complex [GO:0035976]; transcription regulator complex [GO:0005667]	cellular response to calcium ion [GO:0071277]; decidualization [GO:0046697]; embryonic process involved in female pregnancy [GO:0060136]; integrated stress response signaling [GO:0140467]; labyrinthine layer blood vessel development [GO:0060716]; osteoblast differentiation [GO:0001649]; osteoblast proliferation [GO:0033687]; osteoclast differentiation [GO:0030316]; osteoclast proliferation [GO:00…	DNA binding [GO:0003677]; DNA-binding transcription activator activity, RNA polymerase II-specific [GO:0001228]; DNA-binding transcription factor activity, RNA polymerase II-specific [GO:0000981]; RNA polymerase II cis-regulatory region sequence-specific DNA binding [GO:0000978]; sequence-specific double-stranded DNA binding [GO:1990837]	0.333333	0.2	0.333333	-	0.333333	0.6	0.333333	-	3.06045	3.39386	2.90996	-
P04150	+		sp|P04150|GCR_HUMAN	GCR_HUMAN	Glucocorticoid receptor (GR) (Nuclear receptor subfamily 3 group C member 1)	NR3C1 GRL	chromatin [GO:0000785]; cytoplasm [GO:0005737]; cytosol [GO:0005829]; membrane [GO:0016020]; microtubule organizing center [GO:0005815]; mitochondrial matrix [GO:0005759]; nuclear speck [GO:0016607]; nucleoplasm [GO:0005654]; nucleus [GO:0005634]; protein-containing complex [GO:0032991]; spindle [GO:0005819]; synapse [GO:0045202]	adrenal gland development [GO:0030325]; apoptotic process [GO:0006915]; astrocyte differentiation [GO:0048708]; cell cycle [GO:0007049]; cell division [GO:0051301]; cellular response to dexamethasone stimulus [GO:0071549]; cellular response to glucocorticoid stimulus [GO:0071385]; cellular response to steroid hormone stimulus [GO:0071383]; cellular response to transforming growth factor beta stim…	core promoter sequence-specific DNA binding [GO:0001046]; DNA-binding transcription activator activity, RNA polymerase II-specific [GO:0001228]; DNA-binding transcription factor activity [GO:0003700]; DNA-binding transcription factor activity, RNA polymerase II-specific [GO:0000981]; DNA-binding transcription repressor activity, RNA polymerase II-specific [GO:0001227]; Hsp90 protein binding [GO:0…	0.166667	0.6	0.166667	-	0.166667	0.6	0.166667	-	1.79448	2.46984	1.95291	-
Q14938	+		sp|Q14938|NFIX_HUMAN	NFIX_HUMAN	Nuclear factor 1 X-type (NF1-X) (Nuclear factor 1/X) (CCAAT-box-binding transcription factor) (CTF) (Nuclear factor I/X) (NF-I/X) (NFI-X) (TGGCA-binding protein)	NFIX	chromatin [GO:0000785]; nucleus [GO:0005634]	DNA replication [GO:0006260]; negative regulation of transcription by RNA polymerase II [GO:0000122]; positive regulation of transcription by RNA polymerase II [GO:0045944]; regulation of transcription by RNA polymerase II [GO:0006357]; transcription by RNA polymerase II [GO:0006366]	DNA-binding transcription factor activity [GO:0003700]; DNA-binding transcription factor activity, RNA polymerase II-specific [GO:0000981]; RNA polymerase II cis-regulatory region sequence-specific DNA binding [GO:0000978]; sequence-specific double-stranded DNA binding [GO:1990837]	0.333333	1.4	4.16667	-	0.333333	2	6.33333	-	2.8962	4.03564	4.64545	-
Q00978	+		sp|Q00978|IRF9_HUMAN	IRF9_HUMAN	Interferon regulatory factor 9 (IRF-9) (IFN-alpha-responsive transcription factor subunit) (ISGF3 p48 subunit) (Interferon-stimulated gene factor 3 gamma) (ISGF-3 gamma) (Transcriptional regulator ISGF3 subunit gamma)	IRF9 ISGF3G	chromatin [GO:0000785]; cytoplasm [GO:0005737]; cytosol [GO:0005829]; ISGF3 complex [GO:0070721]; nucleoplasm [GO:0005654]; nucleus [GO:0005634]	cell surface receptor signaling pathway [GO:0007166]; defense response to virus [GO:0051607]; immune system process [GO:0002376]; positive regulation of transcription by RNA polymerase II [GO:0045944]; regulation of transcription by RNA polymerase II [GO:0006357]; transcription by RNA polymerase II [GO:0006366]	DNA-binding transcription factor activity [GO:0003700]; DNA-binding transcription factor activity, RNA polymerase II-specific [GO:0000981]; RNA polymerase II cis-regulatory region sequence-specific DNA binding [GO:0000978]; sequence-specific double-stranded DNA binding [GO:1990837]	1.66667	1.2	4.5	-	1.33333	1	5	-	3.69838	3.85721	4.39815	-
O00712	+		sp|O00712|NFIB_HUMAN	NFIB_HUMAN	Nuclear factor 1 B-type (NF1-B) (Nuclear factor 1/B) (CCAAT-box-binding transcription factor) (CTF) (Nuclear factor I/B) (NF-I/B) (NFI-B) (TGGCA-binding protein)	NFIB	cerebellar mossy fiber [GO:0044300]; chromatin [GO:0000785]; fibrillar center [GO:0001650]; nucleoplasm [GO:0005654]; nucleus [GO:0005634]	anterior commissure morphogenesis [GO:0021960]; brain development [GO:0007420]; cell differentiation involved in salivary gland development [GO:0060689]; chondrocyte differentiation [GO:0002062]; club cell differentiation [GO:0060486]; commissural neuron axon guidance [GO:0071679]; DNA replication [GO:0006260]; glandular epithelial cell differentiation [GO:0002067]; glial cell differentiation [GO…	DNA binding [GO:0003677]; DNA-binding transcription activator activity, RNA polymerase II-specific [GO:0001228]; DNA-binding transcription factor activity, RNA polymerase II-specific [GO:0000981]; RNA polymerase II cis-regulatory region sequence-specific DNA binding [GO:0000978]; sequence-specific double-stranded DNA binding [GO:1990837]; transcription regulator inhibitor activity [GO:0140416]	0.166667	1	1.66667	-	0.166667	1	2.33333	-	2.88099	3.80928	4.21693	-
P15121	+		sp|P15121|ALDR_HUMAN	ALDR_HUMAN	Aldo-keto reductase family 1 member B1 (EC 1.1.1.300) (EC 1.1.1.372) (EC 1.1.1.54) (Aldehyde reductase) (Aldose reductase) (AR) (EC 1.1.1.21)	AKR1B1 ALDR1 ALR2	cytosol [GO:0005829]; extracellular exosome [GO:0070062]; extracellular space [GO:0005615]; nucleoplasm [GO:0005654]	C21-steroid hormone biosynthetic process [GO:0006700]; carbohydrate metabolic process [GO:0005975]; cellular hyperosmotic salinity response [GO:0071475]; daunorubicin metabolic process [GO:0044597]; doxorubicin metabolic process [GO:0044598]; epithelial cell maturation [GO:0002070]; fructose biosynthetic process [GO:0046370]; metanephric collecting duct development [GO:0072205]; negative regulati…	alditol:NADP+ 1-oxidoreductase activity [GO:0004032]; allyl-alcohol dehydrogenase activity [GO:0047655]; electron transfer activity [GO:0009055]; glyceraldehyde oxidoreductase activity [GO:0043795]; glycerol dehydrogenase [NADP+] activity [GO:0047956]; NADP-retinol dehydrogenase activity [GO:0052650]; prostaglandin H2 endoperoxidase reductase activity [GO:0036130]; retinal dehydrogenase activity …	19.3333	17.6	15.8333	18.875	51.3333	35	44.5	50.625	6.36269	6.03839	5.94311	6.12289
P42224	+		sp|P42224|STAT1_HUMAN	STAT1_HUMAN	Signal transducer and activator of transcription 1-alpha/beta (Transcription factor ISGF-3 components p91/p84)	STAT1	axon [GO:0030424]; chromatin [GO:0000785]; cytoplasm [GO:0005737]; cytosol [GO:0005829]; dendrite [GO:0030425]; ISGF3 complex [GO:0070721]; nucleolus [GO:0005730]; nucleoplasm [GO:0005654]; nucleus [GO:0005634]; perinuclear region of cytoplasm [GO:0048471]; protein-containing complex [GO:0032991]; RNA polymerase II transcription regulator complex [GO:0090575]	blood circulation [GO:0008015]; cellular response to insulin stimulus [GO:0032869]; cellular response to interferon-beta [GO:0035458]; cellular response to organic cyclic compound [GO:0071407]; cellular response to type II interferon [GO:0071346]; cytokine-mediated signaling pathway [GO:0019221]; defense response [GO:0006952]; defense response to virus [GO:0051607]; interleukin-27-mediated signal…	cadherin binding [GO:0045296]; CCR5 chemokine receptor binding [GO:0031730]; DNA-binding transcription factor activity [GO:0003700]; DNA-binding transcription factor activity, RNA polymerase II-specific [GO:0000981]; double-stranded DNA binding [GO:0003690]; enzyme binding [GO:0019899]; histone acetyltransferase binding [GO:0035035]; histone binding [GO:0042393]; identical protein binding [GO:004…	25.3333	27	19.6667	17.375	52.5	57.4	49.3333	26.5	5.83773	5.82285	5.55853	5.09195
Q12800	+		sp|Q12800|TFCP2_HUMAN	TFCP2_HUMAN	Alpha-globin transcription factor CP2 (SAA3 enhancer factor) (Transcription factor LSF)	TFCP2 LSF SEF	chromatin [GO:0000785]; cytosol [GO:0005829]; nucleoplasm [GO:0005654]; nucleus [GO:0005634]; protein-containing complex [GO:0032991]	mRNA transcription by RNA polymerase II [GO:0042789]; positive regulation of transcription by RNA polymerase II [GO:0045944]; regulation of transcription by RNA polymerase II [GO:0006357]	cis-regulatory region sequence-specific DNA binding [GO:0000987]; DNA binding [GO:0003677]; DNA-binding transcription activator activity, RNA polymerase II-specific [GO:0001228]; DNA-binding transcription factor activity [GO:0003700]; DNA-binding transcription factor activity, RNA polymerase II-specific [GO:0000981]; protein C-terminus binding [GO:0008022]; RNA polymerase II cis-regulatory region…	10.8333	6	8.66667	9.75	17.1667	9.2	13.5	17.875	5.26406	4.94645	4.82772	5.08736
Q05516	+		sp|Q05516|ZBT16_HUMAN	ZBT16_HUMAN	Zinc finger and BTB domain-containing protein 16 (Promyelocytic leukemia zinc finger protein) (Zinc finger protein 145) (Zinc finger protein PLZF)	ZBTB16 PLZF ZNF145	cytosol [GO:0005829]; male germ cell nucleus [GO:0001673]; nuclear body [GO:0016604]; nuclear speck [GO:0016607]; nucleus [GO:0005634]; plasma membrane [GO:0005886]; PML body [GO:0016605]; protein-containing complex [GO:0032991]; transcription repressor complex [GO:0017053]	anterior/posterior pattern specification [GO:0009952]; apoptotic process [GO:0006915]; cartilage development [GO:0051216]; cell population proliferation [GO:0008283]; central nervous system development [GO:0007417]; embryonic digit morphogenesis [GO:0042733]; embryonic hindlimb morphogenesis [GO:0035116]; embryonic pattern specification [GO:0009880]; forelimb morphogenesis [GO:0035136]; hemopoies…	DNA binding [GO:0003677]; DNA-binding transcription activator activity, RNA polymerase II-specific [GO:0001228]; DNA-binding transcription repressor activity, RNA polymerase II-specific [GO:0001227]; identical protein binding [GO:0042802]; metal ion binding [GO:0046872]; protein C-terminus binding [GO:0008022]; protein domain specific binding [GO:0019904]; protein homodimerization activity [GO:00…	1	0.8	1	0.875	9	3.4	6.66667	2.25	6.14962	5.64389	5.68654	5.0106
Q32MZ4	+		sp|Q32MZ4|LRRF1_HUMAN	LRRF1_HUMAN	Leucine-rich repeat flightless-interacting protein 1 (LRR FLII-interacting protein 1) (GC-binding factor 2) (TAR RNA-interacting protein)	LRRFIP1 GCF2 TRIP	cytoplasm [GO:0005737]; cytoskeleton [GO:0005856]; cytosol [GO:0005829]; nucleus [GO:0005634]; plasma membrane [GO:0005886]	negative regulation of transcription by RNA polymerase II [GO:0000122]; regulation of transcription by RNA polymerase II [GO:0006357]	cadherin binding [GO:0045296]; DNA binding [GO:0003677]; DNA-binding transcription factor activity, RNA polymerase II-specific [GO:0000981]; DNA-binding transcription repressor activity, RNA polymerase II-specific [GO:0001227]; double-stranded RNA binding [GO:0003725]; protein homodimerization activity [GO:0042803]; RNA polymerase II cis-regulatory region sequence-specific DNA binding [GO:0000978]	15.8333	9.6	13	12.375	23.5	13.4	20.3333	19.75	5.13624	5.00086	4.77591	4.93346
Q96ME7	+		sp|Q96ME7|ZN512_HUMAN	ZN512_HUMAN	Zinc finger protein 512	ZNF512 KIAA1805	nucleus [GO:0005634]		DNA binding [GO:0003677]; metal ion binding [GO:0046872]	14	8.2	15	6.375	27	10	32.5	8.125	5.64772	4.95034	5.36833	4.54198
O15226	+		sp|O15226|NKRF_HUMAN	NKRF_HUMAN	NF-kappa-B-repressing factor (NFkB-repressing factor) (NRF) (Protein ITBA4)	NKRF ITBA4 NRF	nucleolus [GO:0005730]; nucleoplasm [GO:0005654]; nucleus [GO:0005634]	negative regulation of DNA-templated transcription [GO:0045892]; positive regulation of transcription by RNA polymerase II [GO:0045944]	ATPase activator activity [GO:0001671]; DNA-binding transcription activator activity, RNA polymerase II-specific [GO:0001228]; RNA binding [GO:0003723]; RNA polymerase II cis-regulatory region sequence-specific DNA binding [GO:0000978]	6.5	2	2.83333	7.25	7.5	1.8	3.33333	8.875	4.46642	3.77443	3.9412	4.4604
Q96QR8	+		sp|Q96QR8|PURB_HUMAN;sp|Q9UJV8|PURG_HUMAN	PURB_HUMAN	Transcriptional activator protein Pur-beta (Purine-rich element-binding protein B)	PURB	nucleoplasm [GO:0005654]; nucleus [GO:0005634]	cell differentiation [GO:0030154]; cell population proliferation [GO:0008283]; regulation of myeloid cell differentiation [GO:0045637]; regulation of transcription by RNA polymerase II [GO:0006357]	DNA-binding transcription factor activity, RNA polymerase II-specific [GO:0000981]; DNA-binding transcription factor binding [GO:0140297]; DNA-binding transcription repressor activity, RNA polymerase II-specific [GO:0001227]; mRNA binding [GO:0003729]; purine-rich negative regulatory element binding [GO:0032422]; RNA binding [GO:0003723]; RNA polymerase II transcription regulatory region sequence…	7	6	6.33333	3.25	13.3333	9.4	13.1667	3.75	5.47893	5.32546	4.99339	4.41832
Q15797	+		sp|Q15797|SMAD1_HUMAN	SMAD1_HUMAN	Mothers against decapentaplegic homolog 1 (MAD homolog 1) (Mothers against DPP homolog 1) (JV4-1) (Mad-related protein 1) (SMAD family member 1) (SMAD 1) (Smad1) (hSMAD1) (Transforming growth factor-beta-signaling protein 1) (BSP-1)	SMAD1 BSP1 MADH1 MADR1	chromatin [GO:0000785]; cytoplasm [GO:0005737]; cytosol [GO:0005829]; heteromeric SMAD protein complex [GO:0071144]; homomeric SMAD protein complex [GO:0071142]; membrane [GO:0016020]; nuclear inner membrane [GO:0005637]; nucleoplasm [GO:0005654]; nucleus [GO:0005634]; protein-containing complex [GO:0032991]; SMAD protein complex [GO:0071141]	anatomical structure morphogenesis [GO:0009653]; BMP signaling pathway [GO:0030509]; bone development [GO:0060348]; cardiac conduction system development [GO:0003161]; cardiac muscle cell proliferation [GO:0060038]; cartilage development [GO:0051216]; cell differentiation [GO:0030154]; cellular response to organic cyclic compound [GO:0071407]; DNA-templated transcription [GO:0006351]; embryonic p…	co-SMAD binding [GO:0070410]; DEAD/H-box RNA helicase binding [GO:0017151]; DNA-binding transcription activator activity, RNA polymerase II-specific [GO:0001228]; DNA-binding transcription factor activity [GO:0003700]; DNA-binding transcription factor activity, RNA polymerase II-specific [GO:0000981]; I-SMAD binding [GO:0070411]; identical protein binding [GO:0042802]; metal ion binding [GO:00468…	3.33333	1	2.33333	1.75	4.5	1	2.33333	2.125	4.15587	3.5717	3.59377	4.05055
Q9NZI7	+		sp|Q9NZI7|UBIP1_HUMAN	UBIP1_HUMAN	Upstream-binding protein 1 (Transcription factor LBP-1)	UBP1 LBP1	chromatin [GO:0000785]; cytosol [GO:0005829]; nucleoplasm [GO:0005654]; nucleus [GO:0005634]	angiogenesis [GO:0001525]; negative regulation of viral transcription [GO:0032897]; positive regulation of transcription by RNA polymerase II [GO:0045944]; regulation of transcription by RNA polymerase II [GO:0006357]	DNA-binding transcription activator activity, RNA polymerase II-specific [GO:0001228]; DNA-binding transcription factor activity, RNA polymerase II-specific [GO:0000981]; RNA polymerase II cis-regulatory region sequence-specific DNA binding [GO:0000978]; sequence-specific double-stranded DNA binding [GO:1990837]	2.33333	0.8	3	2.25	2.66667	0.6	3.66667	2.75	4.00309	3.52725	3.87782	3.94786
Q14814	+		sp|Q14814|MEF2D_HUMAN	MEF2D_HUMAN	Myocyte-specific enhancer factor 2D	MEF2D	chromatin [GO:0000785]; cytoplasm [GO:0005737]; intracellular membrane-bounded organelle [GO:0043231]; nucleoplasm [GO:0005654]; nucleus [GO:0005634]	adult heart development [GO:0007512]; apoptotic process [GO:0006915]; cell differentiation [GO:0030154]; chondrocyte differentiation [GO:0002062]; endochondral ossification [GO:0001958]; muscle organ development [GO:0007517]; nervous system development [GO:0007399]; osteoblast differentiation [GO:0001649]; positive regulation of transcription by RNA polymerase II [GO:0045944]; positive regulation…	DNA-binding transcription activator activity, RNA polymerase II-specific [GO:0001228]; DNA-binding transcription factor activity [GO:0003700]; DNA-binding transcription factor activity, RNA polymerase II-specific [GO:0000981]; DNA-binding transcription factor binding [GO:0140297]; histone deacetylase binding [GO:0042826]; protein heterodimerization activity [GO:0046982]; protein homodimerization …	2.16667	1.4	2.16667	1.625	2.5	1.2	2.33333	1.75	4.01345	3.91364	3.89811	3.67253
Q02447	+		sp|Q02447|SP3_HUMAN	SP3_HUMAN	Transcription factor Sp3 (SPR-2)	SP3	chromatin [GO:0000785]; cytosol [GO:0005829]; nucleoplasm [GO:0005654]; nucleus [GO:0005634]; PML body [GO:0016605]; protein-DNA complex [GO:0032993]; transcription repressor complex [GO:0017053]	B cell differentiation [GO:0030183]; definitive hemopoiesis [GO:0060216]; embryonic camera-type eye morphogenesis [GO:0048596]; embryonic placenta development [GO:0001892]; embryonic process involved in female pregnancy [GO:0060136]; embryonic skeletal system development [GO:0048706]; enucleate erythrocyte differentiation [GO:0043353]; granulocyte differentiation [GO:0030851]; liver development […	chromatin binding [GO:0003682]; DNA-binding transcription factor activity, RNA polymerase II-specific [GO:0000981]; DNA-binding transcription repressor activity, RNA polymerase II-specific [GO:0001227]; metal ion binding [GO:0046872]; RNA polymerase II cis-regulatory region sequence-specific DNA binding [GO:0000978]; RNA polymerase II transcription regulatory region sequence-specific DNA binding …	1	0.4	1.16667	1	1.16667	0.8	1.33333	1.25	3.72212	3.43867	3.11745	3.66746
Q05925	+		sp|Q05925|HME1_HUMAN	HME1_HUMAN	Homeobox protein engrailed-1 (Homeobox protein en-1) (Hu-En-1)	EN1	chromatin [GO:0000785]; membrane [GO:0016020]; nucleus [GO:0005634]	adult locomotory behavior [GO:0008344]; anatomical structure morphogenesis [GO:0009653]; cerebellum development [GO:0021549]; dopaminergic neuron differentiation [GO:0071542]; dorsal/ventral pattern formation [GO:0009953]; drinking behavior [GO:0042756]; embryonic brain development [GO:1990403]; embryonic forelimb morphogenesis [GO:0035115]; midbrain development [GO:0030901]; midbrain-hindbrain b…	DNA-binding transcription factor activity, RNA polymerase II-specific [GO:0000981]; DNA-binding transcription repressor activity, RNA polymerase II-specific [GO:0001227]; RNA polymerase II cis-regulatory region sequence-specific DNA binding [GO:0000978]; sequence-specific double-stranded DNA binding [GO:1990837]	1.5	0.2	0.166667	0.25	2.16667	0.2	0.166667	0.25	4.69255	3.67432	3.10886	3.50719
Q9UPW0	+		sp|Q9UPW0|FOXJ3_HUMAN	FOXJ3_HUMAN	Forkhead box protein J3	FOXJ3 KIAA1041	chromatin [GO:0000785]; nucleus [GO:0005634]	cell differentiation [GO:0030154]; male meiosis I [GO:0007141]; positive regulation of transcription by RNA polymerase II [GO:0045944]; regulation of transcription by RNA polymerase II [GO:0006357]; spermatogenesis [GO:0007283]	DNA-binding transcription activator activity, RNA polymerase II-specific [GO:0001228]; DNA-binding transcription factor activity, RNA polymerase II-specific [GO:0000981]; RNA polymerase II cis-regulatory region sequence-specific DNA binding [GO:0000978]; sequence-specific DNA binding [GO:0043565]; sequence-specific double-stranded DNA binding [GO:1990837]	1	0.4	0.5	1	0.666667	0.2	0.333333	0.875	3.63885	3.28782	2.76523	3.47805
Q8NAF0	+		sp|Q8NAF0|ZN579_HUMAN	ZN579_HUMAN	Zinc finger protein 579	ZNF579	nucleus [GO:0005634]	regulation of transcription by RNA polymerase II [GO:0006357]	DNA-binding transcription factor activity, RNA polymerase II-specific [GO:0000981]; metal ion binding [GO:0046872]; RNA binding [GO:0003723]; transcription cis-regulatory region binding [GO:0000976]	2.5	0.4	1.16667	1.375	2.83333	0.4	1.16667	1.75	3.95397	2.92525	3.73651	3.47599
Q00577	+		sp|Q00577|PURA_HUMAN	PURA_HUMAN	Transcriptional activator protein Pur-alpha (Purine-rich single-stranded DNA-binding protein alpha)	PURA PUR1	chromosome, telomeric region [GO:0000781]; dendrite cytoplasm [GO:0032839]; glutamatergic synapse [GO:0098978]; neuronal cell body [GO:0043025]; nucleus [GO:0005634]; postsynapse [GO:0098794]	cell differentiation [GO:0030154]; dendritic transport of messenger ribonucleoprotein complex [GO:0098963]; DNA replication initiation [GO:0006270]; DNA unwinding involved in DNA replication [GO:0006268]; epithelial cell proliferation [GO:0050673]; lymphocyte proliferation [GO:0046651]; negative regulation of DNA-binding transcription factor activity [GO:0043433]; negative regulation of transcrip…	DNA-binding transcription factor activity, RNA polymerase II-specific [GO:0000981]; DNA-binding transcription factor binding [GO:0140297]; double-stranded telomeric DNA binding [GO:0003691]; mRNA regulatory element binding translation repressor activity [GO:0000900]; purine-rich negative regulatory element binding [GO:0032422]; RNA binding [GO:0003723]; RNA polymerase II transcription regulatory …	4	2	2.83333	0.75	6.16667	2.8	4.33333	0.875	4.76187	4.6094	4.43321	3.42919
P19838	+	+	sp|P19838|NFKB1_HUMAN	NFKB1_HUMAN	Nuclear factor NF-kappa-B p105 subunit (DNA-binding factor KBF1) (EBP-1) (Nuclear factor of kappa light polypeptide gene enhancer in B-cells 1) [Cleaved into: Nuclear factor NF-kappa-B p50 subunit]	NFKB1	chromatin [GO:0000785]; cytoplasm [GO:0005737]; cytosol [GO:0005829]; extracellular region [GO:0005576]; I-kappaB/NF-kappaB complex [GO:0033256]; mitochondrion [GO:0005739]; NF-kappaB complex [GO:0071159]; NF-kappaB p50/p65 complex [GO:0035525]; nucleoplasm [GO:0005654]; nucleus [GO:0005634]; secretory granule lumen [GO:0034774]; specific granule lumen [GO:0035580]	apoptotic process [GO:0006915]; cellular response to angiotensin [GO:1904385]; cellular response to dsRNA [GO:0071359]; cellular response to interleukin-1 [GO:0071347]; cellular response to interleukin-6 [GO:0071354]; cellular response to lipopolysaccharide [GO:0071222]; cellular response to mechanical stimulus [GO:0071260]; cellular response to nicotine [GO:0071316]; cellular response to tumor n…	actinin binding [GO:0042805]; chromatin binding [GO:0003682]; DNA-binding transcription activator activity, RNA polymerase II-specific [GO:0001228]; DNA-binding transcription factor activity [GO:0003700]; DNA-binding transcription factor activity, RNA polymerase II-specific [GO:0000981]; DNA-binding transcription repressor activity, RNA polymerase II-specific [GO:0001227]; enzyme binding [GO:0019…	3.33333	2.8	1.66667	1.75	4	3.4	1.66667	1.625	4.21429	4.04335	3.15394	3.36699
Q01167	+		sp|Q01167|FOXK2_HUMAN	FOXK2_HUMAN	Forkhead box protein K2 (G/T-mismatch specific binding protein) (nGTBP) (Interleukin enhancer-binding factor 1)	FOXK2 ILF ILF1	chromatin [GO:0000785]; intracellular membrane-bounded organelle [GO:0043231]; mitochondrion [GO:0005739]; nucleoplasm [GO:0005654]; nucleus [GO:0005634]	canonical glycolysis [GO:0061621]; cellular glucose homeostasis [GO:0001678]; negative regulation of autophagy [GO:0010507]; negative regulation of DNA-templated transcription [GO:0045892]; positive regulation of DNA-templated transcription [GO:0045893]; positive regulation of transcription by RNA polymerase II [GO:0045944]; regulation of DNA-templated transcription [GO:0006355]; regulation of gl…	DNA-binding transcription activator activity, RNA polymerase II-specific [GO:0001228]; DNA-binding transcription factor activity [GO:0003700]; DNA-binding transcription factor activity, RNA polymerase II-specific [GO:0000981]; DNA-binding transcription repressor activity, RNA polymerase II-specific [GO:0001227]; magnesium ion binding [GO:0000287]; RNA polymerase II cis-regulatory region sequence-…	1.16667	0.2	0.833333	0.75	1.83333	0.2	0.333333	0.75	3.36695	3.02588	3.10616	3.29707
P17509	+		sp|P17509|HXB6_HUMAN	HXB6_HUMAN	Homeobox protein Hox-B6 (Homeobox protein Hox-2.2) (Homeobox protein Hox-2B) (Homeobox protein Hu-2)	HOXB6 HOX2B	chromatin [GO:0000785]; nucleus [GO:0005634]	anterior/posterior pattern specification [GO:0009952]; embryonic skeletal system morphogenesis [GO:0048704]; erythrocyte homeostasis [GO:0034101]; regulation of transcription by RNA polymerase II [GO:0006357]	DNA-binding transcription factor activity, RNA polymerase II-specific [GO:0000981]; RNA binding [GO:0003723]; RNA polymerase II cis-regulatory region sequence-specific DNA binding [GO:0000978]; sequence-specific double-stranded DNA binding [GO:1990837]	3.16667	0.4	1.16667	0.125	5	0.4	1.16667	0.25	4.93236	3.63652	3.27681	3.24204
A6NFI3	+		sp|A6NFI3|ZN316_HUMAN	ZN316_HUMAN	Zinc finger protein 316	ZNF316	nucleus [GO:0005634]	regulation of transcription by RNA polymerase II [GO:0006357]	DNA-binding transcription factor activity, RNA polymerase II-specific [GO:0000981]; metal ion binding [GO:0046872]; sequence-specific DNA binding [GO:0043565]	2.66667	1.2	0.333333	1.375	3.83333	1	0.333333	1.375	4.54883	3.53196	2.26613	3.24111
P40426	+		sp|P40426|PBX3_HUMAN;sp|Q9BYU1|PBX4_HUMAN	PBX3_HUMAN	Pre-B-cell leukemia transcription factor 3 (Homeobox protein PBX3)	PBX3	chromatin [GO:0000785]; nucleus [GO:0005634]; transcription regulator complex [GO:0005667]	adult locomotory behavior [GO:0008344]; animal organ morphogenesis [GO:0009887]; anterior compartment pattern formation [GO:0007387]; brain development [GO:0007420]; dorsal spinal cord development [GO:0021516]; embryonic organ development [GO:0048568]; eye development [GO:0001654]; neuron development [GO:0048666]; posterior compartment specification [GO:0007388]; regulation of respiratory gaseous…	DNA-binding transcription activator activity, RNA polymerase II-specific [GO:0001228]; DNA-binding transcription factor activity, RNA polymerase II-specific [GO:0000981]; RNA polymerase II cis-regulatory region sequence-specific DNA binding [GO:0000978]	4.83333	3	1.5	0.5	9.66667	3.4	2.16667	0.625	5.1068	4.81402	4.39414	3.22081
Q5T7W0	+		sp|Q5T7W0|ZN618_HUMAN	ZN618_HUMAN	Zinc finger protein 618	ZNF618 KIAA1952	chromatin [GO:0000785]; nucleus [GO:0005634]; pericentric heterochromatin [GO:0005721]	positive regulation of chromatin binding [GO:0035563]	DNA binding [GO:0003677]; DNA-binding transcription factor activity [GO:0003700]; identical protein binding [GO:0042802]; metal ion binding [GO:0046872]; transcription coregulator binding [GO:0001221]	1.66667	0.8	1.5	2	1.66667	0.8	1.16667	1.75	3.51607	3.18047	3.15415	3.20348
Q9GZU2	+		sp|Q9GZU2|PEG3_HUMAN;sp|Q9NZV7|ZIM2_HUMAN	PEG3_HUMAN	Paternally-expressed gene 3 protein (Zinc finger and SCAN domain-containing protein 24)	PEG3 KIAA0287 ZSCAN24	autophagosome [GO:0005776]; nucleus [GO:0005634]	apoptotic process [GO:0006915]; negative regulation of transcription by RNA polymerase II [GO:0000122]; positive regulation of transcription by RNA polymerase II [GO:0045944]; regulation of gene expression [GO:0010468]; regulation of transcription by RNA polymerase II [GO:0006357]	DNA-binding transcription factor activity, RNA polymerase II-specific [GO:0000981]; DNA-binding transcription repressor activity, RNA polymerase II-specific [GO:0001227]; metal ion binding [GO:0046872]; RNA polymerase II transcription regulatory region sequence-specific DNA binding [GO:0000977]	3.83333	0.6	2.33333	1.5	4.33333	0.8	2.33333	1.625	3.48149	2.64091	2.75415	3.15633
P24468	+		sp|P24468|COT2_HUMAN	COT2_HUMAN	COUP transcription factor 2 (COUP-TF2) (Apolipoprotein A-I regulatory protein 1) (ARP-1) (COUP transcription factor II) (COUP-TF II) (Nuclear receptor subfamily 2 group F member 2)	NR2F2 ARP1 TFCOUP2	cytosol [GO:0005829]; nucleoplasm [GO:0005654]; nucleus [GO:0005634]	anatomical structure development [GO:0048856]; anterior/posterior pattern specification [GO:0009952]; blood vessel morphogenesis [GO:0048514]; cell differentiation [GO:0030154]; female gonad development [GO:0008585]; fertilization [GO:0009566]; forebrain development [GO:0030900]; interneuron migration [GO:1904936]; lymphatic endothelial cell fate commitment [GO:0060838]; maternal placenta develop…	DNA-binding transcription factor activity [GO:0003700]; nuclear receptor activity [GO:0004879]; protein homodimerization activity [GO:0042803]; retinoic acid binding [GO:0001972]; RNA polymerase II cis-regulatory region sequence-specific DNA binding [GO:0000978]; sequence-specific DNA binding [GO:0043565]; zinc ion binding [GO:0008270]	7.33333	1.2	2.33333	0.25	12.8333	1.4	3.33333	0.25	5.18284	4.1411	3.7593	3.15336
P39880	+		sp|P39880|CUX1_HUMAN	CUX1_HUMAN	Homeobox protein cut-like 1 (CCAAT displacement protein) (CDP) (CDP/Cux p200) (Homeobox protein cux-1) [Cleaved into: CDP/Cux p110]	CUX1 CUTL1	chromatin [GO:0000785]; cytosol [GO:0005829]; Golgi apparatus [GO:0005794]; nucleoplasm [GO:0005654]; nucleus [GO:0005634]	negative regulation of transcription by RNA polymerase II [GO:0000122]; positive regulation of dendrite morphogenesis [GO:0050775]; regulation of transcription by RNA polymerase II [GO:0006357]	DNA-binding transcription factor activity, RNA polymerase II-specific [GO:0000981]; RNA polymerase II transcription regulatory region sequence-specific DNA binding [GO:0000977]; sequence-specific DNA binding [GO:0043565]; sequence-specific double-stranded DNA binding [GO:1990837]	7.66667	5.2	6.33333	1.5	10.5	5.2	7.16667	2.125	4.09042	3.85152	3.77169	3.13577
Q86T24	+		sp|Q86T24|KAISO_HUMAN	KAISO_HUMAN	Transcriptional regulator Kaiso (Zinc finger and BTB domain-containing protein 33)	ZBTB33 KAISO ZNF348	chromatin [GO:0000785]; cytosol [GO:0005829]; nucleolus [GO:0005730]; nucleoplasm [GO:0005654]; nucleus [GO:0005634]; plasma membrane [GO:0005886]	intracellular signal transduction [GO:0035556]; negative regulation of DNA-templated transcription [GO:0045892]; regulation of transcription by RNA polymerase II [GO:0006357]; Wnt signaling pathway [GO:0016055]	DNA-binding transcription factor activity, RNA polymerase II-specific [GO:0000981]; DNA-binding transcription repressor activity, RNA polymerase II-specific [GO:0001227]; metal ion binding [GO:0046872]; methyl-CpG binding [GO:0008327]; RNA polymerase II cis-regulatory region sequence-specific DNA binding [GO:0000978]; sequence-specific DNA binding [GO:0043565]; sequence-specific double-stranded D…	1.33333	1	0.666667	0.75	1.83333	0.8	0.5	0.75	3.35847	3.32074	2.46406	2.90665
Q9UQR1	+		sp|Q9UQR1|ZN148_HUMAN	ZN148_HUMAN	Zinc finger protein 148 (Transcription factor ZBP-89) (Zinc finger DNA-binding protein 89)	ZNF148 ZBP89	Golgi apparatus [GO:0005794]; nucleoplasm [GO:0005654]	cellular defense response [GO:0006968]; gamete generation [GO:0007276]; negative regulation of DNA-templated transcription [GO:0045892]; negative regulation of gene expression [GO:0010629]; negative regulation of transcription by RNA polymerase II [GO:0000122]; positive regulation of transcription by RNA polymerase II [GO:0045944]; protein-containing complex assembly [GO:0065003]; regulation of t…	DNA-binding transcription factor activity [GO:0003700]; DNA-binding transcription repressor activity, RNA polymerase II-specific [GO:0001227]; metal ion binding [GO:0046872]; RNA polymerase II cis-regulatory region sequence-specific DNA binding [GO:0000978]; sequence-specific DNA binding [GO:0043565]	0.5	0.8	0.833333	0.5	0.5	0.6	0.666667	0.625	3.19602	3.06125	3.04984	2.85565
Q9UEG4	+		sp|Q9UEG4|ZN629_HUMAN	ZN629_HUMAN	Zinc finger protein 629 (Zinc finger protein 65)	ZNF629 KIAA0326 ZNF65	nucleus [GO:0005634]	regulation of transcription by RNA polymerase II [GO:0006357]	DNA-binding transcription activator activity, RNA polymerase II-specific [GO:0001228]; metal ion binding [GO:0046872]; RNA polymerase II cis-regulatory region sequence-specific DNA binding [GO:0000978]	2.5	0.6	0.833333	0.875	2.5	1	0.833333	1	3.83079	3.27048	3.08816	2.80539
Q9H4I2	+		sp|Q9H4I2|ZHX3_HUMAN	ZHX3_HUMAN	Zinc fingers and homeoboxes protein 3 (Triple homeobox protein 1) (Zinc finger and homeodomain protein 3)	ZHX3 KIAA0395 TIX1	chromatin [GO:0000785]; nucleoplasm [GO:0005654]; nucleus [GO:0005634]	cell differentiation [GO:0030154]; negative regulation of DNA-templated transcription [GO:0045892]; positive regulation of osteoblast differentiation [GO:0045669]; regulation of transcription by RNA polymerase II [GO:0006357]	DNA binding [GO:0003677]; DNA-binding transcription factor activity [GO:0003700]; DNA-binding transcription factor activity, RNA polymerase II-specific [GO:0000981]; metal ion binding [GO:0046872]; protein heterodimerization activity [GO:0046982]; protein homodimerization activity [GO:0042803]	0.333333	0.2	0.5	0.375	0.333333	0.2	0.5	0.125	2.70657	2.39233	2.34345	2.18607
P23497	+		sp|P23497|SP100_HUMAN	SP100_HUMAN	Nuclear autoantigen Sp-100 (Nuclear dot-associated Sp100 protein) (Speckled 100 kDa)	SP100	chromosome, telomeric region [GO:0000781]; cytoplasm [GO:0005737]; nuclear body [GO:0016604]; nuclear periphery [GO:0034399]; nucleolus [GO:0005730]; nucleoplasm [GO:0005654]; nucleus [GO:0005634]; PML body [GO:0016605]	DNA damage response, signal transduction by p53 class mediator resulting in transcription of p21 class mediator [GO:0006978]; maintenance of protein location [GO:0045185]; negative regulation of DNA binding [GO:0043392]; negative regulation of DNA-binding transcription factor activity [GO:0043433]; negative regulation of DNA-templated transcription [GO:0045892]; negative regulation of endothelial…	chromo shadow domain binding [GO:0070087]; DNA binding [GO:0003677]; DNA-binding transcription factor activity, RNA polymerase II-specific [GO:0000981]; identical protein binding [GO:0042802]; kinase binding [GO:0019900]; protein dimerization activity [GO:0046983]; protein domain specific binding [GO:0019904]; protein homodimerization activity [GO:0042803]; RNA polymerase II-specific DNA-binding …	2.33333	0.2	0.5	0.25	2.83333	0.2	0.5	0.25	4.00262	2.62205	2.38764	2.16602
P06733	+	+	sp|P06733|ENOA_HUMAN	ENOA_HUMAN	Alpha-enolase (EC 4.2.1.11) (2-phospho-D-glycerate hydro-lyase) (C-myc promoter-binding protein) (Enolase 1) (MBP-1) (MPB-1) (Non-neural enolase) (NNE) (Phosphopyruvate hydratase) (Plasminogen-binding protein)	ENO1 ENO1L1 MBPB1 MPB1	cell cortex [GO:0005938]; cell surface [GO:0009986]; cytoplasm [GO:0005737]; cytosol [GO:0005829]; extracellular exosome [GO:0070062]; extracellular space [GO:0005615]; M band [GO:0031430]; membrane [GO:0016020]; nuclear outer membrane [GO:0005640]; nucleus [GO:0005634]; phosphopyruvate hydratase complex [GO:0000015]; plasma membrane [GO:0005886]	canonical glycolysis [GO:0061621]; glycolytic process [GO:0006096]; negative regulation of cell growth [GO:0030308]; negative regulation of DNA-templated transcription [GO:0045892]; negative regulation of hypoxia-induced intrinsic apoptotic signaling pathway [GO:1903298]; negative regulation of transcription by RNA polymerase II [GO:0000122]; positive regulation of ATP biosynthetic process [GO:20…	cadherin binding [GO:0045296]; DNA-binding transcription repressor activity, RNA polymerase II-specific [GO:0001227]; GTPase binding [GO:0051020]; magnesium ion binding [GO:0000287]; phosphopyruvate hydratase activity [GO:0004634]; protein homodimerization activity [GO:0042803]; RNA binding [GO:0003723]; RNA polymerase II transcription regulatory region sequence-specific DNA binding [GO:0000977];…	31.6667	31.2	26.3333	28.25	220	378.6	255.333	317.75	7.28766	7.5576	7.04246	7.23986
Q15365	+		sp|Q15365|PCBP1_HUMAN	PCBP1_HUMAN	Poly(rC)-binding protein 1 (Alpha-CP1) (Heterogeneous nuclear ribonucleoprotein E1) (hnRNP E1) (Nucleic acid-binding protein SUB2.3)	PCBP1	cytoplasm [GO:0005737]; cytoplasmic ribonucleoprotein granule [GO:0036464]; cytosol [GO:0005829]; extracellular exosome [GO:0070062]; membrane [GO:0016020]; nuclear speck [GO:0016607]; nucleoplasm [GO:0005654]; nucleus [GO:0005634]; postsynaptic density [GO:0014069]; ribonucleoprotein complex [GO:1990904]	positive regulation of transcription by RNA polymerase II [GO:0045944]; regulation of gene expression [GO:0010468]; regulation of RNA metabolic process [GO:0051252]; viral RNA genome replication [GO:0039694]	cadherin binding [GO:0045296]; DNA-binding transcription factor activity, RNA polymerase II-specific [GO:0000981]; mRNA binding [GO:0003729]; RNA binding [GO:0003723]; sequence-specific single stranded DNA binding [GO:0098847]; single-stranded DNA binding [GO:0003697]	15.3333	15.2	15.1667	15.25	45	44.6	79	55.375	6.28689	6.30557	6.09618	6.25178
P16220	+		sp|P16220|CREB1_HUMAN	CREB1_HUMAN	Cyclic AMP-responsive element-binding protein 1 (CREB-1) (cAMP-responsive element-binding protein 1)	CREB1	ATF4-CREB1 transcription factor complex [GO:1990589]; chromatin [GO:0000785]; euchromatin [GO:0000791]; nucleoplasm [GO:0005654]; nucleus [GO:0005634]; RNA polymerase II transcription regulator complex [GO:0090575]; transcription regulator complex [GO:0005667]	axonogenesis [GO:0007409]; cAMP-mediated signaling [GO:0019933]; cellular response to forskolin [GO:1904322]; cellular response to hepatocyte growth factor stimulus [GO:0035729]; cellular response to leukemia inhibitory factor [GO:1990830]; cellular response to retinoic acid [GO:0071300]; cellular response to zinc ion [GO:0071294]; circadian rhythm [GO:0007623]; hormone secretion [GO:0046879]; la…	cAMP response element binding [GO:0035497]; DNA-binding transcription activator activity, RNA polymerase II-specific [GO:0001228]; DNA-binding transcription factor activity [GO:0003700]; DNA-binding transcription factor activity, RNA polymerase II-specific [GO:0000981]; enzyme binding [GO:0019899]; identical protein binding [GO:0042802]; RNA polymerase II cis-regulatory region sequence-specific D…	2	2.4	2.16667	2.25	2.66667	4.6	3.33333	4.125	4.65402	4.91336	4.54731	4.68417
Q14653	+		sp|Q14653|IRF3_HUMAN	IRF3_HUMAN	Interferon regulatory factor 3 (IRF-3)	IRF3	chromatin [GO:0000785]; cytoplasm [GO:0005737]; cytosol [GO:0005829]; mitochondrion [GO:0005739]; nucleoplasm [GO:0005654]; nucleus [GO:0005634]	apoptotic process [GO:0006915]; cellular response to DNA damage stimulus [GO:0006974]; cellular response to exogenous dsRNA [GO:0071360]; cellular response to virus [GO:0098586]; defense response to virus [GO:0051607]; immune system process [GO:0002376]; lipopolysaccharide-mediated signaling pathway [GO:0031663]; macrophage apoptotic process [GO:0071888]; MDA-5 signaling pathway [GO:0039530]; pos…	DNA binding [GO:0003677]; DNA-binding transcription activator activity, RNA polymerase II-specific [GO:0001228]; DNA-binding transcription factor activity, RNA polymerase II-specific [GO:0000981]; DNA-binding transcription repressor activity, RNA polymerase II-specific [GO:0001227]; identical protein binding [GO:0042802]; promoter-specific chromatin binding [GO:1990841]; protein domain specific b…	4.33333	5	3.33333	4.875	5.83333	6.6	5.33333	7.125	4.77776	4.96644	4.52337	4.67763
P40763	+		sp|P40763|STAT3_HUMAN	STAT3_HUMAN	Signal transducer and activator of transcription 3 (Acute-phase response factor)	STAT3 APRF	chromatin [GO:0000785]; cytoplasm [GO:0005737]; cytosol [GO:0005829]; nucleoplasm [GO:0005654]; nucleus [GO:0005634]; plasma membrane [GO:0005886]; RNA polymerase II transcription regulator complex [GO:0090575]; transcription regulator complex [GO:0005667]	astrocyte differentiation [GO:0048708]; cell population proliferation [GO:0008283]; cellular response to hormone stimulus [GO:0032870]; cellular response to interleukin-17 [GO:0097398]; cellular response to leptin stimulus [GO:0044320]; cytokine-mediated signaling pathway [GO:0019221]; defense response [GO:0006952]; eating behavior [GO:0042755]; energy homeostasis [GO:0097009]; eye photoreceptor …	chromatin DNA binding [GO:0031490]; DNA binding [GO:0003677]; DNA-binding transcription activator activity, RNA polymerase II-specific [GO:0001228]; DNA-binding transcription factor activity [GO:0003700]; DNA-binding transcription factor activity, RNA polymerase II-specific [GO:0000981]; DNA-binding transcription factor binding [GO:0140297]; identical protein binding [GO:0042802]; nuclear recepto…	18.5	18	17.5	9.125	27.5	39	34.8333	12.125	5.33433	5.67958	5.42131	4.67646
P84022	+		sp|P84022|SMAD3_HUMAN	SMAD3_HUMAN	Mothers against decapentaplegic homolog 3 (MAD homolog 3) (Mad3) (Mothers against DPP homolog 3) (hMAD-3) (JV15-2) (SMAD family member 3) (SMAD 3) (Smad3) (hSMAD3)	SMAD3 MADH3	chromatin [GO:0000785]; cytoplasm [GO:0005737]; cytosol [GO:0005829]; heteromeric SMAD protein complex [GO:0071144]; nuclear inner membrane [GO:0005637]; nucleoplasm [GO:0005654]; nucleus [GO:0005634]; plasma membrane [GO:0005886]; receptor complex [GO:0043235]; SMAD protein complex [GO:0071141]; transcription regulator complex [GO:0005667]	activation of cysteine-type endopeptidase activity involved in apoptotic process [GO:0006919]; activation of cysteine-type endopeptidase activity involved in apoptotic signaling pathway [GO:0097296]; activin receptor signaling pathway [GO:0032924]; adrenal gland development [GO:0030325]; anatomical structure morphogenesis [GO:0009653]; BMP signaling pathway [GO:0030509]; cell differentiation [GO:…	beta-catenin binding [GO:0008013]; bHLH transcription factor binding [GO:0043425]; chromatin DNA binding [GO:0031490]; cis-regulatory region sequence-specific DNA binding [GO:0000987]; co-SMAD binding [GO:0070410]; collagen binding [GO:0005518]; DEAD/H-box RNA helicase binding [GO:0017151]; DNA binding [GO:0003677]; DNA-binding transcription activator activity, RNA polymerase II-specific [GO:0001…	8	8	7.16667	4.5	15.3333	15.8	13	8.375	5.1237	5.38408	5.03791	4.67596
P85037	+		sp|P85037|FOXK1_HUMAN	FOXK1_HUMAN	Forkhead box protein K1 (Myocyte nuclear factor) (MNF)	FOXK1 MNF	chromatin [GO:0000785]; cytoplasm [GO:0005737]; nucleoplasm [GO:0005654]; nucleus [GO:0005634]	canonical glycolysis [GO:0061621]; cell differentiation [GO:0030154]; cellular glucose homeostasis [GO:0001678]; muscle organ development [GO:0007517]; negative regulation of autophagy [GO:0010507]; negative regulation of DNA-templated transcription [GO:0045892]; positive regulation of DNA-templated transcription [GO:0045893]; regulation of glucose metabolic process [GO:0010906]; regulation of tr…	14-3-3 protein binding [GO:0071889]; DNA-binding transcription factor activity [GO:0003700]; DNA-binding transcription factor activity, RNA polymerase II-specific [GO:0000981]; DNA-binding transcription repressor activity, RNA polymerase II-specific [GO:0001227]; RNA polymerase II cis-regulatory region sequence-specific DNA binding [GO:0000978]; sequence-specific double-stranded DNA binding [GO:1…	7.66667	9.8	6	7.5	11.1667	11.8	10.6667	9.375	4.72914	5.01134	4.37709	4.556
P17535	+		sp|P17535|JUND_HUMAN	JUND_HUMAN	Transcription factor JunD (Transcription factor AP-1 subunit JunD)	JUND	chromatin [GO:0000785]; nucleoplasm [GO:0005654]; nucleus [GO:0005634]; protein-DNA complex [GO:0032993]; RNA polymerase II transcription regulator complex [GO:0090575]; transcription factor AP-1 complex [GO:0035976]; transcription regulator complex [GO:0005667]; transcription repressor complex [GO:0017053]	aging [GO:0007568]; cellular response to calcium ion [GO:0071277]; cellular response to hypoxia [GO:0071456]; circadian rhythm [GO:0007623]; negative regulation of transcription by RNA polymerase II [GO:0000122]; osteoblast development [GO:0002076]; positive regulation of macrophage activation [GO:0043032]; positive regulation of osteoblast differentiation [GO:0045669]; positive regulation of tra…	DNA-binding transcription activator activity, RNA polymerase II-specific [GO:0001228]; DNA-binding transcription factor activity, RNA polymerase II-specific [GO:0000981]; enzyme binding [GO:0019899]; nuclear receptor binding [GO:0016922]; RNA polymerase II cis-regulatory region sequence-specific DNA binding [GO:0000978]; sequence-specific double-stranded DNA binding [GO:1990837]; transcription ci…	3.16667	1.8	2.66667	2.75	3.66667	3.2	3.83333	4.5	4.42935	4.59655	4.26274	4.51452
Q00653	+		sp|Q00653|NFKB2_HUMAN	NFKB2_HUMAN	Nuclear factor NF-kappa-B p100 subunit (DNA-binding factor KBF2) (H2TF1) (Lymphocyte translocation chromosome 10 protein) (Nuclear factor of kappa light polypeptide gene enhancer in B-cells 2) (Oncogene Lyt-10) (Lyt10) [Cleaved into: Nuclear factor NF-kappa-B p52 subunit]	NFKB2 LYT10	Bcl3/NF-kappaB2 complex [GO:0033257]; chromatin [GO:0000785]; cytoplasm [GO:0005737]; cytosol [GO:0005829]; NF-kappaB complex [GO:0071159]; nucleoplasm [GO:0005654]; nucleus [GO:0005634]	extracellular matrix organization [GO:0030198]; follicular dendritic cell differentiation [GO:0002268]; germinal center formation [GO:0002467]; negative regulation of macromolecule metabolic process [GO:0010605]; negative regulation of transcription by RNA polymerase II [GO:0000122]; NIK/NF-kappaB signaling [GO:0038061]; positive regulation of transcription by RNA polymerase II [GO:0045944]; regu…	DNA-binding transcription activator activity, RNA polymerase II-specific [GO:0001228]; DNA-binding transcription factor activity [GO:0003700]; DNA-binding transcription factor activity, RNA polymerase II-specific [GO:0000981]; RNA polymerase II cis-regulatory region sequence-specific DNA binding [GO:0000978]; sequence-specific double-stranded DNA binding [GO:1990837]	10.3333	11	6.16667	9	13.8333	13.4	6.16667	10.625	4.86491	4.94825	4.06693	4.49188
P61244	+		sp|P61244|MAX_HUMAN	MAX_HUMAN	Protein max (Class D basic helix-loop-helix protein 4) (bHLHd4) (Myc-associated factor X)	MAX BHLHD4	chromatin [GO:0000785]; cytoplasm [GO:0005737]; dendrite [GO:0030425]; Mad-Max complex [GO:0070443]; MLL1 complex [GO:0071339]; Myc-Max complex [GO:0071943]; nucleoplasm [GO:0005654]; nucleus [GO:0005634]; PML body [GO:0016605]; protein-DNA complex [GO:0032993]; RNA polymerase II transcription regulator complex [GO:0090575]	cellular response to peptide hormone stimulus [GO:0071375]; cellular response to starvation [GO:0009267]; negative regulation of gene expression [GO:0010629]; negative regulation of transcription by RNA polymerase II [GO:0000122]; neuron apoptotic process [GO:0051402]; positive regulation of DNA-templated transcription [GO:0045893]; positive regulation of transcription by RNA polymerase II [GO:00…	DNA binding [GO:0003677]; DNA-binding transcription factor activity [GO:0003700]; DNA-binding transcription factor activity, RNA polymerase II-specific [GO:0000981]; DNA-binding transcription factor binding [GO:0140297]; DNA-binding transcription repressor activity, RNA polymerase II-specific [GO:0001227]; E-box binding [GO:0070888]; identical protein binding [GO:0042802]; nucleic acid binding [G…	1.16667	1.6	1	2.125	1.5	2.8	1.33333	2.375	4.22423	4.6621	3.86446	4.3415
P40424	+		sp|P40424|PBX1_HUMAN	PBX1_HUMAN	Pre-B-cell leukemia transcription factor 1 (Homeobox protein PBX1) (Homeobox protein PRL)	PBX1 PRL	chromatin [GO:0000785]; cytoplasm [GO:0005737]; nucleoplasm [GO:0005654]; nucleus [GO:0005634]; RNA polymerase II transcription regulator complex [GO:0090575]	adrenal gland development [GO:0030325]; animal organ morphogenesis [GO:0009887]; anterior/posterior pattern specification [GO:0009952]; brain development [GO:0007420]; branching involved in ureteric bud morphogenesis [GO:0001658]; embryonic hemopoiesis [GO:0035162]; embryonic limb morphogenesis [GO:0030326]; embryonic organ development [GO:0048568]; embryonic skeletal system development [GO:00487…	DNA binding [GO:0003677]; DNA-binding transcription activator activity, RNA polymerase II-specific [GO:0001228]; DNA-binding transcription factor activity [GO:0003700]; DNA-binding transcription factor activity, RNA polymerase II-specific [GO:0000981]; DNA-binding transcription factor binding [GO:0140297]; RNA polymerase II cis-regulatory region sequence-specific DNA binding [GO:0000978]; sequenc…	8.33333	9	8	2.625	14.6667	13.6	17.1667	2.75	5.29081	5.38667	5.21948	4.27969
Q04206	+		sp|Q04206|TF65_HUMAN	TF65_HUMAN	Transcription factor p65 (Nuclear factor NF-kappa-B p65 subunit) (Nuclear factor of kappa light polypeptide gene enhancer in B-cells 3)	RELA NFKB3	chromatin [GO:0000785]; cytoplasm [GO:0005737]; cytosol [GO:0005829]; glutamatergic synapse [GO:0098978]; NF-kappaB complex [GO:0071159]; NF-kappaB p50/p65 complex [GO:0035525]; nucleoplasm [GO:0005654]; nucleus [GO:0005634]; transcription regulator complex [GO:0005667]	animal organ morphogenesis [GO:0009887]; cellular defense response [GO:0006968]; cellular response to angiotensin [GO:1904385]; cellular response to hepatocyte growth factor stimulus [GO:0035729]; cellular response to hydrogen peroxide [GO:0070301]; cellular response to interleukin-1 [GO:0071347]; cellular response to interleukin-6 [GO:0071354]; cellular response to lipopolysaccharide [GO:0071222…	actinin binding [GO:0042805]; ankyrin repeat binding [GO:0071532]; chromatin binding [GO:0003682]; chromatin DNA binding [GO:0031490]; DNA binding [GO:0003677]; DNA-binding transcription activator activity, RNA polymerase II-specific [GO:0001228]; DNA-binding transcription factor activity [GO:0003700]; DNA-binding transcription factor activity, RNA polymerase II-specific [GO:0000981]; DNA-binding…	9.66667	7.8	5	2.875	13.5	9.6	9.83333	3.125	5.27585	5.35112	4.88671	4.21192
P23511	+		sp|P23511|NFYA_HUMAN	NFYA_HUMAN	Nuclear transcription factor Y subunit alpha (CAAT box DNA-binding protein subunit A) (Nuclear transcription factor Y subunit A) (NF-YA)	NFYA	CCAAT-binding factor complex [GO:0016602]; chromatin [GO:0000785]; nucleoplasm [GO:0005654]; nucleus [GO:0005634]; protein-DNA complex [GO:0032993]; RNA polymerase II transcription regulator complex [GO:0090575]	histone H3-K4 trimethylation [GO:0080182]; positive regulation of DNA-templated transcription [GO:0045893]; positive regulation of transcription by RNA polymerase II [GO:0045944]; regulation of DNA-templated transcription [GO:0006355]; regulation of histone acetylation [GO:0035065]; regulation of transcription by RNA polymerase II [GO:0006357]; rhythmic process [GO:0048511]; transcription by RNA …	DNA binding [GO:0003677]; DNA-binding transcription factor activity [GO:0003700]; DNA-binding transcription factor activity, RNA polymerase II-specific [GO:0000981]; RNA polymerase II cis-regulatory region sequence-specific DNA binding [GO:0000978]	0.666667	1.4	0.166667	1.125	1.16667	1.4	0.166667	2	3.82798	4.11605	2.65291	4.06368
Q15796	+		sp|Q15796|SMAD2_HUMAN	SMAD2_HUMAN	Mothers against decapentaplegic homolog 2 (MAD homolog 2) (Mothers against DPP homolog 2) (JV18-1) (Mad-related protein 2) (hMAD-2) (SMAD family member 2) (SMAD 2) (Smad2) (hSMAD2)	SMAD2 MADH2 MADR2	activin responsive factor complex [GO:0032444]; chromatin [GO:0000785]; cytoplasm [GO:0005737]; cytosol [GO:0005829]; heteromeric SMAD protein complex [GO:0071144]; homomeric SMAD protein complex [GO:0071142]; nucleoplasm [GO:0005654]; nucleus [GO:0005634]; protein-containing complex [GO:0032991]; SMAD protein complex [GO:0071141]; transcription regulator complex [GO:0005667]	activin receptor signaling pathway [GO:0032924]; adrenal gland development [GO:0030325]; anatomical structure morphogenesis [GO:0009653]; anterior/posterior pattern specification [GO:0009952]; BMP signaling pathway [GO:0030509]; cell differentiation [GO:0030154]; cell fate commitment [GO:0045165]; common-partner SMAD protein phosphorylation [GO:0007182]; DNA-templated transcription [GO:0006351]; …	chromatin binding [GO:0003682]; cis-regulatory region sequence-specific DNA binding [GO:0000987]; co-SMAD binding [GO:0070410]; disordered domain specific binding [GO:0097718]; DNA-binding transcription activator activity, RNA polymerase II-specific [GO:0001228]; DNA-binding transcription factor activity [GO:0003700]; DNA-binding transcription factor activity, RNA polymerase II-specific [GO:00009…	3.33333	3	2.83333	2.25	4.16667	5.4	4	2.5	4.4538	4.67285	4.32656	4.05112
P42226	+		sp|P42226|STAT6_HUMAN	STAT6_HUMAN	Signal transducer and activator of transcription 6 (IL-4 Stat)	STAT6	chromatin [GO:0000785]; cytosol [GO:0005829]; membrane raft [GO:0045121]; nucleoplasm [GO:0005654]; RNA polymerase II transcription regulator complex [GO:0090575]	cellular response to hydrogen peroxide [GO:0070301]; cellular response to reactive nitrogen species [GO:1902170]; cytokine-mediated signaling pathway [GO:0019221]; defense response [GO:0006952]; growth hormone receptor signaling pathway via JAK-STAT [GO:0060397]; interleukin-4-mediated signaling pathway [GO:0035771]; isotype switching to IgE isotypes [GO:0048289]; mammary gland epithelial cell pr…	DNA-binding transcription activator activity, RNA polymerase II-specific [GO:0001228]; DNA-binding transcription factor activity [GO:0003700]; DNA-binding transcription factor activity, RNA polymerase II-specific [GO:0000981]; identical protein binding [GO:0042802]; protein phosphatase binding [GO:0019903]; RNA polymerase II cis-regulatory region sequence-specific DNA binding [GO:0000978]; RNA po…	7.5	5.8	6	3.5	12.6667	8	7	3.875	4.57883	4.61319	4.22204	3.79164
P41212	+		sp|P41212|ETV6_HUMAN	ETV6_HUMAN	Transcription factor ETV6 (ETS translocation variant 6) (ETS-related protein Tel1) (Tel)	ETV6 TEL TEL1	chromatin [GO:0000785]; cytosol [GO:0005829]; nucleolus [GO:0005730]; nucleus [GO:0005634]; plasma membrane [GO:0005886]	cell differentiation [GO:0030154]; hematopoietic stem cell proliferation [GO:0071425]; mesenchymal cell apoptotic process [GO:0097152]; negative regulation of transcription by RNA polymerase II [GO:0000122]; neurogenesis [GO:0022008]; regulation of transcription by RNA polymerase II [GO:0006357]; vitellogenesis [GO:0007296]	DNA-binding transcription activator activity, RNA polymerase II-specific [GO:0001228]; DNA-binding transcription factor activity [GO:0003700]; DNA-binding transcription factor activity, RNA polymerase II-specific [GO:0000981]; DNA-binding transcription repressor activity, RNA polymerase II-specific [GO:0001227]; protein domain specific binding [GO:0019904]; RNA polymerase II cis-regulatory region…	2.33333	2.2	1	2.25	2.33333	2.2	1.33333	2.375	3.7396	4.22905	3.6282	3.77173
O14867	+		sp|O14867|BACH1_HUMAN	BACH1_HUMAN	Transcription regulator protein BACH1 (BTB and CNC homolog 1) (HA2303)	BACH1	chromatin [GO:0000785]; cytoplasm [GO:0005737]; cytosol [GO:0005829]; nucleoplasm [GO:0005654]; nucleus [GO:0005634]; RNA polymerase II transcription regulator complex [GO:0090575]	DNA repair [GO:0006281]; negative regulation of transcription by RNA polymerase II [GO:0000122]; regulation of DNA-templated transcription [GO:0006355]; regulation of metabolic process [GO:0019222]; regulation of transcription by RNA polymerase II [GO:0006357]; regulation of transcription involved in G1/S transition of mitotic cell cycle [GO:0000083]; regulation of transcription involved in G2/M …	DNA-binding transcription activator activity, RNA polymerase II-specific [GO:0001228]; DNA-binding transcription factor activity [GO:0003700]; DNA-binding transcription factor activity, RNA polymerase II-specific [GO:0000981]; DNA-binding transcription repressor activity, RNA polymerase II-specific [GO:0001227]; heme binding [GO:0020037]; RNA polymerase II cis-regulatory region sequence-specific …	2	2.2	1.83333	2.5	2.5	2.2	2	2.875	3.67656	3.78306	3.30489	3.73028
Q6P1N0	+		sp|Q6P1N0|C2D1A_HUMAN	C2D1A_HUMAN	Coiled-coil and C2 domain-containing protein 1A (Akt kinase-interacting protein 1) (Five prime repressor element under dual repression-binding protein 1) (FRE under dual repression-binding protein 1) (Freud-1) (Putative NF-kappa-B-activating protein 023N)	CC2D1A AKI1	cytosol [GO:0005829]; extracellular exosome [GO:0070062]; fibrillar center [GO:0001650]; membrane [GO:0016020]; microtubule organizing center [GO:0005815]; nucleus [GO:0005634]; plasma membrane [GO:0005886]	negative regulation of snRNA transcription by RNA polymerase II [GO:1905381]; positive regulation of I-kappaB kinase/NF-kappaB signaling [GO:0043123]; regulation of transcription by RNA polymerase II [GO:0006357]	cadherin binding [GO:0045296]; DNA-binding transcription factor activity, RNA polymerase II-specific [GO:0000981]; DNA-binding transcription repressor activity, RNA polymerase II-specific [GO:0001227]; RNA polymerase II cis-regulatory region sequence-specific DNA binding [GO:0000978]	9.16667	8.8	8.83333	3.5	9.33333	10	8.66667	3.25	4.50876	4.62777	4.19539	3.72431
Q5T0B9	+		sp|Q5T0B9|ZN362_HUMAN	ZN362_HUMAN	Zinc finger protein 362	ZNF362 PP6997	nucleus [GO:0005634]	regulation of transcription by RNA polymerase II [GO:0006357]	DNA-binding transcription factor activity [GO:0003700]; metal ion binding [GO:0046872]; RNA polymerase II cis-regulatory region sequence-specific DNA binding [GO:0000978]	1.16667	1.4	1.66667	1.625	1.33333	2	1.83333	2.25	3.57685	3.82858	3.62103	3.70372
P52630	+		sp|P52630|STAT2_HUMAN	STAT2_HUMAN	Signal transducer and activator of transcription 2 (p113)	STAT2	chromatin [GO:0000785]; cytosol [GO:0005829]; ISGF3 complex [GO:0070721]; nucleoplasm [GO:0005654]; plasma membrane [GO:0005886]; RNA polymerase II transcription regulator complex [GO:0090575]	cytokine-mediated signaling pathway [GO:0019221]; defense response [GO:0006952]; defense response to virus [GO:0051607]; negative regulation of type I interferon-mediated signaling pathway [GO:0060339]; positive regulation of transcription by RNA polymerase II [GO:0045944]; receptor signaling pathway via JAK-STAT [GO:0007259]; regulation of cell population proliferation [GO:0042127]; regulation o…	DNA-binding transcription factor activity, RNA polymerase II-specific [GO:0000981]; identical protein binding [GO:0042802]; RNA polymerase II cis-regulatory region sequence-specific DNA binding [GO:0000978]; ubiquitin-like protein ligase binding [GO:0044389]	14.3333	18	12.3333	3	17.5	25.2	18	2.5	4.88468	5.33692	4.80257	3.6801
Q16254	+		sp|Q16254|E2F4_HUMAN;sp|Q15329|E2F5_HUMAN	E2F4_HUMAN	Transcription factor E2F4 (E2F-4)	E2F4	chromatin [GO:0000785]; cytoplasm [GO:0005737]; nucleoplasm [GO:0005654]; RNA polymerase II transcription regulator complex [GO:0090575]	animal organ morphogenesis [GO:0009887]; blood circulation [GO:0008015]; cell volume homeostasis [GO:0006884]; centriole assembly [GO:0098534]; epithelial cell development [GO:0002064]; motile cilium assembly [GO:0044458]; multi-ciliated epithelial cell differentiation [GO:1903251]; positive regulation of transcription by RNA polymerase II [GO:0045944]; regulation of cell population proliferation…	DNA binding [GO:0003677]; DNA-binding transcription activator activity [GO:0001216]; DNA-binding transcription activator activity, RNA polymerase II-specific [GO:0001228]; DNA-binding transcription factor activity [GO:0003700]; DNA-binding transcription factor activity, RNA polymerase II-specific [GO:0000981]; promoter-specific chromatin binding [GO:1990841]; protein dimerization activity [GO:004…	1.83333	1.4	1.66667	1.625	2	1.4	2.16667	1.625	3.7139	3.85429	3.7247	3.61228
Q5T0F9	+		sp|Q5T0F9|C2D1B_HUMAN	C2D1B_HUMAN	Coiled-coil and C2 domain-containing protein 1B (Five prime repressor element under dual repression-binding protein 2) (FRE under dual repression-binding protein 2) (Freud-2)	CC2D1B KIAA1836	intracellular membrane-bounded organelle [GO:0043231]; nuclear envelope [GO:0005635]; nucleoplasm [GO:0005654]; nucleus [GO:0005634]	regulation of transcription by RNA polymerase II [GO:0006357]	DNA-binding transcription factor activity, RNA polymerase II-specific [GO:0000981]; DNA-binding transcription repressor activity, RNA polymerase II-specific [GO:0001227]; RNA polymerase II cis-regulatory region sequence-specific DNA binding [GO:0000978]	5	5	5.16667	2.125	5.33333	4.4	5	2.25	4.23149	4.35141	4.21379	3.48265
Q04721	+		sp|Q04721|NOTC2_HUMAN;sp|Q7Z3S9|NT2NA_HUMAN;sp|P0DPK3|NT2NB_HUMAN;sp|P0DPK4|NT2NC_HUMAN	NOTC2_HUMAN	Neurogenic locus notch homolog protein 2 (Notch 2) (hN2) [Cleaved into: Notch 2 extracellular truncation (N2ECD); Notch 2 intracellular domain (N2ICD)]	NOTCH2	cell surface [GO:0009986]; cilium [GO:0005929]; endoplasmic reticulum membrane [GO:0005789]; extracellular region [GO:0005576]; Golgi membrane [GO:0000139]; membrane [GO:0016020]; nucleoplasm [GO:0005654]; nucleus [GO:0005634]; plasma membrane [GO:0005886]; receptor complex [GO:0043235]	animal organ morphogenesis [GO:0009887]; apoptotic process [GO:0006915]; atrial septum morphogenesis [GO:0060413]; atrioventricular node development [GO:0003162]; axon guidance [GO:0007411]; BMP signaling pathway [GO:0030509]; bone remodeling [GO:0046849]; cell fate determination [GO:0001709]; cellular response to tumor cell [GO:0071228]; cholangiocyte proliferation [GO:1990705]; ciliary body mor…	calcium ion binding [GO:0005509]; enzyme binding [GO:0019899]; NF-kappaB binding [GO:0051059]; signaling receptor activity [GO:0038023]	12.1667	12.4	13.1667	2.625	16.3333	15.2	19.6667	2.375	4.25374	4.4894	4.20718	3.2167
Q13129	+		sp|Q13129|RLF_HUMAN	RLF_HUMAN	Zinc finger protein Rlf (Rearranged L-myc fusion gene protein) (Zn-15-related protein)	RLF	nucleus [GO:0005634]	histone H3-K4 monomethylation [GO:0097692]; positive regulation of DNA-templated transcription [GO:0045893]; positive regulation of transcription by RNA polymerase II [GO:0045944]; regulation of DNA methylation [GO:0044030]; regulation of transcription by RNA polymerase II [GO:0006357]	DNA binding [GO:0003677]; DNA-binding transcription activator activity, RNA polymerase II-specific [GO:0001228]; DNA-binding transcription factor activity, RNA polymerase II-specific [GO:0000981]; metal ion binding [GO:0046872]	1.5	0.6	1.33333	1.75	1.5	0.6	1.33333	2.5	3.07527	3.68097	2.82205	3.15741
P49116	+		sp|P49116|NR2C2_HUMAN	NR2C2_HUMAN	Nuclear receptor subfamily 2 group C member 2 (Orphan nuclear receptor TAK1) (Orphan nuclear receptor TR4) (Testicular receptor 4)	NR2C2 TAK1 TR4	chromatin [GO:0000785]; nucleoplasm [GO:0005654]	anatomical structure development [GO:0048856]; cell differentiation [GO:0030154]; negative regulation of transcription by RNA polymerase II [GO:0000122]; nervous system development [GO:0007399]; positive regulation of embryonic development [GO:0040019]; positive regulation of transcription by RNA polymerase II [GO:0045944]; regulation of DNA-templated transcription [GO:0006355]; regulation of tra…	DNA-binding transcription activator activity, RNA polymerase II-specific [GO:0001228]; DNA-binding transcription factor activity [GO:0003700]; DNA-binding transcription factor activity, RNA polymerase II-specific [GO:0000981]; nuclear receptor activity [GO:0004879]; RNA polymerase II cis-regulatory region sequence-specific DNA binding [GO:0000978]; RNA polymerase II transcription regulatory regio…	0.666667	1.2	1.33333	0.75	0.666667	1.2	1.33333	0.875	3.17219	3.72755	3.3994	3.15737
Q9H334	+		sp|Q9H334|FOXP1_HUMAN	FOXP1_HUMAN	Forkhead box protein P1 (Mac-1-regulated forkhead) (MFH)	FOXP1 HSPC215	chromatin [GO:0000785]; cytoplasm [GO:0005737]; nucleoplasm [GO:0005654]; nucleus [GO:0005634]	cellular response to DNA damage stimulus [GO:0006974]; cellular response to tumor necrosis factor [GO:0071356]; endothelial cell activation [GO:0042118]; macrophage activation [GO:0042116]; monocyte activation [GO:0042117]; negative regulation of androgen receptor signaling pathway [GO:0060766]; negative regulation of B cell apoptotic process [GO:0002903]; negative regulation of cell growth invol…	core promoter sequence-specific DNA binding [GO:0001046]; DNA-binding transcription factor activity, RNA polymerase II-specific [GO:0000981]; DNA-binding transcription repressor activity, RNA polymerase II-specific [GO:0001227]; identical protein binding [GO:0042802]; metal ion binding [GO:0046872]; nuclear androgen receptor binding [GO:0050681]; protein self-association [GO:0043621]; RNA polymer…	2.16667	1.2	1.16667	0.75	3.33333	1.4	1	1.375	3.55837	3.88205	3.33308	3.09724
Q8IVH2	+		sp|Q8IVH2|FOXP4_HUMAN	FOXP4_HUMAN	Forkhead box protein P4 (Fork head-related protein-like A)	FOXP4 FKHLA	chromatin [GO:0000785]; nucleus [GO:0005634]	negative regulation of transcription by RNA polymerase II [GO:0000122]; regulation of transcription by RNA polymerase II [GO:0006357]	DNA-binding transcription factor activity, RNA polymerase II-specific [GO:0000981]; DNA-binding transcription repressor activity, RNA polymerase II-specific [GO:0001227]; metal ion binding [GO:0046872]; RNA polymerase II cis-regulatory region sequence-specific DNA binding [GO:0000978]	0.333333	0.4	0.166667	0.5	0.5	0.4	0.166667	0.625	1.96866	3.36602	1.82309	2.96737
Q12986	+		sp|Q12986|NFX1_HUMAN	NFX1_HUMAN	Transcriptional repressor NF-X1 (EC 2.3.2.-) (Nuclear transcription factor, X box-binding protein 1)	NFX1 NFX2	chromatin [GO:0000785]; cytosol [GO:0005829]; nucleolus [GO:0005730]; nucleoplasm [GO:0005654]; nucleus [GO:0005634]; plasma membrane [GO:0005886]	inflammatory response [GO:0006954]; negative regulation of MHC class II biosynthetic process [GO:0045347]; negative regulation of transcription by RNA polymerase II [GO:0000122]; protein autoubiquitination [GO:0051865]; protein ubiquitination [GO:0016567]; regulation of DNA-templated transcription [GO:0006355]; transcription by RNA polymerase II [GO:0006366]	DNA-binding transcription factor activity, RNA polymerase II-specific [GO:0000981]; DNA-binding transcription repressor activity, RNA polymerase II-specific [GO:0001227]; RNA binding [GO:0003723]; RNA polymerase II transcription regulatory region sequence-specific DNA binding [GO:0000977]; ubiquitin protein ligase activity [GO:0061630]; zinc ion binding [GO:0008270]	0.5	0.8	1.5	1.375	0.333333	0.8	1.33333	1.25	2.85784	3.11988	3.00632	2.93897
Q14188	+		sp|Q14188|TFDP2_HUMAN	TFDP2_HUMAN	Transcription factor Dp-2 (E2F dimerization partner 2)	TFDP2 DP2	chromatin [GO:0000785]; mitotic spindle [GO:0072686]; nucleoplasm [GO:0005654]; nucleus [GO:0005634]; RNA polymerase II transcription regulator complex [GO:0090575]	cell cycle [GO:0007049]; heart development [GO:0007507]; negative regulation of DNA-templated transcription [GO:0045892]; positive regulation of transcription by RNA polymerase II [GO:0045944]; regulation of cell cycle [GO:0051726]; regulation of transcription by RNA polymerase II [GO:0006357]	DNA binding [GO:0003677]; DNA-binding transcription factor activity, RNA polymerase II-specific [GO:0000981]; protein domain specific binding [GO:0019904]; transcription factor binding [GO:0008134]	0.166667	0.8	0.333333	0.375	0.166667	0.8	0.333333	0.375	2.3811	3.1404	2.3533	2.90388
P05412	+		sp|P05412|JUN_HUMAN	JUN_HUMAN	Transcription factor Jun (Activator protein 1) (AP1) (Proto-oncogene c-Jun) (Transcription factor AP-1 subunit Jun) (V-jun avian sarcoma virus 17 oncogene homolog) (p39)	JUN	chromatin [GO:0000785]; euchromatin [GO:0000791]; nuclear chromosome [GO:0000228]; nucleoplasm [GO:0005654]; nucleus [GO:0005634]; plasma membrane [GO:0005886]; RNA polymerase II transcription regulator complex [GO:0090575]; transcription factor AP-1 complex [GO:0035976]; transcription regulator complex [GO:0005667]; transcription repressor complex [GO:0017053]	angiogenesis [GO:0001525]; apoptotic process [GO:0006915]; axon regeneration [GO:0031103]; cell population proliferation [GO:0008283]; cellular response to anisomycin [GO:0072740]; cellular response to cadmium ion [GO:0071276]; cellular response to calcium ion [GO:0071277]; cellular response to reactive oxygen species [GO:0034614]; eyelid development in camera-type eye [GO:0061029]; integrated st…	cAMP response element binding [GO:0035497]; chromatin binding [GO:0003682]; DNA binding [GO:0003677]; DNA-binding transcription activator activity, RNA polymerase II-specific [GO:0001228]; DNA-binding transcription factor activity [GO:0003700]; DNA-binding transcription factor activity, RNA polymerase II-specific [GO:0000981]; DNA-binding transcription repressor activity, RNA polymerase II-specif…	1	1.2	0.333333	0.25	1.33333	1	0.166667	0.25	3.88065	4.15999	2.346	2.83444
P48382	+		sp|P48382|RFX5_HUMAN	RFX5_HUMAN	DNA-binding protein RFX5 (Regulatory factor X 5)	RFX5	chromatin [GO:0000785]; intracellular membrane-bounded organelle [GO:0043231]; nucleoplasm [GO:0005654]; nucleus [GO:0005634]; RNA polymerase II transcription regulator complex [GO:0090575]	negative regulation of transcription by RNA polymerase II [GO:0000122]; positive regulation of MHC class II biosynthetic process [GO:0045348]; positive regulation of transcription by RNA polymerase II [GO:0045944]; regulation of transcription by RNA polymerase II [GO:0006357]	DNA-binding transcription activator activity, RNA polymerase II-specific [GO:0001228]; DNA-binding transcription factor activity, RNA polymerase II-specific [GO:0000981]; RNA polymerase II cis-regulatory region sequence-specific DNA binding [GO:0000978]; RNA polymerase II transcription regulatory region sequence-specific DNA binding [GO:0000977]; sequence-specific DNA binding [GO:0043565]; sequen…	1.5	0.8	0.333333	1	1.83333	0.8	0.5	0.875	3.41108	3.50463	2.43496	2.60361
Q86UP3	+		sp|Q86UP3|ZFHX4_HUMAN	ZFHX4_HUMAN	Zinc finger homeobox protein 4 (Zinc finger homeodomain protein 4) (ZFH-4)	ZFHX4	chromatin [GO:0000785]; nucleus [GO:0005634]	regulation of transcription by RNA polymerase II [GO:0006357]	DNA-binding transcription factor activity, RNA polymerase II-specific [GO:0000981]; RNA polymerase II cis-regulatory region sequence-specific DNA binding [GO:0000978]; zinc ion binding [GO:0008270]	2.83333	1.4	0.666667	0.5	3	1.8	0.666667	0.5	2.87242	3.19767	1.81201	2.57502
O00470	+		sp|O00470|MEIS1_HUMAN;sp|A6NDR6|ME3L1_HUMAN	MEIS1_HUMAN	Homeobox protein Meis1	MEIS1	chromatin [GO:0000785]; nucleus [GO:0005634]; transcription regulator complex [GO:0005667]	angiogenesis [GO:0001525]; animal organ morphogenesis [GO:0009887]; brain development [GO:0007420]; definitive hemopoiesis [GO:0060216]; embryonic pattern specification [GO:0009880]; eye development [GO:0001654]; hemopoiesis [GO:0030097]; lens morphogenesis in camera-type eye [GO:0002089]; locomotory behavior [GO:0007626]; megakaryocyte development [GO:0035855]; negative regulation of myeloid cel…	chromatin binding [GO:0003682]; DNA binding [GO:0003677]; DNA-binding transcription activator activity, RNA polymerase II-specific [GO:0001228]; DNA-binding transcription factor activity, RNA polymerase II-specific [GO:0000981]; RNA polymerase II cis-regulatory region sequence-specific DNA binding [GO:0000978]	7	5	5.33333	0.125	8	8	7.33333	0.125	4.95386	5.03727	4.72762	2.53065
O14770	+		sp|O14770|MEIS2_HUMAN	MEIS2_HUMAN	Homeobox protein Meis2 (Meis1-related protein 1)	MEIS2 MRG1	chromatin [GO:0000785]; nucleus [GO:0005634]; perinuclear region of cytoplasm [GO:0048471]	animal organ morphogenesis [GO:0009887]; brain development [GO:0007420]; embryonic pattern specification [GO:0009880]; eye development [GO:0001654]; negative regulation of myeloid cell differentiation [GO:0045638]; negative regulation of transcription by RNA polymerase II [GO:0000122]; pancreas development [GO:0031016]; positive regulation of cardiac muscle myoblast proliferation [GO:0110024]; po…	DNA binding [GO:0003677]; DNA-binding transcription activator activity, RNA polymerase II-specific [GO:0001228]; DNA-binding transcription factor activity, RNA polymerase II-specific [GO:0000981]; RNA polymerase II cis-regulatory region sequence-specific DNA binding [GO:0000978]; sequence-specific DNA binding [GO:0043565]; sequence-specific double-stranded DNA binding [GO:1990837]; transcription …	2	2	2.33333	0.125	2.33333	2.8	3.16667	0.125	4.24227	4.26242	4.02447	2.51839
Q96BF6	+		sp|Q96BF6|NACC2_HUMAN	NACC2_HUMAN	Nucleus accumbens-associated protein 2 (NAC-2) (BTB/POZ domain-containing protein 14A) (Repressor with BTB domain and BEN domain)	NACC2 BTBD14A NAC2 RBB	chromatin [GO:0000785]; mitochondrion [GO:0005739]; nucleolus [GO:0005730]; nucleus [GO:0005634]	negative regulation of cell population proliferation [GO:0008285]; negative regulation of DNA-templated transcription [GO:0045892]; negative regulation of G1/S transition of mitotic cell cycle by negative regulation of transcription from RNA polymerase II promoter [GO:1900477]; negative regulation of transcription by RNA polymerase II [GO:0000122]; positive regulation of intrinsic apoptotic signa…	DNA-binding transcription factor activity, RNA polymerase II-specific [GO:0000981]; DNA-binding transcription repressor activity, RNA polymerase II-specific [GO:0001227]; histone deacetylase binding [GO:0042826]; protein homodimerization activity [GO:0042803]; protein-containing complex binding [GO:0044877]; RNA polymerase II cis-regulatory region sequence-specific DNA binding [GO:0000978]	0.166667	1.2	0.833333	0.25	0.166667	1.4	0.666667	0.25	2.5814	3.66697	2.82642	2.45458
P35869	+		sp|P35869|AHR_HUMAN	AHR_HUMAN	Aryl hydrocarbon receptor (Ah receptor) (AhR) (Class E basic helix-loop-helix protein 76) (bHLHe76)	AHR BHLHE76	aryl hydrocarbon receptor complex [GO:0034751]; chromatin [GO:0000785]; cytoplasm [GO:0005737]; cytosol [GO:0005829]; cytosolic aryl hydrocarbon receptor complex [GO:0034752]; nuclear aryl hydrocarbon receptor complex [GO:0034753]; nucleoplasm [GO:0005654]; nucleus [GO:0005634]; protein-containing complex [GO:0032991]; transcription regulator complex [GO:0005667]	apoptotic process [GO:0006915]; blood vessel development [GO:0001568]; cAMP-mediated signaling [GO:0019933]; cell cycle [GO:0007049]; cellular response to 2,3,7,8-tetrachlorodibenzodioxine [GO:1904613]; cellular response to cAMP [GO:0071320]; cellular response to forskolin [GO:1904322]; circadian regulation of gene expression [GO:0032922]; negative regulation of DNA-templated transcription [GO:00…	cis-regulatory region sequence-specific DNA binding [GO:0000987]; DNA binding [GO:0003677]; DNA-binding transcription factor activity [GO:0003700]; DNA-binding transcription factor activity, RNA polymerase II-specific [GO:0000981]; E-box binding [GO:0070888]; Hsp90 protein binding [GO:0051879]; molecular adaptor activity [GO:0060090]; nuclear receptor activity [GO:0004879]; protein heterodimeriza…	0.5	1	0.333333	0.25	0.5	1	0.333333	0.25	2.89944	3.21884	2.20922	2.20603
Q96JS3	+		sp|Q96JS3|PGBD1_HUMAN	PGBD1_HUMAN	PiggyBac transposable element-derived protein 1 (Cerebral protein 4)	PGBD1 hucep-4	membrane [GO:0016020]	regulation of transcription by RNA polymerase II [GO:0006357]	DNA-binding transcription factor activity, RNA polymerase II-specific [GO:0000981]; identical protein binding [GO:0042802]; RNA polymerase II cis-regulatory region sequence-specific DNA binding [GO:0000978]; scavenger receptor activity [GO:0005044]	0.333333	0.2	0.166667	0.25	0.333333	0.4	0.166667	0.25	2.67366	2.69658	2.50556	2.09309
Q9NUA8	+		sp|Q9NUA8|ZBT40_HUMAN	ZBT40_HUMAN	Zinc finger and BTB domain-containing protein 40	ZBTB40 KIAA0478	nucleus [GO:0005634]	bone mineralization [GO:0030282]; cellular response to DNA damage stimulus [GO:0006974]; regulation of transcription by RNA polymerase II [GO:0006357]	DNA-binding transcription factor activity, RNA polymerase II-specific [GO:0000981]; metal ion binding [GO:0046872]; RNA polymerase II cis-regulatory region sequence-specific DNA binding [GO:0000978]	0.166667	0.2	0.166667	0.5	0.166667	0.2	0.166667	0.5	1.36851	3.40089	1.40422	2.01453
P59923	+		sp|P59923|ZN445_HUMAN	ZN445_HUMAN	Zinc finger protein 445 (ZFP445) (Zinc finger protein 168) (Zinc finger protein with KRAB and SCAN domains 15)	ZNF445 ZFP445 ZKSCAN15 ZNF168	nucleus [GO:0005634]	maintenance of DNA methylation [GO:0010216]; regulation of genetic imprinting [GO:2000653]; regulation of transcription by RNA polymerase II [GO:0006357]	chromatin binding [GO:0003682]; DNA-binding transcription activator activity, RNA polymerase II-specific [GO:0001228]; double-stranded methylated DNA binding [GO:0010385]; metal ion binding [GO:0046872]; RNA polymerase II cis-regulatory region sequence-specific DNA binding [GO:0000978]	1.16667	0.6	0.666667	0.125	2.66667	2	0.5	0.375	4.06074	4.27588	2.84576	2.81226
P51858	+	+	sp|P51858|HDGF_HUMAN	HDGF_HUMAN	Hepatoma-derived growth factor (HDGF) (High mobility group protein 1-like 2) (HMG-1L2)	HDGF HMG1L2	collagen-containing extracellular matrix [GO:0062023]; cytoplasm [GO:0005737]; extracellular region [GO:0005576]; extracellular space [GO:0005615]; nucleoplasm [GO:0005654]; nucleus [GO:0005634]; transcription repressor complex [GO:0017053]	cellular response to interleukin-7 [GO:0098761]; negative regulation of neuron apoptotic process [GO:0043524]; negative regulation of transcription by RNA polymerase II [GO:0000122]; positive regulation of cell division [GO:0051781]; positive regulation of transcription by RNA polymerase II [GO:0045944]; protein localization to nucleus [GO:0034504]; regulation of transcription by RNA polymerase I…	actin binding [GO:0003779]; DNA-binding transcription repressor activity, RNA polymerase II-specific [GO:0001227]; double-stranded DNA binding [GO:0003690]; growth factor activity [GO:0008083]; heparin binding [GO:0008201]; nucleotide binding [GO:0000166]; RNA binding [GO:0003723]; RNA polymerase II cis-regulatory region sequence-specific DNA binding [GO:0000978]; transcription coregulator activi…	15.8333	18.8	12.8333	17	50.1667	80.2	81.6667	69.5	6.69494	6.94673	6.96594	6.62384
P27540	+		sp|P27540|ARNT_HUMAN	ARNT_HUMAN	Aryl hydrocarbon receptor nuclear translocator (ARNT protein) (Class E basic helix-loop-helix protein 2) (bHLHe2) (Dioxin receptor, nuclear translocator) (Hypoxia-inducible factor 1-beta) (HIF-1-beta) (HIF1-beta)	ARNT BHLHE2	aryl hydrocarbon receptor complex [GO:0034751]; chromatin [GO:0000785]; cytoplasm [GO:0005737]; nuclear aryl hydrocarbon receptor complex [GO:0034753]; nuclear body [GO:0016604]; nucleoplasm [GO:0005654]; nucleus [GO:0005634]; RNA polymerase II transcription regulator complex [GO:0090575]	cell differentiation [GO:0030154]; embryonic placenta development [GO:0001892]; positive regulation of endothelial cell proliferation [GO:0001938]; positive regulation of erythrocyte differentiation [GO:0045648]; positive regulation of glycolytic process [GO:0045821]; positive regulation of hormone biosynthetic process [GO:0046886]; positive regulation of protein sumoylation [GO:0033235]; positiv…	aryl hydrocarbon receptor binding [GO:0017162]; cis-regulatory region sequence-specific DNA binding [GO:0000987]; DNA-binding transcription factor activity [GO:0003700]; DNA-binding transcription factor activity, RNA polymerase II-specific [GO:0000981]; nuclear receptor activity [GO:0004879]; protein heterodimerization activity [GO:0046982]; protein homodimerization activity [GO:0042803]; RNA pol…	0.833333	1.2	1.66667	3	0.333333	1.4	1.66667	2.5	3.08336	3.72965	3.83285	3.68911
Q15853	+		sp|Q15853|USF2_HUMAN	USF2_HUMAN	Upstream stimulatory factor 2 (Class B basic helix-loop-helix protein 12) (bHLHb12) (FOS-interacting protein) (FIP) (Major late transcription factor 2) (Upstream transcription factor 2)	USF2 BHLHB12	chromatin [GO:0000785]; intracellular membrane-bounded organelle [GO:0043231]; nucleoplasm [GO:0005654]; nucleus [GO:0005634]	lactation [GO:0007595]; late viral transcription [GO:0019086]; lipid homeostasis [GO:0055088]; positive regulation of transcription by RNA polymerase II [GO:0045944]; positive regulation of transcription from RNA polymerase II promoter by glucose [GO:0000432]; regulation of transcription by RNA polymerase II [GO:0006357]; regulation of transcription from RNA polymerase II promoter by glucose [GO:…	bHLH transcription factor binding [GO:0043425]; DNA-binding transcription factor activity [GO:0003700]; DNA-binding transcription factor activity, RNA polymerase II-specific [GO:0000981]; protein heterodimerization activity [GO:0046982]; protein homodimerization activity [GO:0042803]; RNA polymerase II cis-regulatory region sequence-specific DNA binding [GO:0000978]; sequence-specific DNA binding…	0.833333	0.8	1	0.875	0.833333	0.4	0.666667	0.75	3.31829	3.73031	3.8344	3.64434
P28702	+		sp|P28702|RXRB_HUMAN	RXRB_HUMAN	Retinoic acid receptor RXR-beta (Nuclear receptor subfamily 2 group B member 2) (Retinoid X receptor beta)	RXRB NR2B2	chromatin [GO:0000785]; cytoplasm [GO:0005737]; nucleoplasm [GO:0005654]; nucleus [GO:0005634]; RNA polymerase II transcription regulator complex [GO:0090575]	anatomical structure development [GO:0048856]; cell differentiation [GO:0030154]; hormone-mediated signaling pathway [GO:0009755]; mRNA transcription by RNA polymerase II [GO:0042789]; positive regulation of bone mineralization [GO:0030501]; positive regulation of DNA-templated transcription [GO:0045893]; positive regulation of transcription by RNA polymerase II [GO:0045944]; positive regulation …	DNA-binding transcription activator activity, RNA polymerase II-specific [GO:0001228]; DNA-binding transcription factor activity, RNA polymerase II-specific [GO:0000981]; nuclear receptor activity [GO:0004879]; nuclear steroid receptor activity [GO:0003707]; retinoic acid-responsive element binding [GO:0044323]; RNA polymerase II cis-regulatory region sequence-specific DNA binding [GO:0000978]; R…	1.83333	0.4	3.16667	1.125	2.16667	0.4	3	1	3.66969	3.41468	3.82462	3.34686
P51692	+		sp|P51692|STA5B_HUMAN	STA5B_HUMAN	Signal transducer and activator of transcription 5B	STAT5B	chromatin [GO:0000785]; cytoplasm [GO:0005737]; cytosol [GO:0005829]; nucleoplasm [GO:0005654]; nucleus [GO:0005634]; RNA polymerase II transcription regulator complex [GO:0090575]	activated T cell proliferation [GO:0050798]; B cell differentiation [GO:0030183]; cellular response to epidermal growth factor stimulus [GO:0071364]; cellular response to growth factor stimulus [GO:0071363]; cellular response to hormone stimulus [GO:0032870]; cytokine-mediated signaling pathway [GO:0019221]; defense response [GO:0006952]; development of secondary female sexual characteristics [GO…	chromatin binding [GO:0003682]; DNA-binding transcription activator activity, RNA polymerase II-specific [GO:0001228]; DNA-binding transcription factor activity [GO:0003700]; DNA-binding transcription factor activity, RNA polymerase II-specific [GO:0000981]; identical protein binding [GO:0042802]; nuclear glucocorticoid receptor binding [GO:0035259]; protein dimerization activity [GO:0046983]; pr…	1	1.8	3.16667	1.5	1.33333	2	4	1.875	3.25866	3.4508	3.59435	3.27415
Q96KM6	+		sp|Q96KM6|Z512B_HUMAN	Z512B_HUMAN	Zinc finger protein 512B	ZNF512B KIAA1196	nucleoplasm [GO:0005654]	negative regulation of miRNA transcription [GO:1902894]	DNA-binding transcription repressor activity, RNA polymerase II-specific [GO:0001227]; metal ion binding [GO:0046872]; RNA polymerase II transcription regulatory region sequence-specific DNA binding [GO:0000977]	3	1	4.83333	1.125	4	1.8	5.83333	1.875	3.73165	3.66526	3.91236	3.01536
Q5TGY3	+		sp|Q5TGY3|AHDC1_HUMAN	AHDC1_HUMAN	Transcription factor Gibbin (AT-hook DNA-binding motif-containing protein 1)	AHDC1	chromosome [GO:0005694]; nucleus [GO:0005634]	cell differentiation [GO:0030154]; mesoderm formation [GO:0001707]; skin morphogenesis [GO:0043589]	DNA-binding transcription factor activity [GO:0003700]; promoter-enhancer loop anchoring activity [GO:0140585]	1.16667	0.8	6	1.25	1.33333	0.8	6.66667	1.375	2.98236	1.92558	3.56278	2.90118
Q8WY36	+		sp|Q8WY36|BBX_HUMAN	BBX_HUMAN	HMG box transcription factor BBX (Bobby sox homolog) (HMG box-containing protein 2)	BBX HBP2	chromatin [GO:0000785]; cytosol [GO:0005829]; nucleoplasm [GO:0005654]; nucleus [GO:0005634]	bone development [GO:0060348]; regulation of transcription by RNA polymerase II [GO:0006357]	DNA-binding transcription factor activity, RNA polymerase II-specific [GO:0000981]; RNA polymerase II transcription regulatory region sequence-specific DNA binding [GO:0000977]; sequence-specific double-stranded DNA binding [GO:1990837]	0.333333	0.2	1.16667	0.25	0.333333	0.2	1.16667	0.125	2.64916	2.30193	2.98246	2.31693
P28347	+		sp|P28347|TEAD1_HUMAN;sp|Q15562|TEAD2_HUMAN	TEAD1_HUMAN	Transcriptional enhancer factor TEF-1 (NTEF-1) (Protein GT-IIC) (TEA domain family member 1) (TEAD-1) (Transcription factor 13) (TCF-13)	TEAD1 TCF13 TEF1	chromatin [GO:0000785]; nucleoplasm [GO:0005654]; nucleus [GO:0005634]; TEAD-YAP complex [GO:0140552]; transcription regulator complex [GO:0005667]	embryonic organ development [GO:0048568]; hippo signaling [GO:0035329]; positive regulation of cell growth [GO:0030307]; positive regulation of DNA-templated transcription [GO:0045893]; positive regulation of miRNA transcription [GO:1902895]; positive regulation of transcription by RNA polymerase II [GO:0045944]; protein-containing complex assembly [GO:0065003]; regulation of transcription by RNA…	DNA binding [GO:0003677]; DNA-binding transcription factor activity [GO:0003700]; DNA-binding transcription factor activity, RNA polymerase II-specific [GO:0000981]; RNA polymerase II cis-regulatory region sequence-specific DNA binding [GO:0000978]; sequence-specific double-stranded DNA binding [GO:1990837]	0.166667	0.2	3	1	0.166667	0.2	4.33333	1	2.71003	2.77111	3.95362	3.53548
P78347	+		sp|P78347|GTF2I_HUMAN	GTF2I_HUMAN	General transcription factor II-I (GTFII-I) (TFII-I) (Bruton tyrosine kinase-associated protein 135) (BAP-135) (BTK-associated protein 135) (SRF-Phox1-interacting protein) (SPIN) (Williams-Beuren syndrome chromosomal region 6 protein)	GTF2I BAP135 WBSCR6	cytoplasm [GO:0005737]; membrane [GO:0016020]; nucleoplasm [GO:0005654]; nucleus [GO:0005634]	negative regulation of angiogenesis [GO:0016525]; positive regulation of transcription by RNA polymerase II [GO:0045944]; transcription by RNA polymerase II [GO:0006366]	DNA binding [GO:0003677]; DNA-binding transcription activator activity, RNA polymerase II-specific [GO:0001228]; DNA-binding transcription factor activity [GO:0003700]; DNA-binding transcription factor activity, RNA polymerase II-specific [GO:0000981]; RNA polymerase II-specific DNA-binding transcription factor binding [GO:0061629]	22.8333	23	22.5	41.625	46.8333	39.4	49.8333	102.625	5.39129	5.36848	5.30043	5.80087
Q99459	+		sp|Q99459|CDC5L_HUMAN	CDC5L_HUMAN	Cell division cycle 5-like protein (Cdc5-like protein) (Pombe cdc5-related protein)	CDC5L KIAA0432 PCDC5RP	catalytic step 2 spliceosome [GO:0071013]; cytoplasm [GO:0005737]; membrane [GO:0016020]; nuclear speck [GO:0016607]; nucleoplasm [GO:0005654]; nucleus [GO:0005634]; Prp19 complex [GO:0000974]; spliceosomal complex [GO:0005681]; U2-type catalytic step 2 spliceosome [GO:0071007]	cell cycle [GO:0007049]; DNA damage checkpoint signaling [GO:0000077]; DNA repair [GO:0006281]; mRNA splicing, via spliceosome [GO:0000398]; positive regulation of transcription by RNA polymerase II [GO:0045944]; regulation of transcription by RNA polymerase II [GO:0006357]	DNA binding [GO:0003677]; DNA-binding transcription activator activity, RNA polymerase II-specific [GO:0001228]; DNA-binding transcription factor activity, RNA polymerase II-specific [GO:0000981]; identical protein binding [GO:0042802]; RNA binding [GO:0003723]; RNA polymerase II transcription regulatory region sequence-specific DNA binding [GO:0000977]; WD40-repeat domain binding [GO:0071987]	18.1667	13.8	17.6667	21.75	32.3333	26.2	28.1667	41.875	5.33249	5.29475	5.25109	5.3721
Q96RE7	+		sp|Q96RE7|NACC1_HUMAN	NACC1_HUMAN	Nucleus accumbens-associated protein 1 (NAC-1) (BTB/POZ domain-containing protein 14B)	NACC1 BTBD14B NAC1	cell junction [GO:0030054]; cytoplasm [GO:0005737]; intracellular membrane-bounded organelle [GO:0043231]; nucleoplasm [GO:0005654]; nucleus [GO:0005634]	negative regulation of DNA-templated transcription [GO:0045892]; positive regulation of cell population proliferation [GO:0008284]; regulation of transcription by RNA polymerase II [GO:0006357]	DNA-binding transcription factor activity, RNA polymerase II-specific [GO:0000981]; DNA-binding transcription repressor activity, RNA polymerase II-specific [GO:0001227]; histone deacetylase binding [GO:0042826]; RNA polymerase II cis-regulatory region sequence-specific DNA binding [GO:0000978]	3.5	3.8	5.33333	8.625	3.83333	4.8	6.66667	14.875	4.2491	4.47814	4.24306	4.99066
Q06546	+		sp|Q06546|GABPA_HUMAN	GABPA_HUMAN	GA-binding protein alpha chain (GABP subunit alpha) (Nuclear respiratory factor 2 subunit alpha) (Transcription factor E4TF1-60)	GABPA E4TF1A	chromatin [GO:0000785]; nucleoplasm [GO:0005654]; nucleus [GO:0005634]	blastocyst formation [GO:0001825]; cell differentiation [GO:0030154]; cellular response to dopamine [GO:1903351]; negative regulation of megakaryocyte differentiation [GO:0045653]; negative regulation of transcription by RNA polymerase II [GO:0000122]; positive regulation of gene expression [GO:0010628]; positive regulation of transcription by RNA polymerase II [GO:0045944]; regulation of transcr…	chromatin binding [GO:0003682]; DNA-binding transcription activator activity, RNA polymerase II-specific [GO:0001228]; DNA-binding transcription factor activity [GO:0003700]; DNA-binding transcription factor activity, RNA polymerase II-specific [GO:0000981]; RNA polymerase II cis-regulatory region sequence-specific DNA binding [GO:0000978]; sequence-specific double-stranded DNA binding [GO:199083…	4.83333	3.8	3.16667	8.5	5	3.8	5.66667	11.375	4.35684	4.6305	4.3236	4.89244
P25208	+		sp|P25208|NFYB_HUMAN	NFYB_HUMAN	Nuclear transcription factor Y subunit beta (CAAT box DNA-binding protein subunit B) (Nuclear transcription factor Y subunit B) (NF-YB)	NFYB HAP3	CCAAT-binding factor complex [GO:0016602]; chromatin [GO:0000785]; nucleoplasm [GO:0005654]; nucleus [GO:0005634]; protein-DNA complex [GO:0032993]; RNA polymerase II transcription regulator complex [GO:0090575]	cellular response to leukemia inhibitory factor [GO:1990830]; histone H3-K4 trimethylation [GO:0080182]; positive regulation of transcription by RNA polymerase II [GO:0045944]; regulation of DNA-templated transcription [GO:0006355]; regulation of histone acetylation [GO:0035065]; regulation of transcription by RNA polymerase II [GO:0006357]	DNA binding [GO:0003677]; DNA-binding transcription activator activity, RNA polymerase II-specific [GO:0001228]; DNA-binding transcription factor activity [GO:0003700]; DNA-binding transcription factor activity, RNA polymerase II-specific [GO:0000981]; DNA-binding transcription factor binding [GO:0140297]; protein heterodimerization activity [GO:0046982]; RNA polymerase II cis-regulatory region s…	1.5	1.4	1	1.875	1.66667	1	1.33333	3.25	4.49844	4.55342	4.42104	4.86576
Q13952	+		sp|Q13952|NFYC_HUMAN	NFYC_HUMAN	Nuclear transcription factor Y subunit gamma (CAAT box DNA-binding protein subunit C) (Nuclear transcription factor Y subunit C) (NF-YC) (Transactivator HSM-1/2)	NFYC	CCAAT-binding factor complex [GO:0016602]; chromatin [GO:0000785]; nucleoplasm [GO:0005654]; nucleus [GO:0005634]; protein-DNA complex [GO:0032993]; RNA polymerase II transcription regulator complex [GO:0090575]	histone H3-K4 trimethylation [GO:0080182]; positive regulation of transcription by RNA polymerase II [GO:0045944]; protein folding [GO:0006457]; regulation of DNA-templated transcription [GO:0006355]; regulation of histone acetylation [GO:0035065]; regulation of transcription by RNA polymerase II [GO:0006357]	DNA binding [GO:0003677]; DNA-binding transcription activator activity, RNA polymerase II-specific [GO:0001228]; DNA-binding transcription factor activity [GO:0003700]; DNA-binding transcription factor activity, RNA polymerase II-specific [GO:0000981]; protein heterodimerization activity [GO:0046982]; RNA polymerase II cis-regulatory region sequence-specific DNA binding [GO:0000978]	2.5	2.6	2.33333	5	3.5	3	2.83333	8.875	4.14521	4.44722	3.75932	4.83543
Q06330	+		sp|Q06330|SUH_HUMAN;sp|Q9UBG7|RBPJL_HUMAN	SUH_HUMAN	Recombining binding protein suppressor of hairless (CBF-1) (J kappa-recombination signal-binding protein) (RBP-J kappa) (RBP-J) (RBP-JK) (Renal carcinoma antigen NY-REN-30)	RBPJ IGKJRB IGKJRB1 RBPJK RBPSUH	chromatin [GO:0000785]; cytoplasm [GO:0005737]; MAML1-RBP-Jkappa- ICN1 complex [GO:0002193]; nucleolus [GO:0005730]; nucleoplasm [GO:0005654]; nucleus [GO:0005634]; transcription repressor complex [GO:0017053]	angiogenesis [GO:0001525]; aortic valve development [GO:0003176]; arterial endothelial cell fate commitment [GO:0060844]; atrioventricular canal development [GO:0036302]; auditory receptor cell fate commitment [GO:0009912]; B cell differentiation [GO:0030183]; blood vessel endothelial cell fate specification [GO:0097101]; blood vessel lumenization [GO:0072554]; blood vessel remodeling [GO:0001974…	chromatin binding [GO:0003682]; DNA binding [GO:0003677]; DNA-binding transcription activator activity, RNA polymerase II-specific [GO:0001228]; DNA-binding transcription factor activity [GO:0003700]; DNA-binding transcription factor activity, RNA polymerase II-specific [GO:0000981]; DNA-binding transcription factor binding [GO:0140297]; protein N-terminus binding [GO:0047485]; RNA polymerase II …	0.833333	0.8	1	6.25	0.833333	0.4	0.666667	9.375	3.95882	3.72513	3.62884	4.76852
P25490	+		sp|P25490|TYY1_HUMAN;sp|Q96MM3|ZFP42_HUMAN	TYY1_HUMAN	Transcriptional repressor protein YY1 (Delta transcription factor) (INO80 complex subunit S) (NF-E1) (Yin and yang 1) (YY-1)	YY1 INO80S	chromatin silencing complex [GO:0005677]; cytoplasm [GO:0005737]; Ino80 complex [GO:0031011]; nuclear matrix [GO:0016363]; nucleoplasm [GO:0005654]; nucleus [GO:0005634]; PcG protein complex [GO:0031519]; transcription regulator complex [GO:0005667]	anterior/posterior pattern specification [GO:0009952]; B cell differentiation [GO:0030183]; camera-type eye morphogenesis [GO:0048593]; cellular response to DNA damage stimulus [GO:0006974]; cellular response to interleukin-1 [GO:0071347]; cellular response to UV [GO:0034644]; chromatin remodeling [GO:0006338]; double-strand break repair via homologous recombination [GO:0000724]; immunoglobulin h…	chromatin binding [GO:0003682]; cis-regulatory region sequence-specific DNA binding [GO:0000987]; DNA binding [GO:0003677]; DNA-binding transcription activator activity, RNA polymerase II-specific [GO:0001228]; DNA-binding transcription factor activity, RNA polymerase II-specific [GO:0000981]; DNA-binding transcription factor binding [GO:0140297]; DNA-binding transcription repressor activity [GO:…	2	2.6	3.16667	4.25	3.5	3	4.83333	7.875	4.51463	4.35199	4.12867	4.65865
Q13485	+		sp|Q13485|SMAD4_HUMAN	SMAD4_HUMAN	Mothers against decapentaplegic homolog 4 (MAD homolog 4) (Mothers against DPP homolog 4) (Deletion target in pancreatic carcinoma 4) (SMAD family member 4) (SMAD 4) (Smad4) (hSMAD4)	SMAD4 DPC4 MADH4	activin responsive factor complex [GO:0032444]; centrosome [GO:0005813]; chromatin [GO:0000785]; cytoplasm [GO:0005737]; cytosol [GO:0005829]; heteromeric SMAD protein complex [GO:0071144]; nucleoplasm [GO:0005654]; nucleus [GO:0005634]; SMAD protein complex [GO:0071141]; transcription regulator complex [GO:0005667]	activin receptor signaling pathway [GO:0032924]; adrenal gland development [GO:0030325]; aging [GO:0007568]; anatomical structure morphogenesis [GO:0009653]; atrioventricular canal development [GO:0036302]; atrioventricular valve formation [GO:0003190]; axon guidance [GO:0007411]; BMP signaling pathway [GO:0030509]; brainstem development [GO:0003360]; branching involved in ureteric bud morphogene…	chromatin binding [GO:0003682]; collagen binding [GO:0005518]; DNA-binding transcription activator activity, RNA polymerase II-specific [GO:0001228]; DNA-binding transcription factor activity, RNA polymerase II-specific [GO:0000981]; filamin binding [GO:0031005]; I-SMAD binding [GO:0070411]; identical protein binding [GO:0042802]; metal ion binding [GO:0046872]; protein homodimerization activity …	3.83333	3.4	4.83333	5.75	4.66667	3.8	6.33333	7.25	4.214	4.4755	4.17886	4.60516
P14859	+		sp|P14859|PO2F1_HUMAN;sp|Q9UKI9|PO2F3_HUMAN;sp|P09086|PO2F2_HUMAN	PO2F1_HUMAN	POU domain, class 2, transcription factor 1 (NF-A1) (Octamer-binding protein 1) (Oct-1) (Octamer-binding transcription factor 1) (OTF-1)	POU2F1 OCT1 OTF1	chromatin [GO:0000785]; endoplasmic reticulum [GO:0005783]; intracellular membrane-bounded organelle [GO:0043231]; nucleoplasm [GO:0005654]; nucleus [GO:0005634]; RNA polymerase II transcription regulator complex [GO:0090575]	negative regulation of DNA-templated transcription [GO:0045892]; positive regulation of miRNA transcription [GO:1902895]; positive regulation of transcription by RNA polymerase II [GO:0045944]; regulation of transcription by RNA polymerase II [GO:0006357]	DNA binding [GO:0003677]; DNA-binding transcription activator activity, RNA polymerase II-specific [GO:0001228]; DNA-binding transcription factor activity, RNA polymerase II-specific [GO:0000981]; identical protein binding [GO:0042802]; RNA polymerase II cis-regulatory region sequence-specific DNA binding [GO:0000978]; RNA polymerase II core promoter sequence-specific DNA binding [GO:0000979]; se…	2.5	0.4	1.16667	4.5	3.16667	0.6	1.33333	7.375	3.99047	3.20769	3.2342	4.49962
P56270	+		sp|P56270|MAZ_HUMAN	MAZ_HUMAN	Myc-associated zinc finger protein (MAZI) (Pur-1) (Purine-binding transcription factor) (Serum amyloid A-activating factor-1) (SAF-1) (Transcription factor Zif87) (ZF87) (Zinc finger protein 801)	MAZ ZNF801	nucleus [GO:0005634]	negative regulation of apoptotic signaling pathway [GO:2001234]; negative regulation of transcription by RNA polymerase II [GO:0000122]; positive regulation of cell migration [GO:0030335]; positive regulation of cell population proliferation [GO:0008284]; positive regulation of DNA-templated transcription [GO:0045893]; positive regulation of gene expression [GO:0010628]; positive regulation of ph…	DNA-binding transcription factor activity [GO:0003700]; DNA-binding transcription factor activity, RNA polymerase II-specific [GO:0000981]; metal ion binding [GO:0046872]; RNA binding [GO:0003723]; RNA polymerase II cis-regulatory region sequence-specific DNA binding [GO:0000978]	1.66667	1.2	1	3.375	1.66667	1.4	0.833333	6.5	3.99142	3.42224	3.65822	4.49588
Q9H2P0	+		sp|Q9H2P0|ADNP_HUMAN	ADNP_HUMAN	Activity-dependent neuroprotector homeobox protein (Activity-dependent neuroprotective protein)	ADNP ADNP1 KIAA0784	axon [GO:0030424]; chromatin [GO:0000785]; cytoplasm [GO:0005737]; dendrite [GO:0030425]; extracellular space [GO:0005615]; neuronal cell body [GO:0043025]; nucleus [GO:0005634]; RNA polymerase II transcription regulator complex [GO:0090575]	activation of protein kinase activity [GO:0032147]; cellular response to extracellular stimulus [GO:0031668]; cGMP-mediated signaling [GO:0019934]; estrous cycle [GO:0044849]; negative regulation of gene expression [GO:0010629]; negative regulation of neuron apoptotic process [GO:0043524]; negative regulation of protein binding [GO:0032091]; negative regulation of protein phosphorylation [GO:0001…	beta-catenin binding [GO:0008013]; beta-tubulin binding [GO:0048487]; chromatin binding [GO:0003682]; copper ion binding [GO:0005507]; DNA-binding transcription factor activity, RNA polymerase II-specific [GO:0000981]; peptide binding [GO:0042277]; RNA polymerase II transcription regulatory region sequence-specific DNA binding [GO:0000977]	9.5	7.2	5.5	13.25	10.3333	9.8	9	17.5	4.36456	4.30836	4.01499	4.45471
Q8TF68	+		sp|Q8TF68|ZN384_HUMAN	ZN384_HUMAN	Zinc finger protein 384 (CAG repeat protein 1) (CAS-interacting zinc finger protein) (Nuclear matrix transcription factor 4) (Nuclear matrix protein 4) (Trinucleotide repeat-containing gene 1 protein)	ZNF384 CAGH1 CIZ NMP4 TNRC1	nucleus [GO:0005634]	regulation of transcription by RNA polymerase II [GO:0006357]	DNA-binding transcription activator activity, RNA polymerase II-specific [GO:0001228]; metal ion binding [GO:0046872]; RNA polymerase II cis-regulatory region sequence-specific DNA binding [GO:0000978]; sequence-specific double-stranded DNA binding [GO:1990837]	4.66667	1.2	4	4.125	5.16667	1.2	4.16667	5.75	4.40007	3.73359	4.07032	4.40853
Q9NXV6	+		sp|Q9NXV6|CARF_HUMAN	CARF_HUMAN	CDKN2A-interacting protein (Collaborator of ARF)	CDKN2AIP CARF	granular component [GO:0001652]; nucleolus [GO:0005730]; nucleoplasm [GO:0005654]	cellular response to DNA damage stimulus [GO:0006974]; negative regulation of cell growth [GO:0030308]; positive regulation of cell growth [GO:0030307]; positive regulation of signal transduction [GO:0009967]; regulation of protein stability [GO:0031647]	p53 binding [GO:0002039]; RNA binding [GO:0003723]	3.33333	3.4	1.66667	5.125	4	3.8	1.83333	7.25	4.3598	4.32682	3.80504	4.38427
Q15561	+		sp|Q15561|TEAD4_HUMAN	TEAD4_HUMAN	Transcriptional enhancer factor TEF-3 (TEA domain family member 4) (TEAD-4) (Transcription factor 13-like 1) (Transcription factor RTEF-1)	TEAD4 RTEF1 TCF13L1 TEF3	chromatin [GO:0000785]; cytoplasm [GO:0005737]; nucleoplasm [GO:0005654]; nucleus [GO:0005634]; protein-DNA complex [GO:0032993]; transcription regulator complex [GO:0005667]	cell fate specification [GO:0001708]; embryo implantation [GO:0007566]; embryonic organ development [GO:0048568]; hippo signaling [GO:0035329]; muscle organ development [GO:0007517]; positive regulation of stem cell population maintenance [GO:1902459]; regulation of transcription by RNA polymerase II [GO:0006357]; skeletal system development [GO:0001501]; trophectodermal cell fate commitment [GO:…	DNA-binding transcription activator activity, RNA polymerase II-specific [GO:0001228]; DNA-binding transcription factor activity [GO:0003700]; DNA-binding transcription factor activity, RNA polymerase II-specific [GO:0000981]; RNA polymerase II cis-regulatory region sequence-specific DNA binding [GO:0000978]	0.5	0.8	1.66667	3.75	0.666667	0.8	2.16667	4.5	3.41538	3.49803	4.04088	4.37729
P49711	+		sp|P49711|CTCF_HUMAN;sp|Q8NI51|CTCFL_HUMAN	CTCF_HUMAN	Transcriptional repressor CTCF (11-zinc finger protein) (CCCTC-binding factor) (CTCFL paralog)	CTCF	chromosome, centromeric region [GO:0000775]; condensed chromosome [GO:0000793]; male germ cell nucleus [GO:0001673]; nucleolus [GO:0005730]; nucleoplasm [GO:0005654]; nucleus [GO:0005634]	chromatin looping [GO:0140588]; chromosome segregation [GO:0007059]; DNA methylation [GO:0006306]; epigenetic regulation of gene expression [GO:0040029]; genomic imprinting [GO:0071514]; maintenance of DNA methylation [GO:0010216]; negative regulation of cell population proliferation [GO:0008285]; negative regulation of DNA-templated transcription [GO:0045892]; negative regulation of transcriptio…	chromatin insulator sequence binding [GO:0043035]; DNA-binding transcription factor activity [GO:0003700]; DNA-binding transcription repressor activity, RNA polymerase II-specific [GO:0001227]; RNA polymerase II cis-regulatory region sequence-specific DNA binding [GO:0000978]; sequence-specific DNA binding [GO:0043565]; transcription cis-regulatory region binding [GO:0000976]; transcription coreg…	2	1.6	1.33333	5.125	2	2.4	1.66667	10.125	3.59373	3.81105	3.65529	4.3647
Q9Y467	+		sp|Q9Y467|SALL2_HUMAN	SALL2_HUMAN	Sal-like protein 2 (Zinc finger protein 795) (Zinc finger protein SALL2) (Zinc finger protein Spalt-2) (Sal-2) (hSal2)	SALL2 KIAA0360 SAL2 ZNF795	nucleus [GO:0005634]	eye development [GO:0001654]; positive regulation of transcription by RNA polymerase II [GO:0045944]; regulation of transcription by RNA polymerase II [GO:0006357]	DNA-binding transcription activator activity, RNA polymerase II-specific [GO:0001228]; DNA-binding transcription factor activity, RNA polymerase II-specific [GO:0000981]; metal ion binding [GO:0046872]; RNA polymerase II cis-regulatory region sequence-specific DNA binding [GO:0000978]; RNA polymerase II transcription regulatory region sequence-specific DNA binding [GO:0000977]	0.833333	0.2	1.5	7.5	1.16667	0.2	2	13	2.34467	4.14314	3.25249	4.30836
Q8N1G0	+		sp|Q8N1G0|ZN687_HUMAN	ZN687_HUMAN	Zinc finger protein 687	ZNF687 KIAA1441	cytosol [GO:0005829]; nucleoplasm [GO:0005654]		DNA binding [GO:0003677]; metal ion binding [GO:0046872]	0.666667	1.6	1	7.5	0.833333	2	1	10.75	2.91473	3.62973	2.34003	4.18556
Q9Y2X9	+		sp|Q9Y2X9|ZN281_HUMAN	ZN281_HUMAN	Zinc finger protein 281 (GC-box-binding zinc finger protein 1) (Transcription factor ZBP-99) (Zinc finger DNA-binding protein 99)	ZNF281 GZP1 ZBP99	nucleoplasm [GO:0005654]; nucleus [GO:0005634]	embryonic body morphogenesis [GO:0010172]; negative regulation of DNA-templated transcription [GO:0045892]; negative regulation of gene expression [GO:0010629]; negative regulation of transcription by RNA polymerase II [GO:0000122]; positive regulation of DNA-templated transcription [GO:0045893]; regulation of DNA-templated transcription [GO:0006355]; stem cell differentiation [GO:0048863]	DNA-binding transcription factor activity [GO:0003700]; DNA-binding transcription factor activity, RNA polymerase II-specific [GO:0000981]; DNA-binding transcription repressor activity, RNA polymerase II-specific [GO:0001227]; metal ion binding [GO:0046872]; RNA polymerase II cis-regulatory region sequence-specific DNA binding [GO:0000978]; sequence-specific DNA binding [GO:0043565]; sequence-spe…	1.83333	1.8	0.833333	5.875	2.16667	2.4	1.16667	7.875	3.44876	3.7951	2.83616	4.17939
Q96EK4	+		sp|Q96EK4|THA11_HUMAN	THA11_HUMAN	THAP domain-containing protein 11	THAP11 HRIHFB2206	chromatin [GO:0000785]; cytosol [GO:0005829]; nucleoplasm [GO:0005654]	cell population proliferation [GO:0008283]; electron transport chain [GO:0022900]; negative regulation of neuron apoptotic process [GO:0043524]; negative regulation of transcription by RNA polymerase II [GO:0000122]; neuron differentiation [GO:0030182]; positive regulation of androgen receptor activity [GO:2000825]; regulation of mitochondrial transcription [GO:1903108]; regulation of transcripti…	DNA binding [GO:0003677]; DNA-binding transcription activator activity, RNA polymerase II-specific [GO:0001228]; DNA-binding transcription factor activity, RNA polymerase II-specific [GO:0000981]; DNA-binding transcription repressor activity, RNA polymerase II-specific [GO:0001227]; RNA polymerase II cis-regulatory region sequence-specific DNA binding [GO:0000978]; zinc ion binding [GO:0008270]	0.833333	0.2	0.666667	1.5	0.833333	0.2	0.666667	1.625	3.62497	3.14008	3.0953	4.02513
O95785	+		sp|O95785|WIZ_HUMAN	WIZ_HUMAN	Protein Wiz (Widely-interspaced zinc finger-containing protein) (Zinc finger protein 803)	WIZ ZNF803	extracellular exosome [GO:0070062]; midbody [GO:0030496]; nucleoplasm [GO:0005654]; nucleus [GO:0005634]	positive regulation of nuclear cell cycle DNA replication [GO:0010571]; protein stabilization [GO:0050821]; regulation of transcription by RNA polymerase II [GO:0006357]	DNA-binding transcription factor activity, RNA polymerase II-specific [GO:0000981]; histone methyltransferase binding [GO:1990226]; metal ion binding [GO:0046872]; protein-containing complex binding [GO:0044877]; RNA polymerase II cis-regulatory region sequence-specific DNA binding [GO:0000978]; transcription corepressor binding [GO:0001222]	1.33333	1.4	1.5	7.125	1.33333	1.6	1.5	9.75	2.95278	3.32556	2.4776	4.01965
Q16656	+		sp|Q16656|NRF1_HUMAN	NRF1_HUMAN	Nuclear respiratory factor 1 (NRF-1) (Alpha palindromic-binding protein) (Alpha-pal)	NRF1	cytosol [GO:0005829]; extracellular exosome [GO:0070062]; nucleoplasm [GO:0005654]; nucleus [GO:0005634]	positive regulation of transcription by RNA polymerase II [GO:0045944]; regulation of transcription by RNA polymerase II [GO:0006357]	DNA-binding transcription activator activity, RNA polymerase II-specific [GO:0001228]; DNA-binding transcription factor activity, RNA polymerase II-specific [GO:0000981]; protein homodimerization activity [GO:0042803]; RNA polymerase II cis-regulatory region sequence-specific DNA binding [GO:0000978]	0.833333	0.2	0.5	1.375	1.33333	-	0.5	1.75	3.09332	2.58482	3.03268	3.97862
P15336	+		sp|P15336|ATF2_HUMAN	ATF2_HUMAN	Cyclic AMP-dependent transcription factor ATF-2 (cAMP-dependent transcription factor ATF-2) (Activating transcription factor 2) (Cyclic AMP-responsive element-binding protein 2) (CREB-2) (cAMP-responsive element-binding protein 2) (HB16) (cAMP response element-binding protein CRE-BP1)	ATF2 CREB2 CREBP1	CCAAT-binding factor complex [GO:0016602]; chromatin [GO:0000785]; cytoplasm [GO:0005737]; H4 histone acetyltransferase complex [GO:1902562]; mitochondrial outer membrane [GO:0005741]; nucleoplasm [GO:0005654]; nucleus [GO:0005634]; RNA polymerase II transcription regulator complex [GO:0090575]; site of double-strand break [GO:0035861]	abducens nucleus development [GO:0021742]; adipose tissue development [GO:0060612]; amelogenesis [GO:0097186]; apoptotic process involved in development [GO:1902742]; BMP signaling pathway [GO:0030509]; brainstem development [GO:0003360]; cellular lipid metabolic process [GO:0044255]; cellular response to anisomycin [GO:0072740]; cellular response to DNA damage stimulus [GO:0006974]; cellular res…	cAMP response element binding [GO:0035497]; cAMP response element binding protein binding [GO:0008140]; cis-regulatory region sequence-specific DNA binding [GO:0000987]; DNA-binding transcription activator activity, RNA polymerase II-specific [GO:0001228]; DNA-binding transcription factor activity [GO:0003700]; DNA-binding transcription factor activity, RNA polymerase II-specific [GO:0000981]; hi…	1.66667	0.8	0.5	2.375	1.5	0.8	0.666667	2.875	3.72896	3.35354	3.32035	3.95788
Q8N5A5	+		sp|Q8N5A5|ZGPAT_HUMAN	ZGPAT_HUMAN	Zinc finger CCCH-type with G patch domain-containing protein (G patch domain-containing protein 6) (Zinc finger CCCH domain-containing protein 9) (Zinc finger and G patch domain-containing protein)	ZGPAT GPATC6 GPATCH6 KIAA1847 ZC3H9 ZC3HDC9 ZIP	chromatin [GO:0000785]; nucleoplasm [GO:0005654]; nucleus [GO:0005634]; plasma membrane [GO:0005886]	negative regulation of DNA-templated transcription [GO:0045892]; negative regulation of epidermal growth factor-activated receptor activity [GO:0007175]; negative regulation of transcription by RNA polymerase II [GO:0000122]; regulation of transcription by RNA polymerase II [GO:0006357]	DNA-binding transcription factor activity [GO:0003700]; DNA-binding transcription factor activity, RNA polymerase II-specific [GO:0000981]; DNA-binding transcription repressor activity, RNA polymerase II-specific [GO:0001227]; metal ion binding [GO:0046872]; RNA polymerase II cis-regulatory region sequence-specific DNA binding [GO:0000978]; sequence-specific DNA binding [GO:0043565]	0.666667	0.4	0.333333	2.875	0.5	0.4	0.166667	3.25	3.08029	3.05947	2.86752	3.95382
O96006	+	+	sp|O96006|ZBED1_HUMAN	ZBED1_HUMAN	E3 SUMO-protein ligase ZBED1 (EC 2.3.2.-) (DNA replication-related element-binding factor) (Putative Ac-like transposable element) (Zinc finger BED domain-containing protein 1) (dREF homolog)	ZBED1 ALTE DREF hDREF KIAA0785 TRAMP	centrosome [GO:0005813]; chromatin [GO:0000785]; nuclear membrane [GO:0031965]; nucleoplasm [GO:0005654]; nucleus [GO:0005634]; PML body [GO:0016605]	negative regulation by host of viral genome replication [GO:0044828]; positive regulation of transcription by RNA polymerase II [GO:0045944]; protein autosumoylation [GO:1990466]; regulation of DNA-templated transcription [GO:0006355]; regulation of transcription by RNA polymerase II [GO:0006357]	DNA-binding transcription activator activity, RNA polymerase II-specific [GO:0001228]; DNA-binding transcription factor activity, RNA polymerase II-specific [GO:0000981]; identical protein binding [GO:0042802]; metal ion binding [GO:0046872]; protein dimerization activity [GO:0046983]; RNA polymerase II cis-regulatory region sequence-specific DNA binding [GO:0000978]; sequence-specific DNA bindin…	1	0.6	0.833333	3.625	1	0.6	0.833333	4.25	2.97251	3.28434	2.28225	3.9518
O15391	+		sp|O15391|TYY2_HUMAN	TYY2_HUMAN	Transcription factor YY2 (Yin and yang 2) (YY-2) (Zinc finger protein 631)	YY2 ZNF631	nucleus [GO:0005634]; PcG protein complex [GO:0031519]; transcription regulator complex [GO:0005667]	positive regulation of transcription by RNA polymerase II [GO:0045944]; regulation of transcription by RNA polymerase II [GO:0006357]	cis-regulatory region sequence-specific DNA binding [GO:0000987]; DNA-binding transcription activator activity, RNA polymerase II-specific [GO:0001228]; DNA-binding transcription factor activity, RNA polymerase II-specific [GO:0000981]; metal ion binding [GO:0046872]; RNA polymerase II cis-regulatory region sequence-specific DNA binding [GO:0000978]; sequence-specific DNA binding [GO:0043565]; se…	0.166667	0.2	1	1.5	0.333333	0.2	2	3.5	3.21954	3.26205	3.69631	3.94708
Q99081	+		sp|Q99081|HTF4_HUMAN;sp|P15884|ITF2_HUMAN	HTF4_HUMAN	Transcription factor 12 (TCF-12) (Class B basic helix-loop-helix protein 20) (bHLHb20) (DNA-binding protein HTF4) (E-box-binding protein) (Transcription factor HTF-4)	TCF12 BHLHB20 HEB HTF4	chromatin [GO:0000785]; cytoplasm [GO:0005737]; intracellular membrane-bounded organelle [GO:0043231]; nuclear speck [GO:0016607]; nucleoplasm [GO:0005654]; nucleus [GO:0005634]; RNA polymerase II transcription regulator complex [GO:0090575]; transcription regulator complex [GO:0005667]	cell differentiation [GO:0030154]; immune response [GO:0006955]; muscle organ development [GO:0007517]; nervous system development [GO:0007399]; positive regulation of gene expression [GO:0010628]; positive regulation of neuron differentiation [GO:0045666]; positive regulation of transcription by RNA polymerase II [GO:0045944]; regulation of transcription by RNA polymerase II [GO:0006357]; respon…	bHLH transcription factor binding [GO:0043425]; cAMP response element binding [GO:0035497]; cis-regulatory region sequence-specific DNA binding [GO:0000987]; DNA-binding transcription activator activity, RNA polymerase II-specific [GO:0001228]; DNA-binding transcription factor activity [GO:0003700]; DNA-binding transcription factor activity, RNA polymerase II-specific [GO:0000981]; DNA-binding tr…	0.5	0.4	0.833333	3.625	0.5	0.4	0.833333	4.125	2.57759	3.62298	3.03206	3.91491
Q9HCE3	+		sp|Q9HCE3|ZN532_HUMAN	ZN532_HUMAN	Zinc finger protein 532	ZNF532 KIAA1629	nucleus [GO:0005634]		DNA binding [GO:0003677]; metal ion binding [GO:0046872]	0.833333	1.2	0.333333	5.625	0.833333	1.2	0.166667	7.75	2.55346	3.10407	2.23986	3.86632
Q00613	+		sp|Q00613|HSF1_HUMAN	HSF1_HUMAN	Heat shock factor protein 1 (HSF 1) (Heat shock transcription factor 1) (HSTF 1)	HSF1 HSTF1	centrosome [GO:0005813]; chaperone complex [GO:0101031]; chromatin [GO:0000785]; cytoplasm [GO:0005737]; cytosol [GO:0005829]; euchromatin [GO:0000791]; heterochromatin [GO:0000792]; kinetochore [GO:0000776]; mitotic spindle pole [GO:0097431]; nuclear stress granule [GO:0097165]; nucleoplasm [GO:0005654]; nucleus [GO:0005634]; perinuclear region of cytoplasm [GO:0048471]; PML body [GO:0016605]; r…	cellular response to angiotensin [GO:1904385]; cellular response to cadmium ion [GO:0071276]; cellular response to copper ion [GO:0071280]; cellular response to diamide [GO:0072738]; cellular response to estradiol stimulus [GO:0071392]; cellular response to gamma radiation [GO:0071480]; cellular response to heat [GO:0034605]; cellular response to hydrogen peroxide [GO:0070301]; cellular response …	chromatin DNA binding [GO:0031490]; DNA binding [GO:0003677]; DNA-binding transcription activator activity, RNA polymerase II-specific [GO:0001228]; DNA-binding transcription factor activity [GO:0003700]; DNA-binding transcription factor activity, RNA polymerase II-specific [GO:0000981]; DNA-binding transcription repressor activity, RNA polymerase II-specific [GO:0001227]; general transcription i…	1.83333	0.8	2	2	1.83333	1.6	2.33333	2.375	3.83197	3.63467	3.80061	3.8653
Q92610	+		sp|Q92610|ZN592_HUMAN	ZN592_HUMAN	Zinc finger protein 592	ZNF592 KIAA0211	nucleus [GO:0005634]	negative regulation of insulin receptor signaling pathway [GO:0046627]; regulation of peptidyl-tyrosine phosphorylation [GO:0050730]	DNA binding [GO:0003677]; insulin receptor substrate binding [GO:0043560]; metal ion binding [GO:0046872]; PH domain binding [GO:0042731]	1	0.6	0.666667	1.875	1.16667	0.6	0.666667	2	2.66809	3.40743	2.38889	3.81337
P22670	+		sp|P22670|RFX1_HUMAN	RFX1_HUMAN	MHC class II regulatory factor RFX1 (Enhancer factor C) (EF-C) (Regulatory factor X 1) (RFX) (Transcription factor RFX1)	RFX1	chromatin [GO:0000785]; intracellular membrane-bounded organelle [GO:0043231]; nucleoplasm [GO:0005654]	immune response [GO:0006955]; regulation of transcription by RNA polymerase II [GO:0006357]	DNA-binding transcription factor activity, RNA polymerase II-specific [GO:0000981]; RNA polymerase II cis-regulatory region sequence-specific DNA binding [GO:0000978]; sequence-specific double-stranded DNA binding [GO:1990837]	2.66667	1.6	4.16667	3.5	2.83333	1.6	5	3.5	3.67192	3.78698	3.62269	3.81157
Q14119	+		sp|Q14119|VEZF1_HUMAN	VEZF1_HUMAN	Vascular endothelial zinc finger 1 (Putative transcription factor DB1) (Zinc finger protein 161)	VEZF1 DB1 ZNF161	nucleoplasm [GO:0005654]; nucleus [GO:0005634]	angiogenesis [GO:0001525]; cellular defense response [GO:0006968]; endothelial cell development [GO:0001885]; positive regulation of endothelial cell differentiation [GO:0045603]; positive regulation of transcription by RNA polymerase II [GO:0045944]; regulation of transcription by RNA polymerase II [GO:0006357]	DNA-binding transcription activator activity, RNA polymerase II-specific [GO:0001228]; DNA-binding transcription factor activity, RNA polymerase II-specific [GO:0000981]; metal ion binding [GO:0046872]; RNA polymerase II transcription regulatory region sequence-specific DNA binding [GO:0000977]	0.833333	0.4	1.5	1.75	0.666667	0.4	1.33333	1.25	3.20016	3.74895	3.35076	3.78794
Q99811	+		sp|Q99811|PRRX2_HUMAN	PRRX2_HUMAN	Paired mesoderm homeobox protein 2 (Paired-related homeobox protein 2) (PRX-2)	PRRX2 PMX2 PRX2	chromatin [GO:0000785]; nucleus [GO:0005634]	regulation of DNA-templated transcription [GO:0006355]; regulation of transcription by RNA polymerase II [GO:0006357]	DNA-binding transcription factor activity [GO:0003700]; DNA-binding transcription factor activity, RNA polymerase II-specific [GO:0000981]; RNA polymerase II cis-regulatory region sequence-specific DNA binding [GO:0000978]; sequence-specific double-stranded DNA binding [GO:1990837]	0.666667	0.6	0.833333	1.125	0.666667	0.6	0.833333	1	3.6279	3.53597	3.57583	3.68427
Q9UKD1	+		sp|Q9UKD1|GMEB2_HUMAN	GMEB2_HUMAN	Glucocorticoid modulatory element-binding protein 2 (GMEB-2) (DNA-binding protein p79PIF) (Parvovirus initiation factor p79) (PIF p79)	GMEB2 KIAA1269	chromatin [GO:0000785]; cytosol [GO:0005829]; nucleoplasm [GO:0005654]; nucleus [GO:0005634]	regulation of transcription by RNA polymerase II [GO:0006357]; transcription by RNA polymerase II [GO:0006366]	DNA-binding transcription activator activity, RNA polymerase II-specific [GO:0001228]; DNA-binding transcription factor activity, RNA polymerase II-specific [GO:0000981]; identical protein binding [GO:0042802]; metal ion binding [GO:0046872]; RNA polymerase II cis-regulatory region sequence-specific DNA binding [GO:0000978]; sequence-specific double-stranded DNA binding [GO:1990837]	0.166667	0.2	0.5	1.25	0.166667	-	0.5	1.25	2.0041	2.17743	2.82121	3.64306
P18850	+		sp|P18850|ATF6A_HUMAN	ATF6A_HUMAN	Cyclic AMP-dependent transcription factor ATF-6 alpha (cAMP-dependent transcription factor ATF-6 alpha) (Activating transcription factor 6 alpha) (ATF6-alpha) [Cleaved into: Processed cyclic AMP-dependent transcription factor ATF-6 alpha]	ATF6	chromatin [GO:0000785]; cytosol [GO:0005829]; endoplasmic reticulum [GO:0005783]; endoplasmic reticulum membrane [GO:0005789]; Golgi apparatus [GO:0005794]; Golgi membrane [GO:0000139]; membrane [GO:0016020]; nuclear envelope [GO:0005635]; nucleoplasm [GO:0005654]; nucleus [GO:0005634]; RNA polymerase II transcription regulator complex [GO:0090575]	ATF6-mediated unfolded protein response [GO:0036500]; endoplasmic reticulum unfolded protein response [GO:0030968]; ERAD pathway [GO:0036503]; eye development [GO:0001654]; positive regulation of apoptotic process [GO:0043065]; positive regulation of ATF6-mediated unfolded protein response [GO:1903893]; positive regulation of autophagy [GO:0010508]; positive regulation of transcription by RNA pol…	cAMP response element binding [GO:0035497]; DNA-binding transcription activator activity, RNA polymerase II-specific [GO:0001228]; DNA-binding transcription factor activity [GO:0003700]; DNA-binding transcription factor activity, RNA polymerase II-specific [GO:0000981]; identical protein binding [GO:0042802]; protein heterodimerization activity [GO:0046982]; RNA polymerase II cis-regulatory regio…	0.333333	0.4	0.5	0.25	0.333333	0.4	0.666667	0.25	2.11185	3.07394	2.3847	3.59576
P17544	+		sp|P17544|ATF7_HUMAN	ATF7_HUMAN	Cyclic AMP-dependent transcription factor ATF-7 (cAMP-dependent transcription factor ATF-7) (Activating transcription factor 7) (Transcription factor ATF-A)	ATF7 ATFA	chromatin [GO:0000785]; chromosome, telomeric region [GO:0000781]; cytoplasm [GO:0005737]; nucleoplasm [GO:0005654]; nucleus [GO:0005634]; RNA polymerase II transcription regulator complex [GO:0090575]	negative regulation of transcription by RNA polymerase II [GO:0000122]; positive regulation of transcription by RNA polymerase II [GO:0045944]; regulation of DNA-templated transcription [GO:0006355]; regulation of transcription by RNA polymerase II [GO:0006357]	cAMP response element binding [GO:0035497]; DNA-binding transcription factor activity [GO:0003700]; DNA-binding transcription factor activity, RNA polymerase II-specific [GO:0000981]; DNA-binding transcription repressor activity, RNA polymerase II-specific [GO:0001227]; enzyme binding [GO:0019899]; metal ion binding [GO:0046872]; mitogen-activated protein kinase binding [GO:0051019]; RNA polymera…	0.333333	0.4	0.166667	1.625	0.333333	0.4	0.166667	2	2.82105	2.98093	2.08541	3.55257
P08047	+		sp|P08047|SP1_HUMAN	SP1_HUMAN	Transcription factor Sp1	SP1 TSFP1	chromatin [GO:0000785]; cytoplasm [GO:0005737]; euchromatin [GO:0000791]; nucleoplasm [GO:0005654]; nucleus [GO:0005634]; protein-DNA complex [GO:0032993]; transcription repressor complex [GO:0017053]	cellular response to estrogen stimulus [GO:0071391]; cellular response to insulin stimulus [GO:0032869]; cellular response to wortmannin [GO:1904568]; cellular response to zinc ion starvation [GO:0034224]; positive regulation by host of viral transcription [GO:0043923]; positive regulation of amyloid-beta formation [GO:1902004]; positive regulation of angiogenesis [GO:0045766]; positive regulatio…	bHLH transcription factor binding [GO:0043425]; DNA binding [GO:0003677]; DNA-binding transcription activator activity, RNA polymerase II-specific [GO:0001228]; DNA-binding transcription factor activity [GO:0003700]; DNA-binding transcription factor activity, RNA polymerase II-specific [GO:0000981]; DNA-binding transcription factor binding [GO:0140297]; double-stranded DNA binding [GO:0003690]; h…	0.166667	0.2	0.166667	0.875	0.166667	0.2	0.166667	1.25	2.56741	2.76886	2.67685	3.45079
Q6ZN55	+		sp|Q6ZN55|ZN574_HUMAN	ZN574_HUMAN	Zinc finger protein 574	ZNF574	nucleus [GO:0005634]	regulation of transcription by RNA polymerase II [GO:0006357]	DNA-binding transcription activator activity, RNA polymerase II-specific [GO:0001228]; metal ion binding [GO:0046872]; RNA polymerase II cis-regulatory region sequence-specific DNA binding [GO:0000978]	0.5	0.4	0.166667	2.75	0.666667	0.4	0.166667	3.5	2.12388	2.48609	1.48409	3.43872
P19532	+		sp|P19532|TFE3_HUMAN;sp|O14948|TFEC_HUMAN;sp|O75030|MITF_HUMAN	TFE3_HUMAN	Transcription factor E3 (Class E basic helix-loop-helix protein 33) (bHLHe33)	TFE3 BHLHE33	chromatin [GO:0000785]; cytoplasm [GO:0005737]; cytosol [GO:0005829]; nucleoplasm [GO:0005654]; nucleus [GO:0005634]	adaptive immune response [GO:0002250]; humoral immune response [GO:0006959]; negative regulation of cold-induced thermogenesis [GO:0120163]; positive regulation of brown fat cell differentiation [GO:0090336]; positive regulation of cell adhesion [GO:0045785]; positive regulation of DNA-templated transcription [GO:0045893]; positive regulation of transcription by RNA polymerase II [GO:0045944]; re…	DNA-binding transcription activator activity, RNA polymerase II-specific [GO:0001228]; DNA-binding transcription factor activity [GO:0003700]; DNA-binding transcription factor activity, RNA polymerase II-specific [GO:0000981]; protein dimerization activity [GO:0046983]; RNA polymerase II cis-regulatory region sequence-specific DNA binding [GO:0000978]; sequence-specific double-stranded DNA bindin…	0.5	0.8	0.666667	1	0.5	0.8	0.666667	1.125	3.02194	3.32233	2.72123	3.4305
Q9ULJ3	+		sp|Q9ULJ3|ZBT21_HUMAN	ZBT21_HUMAN	Zinc finger and BTB domain-containing protein 21 (Zinc finger protein 295)	ZBTB21 KIAA1227 ZNF295	cytosol [GO:0005829]; nucleoplasm [GO:0005654]; nucleus [GO:0005634]	negative regulation of DNA-templated transcription [GO:0045892]; negative regulation of transcription by RNA polymerase II [GO:0000122]; regulation of transcription by RNA polymerase II [GO:0006357]	DNA-binding transcription factor activity, RNA polymerase II-specific [GO:0000981]; DNA-binding transcription repressor activity, RNA polymerase II-specific [GO:0001227]; identical protein binding [GO:0042802]; metal ion binding [GO:0046872]; methyl-CpG binding [GO:0008327]; POZ domain binding [GO:0031208]; sequence-specific DNA binding [GO:0043565]	0.333333	0.2	1	2.125	0.333333	0.4	1	2.375	2.28496	2.58607	2.21788	3.38887
Q92766	+		sp|Q92766|RREB1_HUMAN	RREB1_HUMAN	Ras-responsive element-binding protein 1 (RREB-1) (Finger protein in nuclear bodies) (Raf-responsive zinc finger protein LZ321) (Zinc finger motif enhancer-binding protein 1) (Zep-1)	RREB1 FINB	cytoplasm [GO:0005737]; extracellular exosome [GO:0070062]; fibrillar center [GO:0001650]; nuclear body [GO:0016604]; nuclear speck [GO:0016607]; nucleus [GO:0005634]	negative regulation of transcription by RNA polymerase II [GO:0000122]; positive regulation of brown fat cell differentiation [GO:0090336]; positive regulation of DNA-templated transcription [GO:0045893]; positive regulation of epithelial cell migration [GO:0010634]; positive regulation of lamellipodium morphogenesis [GO:2000394]; positive regulation of mammary gland epithelial cell proliferation…	DNA-binding transcription activator activity, RNA polymerase II-specific [GO:0001228]; metal ion binding [GO:0046872]; RNA polymerase II cis-regulatory region sequence-specific DNA binding [GO:0000978]; RNA polymerase II transcription regulatory region sequence-specific DNA binding [GO:0000977]	0.166667	1	0.833333	2.875	0.166667	1.2	0.833333	3.125	1.1426	2.86122	2.01701	3.26146
P13056	+		sp|P13056|NR2C1_HUMAN	NR2C1_HUMAN	Nuclear receptor subfamily 2 group C member 1 (Orphan nuclear receptor TR2) (Testicular receptor 2)	NR2C1 TR2	chromatin [GO:0000785]; nucleoplasm [GO:0005654]; PML body [GO:0016605]	anatomical structure development [GO:0048856]; cell differentiation [GO:0030154]; negative regulation of transcription by RNA polymerase II [GO:0000122]; positive regulation of retinoic acid receptor signaling pathway [GO:0048386]; regulation of transcription by RNA polymerase II [GO:0006357]	DNA binding [GO:0003677]; DNA-binding transcription factor activity, RNA polymerase II-specific [GO:0000981]; DNA-binding transcription repressor activity, RNA polymerase II-specific [GO:0001227]; histone deacetylase binding [GO:0042826]; nuclear receptor activity [GO:0004879]; nuclear steroid receptor activity [GO:0003707]; protein homodimerization activity [GO:0042803]; RNA polymerase II cis-re…	0.166667	0.4	1	0.875	0.166667	0.4	1	0.625	2.39919	2.9048	3.04097	3.20805
P55347	+		sp|P55347|PKNX1_HUMAN	PKNX1_HUMAN	Homeobox protein PKNOX1 (Homeobox protein PREP-1) (PBX/knotted homeobox 1)	PKNOX1 PREP1	chromatin [GO:0000785]; cytoplasm [GO:0005737]; nucleus [GO:0005634]; transcription regulator complex [GO:0005667]	angiogenesis [GO:0001525]; camera-type eye development [GO:0043010]; erythrocyte differentiation [GO:0030218]; positive regulation of transcription by RNA polymerase II [GO:0045944]; regulation of transcription by RNA polymerase II [GO:0006357]; T cell differentiation [GO:0030217]; transcription by RNA polymerase II [GO:0006366]	chromatin binding [GO:0003682]; DNA-binding transcription factor activity [GO:0003700]; DNA-binding transcription factor activity, RNA polymerase II-specific [GO:0000981]; RNA polymerase II cis-regulatory region sequence-specific DNA binding [GO:0000978]; sequence-specific double-stranded DNA binding [GO:1990837]	0.333333	0.2	0.5	0.375	0.333333	0.2	0.5	0.375	2.91886	2.96497	2.79839	2.9832
O94916	+		sp|O94916|NFAT5_HUMAN	NFAT5_HUMAN	Nuclear factor of activated T-cells 5 (NF-AT5) (T-cell transcription factor NFAT5) (Tonicity-responsive enhancer-binding protein) (TonE-binding protein) (TonEBP)	NFAT5 KIAA0827 TONEBP	chromatin [GO:0000785]; cytosol [GO:0005829]; nucleoplasm [GO:0005654]; nucleus [GO:0005634]; transcription regulator complex [GO:0005667]	calcineurin-NFAT signaling cascade [GO:0033173]; cellular hyperosmotic response [GO:0071474]; cellular response to cytokine stimulus [GO:0071345]; cellular response to DNA damage stimulus [GO:0006974]; positive regulation of gene expression [GO:0010628]; positive regulation of leukocyte adhesion to vascular endothelial cell [GO:1904996]; positive regulation of NIK/NF-kappaB signaling [GO:1901224]…	chromatin binding [GO:0003682]; DNA-binding transcription activator activity, RNA polymerase II-specific [GO:0001228]; DNA-binding transcription factor activity [GO:0003700]; DNA-binding transcription factor activity, RNA polymerase II-specific [GO:0000981]; RNA polymerase II cis-regulatory region sequence-specific DNA binding [GO:0000978]; sequence-specific double-stranded DNA binding [GO:199083…	0.666667	0.2	1.16667	1	0.833333	0.2	1.16667	1.125	2.63327	1.79075	2.88897	2.91353
Q86VZ6		+	sp|Q86VZ6|JAZF1_HUMAN	JAZF1_HUMAN	Juxtaposed with another zinc finger protein 1 (TAK1-interacting protein 27) (Zinc finger protein 802)	JAZF1 TIP27 ZNF802	cytosol [GO:0005829]; fibrillar center [GO:0001650]; nucleoplasm [GO:0005654]; nucleus [GO:0005634]; transcription repressor complex [GO:0017053]	lipid metabolic process [GO:0006629]; negative regulation of transcription by RNA polymerase II [GO:0000122]	metal ion binding [GO:0046872]; transcription corepressor activity [GO:0003714]	-	-	-	0.125	-	-	-	0.125	-	-	-	1.40537
Q9UHJ3		+	sp|Q9UHJ3|SMBT1_HUMAN	SMBT1_HUMAN	Scm-like with four MBT domains protein 1 (hSFMBT) (Renal ubiquitous protein 1)	SFMBT1 RU1	nucleoplasm [GO:0005654]; nucleus [GO:0005634]	cell differentiation [GO:0030154]; chromatin organization [GO:0006325]; negative regulation of DNA-templated transcription [GO:0045892]; negative regulation of muscle organ development [GO:0048635]; spermatogenesis [GO:0007283]	chromatin binding [GO:0003682]; histone binding [GO:0042393]; transcription corepressor activity [GO:0003714]	-	-	-	0.125	-	-	-	0.125	-	-	-	1.72853
Q9H3R0		+	sp|Q9H3R0|KDM4C_HUMAN	KDM4C_HUMAN	Lysine-specific demethylase 4C (EC 1.14.11.66) (Gene amplified in squamous cell carcinoma 1 protein) (GASC-1 protein) (JmjC domain-containing histone demethylation protein 3C) (Jumonji domain-containing protein 2C) ([histone H3]-trimethyl-L-lysine(9) demethylase 4C)	KDM4C GASC1 JHDM3C JMJD2C KIAA0780	chromatin [GO:0000785]; nucleoplasm [GO:0005654]; nucleus [GO:0005634]; pericentric heterochromatin [GO:0005721]	blastocyst formation [GO:0001825]; chromatin remodeling [GO:0006338]; histone H3-K9 demethylation [GO:0033169]; negative regulation of histone H3-K9 trimethylation [GO:1900113]; positive regulation of cell population proliferation [GO:0008284]; regulation of androgen receptor signaling pathway [GO:0060765]; regulation of stem cell differentiation [GO:2000736]; regulation of transcription by RNA p…	enzyme binding [GO:0019899]; histone demethylase activity [GO:0032452]; histone H3K36 demethylase activity [GO:0051864]; histone H3K9 demethylase activity [GO:0032454]; histone H3K9me2/H3K9me3 demethylase activity [GO:0140684]; nuclear androgen receptor binding [GO:0050681]; zinc ion binding [GO:0008270]	-	-	-	0.125	-	-	-	0.125	-	-	-	1.74979
Q9BQ87		+	sp|Q9BQ87|TBL1Y_HUMAN	TBL1Y_HUMAN	F-box-like/WD repeat-containing protein TBL1Y (Transducin beta-like protein 1Y) (Transducin-beta-like protein 1, Y-linked)	TBL1Y TBL1	histone deacetylase complex [GO:0000118]; nucleoplasm [GO:0005654]; nucleus [GO:0005634]	histone deacetylation [GO:0016575]; regulation of transcription by RNA polymerase II [GO:0006357]	transcription corepressor activity [GO:0003714]	-	-	-	0.125	-	-	-	0.125	-	-	-	2.07355
Q5H9F3		+	sp|Q5H9F3|BCORL_HUMAN	BCORL_HUMAN	BCL-6 corepressor-like protein 1 (BCoR-L1) (BCoR-like protein 1)	BCORL1	nucleoplasm [GO:0005654]; nucleus [GO:0005634]; plasma membrane [GO:0005886]	chromatin organization [GO:0006325]; negative regulation of transcription by RNA polymerase II [GO:0000122]	transcription corepressor activity [GO:0003714]	-	-	-	0.625	-	-	-	0.5	-	-	-	2.18372
P78317		+	sp|P78317|RNF4_HUMAN	RNF4_HUMAN	E3 ubiquitin-protein ligase RNF4 (EC 2.3.2.27) (RING finger protein 4) (Small nuclear ring finger protein) (Protein SNURF)	RNF4 SNURF RES4-26	cytoplasm [GO:0005737]; microtubule end [GO:1990752]; nuclear body [GO:0016604]; nucleoplasm [GO:0005654]; nucleus [GO:0005634]; PML body [GO:0016605]	positive regulation of DNA-templated transcription [GO:0045893]; positive regulation of transcription by RNA polymerase II [GO:0045944]; proteasome-mediated ubiquitin-dependent protein catabolic process [GO:0043161]; protein autoubiquitination [GO:0051865]; protein K11-linked ubiquitination [GO:0070979]; protein K48-linked ubiquitination [GO:0070936]; protein K6-linked ubiquitination [GO:0085020]…	DNA binding [GO:0003677]; identical protein binding [GO:0042802]; nuclear receptor coactivator activity [GO:0030374]; nucleosome binding [GO:0031491]; SUMO polymer binding [GO:0032184]; ubiquitin protein ligase activity [GO:0061630]; ubiquitin-protein transferase activity [GO:0004842]; zinc ion binding [GO:0008270]	-	-	-	0.125	-	-	-	0.125	-	-	-	2.37139
O43679		+	sp|O43679|LDB2_HUMAN	LDB2_HUMAN	LIM domain-binding protein 2 (LDB-2) (Carboxyl-terminal LIM domain-binding protein 1) (CLIM-1) (LIM domain-binding factor CLIM1)	LDB2 CLIM1	cell leading edge [GO:0031252]; nucleolus [GO:0005730]; nucleoplasm [GO:0005654]; nucleus [GO:0005634]; plasma membrane [GO:0005886]; transcription regulator complex [GO:0005667]	cellular component biogenesis [GO:0044085]; epithelial structure maintenance [GO:0010669]; hair follicle development [GO:0001942]; negative regulation of transcription by RNA polymerase II [GO:0000122]; nervous system development [GO:0007399]; positive regulation of cellular component biogenesis [GO:0044089]; positive regulation of transcription by RNA polymerase II [GO:0045944]; regulation of ce…	enzyme binding [GO:0019899]; LIM domain binding [GO:0030274]; transcription coregulator activity [GO:0003712]	-	-	-	0.125	-	-	-	0.125	-	-	-	2.43058
Q96SL8		+	sp|Q96SL8|FIZ1_HUMAN	FIZ1_HUMAN	Flt3-interacting zinc finger protein 1 (Zinc finger protein 798)	FIZ1 ZNF798	chromatin [GO:0000785]; cytoplasm [GO:0005737]; nucleus [GO:0005634]	positive regulation of protein phosphorylation [GO:0001934]; positive regulation of transcription by RNA polymerase II [GO:0045944]; protein phosphorylation [GO:0006468]	metal ion binding [GO:0046872]; receptor tyrosine kinase binding [GO:0030971]; RNA polymerase II-specific DNA-binding transcription factor binding [GO:0061629]; transcription coactivator activity [GO:0003713]	-	-	-	0.25	-	-	-	0.25	-	-	-	2.46873
Q14CW9		+	sp|Q14CW9|AT7L3_HUMAN	AT7L3_HUMAN	Ataxin-7-like protein 3 (SAGA-associated factor 11 homolog)	ATXN7L3	DUBm complex [GO:0071819]; nucleus [GO:0005634]; SAGA complex [GO:0000124]; transcription factor TFTC complex [GO:0033276]	chromatin organization [GO:0006325]; histone deubiquitination [GO:0016578]; histone H3 acetylation [GO:0043966]; histone monoubiquitination [GO:0010390]; monoubiquitinated histone deubiquitination [GO:0035521]; monoubiquitinated histone H2A deubiquitination [GO:0035522]; positive regulation of DNA-templated transcription [GO:0045893]; regulation of DNA repair [GO:0006282]; regulation of RNA splic…	nuclear receptor coactivator activity [GO:0030374]; transcription coactivator activity [GO:0003713]; zinc ion binding [GO:0008270]	-	-	-	0.25	-	-	-	0.25	-	-	-	2.66901
O95402		+	sp|O95402|MED26_HUMAN	MED26_HUMAN	Mediator of RNA polymerase II transcription subunit 26 (Activator-recruited cofactor 70 kDa component) (ARC70) (Cofactor required for Sp1 transcriptional activation subunit 7) (CRSP complex subunit 7) (Mediator complex subunit 26) (Transcriptional coactivator CRSP70)	MED26 ARC70 CRSP7	core mediator complex [GO:0070847]; mediator complex [GO:0016592]; nucleoplasm [GO:0005654]; nucleus [GO:0005634]	positive regulation of gene expression [GO:0010628]; positive regulation of transcription elongation by RNA polymerase II [GO:0032968]; positive regulation of transcription initiation by RNA polymerase II [GO:0060261]; regulation of transcription by RNA polymerase II [GO:0006357]; RNA polymerase II preinitiation complex assembly [GO:0051123]; transcription initiation at RNA polymerase II promoter…	transcription coactivator activity [GO:0003713]; transcription coregulator activity [GO:0003712]	-	-	-	0.5	-	-	-	0.5	-	-	-	2.87755
Q15910		+	sp|Q15910|EZH2_HUMAN;sp|Q92800|EZH1_HUMAN	EZH2_HUMAN	Histone-lysine N-methyltransferase EZH2 (EC 2.1.1.356) (ENX-1) (Enhancer of zeste homolog 2) (Lysine N-methyltransferase 6)	EZH2 KMT6	chromatin [GO:0000785]; chromatin silencing complex [GO:0005677]; chromosome, telomeric region [GO:0000781]; cytoplasm [GO:0005737]; ESC/E(Z) complex [GO:0035098]; nucleoplasm [GO:0005654]; nucleus [GO:0005634]; pericentric heterochromatin [GO:0005721]; pronucleus [GO:0045120]; synapse [GO:0045202]	B cell differentiation [GO:0030183]; cardiac muscle hypertrophy in response to stress [GO:0014898]; cellular response to hydrogen peroxide [GO:0070301]; cellular response to trichostatin A [GO:0035984]; cerebellar cortex development [GO:0021695]; chromatin organization [GO:0006325]; DNA methylation [GO:0006306]; facultative heterochromatin formation [GO:0140718]; G1 to G0 transition [GO:0070314];…	chromatin binding [GO:0003682]; chromatin DNA binding [GO:0031490]; histone H3K27 methyltransferase activity [GO:0046976]; histone lysine N-methyltransferase activity [GO:0018024]; histone methyltransferase activity [GO:0042054]; lncRNA binding [GO:0106222]; primary miRNA binding [GO:0070878]; promoter-specific chromatin binding [GO:1990841]; protein-lysine N-methyltransferase activity [GO:001627…	-	-	-	1	-	-	-	0.875	-	-	-	3.08119
A0JLT2		+	sp|A0JLT2|MED19_HUMAN	MED19_HUMAN	Mediator of RNA polymerase II transcription subunit 19 (Lung cancer metastasis-related protein 1) (Mediator complex subunit 19)	MED19 LCMR1	core mediator complex [GO:0070847]; mediator complex [GO:0016592]; nucleus [GO:0005634]	positive regulation of transcription by RNA polymerase II [GO:0045944]; positive regulation of transcription elongation by RNA polymerase II [GO:0032968]; positive regulation of transcription initiation by RNA polymerase II [GO:0060261]; RNA polymerase II preinitiation complex assembly [GO:0051123]	transcription coregulator activity [GO:0003712]	0.166667	-	-	0.25	0.166667	-	-	0.25	-	-	-	3.08401
Q9H869		+	sp|Q9H869|YYAP1_HUMAN	YYAP1_HUMAN	YY1-associated protein 1 (Hepatocellular carcinoma susceptibility protein) (Hepatocellular carcinoma-associated protein 2)	YY1AP1 HCCA2 YY1AP	cytoplasm [GO:0005737]; fibrillar center [GO:0001650]; nucleolus [GO:0005730]; nucleoplasm [GO:0005654]; nucleus [GO:0005634]	cell differentiation [GO:0030154]; cell population proliferation [GO:0008283]; regulation of cell cycle [GO:0051726]; regulation of DNA-templated transcription [GO:0006355]	transcription coregulator activity [GO:0003712]	-	-	-	1.25	-	-	-	1.5	-	-	-	3.21543
Q53H80		+	sp|Q53H80|AKIR2_HUMAN	AKIR2_HUMAN	Akirin-2	AKIRIN2 C6orf166	chromatin [GO:0000785]; cytoplasm [GO:0005737]; membrane [GO:0016020]; nucleoplasm [GO:0005654]; nucleus [GO:0005634]; transcription repressor complex [GO:0017053]	adaptive immune response [GO:0002250]; cerebral cortex development [GO:0021987]; defense response to bacterium [GO:0042742]; embryo development ending in birth or egg hatching [GO:0009792]; innate immune response [GO:0045087]; negative regulation of gene expression [GO:0010629]; negative regulation of transcription by RNA polymerase II [GO:0000122]; nuclear protein quality control by the ubiquiti…	enzyme binding [GO:0019899]; identical protein binding [GO:0042802]; protein-macromolecule adaptor activity [GO:0030674]; transcription coregulator activity [GO:0003712]	-	-	-	0.25	-	-	-	-	-	-	-	3.23149
Q6ZN18		+	sp|Q6ZN18|AEBP2_HUMAN	AEBP2_HUMAN	Zinc finger protein AEBP2 (Adipocyte enhancer-binding protein 2) (AE-binding protein 2)	AEBP2	chromatin [GO:0000785]; ESC/E(Z) complex [GO:0035098]; nucleoplasm [GO:0005654]	chromatin organization [GO:0006325]; negative regulation of transcription by RNA polymerase II [GO:0000122]; regulation of transcription by RNA polymerase II [GO:0006357]	DNA binding [GO:0003677]; metal ion binding [GO:0046872]; transcription coregulator activity [GO:0003712]	-	-	-	0.75	-	-	-	0.625	-	-	-	3.29642
Q9P2W1		+	sp|Q9P2W1|HOP2_HUMAN	HOP2_HUMAN	Homologous-pairing protein 2 homolog (Nuclear receptor coactivator GT198) (PSMC3-interacting protein) (Proteasome 26S ATPase subunit 3-interacting protein) (Tat-binding protein 1-interacting protein) (TBP-1-interacting protein)	PSMC3IP HOP2 TBPIP	condensed nuclear chromosome [GO:0000794]; DNA recombinase auxiliary factor complex [GO:0120231]; nucleoplasm [GO:0005654]	homologous chromosome pairing at meiosis [GO:0007129]; meiotic joint molecule formation [GO:0000709]; meiotic strand invasion involved in reciprocal meiotic recombination [GO:0010774]; reciprocal meiotic recombination [GO:0007131]	double-stranded DNA binding [GO:0003690]; nuclear receptor coactivator activity [GO:0030374]; recombinase activator activity [GO:0120230]	-	-	-	0.625	-	-	-	0.625	-	-	-	3.36814
Q9UER7		+	sp|Q9UER7|DAXX_HUMAN	DAXX_HUMAN	Death domain-associated protein 6 (Daxx) (hDaxx) (ETS1-associated protein 1) (EAP1) (Fas death domain-associated protein)	DAXX BING2 DAP6	chromosome, centromeric region [GO:0000775]; cytosol [GO:0005829]; nuclear body [GO:0016604]; nucleolus [GO:0005730]; nucleoplasm [GO:0005654]; nucleus [GO:0005634]; PML body [GO:0016605]	androgen receptor signaling pathway [GO:0030521]; cellular response to cadmium ion [GO:0071276]; cellular response to copper ion [GO:0071280]; cellular response to diamide [GO:0072738]; cellular response to heat [GO:0034605]; cellular response to sodium arsenite [GO:1903936]; cellular response to unfolded protein [GO:0034620]; chromatin remodeling [GO:0006338]; extrinsic apoptotic signaling pathw…	enzyme binding [GO:0019899]; heat shock protein binding [GO:0031072]; histone binding [GO:0042393]; molecular condensate scaffold activity [GO:0140693]; nuclear androgen receptor binding [GO:0050681]; p53 binding [GO:0002039]; protein homodimerization activity [GO:0042803]; protein kinase activator activity [GO:0030295]; protein kinase binding [GO:0019901]; protein N-terminus binding [GO:0047485]…	-	-	0.166667	2.375	-	-	0.166667	2.25	-	-	-	3.806
Q15532		+	sp|Q15532|SSXT_HUMAN	SSXT_HUMAN	Protein SSXT (Protein SYT) (Synovial sarcoma translocated to X chromosome protein)	SS18 SSXT SYT	chromatin [GO:0000785]; GBAF complex [GO:0140288]; microtubule cytoskeleton [GO:0015630]; npBAF complex [GO:0071564]; nucleus [GO:0005634]; SWI/SNF complex [GO:0016514]	cell morphogenesis [GO:0000902]; chromatin remodeling [GO:0006338]; ephrin receptor signaling pathway [GO:0048013]; intracellular signal transduction [GO:0035556]; microtubule cytoskeleton organization [GO:0000226]; negative regulation of cell differentiation [GO:0045596]; neuronal stem cell population maintenance [GO:0097150]; positive regulation of cell population proliferation [GO:0008284]; po…	nuclear receptor coactivator activity [GO:0030374]	-	-	-	1.75	-	-	-	2.5	-	-	-	3.86334
O60907		+	sp|O60907|TBL1X_HUMAN	TBL1X_HUMAN	F-box-like/WD repeat-containing protein TBL1X (SMAP55) (Transducin beta-like protein 1X) (Transducin-beta-like protein 1, X-linked)	TBL1X TBL1	histone deacetylase complex [GO:0000118]; mitotic spindle [GO:0072686]; nucleoplasm [GO:0005654]; nucleus [GO:0005634]; transcription repressor complex [GO:0017053]	histone deacetylation [GO:0016575]; negative regulation of transcription by RNA polymerase II [GO:0000122]; positive regulation of canonical Wnt signaling pathway [GO:0090263]; positive regulation of DNA-templated transcription [GO:0045893]; positive regulation of transcription by RNA polymerase II [GO:0045944]; proteasome-mediated ubiquitin-dependent protein catabolic process [GO:0043161]; prote…	beta-catenin binding [GO:0008013]; DNA-binding transcription factor binding [GO:0140297]; histone binding [GO:0042393]; identical protein binding [GO:0042802]; protein C-terminus binding [GO:0008022]; protein domain specific binding [GO:0019904]; transcription cis-regulatory region binding [GO:0000976]; transcription corepressor activity [GO:0003714]	-	-	-	1.75	-	-	-	2.25	-	-	-	3.94096
Q13901		+	sp|Q13901|C1D_HUMAN	C1D_HUMAN	Nuclear nucleic acid-binding protein C1D (hC1D)	C1D	cytoplasm [GO:0005737]; exosome (RNase complex) [GO:0000178]; nuclear exosome (RNase complex) [GO:0000176]; nucleolus [GO:0005730]; nucleoplasm [GO:0005654]; nucleus [GO:0005634]; transcription repressor complex [GO:0017053]	apoptotic process [GO:0006915]; maturation of 5.8S rRNA [GO:0000460]; regulation of gene expression [GO:0010468]	DNA binding [GO:0003677]; nuclear receptor binding [GO:0016922]; RNA binding [GO:0003723]; transcription corepressor activity [GO:0003714]	-	-	-	1.125	-	-	-	1.25	-	-	-	4.23152
Q14894		+	sp|Q14894|CRYM_HUMAN	CRYM_HUMAN	Ketimine reductase mu-crystallin (EC 1.5.1.25) (NADP-regulated thyroid-hormone-binding protein)	CRYM THBP	cytoplasm [GO:0005737]; cytosol [GO:0005829]; extracellular exosome [GO:0070062]; mitochondrion [GO:0005739]; nucleus [GO:0005634]; peroxisomal matrix [GO:0005782]	lysine catabolic process [GO:0006554]; negative regulation of transcription by RNA polymerase II [GO:0000122]; sensory perception of sound [GO:0007605]; thyroid hormone metabolic process [GO:0042403]; thyroid hormone transport [GO:0070327]	hormone binding [GO:0042562]; NADP binding [GO:0050661]; protein homodimerization activity [GO:0042803]; thiomorpholine-carboxylate dehydrogenase activity [GO:0047127]; thyroid hormone binding [GO:0070324]; transcription corepressor activity [GO:0003714]	-	-	-	3.375	-	-	-	3.875	-	-	-	4.43925
Q9UBC3		+	sp|Q9UBC3|DNM3B_HUMAN	DNM3B_HUMAN	DNA (cytosine-5)-methyltransferase 3B (Dnmt3b) (EC 2.1.1.37) (DNA methyltransferase HsaIIIB) (DNA MTase HsaIIIB) (M.HsaIIIB)	DNMT3B	catalytic complex [GO:1902494]; nucleoplasm [GO:0005654]; nucleus [GO:0005634]	C-5 methylation of cytosine [GO:0090116]; DNA methylation [GO:0006306]; negative regulation of transcription by RNA polymerase II [GO:0000122]; positive regulation of gene expression [GO:0010628]	DNA (cytosine-5-)-methyltransferase activity [GO:0003886]; DNA (cytosine-5-)-methyltransferase activity, acting on CpG substrates [GO:0051718]; DNA binding [GO:0003677]; DNA-methyltransferase activity [GO:0009008]; metal ion binding [GO:0046872]; transcription corepressor activity [GO:0003714]	-	-	-	22.625	-	-	-	49.625	-	-	-	5.47018
O43255		+	sp|O43255|SIAH2_HUMAN	SIAH2_HUMAN	E3 ubiquitin-protein ligase SIAH2 (EC 2.3.2.27) (RING-type E3 ubiquitin transferase SIAH2) (Seven in absentia homolog 2) (Siah-2) (hSiah2)	SIAH2	cytoplasm [GO:0005737]; cytosol [GO:0005829]; early endosome [GO:0005769]; intracellular membrane-bounded organelle [GO:0043231]; neuron projection [GO:0043005]; neuronal cell body [GO:0043025]; nucleoplasm [GO:0005654]	amyloid fibril formation [GO:1990000]; apoptotic process [GO:0006915]; canonical Wnt signaling pathway [GO:0060070]; cell cycle [GO:0007049]; negative regulation of apoptotic process [GO:0043066]; negative regulation of canonical Wnt signaling pathway [GO:0090090]; negative regulation of cysteine-type endopeptidase activity involved in apoptotic process [GO:0043154]; negative regulation of extrin…	transcription corepressor activity [GO:0003714]; ubiquitin conjugating enzyme binding [GO:0031624]; ubiquitin protein ligase activity [GO:0061630]; ubiquitin-protein transferase activity [GO:0004842]; zinc ion binding [GO:0008270]	0.166667	-	-	-	0.333333	-	-	-	-	-	-	-
Q9UK80		+	sp|Q9UK80|UBP21_HUMAN	UBP21_HUMAN	Ubiquitin carboxyl-terminal hydrolase 21 (EC 3.4.19.12) (Deubiquitinating enzyme 21) (Ubiquitin thioesterase 21) (Ubiquitin-specific-processing protease 21)	USP21 USP23 PP1490	cytoplasm [GO:0005737]; cytosol [GO:0005829]; nucleoplasm [GO:0005654]; plasma membrane [GO:0005886]	chromatin organization [GO:0006325]; histone deubiquitination [GO:0016578]; positive regulation of DNA-templated transcription [GO:0045893]; protein deubiquitination [GO:0016579]; ubiquitin-dependent protein catabolic process [GO:0006511]	cysteine-type deubiquitinase activity [GO:0004843]; cysteine-type peptidase activity [GO:0008234]; deNEDDylase activity [GO:0019784]; metal ion binding [GO:0046872]; transcription coactivator activity [GO:0003713]	-	-	-	0.125	-	-	-	0.125	-	-	-	-
Q9UBK2		+	sp|Q9UBK2|PRGC1_HUMAN	PRGC1_HUMAN	Peroxisome proliferator-activated receptor gamma coactivator 1-alpha (PGC-1-alpha) (PPAR-gamma coactivator 1-alpha) (PPARGC-1-alpha) (Ligand effect modulator 6)	PPARGC1A LEM6 PGC1 PGC1A PPARGC1	chromatin [GO:0000785]; cytoplasm [GO:0005737]; intracellular membrane-bounded organelle [GO:0043231]; nucleoplasm [GO:0005654]; nucleus [GO:0005634]; PML body [GO:0016605]	adipose tissue development [GO:0060612]; brown fat cell differentiation [GO:0050873]; cellular glucose homeostasis [GO:0001678]; cellular respiration [GO:0045333]; cellular response to oxidative stress [GO:0034599]; circadian regulation of gene expression [GO:0032922]; digestion [GO:0007586]; energy homeostasis [GO:0097009]; fatty acid oxidation [GO:0019395]; gluconeogenesis [GO:0006094]; mitocho…	chromatin DNA binding [GO:0031490]; DNA binding [GO:0003677]; DNA-binding transcription factor binding [GO:0140297]; nuclear receptor binding [GO:0016922]; nuclear receptor coactivator activity [GO:0030374]; RNA binding [GO:0003723]; sequence-specific DNA binding [GO:0043565]; signaling receptor binding [GO:0005102]; transcription coactivator activity [GO:0003713]; transcription coregulator activ…	-	-	0.5	-	-	-	1.16667	-	-	-	3.56055	-
Q8IY57		+	sp|Q8IY57|YAF2_HUMAN	YAF2_HUMAN	YY1-associated factor 2	YAF2	cytosol [GO:0005829]; nucleoplasm [GO:0005654]; nucleus [GO:0005634]	negative regulation of DNA-templated transcription [GO:0045892]; positive regulation of DNA-templated transcription [GO:0045893]; regulation of DNA-templated transcription [GO:0006355]	DNA binding [GO:0003677]; metal ion binding [GO:0046872]; transcription coactivator activity [GO:0003713]; transcription coregulator activity [GO:0003712]; transcription corepressor activity [GO:0003714]	-	-	0.5	-	-	-	0.5	-	-	-	3.1677	-
Q8N488		+	sp|Q8N488|RYBP_HUMAN	RYBP_HUMAN	RING1 and YY1-binding protein (Apoptin-associating protein 1) (APAP-1) (Death effector domain-associated factor) (DED-associated factor) (YY1 and E4TF1-associated factor 1)	RYBP DEDAF YEAF1	cytoplasm [GO:0005737]; nucleoplasm [GO:0005654]; nucleus [GO:0005634]; PcG protein complex [GO:0031519]	apoptotic process [GO:0006915]; chromatin remodeling [GO:0006338]; negative regulation of proteasomal ubiquitin-dependent protein catabolic process [GO:0032435]; negative regulation of transcription by RNA polymerase II [GO:0000122]; positive regulation of apoptotic process [GO:0043065]; positive regulation of DNA-templated transcription [GO:0045893]; regulation of DNA-templated transcription [GO…	DNA binding [GO:0003677]; metal ion binding [GO:0046872]; nucleic acid binding [GO:0003676]; transcription coregulator activity [GO:0003712]; transcription corepressor activity [GO:0003714]	-	-	0.666667	3.75	-	-	0.833333	5.5	-	-	3.51373	5.10407
O75496		+	sp|O75496|GEMI_HUMAN	GEMI_HUMAN	Geminin	GMNN	cytoplasm [GO:0005737]; cytosol [GO:0005829]; nucleoplasm [GO:0005654]; nucleus [GO:0005634]; transcription repressor complex [GO:0017053]	animal organ morphogenesis [GO:0009887]; DNA replication preinitiation complex assembly [GO:0071163]; negative regulation of cell cycle [GO:0045786]; negative regulation of DNA replication [GO:0008156]; negative regulation of DNA-templated DNA replication [GO:2000104]; negative regulation of DNA-templated transcription [GO:0045892]; positive regulation of chromatin binding [GO:0035563]; regulatio…	chromatin binding [GO:0003682]; DNA-binding transcription factor binding [GO:0140297]; histone deacetylase binding [GO:0042826]; molecular function inhibitor activity [GO:0140678]; transcription corepressor activity [GO:0003714]	-	-	0.333333	1.75	-	-	0.333333	2.25	-	-	2.82132	4.39598
Q6IE81		+	sp|Q6IE81|JADE1_HUMAN	JADE1_HUMAN	Protein Jade-1 (Jade family PHD finger protein 1) (PHD finger protein 17)	JADE1 KIAA1807 PHF17	ciliary basal body [GO:0036064]; cytoplasm [GO:0005737]; cytosol [GO:0005829]; histone acetyltransferase complex [GO:0000123]; nuclear speck [GO:0016607]; nucleoplasm [GO:0005654]; nucleus [GO:0005634]; plasma membrane [GO:0005886]	apoptotic process [GO:0006915]; histone H3 acetylation [GO:0043966]; histone H4-K12 acetylation [GO:0043983]; histone H4-K5 acetylation [GO:0043981]; histone H4-K8 acetylation [GO:0043982]; histone modification [GO:0016570]; negative regulation of canonical Wnt signaling pathway [GO:0090090]; negative regulation of cell growth [GO:0030308]; negative regulation of G1/S transition of mitotic cell c…	metal ion binding [GO:0046872]; transcription coactivator activity [GO:0003713]	-	-	0.333333	1.5	-	-	0.333333	1.625	-	-	1.84838	3.55236
Q5VVJ2		+	sp|Q5VVJ2|MYSM1_HUMAN	MYSM1_HUMAN	Deubiquitinase MYSM1 (2A-DUB) (EC 3.4.19.-) (Myb-like, SWIRM and MPN domain-containing protein 1)	MYSM1 KIAA1915	cytoplasm [GO:0005737]; nucleolus [GO:0005730]; nucleoplasm [GO:0005654]; nucleus [GO:0005634]; protein-containing complex [GO:0032991]	chromatin remodeling [GO:0006338]; immune system process [GO:0002376]; monoubiquitinated histone H2A deubiquitination [GO:0035522]; pigmentation [GO:0043473]; positive regulation of transcription by RNA polymerase II [GO:0045944]; regulation of cell migration [GO:0030334]; regulation of hair follicle development [GO:0051797]; regulation of hemopoiesis [GO:1903706]	cysteine-type deubiquitinase activity [GO:0004843]; DNA binding [GO:0003677]; histone binding [GO:0042393]; metal ion binding [GO:0046872]; metal-dependent deubiquitinase activity [GO:0140492]; transcription coactivator activity [GO:0003713]	-	-	0.166667	1	-	-	0.166667	0.875	-	-	1.31261	3.08653
Q15326		+	sp|Q15326|ZMY11_HUMAN	ZMY11_HUMAN	Zinc finger MYND domain-containing protein 11 (Adenovirus 5 E1A-binding protein) (Bone morphogenetic protein receptor-associated molecule 1) (Protein BS69)	ZMYND11 BRAM1 BS69	chromosome [GO:0005694]; nucleoplasm [GO:0005654]; nucleus [GO:0005634]	cell cycle [GO:0007049]; chromatin organization [GO:0006325]; defense response to virus [GO:0051607]; negative regulation of DNA-templated transcription [GO:0045892]; negative regulation of extrinsic apoptotic signaling pathway [GO:2001237]; negative regulation of I-kappaB kinase/NF-kappaB signaling [GO:0043124]; negative regulation of JNK cascade [GO:0046329]; regulation of signal transduction […	double-stranded DNA binding [GO:0003690]; methylated histone binding [GO:0035064]; transcription corepressor activity [GO:0003714]; zinc ion binding [GO:0008270]	-	-	1	0.25	-	-	1	0.125	-	-	2.7791	2.37351
Q8NF64		+	sp|Q8NF64|ZMIZ2_HUMAN	ZMIZ2_HUMAN	Zinc finger MIZ domain-containing protein 2 (PIAS-like protein Zimp7)	ZMIZ2 KIAA1886 ZIMP7 HRIHFB2007	mitochondrion [GO:0005739]; nuclear replication fork [GO:0043596]; nucleoplasm [GO:0005654]; nucleus [GO:0005634]	positive regulation of transcription by RNA polymerase II [GO:0045944]; regulation of transcription by RNA polymerase II [GO:0006357]	nuclear receptor coactivator activity [GO:0030374]; zinc ion binding [GO:0008270]	-	-	0.5	0.125	-	-	0.5	0.375	-	-	2.64189	1.80659
Q96QT6		+	sp|Q96QT6|PHF12_HUMAN	PHF12_HUMAN	PHD finger protein 12 (PHD factor 1) (Pf1)	PHF12 KIAA1523	nucleoplasm [GO:0005654]; nucleus [GO:0005634]; Sin3 complex [GO:0016580]; Sin3-type complex [GO:0070822]; transcription repressor complex [GO:0017053]	negative regulation of DNA-templated transcription [GO:0045892]; negative regulation of transcription by RNA polymerase II [GO:0000122]; regulation of transcription by RNA polymerase II [GO:0006357]	metal ion binding [GO:0046872]; phosphatidylinositol binding [GO:0035091]; transcription corepressor activity [GO:0003714]; transcription corepressor binding [GO:0001222]	-	0.2	-	0.125	-	0.2	-	0.125	-	2.27301	-	1.87873
P61968		+	sp|P61968|LMO4_HUMAN	LMO4_HUMAN	LIM domain transcription factor LMO4 (Breast tumor autoantigen) (LIM domain only protein 4) (LMO-4)	LMO4	cell leading edge [GO:0031252]; nucleus [GO:0005634]; RNA polymerase II transcription regulator complex [GO:0090575]; transcription regulator complex [GO:0005667]	motor neuron axon guidance [GO:0008045]; negative regulation of protein-containing complex assembly [GO:0031333]; negative regulation of transcription by RNA polymerase II [GO:0000122]; neural tube closure [GO:0001843]; positive regulation of kinase activity [GO:0033674]; positive regulation of transcription by RNA polymerase II [GO:0045944]; regulation of cell activation [GO:0050865]; regulation…	DNA-binding transcription factor binding [GO:0140297]; metal ion binding [GO:0046872]; transcription coactivator activity [GO:0003713]; transcription corepressor activity [GO:0003714]	-	0.2	-	0.625	-	0.2	-	0.625	-	3.32626	-	3.81565
O75529		+	sp|O75529|TAF5L_HUMAN	TAF5L_HUMAN	TAF5-like RNA polymerase II p300/CBP-associated factor-associated factor 65 kDa subunit 5L (TAF5L) (PCAF-associated factor 65 beta) (PAF65-beta)	TAF5L PAF65B	cytoplasmic ribonucleoprotein granule [GO:0036464]; histone acetyltransferase complex [GO:0000123]; nuclear speck [GO:0016607]; nucleus [GO:0005634]; SAGA complex [GO:0000124]; transcription factor TFTC complex [GO:0033276]	histone acetylation [GO:0016573]; histone H3 acetylation [GO:0043966]; monoubiquitinated histone deubiquitination [GO:0035521]; monoubiquitinated histone H2A deubiquitination [GO:0035522]; positive regulation of DNA-templated transcription [GO:0045893]; regulation of DNA repair [GO:0006282]; regulation of DNA-templated transcription [GO:0006355]; regulation of RNA splicing [GO:0043484]; regulatio…	transcription coactivator activity [GO:0003713]	0.166667	0.2	-	1.625	0.166667	0.2	-	1.75	-	2.69422	-	3.42824
Q9BYM8		+	sp|Q9BYM8|HOIL1_HUMAN	HOIL1_HUMAN	RanBP-type and C3HC4-type zinc finger-containing protein 1 (EC 2.3.2.31) (HBV-associated factor 4) (Heme-oxidized IRP2 ubiquitin ligase 1) (HOIL-1) (Hepatitis B virus X-associated protein 4) (RING finger protein 54) (RING-type E3 ubiquitin transferase HOIL-1) (Ubiquitin-conjugating enzyme 7-interacting protein 3)	RBCK1 C20orf18 RNF54 UBCE7IP3 XAP3 XAP4	cytosol [GO:0005829]; LUBAC complex [GO:0071797]; ubiquitin ligase complex [GO:0000151]	cytoplasmic sequestering of protein [GO:0051220]; defense response to bacterium [GO:0042742]; negative regulation of necroptotic process [GO:0060546]; negative regulation of NF-kappaB transcription factor activity [GO:0032088]; positive regulation of extrinsic apoptotic signaling pathway [GO:2001238]; positive regulation of I-kappaB kinase/NF-kappaB signaling [GO:0043123]; positive regulation of …	identical protein binding [GO:0042802]; metal ion binding [GO:0046872]; protein sequestering activity [GO:0140311]; transcription coactivator activity [GO:0003713]; ubiquitin binding [GO:0043130]; ubiquitin-protein transferase activity [GO:0004842]	-	0.6	0.333333	-	-	0.4	0.333333	-	-	3.39758	2.37382	-
Q16594		+	sp|Q16594|TAF9_HUMAN	TAF9_HUMAN	Transcription initiation factor TFIID subunit 9 (RNA polymerase II TBP-associated factor subunit G) (STAF31/32) (Transcription initiation factor TFIID 31 kDa subunit) (TAFII-31) (TAFII31) (Transcription initiation factor TFIID 32 kDa subunit) (TAFII-32) (TAFII32)	TAF9 TAF2G TAFII31	MLL1 complex [GO:0071339]; nucleoplasm [GO:0005654]; nucleus [GO:0005634]; pre-snoRNP complex [GO:0070761]; SAGA complex [GO:0000124]; transcription factor TFIID complex [GO:0005669]; transcription factor TFTC complex [GO:0033276]	box C/D snoRNP assembly [GO:0000492]; cellular response to DNA damage stimulus [GO:0006974]; histone acetylation [GO:0016573]; histone H3 acetylation [GO:0043966]; monoubiquitinated histone deubiquitination [GO:0035521]; monoubiquitinated histone H2A deubiquitination [GO:0035522]; mRNA transcription by RNA polymerase II [GO:0042789]; negative regulation of apoptotic process [GO:0043066]; negative…	ATPase binding [GO:0051117]; C2H2 zinc finger domain binding [GO:0070742]; DNA binding [GO:0003677]; DNA-binding transcription factor binding [GO:0140297]; p53 binding [GO:0002039]; protein heterodimerization activity [GO:0046982]; RNA polymerase II general transcription initiation factor activity [GO:0016251]; transcription cis-regulatory region binding [GO:0000976]; transcription coactivator ac…	-	0.4	0.166667	0.625	-	0.8	0.166667	0.875	-	3.47757	1.9028	3.46865
Q8IX03		+	sp|Q8IX03|KIBRA_HUMAN	KIBRA_HUMAN	Protein KIBRA (HBeAg-binding protein 3) (Kidney and brain protein) (KIBRA) (WW domain-containing protein 1)	WWC1 KIAA0869	cytoplasm [GO:0005737]; cytosol [GO:0005829]; nucleus [GO:0005634]; perinuclear region of cytoplasm [GO:0048471]; protein-containing complex [GO:0032991]; ruffle membrane [GO:0032587]	cell migration [GO:0016477]; establishment of cell polarity [GO:0030010]; negative regulation of hippo signaling [GO:0035331]; negative regulation of organ growth [GO:0046621]; negative regulation of transcription by RNA polymerase II [GO:0000122]; positive regulation of MAPK cascade [GO:0043410]; regulation of DNA-templated transcription [GO:0006355]; regulation of hippo signaling [GO:0035330]; …	kinase binding [GO:0019900]; molecular adaptor activity [GO:0060090]; transcription coactivator activity [GO:0003713]	-	0.6	0.666667	0.125	-	0.6	0.666667	0.125	-	2.72996	2.88986	1.94907
Q8NEZ4		+	sp|Q8NEZ4|KMT2C_HUMAN	KMT2C_HUMAN	Histone-lysine N-methyltransferase 2C (Lysine N-methyltransferase 2C) (EC 2.1.1.364) (Homologous to ALR protein) (Myeloid/lymphoid or mixed-lineage leukemia protein 3)	KMT2C HALR KIAA1506 MLL3	histone methyltransferase complex [GO:0035097]; MLL3/4 complex [GO:0044666]; nucleoplasm [GO:0005654]; nucleus [GO:0005634]	chromatin organization [GO:0006325]; histone H3-K4 methylation [GO:0051568]; histone H3-K4 monomethylation [GO:0097692]; positive regulation of transcription by RNA polymerase II [GO:0045944]	acyltransferase activity [GO:0016746]; DNA binding [GO:0003677]; histone binding [GO:0042393]; histone H3K4 methyltransferase activity [GO:0042800]; histone methyltransferase activity [GO:0042054]; metal ion binding [GO:0046872]; RNA binding [GO:0003723]; transcription coactivator activity [GO:0003713]	-	0.6	2.16667	0.625	-	0.6	2.33333	0.625	-	2.23572	2.98771	1.85399
Q6P1K2		+	sp|Q6P1K2|PMF1_HUMAN	PMF1_HUMAN	Polyamine-modulated factor 1 (PMF-1)	PMF1	cytosol [GO:0005829]; Golgi apparatus [GO:0005794]; intracellular membrane-bounded organelle [GO:0043231]; kinetochore [GO:0000776]; MIS12/MIND type complex [GO:0000444]; NMS complex [GO:0031617]; nucleoplasm [GO:0005654]; transcription regulator complex [GO:0005667]	cell cycle [GO:0007049]; cell division [GO:0051301]; chromosome segregation [GO:0007059]; transcription by RNA polymerase II [GO:0006366]	leucine zipper domain binding [GO:0043522]; transcription coactivator activity [GO:0003713]	0.166667	1	0.833333	3	0.166667	1	0.833333	4.375	-	4.10051	3.39605	4.70372
Q99856		+	sp|Q99856|ARI3A_HUMAN;sp|A6NKF2|ARI3C_HUMAN	ARI3A_HUMAN	AT-rich interactive domain-containing protein 3A (ARID domain-containing protein 3A) (B-cell regulator of IgH transcription) (Bright) (Dead ringer-like protein 1) (E2F-binding protein 1)	ARID3A DRIL1 DRIL3 DRX E2FBP1	cytosol [GO:0005829]; membrane raft [GO:0045121]; nucleoplasm [GO:0005654]; nucleus [GO:0005634]	positive regulation of transcription by RNA polymerase II [GO:0045944]; regulation of transcription by RNA polymerase II [GO:0006357]	chromatin binding [GO:0003682]; DNA binding [GO:0003677]; identical protein binding [GO:0042802]; transcription coregulator activity [GO:0003712]	-	0.2	0.166667	6.625	-	0.2	0.166667	9.375	-	3.05859	2.29659	4.65382
Q8WUF5		+	sp|Q8WUF5|IASPP_HUMAN	IASPP_HUMAN	RelA-associated inhibitor (Inhibitor of ASPP protein) (Protein iASPP) (NFkB-interacting protein 1) (PPP1R13B-like protein)	PPP1R13L IASPP NKIP1 PPP1R13BL RAI	cell junction [GO:0030054]; cytosol [GO:0005829]; intercellular bridge [GO:0045171]; nucleoplasm [GO:0005654]; nucleus [GO:0005634]	apoptotic process [GO:0006915]; cardiac muscle contraction [GO:0060048]; cardiac right ventricle morphogenesis [GO:0003215]; embryonic camera-type eye development [GO:0031076]; hair cycle [GO:0042633]; multicellular organism growth [GO:0035264]; multicellular organismal homeostasis [GO:0048871]; negative regulation of transcription by RNA polymerase II [GO:0000122]; positive regulation of cell di…	cadherin binding [GO:0045296]; identical protein binding [GO:0042802]; transcription corepressor activity [GO:0003714]	0.333333	1.2	2	1.625	0.333333	0.8	2	1.5	-	3.37187	3.50225	3.64599
O75925		+	sp|O75925|PIAS1_HUMAN	PIAS1_HUMAN	E3 SUMO-protein ligase PIAS1 (EC 2.3.2.-) (DEAD/H box-binding protein 1) (E3 SUMO-protein transferase PIAS1) (Gu-binding protein) (GBP) (Protein inhibitor of activated STAT protein 1) (RNA helicase II-binding protein)	PIAS1 DDXBP1	nuclear speck [GO:0016607]; nucleoplasm [GO:0005654]; nucleus [GO:0005634]; PML body [GO:0016605]	fat cell differentiation [GO:0045444]; negative regulation of transcription by RNA polymerase II [GO:0000122]; positive regulation of proteasomal ubiquitin-dependent protein catabolic process [GO:0032436]; positive regulation of protein sumoylation [GO:0033235]; protein sumoylation [GO:0016925]; receptor signaling pathway via JAK-STAT [GO:0007259]; regulation of cell population proliferation [GO:…	DNA binding [GO:0003677]; DNA-binding transcription factor binding [GO:0140297]; enzyme binding [GO:0019899]; SUMO ligase activity [GO:0061665]; SUMO transferase activity [GO:0019789]; transcription coregulator activity [GO:0003712]; transcription corepressor activity [GO:0003714]; ubiquitin protein ligase binding [GO:0031625]; zinc ion binding [GO:0008270]	-	0.2	1	0.625	-	0.2	1	0.75	-	2.85493	3.09016	3.30318
Q9H7E2		+	sp|Q9H7E2|TDRD3_HUMAN	TDRD3_HUMAN	Tudor domain-containing protein 3	TDRD3	cytosol [GO:0005829]; DNA topoisomerase III-beta-TDRD3 complex [GO:0140225]; Golgi apparatus [GO:0005794]; nucleoplasm [GO:0005654]; nucleus [GO:0005634]	chromatin organization [GO:0006325]; DNA topological change [GO:0006265]	chromatin binding [GO:0003682]; methylated histone binding [GO:0035064]; RNA binding [GO:0003723]; transcription coactivator activity [GO:0003713]	-	0.2	0.166667	0.5	-	0.2	0.166667	0.25	-	2.22861	2.61741	2.71284
O94805		+	sp|O94805|ACL6B_HUMAN	ACL6B_HUMAN	Actin-like protein 6B (53 kDa BRG1-associated factor B) (Actin-related protein Baf53b) (ArpNalpha) (BRG1-associated factor 53B) (BAF53B)	ACTL6B ACTL6 BAF53B	bBAF complex [GO:0140092]; brahma complex [GO:0035060]; chromatin [GO:0000785]; GBAF complex [GO:0140288]; kinetochore [GO:0000776]; nBAF complex [GO:0071565]; NuA4 histone acetyltransferase complex [GO:0035267]; nuclear matrix [GO:0016363]; nucleus [GO:0005634]; RSC-type complex [GO:0016586]; SWI/SNF complex [GO:0016514]	chromatin organization [GO:0006325]; chromatin remodeling [GO:0006338]; dendrite development [GO:0016358]; histone H4 acetylation [GO:0043967]; negative regulation of cell differentiation [GO:0045596]; nervous system development [GO:0007399]; neuron maturation [GO:0042551]; positive regulation of cell differentiation [GO:0045597]; positive regulation of cell population proliferation [GO:0008284];…	chromatin binding [GO:0003682]; structural constituent of cytoskeleton [GO:0005200]; transcription coactivator activity [GO:0003713]	2.83333	-	-	-	4.5	-	-	-	4.59925	-	-	-
Q9BQK8		+	sp|Q9BQK8|LPIN3_HUMAN	LPIN3_HUMAN	Phosphatidate phosphatase LPIN3 (EC 3.1.3.4) (Lipin-3) (Lipin-3-like)	LPIN3 LIPN3L	endoplasmic reticulum membrane [GO:0005789]; nucleus [GO:0005634]	cellular lipid metabolic process [GO:0044255]; cellular response to insulin stimulus [GO:0032869]; fatty acid catabolic process [GO:0009062]; positive regulation of transcription by RNA polymerase II [GO:0045944]; triglyceride biosynthetic process [GO:0019432]	phosphatidate phosphatase activity [GO:0008195]; transcription coactivator activity [GO:0003713]	0.666667	-	-	-	0.833333	-	-	-	3.47937	-	-	-
P56705		+	sp|P56705|WNT4_HUMAN	WNT4_HUMAN	Protein Wnt-4	WNT4 UNQ426/PRO864	cell surface [GO:0009986]; cytoplasm [GO:0005737]; endocytic vesicle membrane [GO:0030666]; endoplasmic reticulum lumen [GO:0005788]; extracellular exosome [GO:0070062]; extracellular matrix [GO:0031012]; extracellular region [GO:0005576]; extracellular space [GO:0005615]; Golgi lumen [GO:0005796]; plasma membrane [GO:0005886]	adrenal gland development [GO:0030325]; apoptotic signaling pathway [GO:0097190]; branching involved in ureteric bud morphogenesis [GO:0001658]; canonical Wnt signaling pathway [GO:0060070]; cell fate commitment [GO:0045165]; cellular response to starvation [GO:0009267]; cellular response to transforming growth factor beta stimulus [GO:0071560]; embryonic epithelial tube formation [GO:0001838]; e…	cytokine activity [GO:0005125]; frizzled binding [GO:0005109]; receptor ligand activity [GO:0048018]; transcription corepressor activity [GO:0003714]	0.5	-	-	-	0.5	-	-	-	3.03244	-	-	-
Q9Y463		+	sp|Q9Y463|DYR1B_HUMAN	DYR1B_HUMAN	Dual specificity tyrosine-phosphorylation-regulated kinase 1B (EC 2.7.12.1) (Minibrain-related kinase) (Mirk protein kinase)	DYRK1B MIRK	chromosome [GO:0005694]; nucleolus [GO:0005730]; nucleoplasm [GO:0005654]; nucleus [GO:0005634]	adipose tissue development [GO:0060612]; DNA repair [GO:0006281]; myoblast fusion [GO:0007520]; peptidyl-serine phosphorylation [GO:0018105]; peptidyl-threonine phosphorylation [GO:0018107]; positive regulation of DNA-templated transcription [GO:0045893]; protein autophosphorylation [GO:0046777]; protein phosphorylation [GO:0006468]	ATP binding [GO:0005524]; protein kinase activity [GO:0004672]; protein serine kinase activity [GO:0106310]; protein serine/threonine kinase activity [GO:0004674]; protein serine/threonine/tyrosine kinase activity [GO:0004712]; protein tyrosine kinase activity [GO:0004713]; transcription coactivator activity [GO:0003713]	0.5	-	0.166667	-	0.5	-	0.166667	-	2.76085	-	-	-
Q86X95		+	sp|Q86X95|CIR1_HUMAN	CIR1_HUMAN	Corepressor interacting with RBPJ 1 (CBF1-interacting corepressor) (Recepin)	CIR1 CIR	cytoplasm [GO:0005737]; microtubule organizing center [GO:0005815]; nuclear speck [GO:0016607]; nucleus [GO:0005634]; protein-containing complex [GO:0032991]	in utero embryonic development [GO:0001701]; mRNA processing [GO:0006397]; negative regulation of DNA-templated transcription [GO:0045892]; negative regulation of transcription by RNA polymerase II [GO:0000122]; RNA splicing [GO:0008380]	histone deacetylase binding [GO:0042826]; protein kinase binding [GO:0019901]; protein-containing complex binding [GO:0044877]; transcription corepressor activity [GO:0003714]	0.333333	-	-	0.375	0.333333	-	-	0.375	3.82588	-	-	3.12905
Q86XK3		+	sp|Q86XK3|SFR1_HUMAN	SFR1_HUMAN	Swi5-dependent recombination DNA repair protein 1 homolog (Meiosis protein 5 homolog)	SFR1 C10orf78 MEI5 MEIR5	nucleus [GO:0005634]; Swi5-Sfr1 complex [GO:0032798]	cellular response to estrogen stimulus [GO:0071391]; double-strand break repair via homologous recombination [GO:0000724]; positive regulation of DNA-templated transcription [GO:0045893]	nuclear receptor coactivator activity [GO:0030374]	0.166667	-	-	0.625	0.166667	-	-	0.625	3.56011	-	-	3.12724
O75177		+	sp|O75177|CREST_HUMAN	CREST_HUMAN	Calcium-responsive transactivator (SS18-like protein 1) (SYT homolog 1)	SS18L1 CREST KIAA0693	cytosol [GO:0005829]; kinetochore [GO:0000776]; nBAF complex [GO:0071565]; nucleoplasm [GO:0005654]; nucleus [GO:0005634]	chromatin organization [GO:0006325]; dendrite development [GO:0016358]; positive regulation of dendrite morphogenesis [GO:0050775]; positive regulation of DNA-templated transcription [GO:0045893]; positive regulation of transcription by RNA polymerase II [GO:0045944]	transcription coactivator activity [GO:0003713]	1.16667	-	-	0.125	2.33333	-	-	0.125	4.27861	-	-	2.68989
Q9UPV7		+	sp|Q9UPV7|PHF24_HUMAN	PHF24_HUMAN	PHD finger protein 24	PHF24 KIAA1045		detection of mechanical stimulus involved in sensory perception of pain [GO:0050966]; gamma-aminobutyric acid signaling pathway [GO:0007214]; regulation of G protein-coupled receptor signaling pathway [GO:0008277]; regulation of synaptic transmission, GABAergic [GO:0032228]	metal ion binding [GO:0046872]	0.833333	-	-	0.375	0.833333	-	-	0.375	3.02608	-	-	2.0319
Q9BVG3		+	sp|Q9BVG3|TRI62_HUMAN	TRI62_HUMAN	E3 ubiquitin-protein ligase TRIM62 (EC 2.3.2.27) (Tripartite motif-containing protein 62)	TRIM62	cytoplasm [GO:0005737]; cytosol [GO:0005829]	innate immune response [GO:0045087]; negative regulation of epithelial to mesenchymal transition [GO:0010719]; negative regulation of viral transcription [GO:0032897]; positive regulation of antifungal innate immune response [GO:1905036]; positive regulation of DNA-binding transcription factor activity [GO:0051091]; positive regulation of I-kappaB kinase/NF-kappaB signaling [GO:0043123]; positive…	identical protein binding [GO:0042802]; transcription coactivator activity [GO:0003713]; ubiquitin protein ligase activity [GO:0061630]; ubiquitin-protein transferase activity [GO:0004842]; zinc ion binding [GO:0008270]	0.166667	-	-	0.125	0.166667	-	-	0.125	2.42229	-	-	1.87543
Q13772		+	sp|Q13772|NCOA4_HUMAN	NCOA4_HUMAN	Nuclear receptor coactivator 4 (NCoA-4) (Androgen receptor coactivator 70 kDa protein) (70 kDa AR-activator) (70 kDa androgen receptor coactivator) (Androgen receptor-associated protein of 70 kDa) (Ret-activating protein ELE1)	NCOA4 ARA70 ELE1 RFG	autolysosome [GO:0044754]; nucleus [GO:0005634]	cellular iron ion homeostasis [GO:0006879]; cellular response to estrogen stimulus [GO:0071391]; cellular response to testosterone stimulus [GO:0071394]; intracellular estrogen receptor signaling pathway [GO:0030520]; male gonad development [GO:0008584]; protein targeting to lysosome [GO:0006622]; response to hormone [GO:0009725]	transcription coactivator activity [GO:0003713]	0.166667	-	-	0.125	0.166667	-	-	0.25	2.40291	-	-	1.72469
Q96EB6		+	sp|Q96EB6|SIR1_HUMAN	SIR1_HUMAN	NAD-dependent protein deacetylase sirtuin-1 (hSIRT1) (EC 2.3.1.286) (NAD-dependent protein deacylase sirtuin-1) (EC 2.3.1.-) (Regulatory protein SIR2 homolog 1) (SIR2-like protein 1) (hSIR2) [Cleaved into: SirtT1 75 kDa fragment (75SirT1)]	SIRT1 SIR2L1	chromatin [GO:0000785]; chromatin silencing complex [GO:0005677]; cytoplasm [GO:0005737]; cytosol [GO:0005829]; eNoSc complex [GO:0061773]; euchromatin [GO:0000791]; fibrillar center [GO:0001650]; heterochromatin [GO:0000792]; mitochondrion [GO:0005739]; nuclear envelope [GO:0005635]; nuclear inner membrane [GO:0005637]; nucleolus [GO:0005730]; nucleoplasm [GO:0005654]; nucleus [GO:0005634]; PML …	angiogenesis [GO:0001525]; behavioral response to starvation [GO:0042595]; cellular glucose homeostasis [GO:0001678]; cellular response to DNA damage stimulus [GO:0006974]; cellular response to glucose starvation [GO:0042149]; cellular response to hydrogen peroxide [GO:0070301]; cellular response to hypoxia [GO:0071456]; cellular response to ionizing radiation [GO:0071479]; cellular response to l…	bHLH transcription factor binding [GO:0043425]; deacetylase activity [GO:0019213]; DNA-binding transcription factor binding [GO:0140297]; enzyme binding [GO:0019899]; histone binding [GO:0042393]; histone deacetylase activity [GO:0004407]; HLH domain binding [GO:0043398]; identical protein binding [GO:0042802]; keratin filament binding [GO:1990254]; metal ion binding [GO:0046872]; mitogen-activat…	0.833333	-	0.166667	7.375	0.666667	-	0.166667	9.375	2.82085	-	-	4.39042
O75446		+	sp|O75446|SAP30_HUMAN	SAP30_HUMAN	Histone deacetylase complex subunit SAP30 (30 kDa Sin3-associated polypeptide) (Sin3 corepressor complex subunit SAP30) (Sin3-associated polypeptide p30)	SAP30	histone deacetylase complex [GO:0000118]; nucleoplasm [GO:0005654]; nucleus [GO:0005634]; Sin3 complex [GO:0016580]	modulation by host of symbiont transcription [GO:0052472]; negative regulation of cell migration [GO:0030336]; negative regulation of stem cell population maintenance [GO:1902455]; negative regulation of transcription by RNA polymerase II [GO:0000122]; negative regulation of transforming growth factor beta receptor signaling pathway [GO:0030512]; positive regulation of stem cell population mainte…	DNA binding [GO:0003677]; metal ion binding [GO:0046872]; transcription coregulator activity [GO:0003712]; transcription corepressor activity [GO:0003714]	0.166667	-	-	1.5	0.166667	-	-	2	2.64704	-	-	4.07777
Q9UPP1		+	sp|Q9UPP1|PHF8_HUMAN	PHF8_HUMAN	Histone lysine demethylase PHF8 (EC 1.14.11.27) (EC 1.14.11.65) (PHD finger protein 8) ([histone H3]-dimethyl-L-lysine(36) demethylase PHF8) ([histone H3]-dimethyl-L-lysine(9) demethylase PHF8)	PHF8 KIAA1111 ZNF422	nuclear membrane [GO:0031965]; nucleolus [GO:0005730]; nucleoplasm [GO:0005654]; nucleus [GO:0005634]	brain development [GO:0007420]; chromatin organization [GO:0006325]; G1/S transition of mitotic cell cycle [GO:0000082]; negative regulation of rDNA heterochromatin formation [GO:0061188]; positive regulation of DNA-templated transcription [GO:0045893]; positive regulation of transcription by RNA polymerase I [GO:0045943]; positive regulation of transcription by RNA polymerase II [GO:0045944]; pr…	2-oxoglutarate-dependent dioxygenase activity [GO:0016706]; chromatin binding [GO:0003682]; histone demethylase activity [GO:0032452]; histone H3K27me2/H3K27me3 demethylase activity [GO:0071558]; histone H3K36 demethylase activity [GO:0051864]; histone H3K36me/H3K36me2 demethylase activity [GO:0140680]; histone H3K9 demethylase activity [GO:0032454]; histone H3K9me/H3K9me2 demethylase activity [G…	1.16667	0.2	0.166667	5.375	1.16667	0.2	0.166667	6.375	2.85601	-	-	4.03725
Q9NWA0		+	sp|Q9NWA0|MED9_HUMAN	MED9_HUMAN	Mediator of RNA polymerase II transcription subunit 9 (Mediator complex subunit 9)	MED9 MED25	core mediator complex [GO:0070847]; mediator complex [GO:0016592]; nucleus [GO:0005634]	positive regulation of transcription elongation by RNA polymerase II [GO:0032968]; positive regulation of transcription initiation by RNA polymerase II [GO:0060261]; RNA polymerase II preinitiation complex assembly [GO:0051123]	transcription coregulator activity [GO:0003712]	0.333333	0.4	-	1	0.333333	0.4	-	1.125	3.42744	-	-	3.96754
Q9UNL4		+	sp|Q9UNL4|ING4_HUMAN	ING4_HUMAN	Inhibitor of growth protein 4 (p29ING4)	ING4 My036	cytosol [GO:0005829]; histone acetyltransferase complex [GO:0000123]; intermediate filament cytoskeleton [GO:0045111]; MOZ/MORF histone acetyltransferase complex [GO:0070776]; nucleoplasm [GO:0005654]; nucleus [GO:0005634]	apoptotic process [GO:0006915]; cell cycle [GO:0007049]; DNA replication-dependent chromatin disassembly [GO:0140889]; histone H4-K12 acetylation [GO:0043983]; histone H4-K5 acetylation [GO:0043981]; histone H4-K8 acetylation [GO:0043982]; histone modification [GO:0016570]; negative regulation of cell population proliferation [GO:0008285]; negative regulation of DNA-templated transcription [GO:00…	metal ion binding [GO:0046872]; methylated histone binding [GO:0035064]; nucleic acid binding [GO:0003676]; transcription coactivator activity [GO:0003713]	0.166667	-	-	0.375	0.166667	-	-	0.375	3.39201	-	-	3.51785
Q9Y6X2		+	sp|Q9Y6X2|PIAS3_HUMAN	PIAS3_HUMAN	E3 SUMO-protein ligase PIAS3 (EC 2.3.2.-) (E3 SUMO-protein transferase PIAS3) (Protein inhibitor of activated STAT protein 3)	PIAS3	cytoplasm [GO:0005737]; dendrite [GO:0030425]; nuclear speck [GO:0016607]; nucleoplasm [GO:0005654]; synapse [GO:0045202]	negative regulation of gene expression [GO:0010629]; negative regulation of osteoclast differentiation [GO:0045671]; negative regulation of protein sumoylation [GO:0033234]; negative regulation of transcription by RNA polymerase II [GO:0000122]; positive regulation of gene expression [GO:0010628]; positive regulation of membrane potential [GO:0045838]; positive regulation of protein sumoylation […	enzyme binding [GO:0019899]; potassium channel regulator activity [GO:0015459]; protein C-terminus binding [GO:0008022]; protein N-terminus binding [GO:0047485]; SUMO ligase activity [GO:0061665]; SUMO transferase activity [GO:0019789]; transcription coregulator activity [GO:0003712]; zinc ion binding [GO:0008270]	0.166667	-	-	0.5	0.166667	-	-	0.5	2.44419	-	-	2.83636
Q6W2J9		+	sp|Q6W2J9|BCOR_HUMAN	BCOR_HUMAN	BCL-6 corepressor (BCoR)	BCOR KIAA1575	BCOR complex [GO:0140261]; nucleoplasm [GO:0005654]; nucleus [GO:0005634]	blastocyst hatching [GO:0001835]; chromatin remodeling [GO:0006338]; heart development [GO:0007507]; negative regulation of bone mineralization [GO:0030502]; negative regulation of DNA-templated transcription [GO:0045892]; negative regulation of histone H3-K36 methylation [GO:0000415]; negative regulation of histone H3-K4 methylation [GO:0051572]; negative regulation of tooth mineralization [GO:0…	DNA-binding transcription factor binding [GO:0140297]; heat shock protein binding [GO:0031072]; histone deacetylase binding [GO:0042826]; RNA polymerase II transcription regulatory region sequence-specific DNA binding [GO:0000977]; transcription cis-regulatory region binding [GO:0000976]; transcription corepressor activity [GO:0003714]	0.5	-	-	1.125	0.666667	-	-	1.75	2.11113	-	-	2.69506
Q9P2R6		+	sp|Q9P2R6|RERE_HUMAN	RERE_HUMAN	Arginine-glutamic acid dipeptide repeats protein (Atrophin-1-like protein) (Atrophin-1-related protein)	RERE ARG ARP ATN1L KIAA0458	histone deacetylase complex [GO:0000118]; nucleus [GO:0005634]	branching morphogenesis of a nerve [GO:0048755]; cerebellar granule cell precursor proliferation [GO:0021930]; cerebellar Purkinje cell layer maturation [GO:0021691]; chromatin remodeling [GO:0006338]; dendrite morphogenesis [GO:0048813]; radial glia guided migration of Purkinje cell [GO:0021942]	chromatin binding [GO:0003682]; metal ion binding [GO:0046872]; sequence-specific DNA binding [GO:0043565]; transcription coactivator activity [GO:0003713]; transcription corepressor activity [GO:0003714]	0.166667	-	-	0.5	0.166667	-	-	0.5	2.18996	-	-	2.28683
Q53GL7		+	sp|Q53GL7|PAR10_HUMAN	PAR10_HUMAN	Protein mono-ADP-ribosyltransferase PARP10 (EC 2.4.2.-) (ADP-ribosyltransferase diphtheria toxin-like 10) (ARTD10) (Poly [ADP-ribose] polymerase 10) (PARP-10)	PARP10	cytoplasm [GO:0005737]; cytosol [GO:0005829]; Golgi apparatus [GO:0005794]; nucleolus [GO:0005730]; nucleus [GO:0005634]	chromatin organization [GO:0006325]; NAD biosynthesis via nicotinamide riboside salvage pathway [GO:0034356]; negative regulation of fibroblast proliferation [GO:0048147]; negative regulation of gene expression [GO:0010629]; negative regulation of NF-kappaB transcription factor activity [GO:0032088]; negative regulation of protein K63-linked ubiquitination [GO:1900045]; protein auto-ADP-ribosylat…	DNA-binding transcription factor binding [GO:0140297]; K63-linked polyubiquitin modification-dependent protein binding [GO:0070530]; NAD+ ADP-ribosyltransferase activity [GO:0003950]; NAD+- protein-lysine ADP-ribosyltransferase activity [GO:0140804]; NAD+-protein ADP-ribosyltransferase activity [GO:1990404]; nucleotidyltransferase activity [GO:0016779]; transcription corepressor activity [GO:0003…	0.666667	-	2.16667	-	0.666667	-	2.16667	-	2.70793	-	3.31677	-
Q12891		+	sp|Q12891|HYAL2_HUMAN	HYAL2_HUMAN	Hyaluronidase-2 (Hyal-2) (EC 3.2.1.35) (Hyaluronoglucosaminidase-2) (Lung carcinoma protein 2) (LuCa-2)	HYAL2 LUCA2	apical plasma membrane [GO:0016324]; cell surface [GO:0009986]; cytoplasm [GO:0005737]; cytoplasmic vesicle [GO:0031410]; cytosol [GO:0005829]; endocytic vesicle [GO:0030139]; endoplasmic reticulum [GO:0005783]; external side of plasma membrane [GO:0009897]; Golgi membrane [GO:0000139]; lysosome [GO:0005764]; membrane raft [GO:0045121]; microvillus [GO:0005902]; perinuclear region of cytoplasm [G…	carbohydrate metabolic process [GO:0005975]; cartilage development [GO:0051216]; cellular response to fibroblast growth factor stimulus [GO:0044344]; cellular response to interleukin-1 [GO:0071347]; cellular response to transforming growth factor beta stimulus [GO:0071560]; cellular response to tumor necrosis factor [GO:0071356]; cellular response to UV-B [GO:0071493]; defense response to virus […	enzyme binding [GO:0019899]; hyaluronic acid binding [GO:0005540]; hyaluronoglucuronidase activity [GO:0033906]; hyalurononglucosaminidase activity [GO:0004415]; receptor signaling protein tyrosine kinase inhibitor activity [GO:0030294]; receptor tyrosine kinase binding [GO:0030971]; transcription coactivator activity [GO:0003713]; transforming growth factor beta binding [GO:0050431]; virus recep…	0.333333	-	0.166667	-	0.333333	-	0.166667	-	3.54029	-	3.09861	-
Q92831		+	sp|Q92831|KAT2B_HUMAN	KAT2B_HUMAN	Histone acetyltransferase KAT2B (EC 2.3.1.48) (Histone acetyltransferase PCAF) (Histone acetylase PCAF) (Lysine acetyltransferase 2B) (P300/CBP-associated factor) (P/CAF) (Spermidine acetyltransferase KAT2B) (EC 2.3.1.57)	KAT2B PCAF	A band [GO:0031672]; actomyosin [GO:0042641]; ATAC complex [GO:0140672]; centrosome [GO:0005813]; cytosol [GO:0005829]; histone acetyltransferase complex [GO:0000123]; I band [GO:0031674]; kinetochore [GO:0000776]; mitotic spindle [GO:0072686]; nucleoplasm [GO:0005654]; nucleus [GO:0005634]; protein-containing complex [GO:0032991]; SAGA complex [GO:0000124]	cell cycle [GO:0007049]; cellular response to insulin stimulus [GO:0032869]; chromatin remodeling [GO:0006338]; gluconeogenesis [GO:0006094]; heart development [GO:0007507]; histone acetylation [GO:0016573]; histone H3 acetylation [GO:0043966]; histone H3-K14 acetylation [GO:0044154]; histone H3-K9 acetylation [GO:0043970]; internal peptidyl-lysine acetylation [GO:0018393]; limb development [GO:0…	acetyltransferase activity [GO:0016407]; chromatin binding [GO:0003682]; cyclin-dependent protein serine/threonine kinase inhibitor activity [GO:0004861]; diamine N-acetyltransferase activity [GO:0004145]; DNA-binding transcription factor binding [GO:0140297]; histone acetyltransferase activity [GO:0004402]; histone deacetylase binding [GO:0042826]; histone H3 acetyltransferase activity [GO:00104…	0.166667	-	0.333333	-	-	-	0.333333	-	2.15177	-	1.99312	-
O75586		+	sp|O75586|MED6_HUMAN	MED6_HUMAN	Mediator of RNA polymerase II transcription subunit 6 (Activator-recruited cofactor 33 kDa component) (ARC33) (Mediator complex subunit 6) (hMed6) (Renal carcinoma antigen NY-REN-28)	MED6 ARC33	core mediator complex [GO:0070847]; mediator complex [GO:0016592]; membrane [GO:0016020]; nucleoplasm [GO:0005654]; nucleus [GO:0005634]	positive regulation of transcription by RNA polymerase II [GO:0045944]; positive regulation of transcription elongation by RNA polymerase II [GO:0032968]; positive regulation of transcription initiation by RNA polymerase II [GO:0060261]; regulation of transcription by RNA polymerase II [GO:0006357]; RNA polymerase II preinitiation complex assembly [GO:0051123]; somatic stem cell population mainte…	DNA binding [GO:0003677]; transcription coactivator activity [GO:0003713]; transcription coactivator binding [GO:0001223]	0.666667	-	0.5	0.25	0.666667	-	0.5	0.25	4.31275	-	3.16352	3.23013
Q92794		+	sp|Q92794|KAT6A_HUMAN	KAT6A_HUMAN	Histone acetyltransferase KAT6A (EC 2.3.1.48) (MOZ, YBF2/SAS3, SAS2 and TIP60 protein 3) (MYST-3) (Monocytic leukemia zinc finger protein) (Runt-related transcription factor-binding protein 2) (Zinc finger protein 220)	KAT6A MOZ MYST3 RUNXBP2 ZNF220	cytosol [GO:0005829]; MOZ/MORF histone acetyltransferase complex [GO:0070776]; nuclear speck [GO:0016607]; nucleolus [GO:0005730]; nucleoplasm [GO:0005654]; nucleosome [GO:0000786]; nucleus [GO:0005634]; PML body [GO:0016605]	animal organ development [GO:0048513]; cellular senescence [GO:0090398]; chromosome organization [GO:0051276]; histone H3 acetylation [GO:0043966]; myeloid cell differentiation [GO:0030099]; negative regulation of DNA-templated transcription [GO:0045892]; nucleosome assembly [GO:0006334]; positive regulation of DNA-templated transcription [GO:0045893]; positive regulation of gene expression [GO:0…	acetyltransferase activity [GO:0016407]; DNA binding [GO:0003677]; DNA-binding transcription factor binding [GO:0140297]; histone acetyltransferase activity [GO:0004402]; histone binding [GO:0042393]; histone H3K14 acetyltransferase activity [GO:0036408]; histone H4K12 acetyltransferase activity [GO:0043997]; histone H4K16 acetyltransferase activity [GO:0046972]; histone H4K5 acetyltransferase ac…	1	-	0.833333	2	3	-	1.33333	2.375	4.31355	-	3.51405	2.88715
Q8N6T7		+	sp|Q8N6T7|SIR6_HUMAN	SIR6_HUMAN	NAD-dependent protein deacylase sirtuin-6 (EC 2.3.1.-) (NAD-dependent protein deacetylase sirtuin-6) (EC 2.3.1.286) (Protein mono-ADP-ribosyltransferase sirtuin-6) (EC 2.4.2.-) (Regulatory protein SIR2 homolog 6) (hSIRT6) (SIR2-like protein 6)	SIRT6 SIR2L6	chromatin [GO:0000785]; chromosome, subtelomeric region [GO:0099115]; endoplasmic reticulum [GO:0005783]; intracellular membrane-bounded organelle [GO:0043231]; nucleoplasm [GO:0005654]; nucleus [GO:0005634]; pericentric heterochromatin [GO:0005721]; site of DNA damage [GO:0090734]; site of double-strand break [GO:0035861]	base-excision repair [GO:0006284]; cardiac muscle cell differentiation [GO:0055007]; circadian regulation of gene expression [GO:0032922]; determination of adult lifespan [GO:0008340]; double-strand break repair [GO:0006302]; glucose homeostasis [GO:0042593]; histone H3 deacetylation [GO:0070932]; ketone biosynthetic process [GO:0042181]; negative regulation of cell population proliferation [GO:0…	chromatin DNA binding [GO:0031490]; damaged DNA binding [GO:0003684]; deacetylase activity [GO:0019213]; DNA damage sensor activity [GO:0140612]; histone deacetylase activity [GO:0004407]; lncRNA binding [GO:0106222]; NAD+ ADP-ribosyltransferase activity [GO:0003950]; NAD+ binding [GO:0070403]; NAD+- protein-lysine ADP-ribosyltransferase activity [GO:0140804]; NAD+-protein ADP-ribosyltransferase …	0.833333	-	0.5	0.625	0.833333	-	0.5	0.75	3.52905	-	2.84935	2.61987
A2AJT9		+	sp|A2AJT9|BCLA3_HUMAN	BCLA3_HUMAN	BCLAF1 and THRAP3 family member 3	BCLAF3 CXorf23	mediator complex [GO:0016592]; mitochondrion [GO:0005739]	positive regulation of transcription by RNA polymerase II [GO:0045944]	DNA binding [GO:0003677]; transcription coregulator activity [GO:0003712]	1.66667	-	0.166667	0.125	2.33333	-	0.166667	0.25	3.6674	-	2.27336	2.19045
Q15788		+	sp|Q15788|NCOA1_HUMAN	NCOA1_HUMAN	Nuclear receptor coactivator 1 (NCoA-1) (EC 2.3.1.48) (Class E basic helix-loop-helix protein 74) (bHLHe74) (Protein Hin-2) (RIP160) (Renal carcinoma antigen NY-REN-52) (Steroid receptor coactivator 1) (SRC-1)	NCOA1 BHLHE74 SRC1	chromatin [GO:0000785]; cytosol [GO:0005829]; nucleoplasm [GO:0005654]; nucleus [GO:0005634]; plasma membrane [GO:0005886]; protein-containing complex [GO:0032991]; RNA polymerase II transcription regulator complex [GO:0090575]; transcription regulator complex [GO:0005667]	cellular response to hormone stimulus [GO:0032870]; cellular response to Thyroglobulin triiodothyronine [GO:1904017]; labyrinthine layer morphogenesis [GO:0060713]; mRNA transcription by RNA polymerase II [GO:0042789]; peroxisome proliferator activated receptor signaling pathway [GO:0035357]; positive regulation of adipose tissue development [GO:1904179]; positive regulation of apoptotic process …	aryl hydrocarbon receptor binding [GO:0017162]; chromatin binding [GO:0003682]; DNA binding [GO:0003677]; enzyme binding [GO:0019899]; histone acetyltransferase activity [GO:0004402]; nuclear estrogen receptor binding [GO:0030331]; nuclear receptor binding [GO:0016922]; nuclear receptor coactivator activity [GO:0030374]; protein dimerization activity [GO:0046983]; protein N-terminus binding [GO:0…	0.333333	-	0.666667	0.125	0.333333	-	0.666667	0.125	2.76763	-	2.0148	1.81761
Q8N9B5		+	sp|Q8N9B5|JMY_HUMAN	JMY_HUMAN	Junction-mediating and -regulatory protein	JMY	autophagosome membrane [GO:0000421]; cell leading edge [GO:0031252]; cytoplasm [GO:0005737]; cytoplasmic vesicle [GO:0031410]; cytoskeleton [GO:0005856]; endomembrane system [GO:0012505]; nucleoplasm [GO:0005654]; nucleus [GO:0005634]	'de novo' actin filament nucleation [GO:0070060]; actin polymerization-dependent cell motility [GO:0070358]; Arp2/3 complex-mediated actin nucleation [GO:0034314]; cellular response to starvation [GO:0009267]; DNA repair [GO:0006281]; intrinsic apoptotic signaling pathway by p53 class mediator [GO:0072332]; positive regulation of apoptotic process [GO:0043065]; positive regulation of DNA-binding …	actin binding [GO:0003779]; Arp2/3 complex binding [GO:0071933]; microtubule binding [GO:0008017]; transcription coactivator activity [GO:0003713]	0.166667	-	0.5	0.125	0.166667	-	0.5	0.125	2.25205	-	2.08112	1.78324
Q9HAJ7		+	sp|Q9HAJ7|SP30L_HUMAN	SP30L_HUMAN	Histone deacetylase complex subunit SAP30L (HCV non-structural protein 4A-transactivated protein 2) (Sin3 corepressor complex subunit SAP30L) (Sin3-associated protein p30-like)	SAP30L NS4ATP2	fibrillar center [GO:0001650]; histone deacetylase complex [GO:0000118]; nucleolus [GO:0005730]; nucleoplasm [GO:0005654]; nucleus [GO:0005634]; Sin3 complex [GO:0016580]	negative regulation of cell migration [GO:0030336]; negative regulation of stem cell population maintenance [GO:1902455]; negative regulation of transcription by RNA polymerase II [GO:0000122]; negative regulation of transforming growth factor beta receptor signaling pathway [GO:0030512]; positive regulation of stem cell population maintenance [GO:1902459]; regulation of DNA-templated transcripti…	DNA binding [GO:0003677]; histone binding [GO:0042393]; non-sequence-specific DNA binding, bending [GO:0044378]; nucleosome binding [GO:0031491]; phosphatidylinositol-3-phosphate binding [GO:0032266]; phosphatidylinositol-4-phosphate binding [GO:0070273]; phosphatidylinositol-5-phosphate binding [GO:0010314]; transcription coregulator activity [GO:0003712]; zinc ion binding [GO:0008270]	0.166667	-	0.5	0.25	0.166667	-	0.5	0.25	2.72918	-	3.39321	3.31204
Q96HR3		+	sp|Q96HR3|MED30_HUMAN	MED30_HUMAN	Mediator of RNA polymerase II transcription subunit 30 (Mediator complex subunit 30) (TRAP/Mediator complex component TRAP25) (Thyroid hormone receptor-associated protein 6) (Thyroid hormone receptor-associated protein complex 25 kDa component) (Trap25)	MED30 THRAP6 TRAP25	core mediator complex [GO:0070847]; mediator complex [GO:0016592]; nucleoplasm [GO:0005654]; nucleus [GO:0005634]; ubiquitin ligase complex [GO:0000151]	positive regulation of DNA-templated transcription [GO:0045893]; positive regulation of transcription elongation by RNA polymerase II [GO:0032968]; positive regulation of transcription initiation by RNA polymerase II [GO:0060261]; RNA polymerase II preinitiation complex assembly [GO:0051123]; somatic stem cell population maintenance [GO:0035019]	nuclear receptor coactivator activity [GO:0030374]; nuclear thyroid hormone receptor binding [GO:0046966]; nuclear vitamin D receptor binding [GO:0042809]; transcription coactivator activity [GO:0003713]; transcription coregulator activity [GO:0003712]; ubiquitin protein ligase activity [GO:0061630]	1.16667	-	1.66667	2	0.833333	-	1.5	2.125	4.24783	-	4.33914	4.53056
Q9ULW3		+	sp|Q9ULW3|ABT1_HUMAN	ABT1_HUMAN	Activator of basal transcription 1 (hABT1) (Basal transcriptional activator)	ABT1	nucleolus [GO:0005730]; nucleus [GO:0005634]; transcription regulator complex [GO:0005667]	endonucleolytic cleavage in 5'-ETS of tricistronic rRNA transcript (SSU-rRNA, 5.8S rRNA, LSU-rRNA) [GO:0000480]; endonucleolytic cleavage in ITS1 to separate SSU-rRNA from 5.8S rRNA and LSU-rRNA from tricistronic rRNA transcript (SSU-rRNA, 5.8S rRNA, LSU-rRNA) [GO:0000447]; endonucleolytic cleavage to generate mature 5'-end of SSU-rRNA from (SSU-rRNA, 5.8S rRNA, LSU-rRNA) [GO:0000472]; regulation…	DNA binding [GO:0003677]; RNA binding [GO:0003723]; transcription coactivator activity [GO:0003713]	0.833333	0.2	0.666667	3.5	0.5	0.2	0.666667	4	3.64354	-	3.26616	4.49111
P49848		+	sp|P49848|TAF6_HUMAN	TAF6_HUMAN	Transcription initiation factor TFIID subunit 6 (RNA polymerase II TBP-associated factor subunit E) (Transcription initiation factor TFIID 70 kDa subunit) (TAF(II)70) (TAFII-70) (TAFII70) (Transcription initiation factor TFIID 80 kDa subunit) (TAF(II)80) (TAFII-80) (TAFII80)	TAF6 TAF2E TAFII70	cytosol [GO:0005829]; MLL1 complex [GO:0071339]; nucleoplasm [GO:0005654]; nucleus [GO:0005634]; protein-containing complex [GO:0032991]; SAGA complex [GO:0000124]; SLIK (SAGA-like) complex [GO:0046695]; transcription factor TFIID complex [GO:0005669]; transcription factor TFTC complex [GO:0033276]	apoptotic process [GO:0006915]; DNA-templated transcription initiation [GO:0006352]; histone H3 acetylation [GO:0043966]; monoubiquitinated histone deubiquitination [GO:0035521]; monoubiquitinated histone H2A deubiquitination [GO:0035522]; mRNA transcription by RNA polymerase II [GO:0042789]; negative regulation of cell cycle [GO:0045786]; negative regulation of cell population proliferation [GO:…	aryl hydrocarbon receptor binding [GO:0017162]; DNA binding [GO:0003677]; molecular adaptor activity [GO:0060090]; protein heterodimerization activity [GO:0046982]; RNA polymerase II general transcription initiation factor activity [GO:0016251]; transcription coactivator activity [GO:0003713]	0.666667	-	2	4.625	0.666667	-	2.5	4.5	3.19819	-	3.46514	4.01674
Q9Y232		+	sp|Q9Y232|CDYL_HUMAN	CDYL_HUMAN	Chromodomain Y-like protein (CDY-like) (Crotonyl-CoA hydratase) (EC 4.2.1.-)	CDYL CDYL1	chromosome [GO:0005694]; cytoplasm [GO:0005737]; nuclear speck [GO:0016607]; nucleus [GO:0005634]	negative regulation of peptidyl-lysine crotonylation [GO:0120094]; random inactivation of X chromosome [GO:0060816]; spermatid development [GO:0007286]; spermatogenesis [GO:0007283]	chromatin binding [GO:0003682]; crotonyl-CoA hydratase activity [GO:0120092]; identical protein binding [GO:0042802]; methylated histone binding [GO:0035064]; protein-macromolecule adaptor activity [GO:0030674]; transcription corepressor activity [GO:0003714]	0.333333	-	2.16667	1.75	0.333333	-	2.33333	1.75	2.55224	-	3.5575	3.67153
Q8NHM5		+	sp|Q8NHM5|KDM2B_HUMAN	KDM2B_HUMAN	Lysine-specific demethylase 2B (EC 1.14.11.27) (CXXC-type zinc finger protein 2) (F-box and leucine-rich repeat protein 10) (F-box protein FBL10) (F-box/LRR-repeat protein 10) (JmjC domain-containing histone demethylation protein 1B) (Jumonji domain-containing EMSY-interactor methyltransferase motif protein) (Protein JEMMA) (Protein-containing CXXC domain 2) ([Histone-H3]-lysine-36 demethylase 1B)	KDM2B CXXC2 FBL10 FBXL10 JHDM1B NDY1 PCCX2	chromosome [GO:0005694]; nucleolus [GO:0005730]; nucleoplasm [GO:0005654]; nucleus [GO:0005634]; PcG protein complex [GO:0031519]	chromatin remodeling [GO:0006338]; embryonic camera-type eye morphogenesis [GO:0048596]; forebrain development [GO:0030900]; fourth ventricle development [GO:0021592]; hindbrain development [GO:0030902]; histone H3-K36 demethylation [GO:0070544]; initiation of neural tube closure [GO:0021993]; lateral ventricle development [GO:0021670]; midbrain development [GO:0030901]; midbrain-hindbrain bounda…	DNA binding [GO:0003677]; histone demethylase activity [GO:0032452]; histone H3K36 demethylase activity [GO:0051864]; histone H3K36me/H3K36me2 demethylase activity [GO:0140680]; RNA polymerase II cis-regulatory region sequence-specific DNA binding [GO:0000978]; rRNA binding [GO:0019843]; transcription coregulator activity [GO:0003712]; unmethylated CpG binding [GO:0045322]; zinc ion binding [GO:0…	0.166667	-	0.5	4.625	0.166667	-	0.5	5	2.49666	-	1.71341	3.59257
Q92993		+	sp|Q92993|KAT5_HUMAN	KAT5_HUMAN	Histone acetyltransferase KAT5 (EC 2.3.1.48) (60 kDa Tat-interactive protein) (Tip60) (Histone acetyltransferase HTATIP) (HIV-1 Tat interactive protein) (Lysine acetyltransferase 5) (Protein 2-hydroxyisobutyryltransferase KAT5) (EC 2.3.1.-) (Protein acetyltransferase KAT5) (EC 2.3.1.-) (Protein crotonyltransferase KAT5) (EC 2.3.1.-) (cPLA(2)-interacting protein)	KAT5 HTATIP TIP60	cytoplasm [GO:0005737]; cytosol [GO:0005829]; intracellular membrane-bounded organelle [GO:0043231]; kinetochore [GO:0000776]; mitotic spindle pole [GO:0097431]; NuA4 histone acetyltransferase complex [GO:0035267]; nucleolus [GO:0005730]; nucleoplasm [GO:0005654]; nucleosome [GO:0000786]; nucleus [GO:0005634]; perinuclear region of cytoplasm [GO:0048471]; Piccolo NuA4 histone acetyltransferase co…	apoptotic process [GO:0006915]; cellular response to DNA damage stimulus [GO:0006974]; cellular response to estradiol stimulus [GO:0071392]; cellular response to glucose starvation [GO:0042149]; cellular response to glucose stimulus [GO:0071333]; cellular senescence [GO:0090398]; DNA damage response, signal transduction by p53 class mediator resulting in transcription of p21 class mediator [GO:00…	acetyltransferase activity [GO:0016407]; chromatin binding [GO:0003682]; DNA-binding transcription factor binding [GO:0140297]; histone acetyltransferase activity [GO:0004402]; histone binding [GO:0042393]; histone H2A acetyltransferase activity [GO:0043998]; histone H2AK5 acetyltransferase activity [GO:0043999]; histone H4 acetyltransferase activity [GO:0010485]; histone H4K16 acetyltransferase …	0.166667	-	0.333333	0.5	-	-	0.333333	0.5	2.25383	-	2.55507	2.86359
O15379		+	sp|O15379|HDAC3_HUMAN	HDAC3_HUMAN	Histone deacetylase 3 (HD3) (EC 3.5.1.98) (Protein deacetylase HDAC3) (EC 3.5.1.-) (Protein deacylase HDAC3) (EC 3.5.1.-) (RPD3-2) (SMAP45)	HDAC3	cytoplasm [GO:0005737]; cytosol [GO:0005829]; Golgi apparatus [GO:0005794]; histone deacetylase complex [GO:0000118]; mitotic spindle [GO:0072686]; nucleoplasm [GO:0005654]; nucleus [GO:0005634]; plasma membrane [GO:0005886]; transcription repressor complex [GO:0017053]	cellular response to fluid shear stress [GO:0071498]; chromatin organization [GO:0006325]; circadian regulation of gene expression [GO:0032922]; cornified envelope assembly [GO:1903575]; epidermis development [GO:0008544]; establishment of skin barrier [GO:0061436]; histone H4-K12 deacetylation [GO:1990679]; in utero embryonic development [GO:0001701]; negative regulation of apoptotic process [GO…	chromatin binding [GO:0003682]; chromatin DNA binding [GO:0031490]; cyclin binding [GO:0030332]; DNA-binding transcription factor binding [GO:0140297]; enzyme binding [GO:0019899]; histone deacetylase activity [GO:0004407]; histone deacetylase binding [GO:0042826]; histone decrotonylase activity [GO:0160009]; NF-kappaB binding [GO:0051059]; protein de-2-hydroxyisobutyrylase activity [GO:0160010];…	0.666667	0.8	0.166667	1.375	0.333333	0.8	0.166667	1.5	3.27756	3.82689	-	3.69064
Q969V6		+	sp|Q969V6|MRTFA_HUMAN	MRTFA_HUMAN	Myocardin-related transcription factor A (MRTF-A) (MKL/myocardin-like protein 1) (Megakaryoblastic leukemia 1 protein) (Megakaryocytic acute leukemia protein)	MRTFA KIAA1438 MAL MKL1	cytoplasm [GO:0005737]; cytosol [GO:0005829]; nucleoplasm [GO:0005654]; nucleus [GO:0005634]	actin cytoskeleton organization [GO:0030036]; positive regulation of miRNA transcription [GO:1902895]; positive regulation of transcription by RNA polymerase II [GO:0045944]; smooth muscle cell differentiation [GO:0051145]; wound healing, spreading of cells [GO:0044319]	actin binding [GO:0003779]; actin monomer binding [GO:0003785]; leucine zipper domain binding [GO:0043522]; transcription coactivator activity [GO:0003713]	0.166667	0.2	-	0.375	0.166667	0.2	-	0.375	2.30047	2.40914	-	2.17769
Q15645		+	sp|Q15645|PCH2_HUMAN	PCH2_HUMAN	Pachytene checkpoint protein 2 homolog (Human papillomavirus type 16 E1 protein-binding protein) (16E1-BP) (HPV16 E1 protein-binding protein) (Thyroid hormone receptor interactor 13) (Thyroid receptor-interacting protein 13) (TR-interacting protein 13) (TRIP-13)	TRIP13 PCH2	chromosome [GO:0005694]; male germ cell nucleus [GO:0001673]; nucleus [GO:0005634]	double-strand break repair [GO:0006302]; female meiosis I [GO:0007144]; male meiosis I [GO:0007141]; meiotic recombination checkpoint signaling [GO:0051598]; mitotic spindle assembly checkpoint signaling [GO:0007094]; oocyte maturation [GO:0001556]; oogenesis [GO:0048477]; reciprocal meiotic recombination [GO:0007131]; spermatid development [GO:0007286]; spermatogenesis [GO:0007283]; synaptonemal…	ATP binding [GO:0005524]; ATP hydrolysis activity [GO:0016887]; identical protein binding [GO:0042802]; transcription coregulator activity [GO:0003712]	0.333333	0.2	-	10.625	0.333333	0.2	-	14.125	2.8313	2.90733	-	4.92119
O95551		+	sp|O95551|TYDP2_HUMAN	TYDP2_HUMAN	Tyrosyl-DNA phosphodiesterase 2 (Tyr-DNA phosphodiesterase 2) (hTDP2) (EC 3.1.4.-) (5'-tyrosyl-DNA phosphodiesterase) (5'-Tyr-DNA phosphodiesterase) (ETS1-associated protein 2) (ETS1-associated protein II) (EAPII) (TRAF and TNF receptor-associated protein) (Tyrosyl-RNA phosphodiesterase) (VPg unlinkase)	TDP2 EAP2 TTRAP AD-022	aggresome [GO:0016235]; cytoplasm [GO:0005737]; nuclear body [GO:0016604]; nucleolus [GO:0005730]; nucleoplasm [GO:0005654]; nucleus [GO:0005634]; PML body [GO:0016605]	cell surface receptor signaling pathway [GO:0007166]; double-strand break repair [GO:0006302]; neuron development [GO:0048666]	5'-tyrosyl-DNA phosphodiesterase activity [GO:0070260]; magnesium ion binding [GO:0000287]; manganese ion binding [GO:0030145]; nuclease activity [GO:0004518]; single-stranded DNA binding [GO:0003697]; transcription corepressor activity [GO:0003714]; tyrosyl-RNA phosphodiesterase activity [GO:0036317]	0.333333	0.2	0.166667	3.125	0.333333	0.2	0.166667	4.125	3.4809	2.74143	-	4.27098
Q9Y6Q9		+	sp|Q9Y6Q9|NCOA3_HUMAN	NCOA3_HUMAN	Nuclear receptor coactivator 3 (NCoA-3) (EC 2.3.1.48) (ACTR) (Amplified in breast cancer 1 protein) (AIB-1) (CBP-interacting protein) (pCIP) (Class E basic helix-loop-helix protein 42) (bHLHe42) (Receptor-associated coactivator 3) (RAC-3) (Steroid receptor coactivator protein 3) (SRC-3) (Thyroid hormone receptor activator molecule 1) (TRAM-1)	NCOA3 AIB1 BHLHE42 RAC3 TRAM1	chromatin [GO:0000785]; cytoplasm [GO:0005737]; cytosol [GO:0005829]; extracellular exosome [GO:0070062]; nucleoplasm [GO:0005654]; nucleus [GO:0005634]; protein-containing complex [GO:0032991]	cell dedifferentiation [GO:0043697]; cellular response to estradiol stimulus [GO:0071392]; cellular response to hormone stimulus [GO:0032870]; positive regulation of keratinocyte differentiation [GO:0045618]; positive regulation of stem cell population maintenance [GO:1902459]; positive regulation of transcription by RNA polymerase II [GO:0045944]; receptor transactivation [GO:0035624]; regulatio…	disordered domain specific binding [GO:0097718]; histone acetyltransferase activity [GO:0004402]; molecular adaptor activity [GO:0060090]; nuclear receptor binding [GO:0016922]; nuclear receptor coactivator activity [GO:0030374]; nuclear thyroid hormone receptor binding [GO:0046966]; protein dimerization activity [GO:0046983]; protein N-terminus binding [GO:0047485]; RNA polymerase II complex bin…	0.166667	0.6	0.166667	1	0.166667	0.6	0.166667	0.875	1.58688	2.70885	-	3.01186
Q96L73		+	sp|Q96L73|NSD1_HUMAN	NSD1_HUMAN	Histone-lysine N-methyltransferase, H3 lysine-36 specific (EC 2.1.1.357) (Androgen receptor coactivator 267 kDa protein) (Androgen receptor-associated protein of 267 kDa) (H3-K36-HMTase) (Lysine N-methyltransferase 3B) (Nuclear receptor-binding SET domain-containing protein 1) (NR-binding SET domain-containing protein)	NSD1 ARA267 KMT3B	chromatin [GO:0000785]; nucleoplasm [GO:0005654]; nucleus [GO:0005634]	chromatin organization [GO:0006325]; negative regulation of transcription by RNA polymerase II [GO:0000122]; positive regulation of DNA-templated transcription [GO:0045893]; regulation of DNA-templated transcription [GO:0006355]; regulation of histone H3-K36 methylation [GO:0000414]; regulation of peptidyl-serine phosphorylation [GO:0033135]; regulation of RNA polymerase II regulatory region sequ…	chromatin binding [GO:0003682]; histone H3K36 methyltransferase activity [GO:0046975]; histone H4K20 methyltransferase activity [GO:0042799]; histone lysine N-methyltransferase activity [GO:0018024]; nuclear androgen receptor binding [GO:0050681]; nuclear estrogen receptor binding [GO:0030331]; nuclear retinoic acid receptor binding [GO:0042974]; nuclear retinoid X receptor binding [GO:0046965]; …	0.166667	0.2	-	1.25	0.166667	-	-	1.375	1.38243	2.28694	-	2.95283
P55345		+	sp|P55345|ANM2_HUMAN	ANM2_HUMAN	Protein arginine N-methyltransferase 2 (EC 2.1.1.319) (Histone-arginine N-methyltransferase PRMT2)	PRMT2 HMT1 HRMT1L1	cytoplasm [GO:0005737]; cytosol [GO:0005829]; nucleolus [GO:0005730]; nucleoplasm [GO:0005654]; nucleus [GO:0005634]	developmental cell growth [GO:0048588]; negative regulation of DNA-templated transcription [GO:0045892]; negative regulation of G1/S transition of mitotic cell cycle [GO:2000134]; negative regulation of NF-kappaB transcription factor activity [GO:0032088]; peptidyl-arginine methylation [GO:0018216]; positive regulation of apoptotic process [GO:0043065]; positive regulation of DNA-templated transc…	histone arginine N-methyltransferase activity [GO:0008469]; histone H3R8 methyltransferase activity [GO:0140592]; histone methyltransferase activity [GO:0042054]; nuclear androgen receptor binding [GO:0050681]; nuclear estrogen receptor binding [GO:0030331]; nuclear progesterone receptor binding [GO:0033142]; nuclear retinoic acid receptor binding [GO:0042974]; nuclear thyroid hormone receptor bi…	2.5	0.6	2.83333	-	5.5	0.6	4.66667	-	4.58215	3.42536	4.19747	-
Q9UBS8		+	sp|Q9UBS8|RNF14_HUMAN	RNF14_HUMAN	E3 ubiquitin-protein ligase RNF14 (EC 2.3.2.31) (Androgen receptor-associated protein 54) (HFB30) (RING finger protein 14) (Triad2 protein)	RNF14 ARA54 HRIHFB2038	cytoplasm [GO:0005737]; cytosol [GO:0005829]; nucleoplasm [GO:0005654]; nucleus [GO:0005634]; ubiquitin ligase complex [GO:0000151]	androgen receptor signaling pathway [GO:0030521]; positive regulation of DNA-templated transcription [GO:0045893]; positive regulation of proteasomal ubiquitin-dependent protein catabolic process [GO:0032436]; protein polyubiquitination [GO:0000209]; protein ubiquitination [GO:0016567]; regulation of androgen receptor signaling pathway [GO:0060765]; regulation of DNA-templated transcription [GO:0…	metal ion binding [GO:0046872]; nuclear androgen receptor binding [GO:0050681]; transcription coactivator activity [GO:0003713]; ubiquitin conjugating enzyme binding [GO:0031624]; ubiquitin protein ligase activity [GO:0061630]; ubiquitin-like protein transferase activity [GO:0019787]	2.66667	0.6	0.833333	-	2.16667	0.4	1	-	4.20785	3.64993	3.54542	-
P51531		+	sp|P51531|SMCA2_HUMAN	SMCA2_HUMAN	Probable global transcription activator SNF2L2 (EC 3.6.4.-) (ATP-dependent helicase SMARCA2) (BRG1-associated factor 190B) (BAF190B) (Protein brahma homolog) (hBRM) (SNF2-alpha) (SWI/SNF-related matrix-associated actin-dependent regulator of chromatin subfamily A member 2)	SMARCA2 BAF190B BRM SNF2A SNF2L2	bBAF complex [GO:0140092]; brahma complex [GO:0035060]; chromatin [GO:0000785]; GBAF complex [GO:0140288]; intermediate filament cytoskeleton [GO:0045111]; intracellular membrane-bounded organelle [GO:0043231]; nBAF complex [GO:0071565]; npBAF complex [GO:0071564]; nucleoplasm [GO:0005654]; nucleus [GO:0005634]; SWI/SNF complex [GO:0016514]	chromatin remodeling [GO:0006338]; negative regulation of cell differentiation [GO:0045596]; negative regulation of cell growth [GO:0030308]; negative regulation of cell population proliferation [GO:0008285]; negative regulation of DNA-templated transcription [GO:0045892]; negative regulation of transcription by RNA polymerase II [GO:0000122]; nervous system development [GO:0007399]; positive reg…	ATP binding [GO:0005524]; ATP hydrolysis activity [GO:0016887]; ATP-dependent activity, acting on DNA [GO:0008094]; chromatin binding [GO:0003682]; DNA binding [GO:0003677]; helicase activity [GO:0004386]; histone binding [GO:0042393]; transcription cis-regulatory region binding [GO:0000976]; transcription coactivator activity [GO:0003713]	4.33333	3.4	5.16667	-	4.83333	4.6	8.5	-	3.75699	4.01091	3.91133	-
Q9GZV5		+	sp|Q9GZV5|WWTR1_HUMAN	WWTR1_HUMAN	WW domain-containing transcription regulator protein 1 (Transcriptional coactivator with PDZ-binding motif)	WWTR1 TAZ	cytoplasm [GO:0005737]; cytosol [GO:0005829]; nuclear body [GO:0016604]; nucleoplasm [GO:0005654]; nucleus [GO:0005634]; plasma membrane [GO:0005886]; transcription regulator complex [GO:0005667]	cilium assembly [GO:0060271]; glomerulus development [GO:0032835]; heart process [GO:0003015]; hippo signaling [GO:0035329]; kidney morphogenesis [GO:0060993]; mesenchymal cell differentiation [GO:0048762]; multicellular organism growth [GO:0035264]; negative regulation of canonical Wnt signaling pathway [GO:0090090]; negative regulation of fat cell differentiation [GO:0045599]; negative regulati…	protein homodimerization activity [GO:0042803]; transcription coactivator activity [GO:0003713]; transcription corepressor activity [GO:0003714]	1	2.8	0.666667	-	1.33333	4	0.833333	-	3.72805	4.44143	3.82727	-
Q14865		+	sp|Q14865|ARI5B_HUMAN	ARI5B_HUMAN	AT-rich interactive domain-containing protein 5B (ARID domain-containing protein 5B) (MRF1-like protein) (Modulator recognition factor 2) (MRF-2)	ARID5B DESRT MRF2	nucleoplasm [GO:0005654]; nucleus [GO:0005634]	adipose tissue development [GO:0060612]; adrenal gland development [GO:0030325]; cell development [GO:0048468]; cellular response to leukemia inhibitory factor [GO:1990830]; face morphogenesis [GO:0060325]; fat cell differentiation [GO:0045444]; fat pad development [GO:0060613]; female gonad development [GO:0008585]; fibroblast migration [GO:0010761]; kidney development [GO:0001822]; liver develo…	DNA binding [GO:0003677]; transcription cis-regulatory region binding [GO:0000976]; transcription coactivator activity [GO:0003713]	0.166667	0.2	0.666667	-	0.166667	0.2	0.666667	-	1.52316	2.59288	2.56361	-
P05771		+	sp|P05771|KPCB_HUMAN	KPCB_HUMAN	Protein kinase C beta type (PKC-B) (PKC-beta) (EC 2.7.11.13)	PRKCB PKCB PRKCB1	calyx of Held [GO:0044305]; cytoplasm [GO:0005737]; cytosol [GO:0005829]; extracellular exosome [GO:0070062]; nucleoplasm [GO:0005654]; nucleus [GO:0005634]; plasma membrane [GO:0005886]; presynaptic cytosol [GO:0099523]; spectrin [GO:0008091]	adaptive immune response [GO:0002250]; apoptotic process [GO:0006915]; B cell activation [GO:0042113]; B cell receptor signaling pathway [GO:0050853]; calcium ion transport [GO:0006816]; cellular calcium ion homeostasis [GO:0006874]; cellular response to carbohydrate stimulus [GO:0071322]; chromatin organization [GO:0006325]; intracellular signal transduction [GO:0035556]; lipoprotein transport […	ATP binding [GO:0005524]; calcium channel regulator activity [GO:0005246]; calcium-dependent protein kinase C activity [GO:0004698]; chromatin binding [GO:0003682]; histone binding [GO:0042393]; histone H3T6 kinase activity [GO:0035403]; nuclear androgen receptor binding [GO:0050681]; nuclear receptor coactivator activity [GO:0030374]; protein kinase C activity [GO:0004697]; protein kinase C bind…	3.5	1.4	7.5	-	3.83333	1.4	11.3333	-	4.32562	4.04561	4.70239	-
Q8IXQ6		+	sp|Q8IXQ6|PARP9_HUMAN	PARP9_HUMAN	Protein mono-ADP-ribosyltransferase PARP9 (EC 2.4.2.-) (ADP-ribosyltransferase diphtheria toxin-like 9) (ARTD9) (B aggressive lymphoma protein) (Poly [ADP-ribose] polymerase 9) (PARP-9)	PARP9 BAL BAL1	cytoplasm [GO:0005737]; cytosol [GO:0005829]; membrane [GO:0016020]; mitochondrion [GO:0005739]; nucleoplasm [GO:0005654]; nucleus [GO:0005634]; protein-containing complex [GO:0032991]; site of DNA damage [GO:0090734]	cell migration [GO:0016477]; defense response to virus [GO:0051607]; DNA damage checkpoint signaling [GO:0000077]; double-strand break repair [GO:0006302]; innate immune response [GO:0045087]; NAD biosynthesis via nicotinamide riboside salvage pathway [GO:0034356]; negative regulation of catalytic activity [GO:0043086]; negative regulation of gene expression [GO:0010629]; negative regulation of t…	ADP-D-ribose binding [GO:0072570]; enzyme binding [GO:0019899]; enzyme inhibitor activity [GO:0004857]; histone binding [GO:0042393]; NAD+ ADP-ribosyltransferase activity [GO:0003950]; NAD+-protein ADP-ribosyltransferase activity [GO:1990404]; NAD+-protein-C-terminal glycine ADP-ribosyltransferase activity [GO:0140802]; nucleotidyltransferase activity [GO:0016779]; STAT family protein binding [GO…	2.66667	2.2	6.66667	-	2.5	2.4	10.1667	-	3.62896	3.68419	4.34045	-
O60869		+	sp|O60869|EDF1_HUMAN	EDF1_HUMAN	Endothelial differentiation-related factor 1 (EDF-1) (Multiprotein-bridging factor 1) (MBF1)	EDF1	cytoplasm [GO:0005737]; cytosol [GO:0005829]; nucleolus [GO:0005730]; nucleoplasm [GO:0005654]; nucleus [GO:0005634]	endothelial cell differentiation [GO:0045446]; positive regulation of DNA binding [GO:0043388]; positive regulation of DNA-templated transcription [GO:0045893]; regulation of DNA-templated transcription [GO:0006355]; regulation of lipid metabolic process [GO:0019216]	calmodulin binding [GO:0005516]; DNA binding [GO:0003677]; RNA binding [GO:0003723]; TFIID-class transcription factor complex binding [GO:0001094]; transcription coactivator activity [GO:0003713]	6	3.8	4.33333	6.375	14.8333	6.6	14.3333	16.25	6.14504	5.73977	5.85458	6.11872
P68036		+	sp|P68036|UB2L3_HUMAN;sp|A0A1B0GUS4|UB2L5_HUMAN	UB2L3_HUMAN	Ubiquitin-conjugating enzyme E2 L3 (EC 2.3.2.23) (E2 ubiquitin-conjugating enzyme L3) (L-UBC) (UbcH7) (Ubiquitin carrier protein L3) (Ubiquitin-conjugating enzyme E2-F1) (Ubiquitin-protein ligase L3)	UBE2L3 UBCE7 UBCH7	cytoplasm [GO:0005737]; cytosol [GO:0005829]; nucleoplasm [GO:0005654]; nucleus [GO:0005634]; ubiquitin ligase complex [GO:0000151]	cell cycle phase transition [GO:0044770]; cell population proliferation [GO:0008283]; cellular response to glucocorticoid stimulus [GO:0071385]; cellular response to steroid hormone stimulus [GO:0071383]; positive regulation of protein targeting to mitochondrion [GO:1903955]; positive regulation of protein ubiquitination [GO:0031398]; positive regulation of ubiquitin-protein transferase activity …	ATP binding [GO:0005524]; enzyme binding [GO:0019899]; RNA binding [GO:0003723]; transcription coactivator activity [GO:0003713]; ubiquitin conjugating enzyme activity [GO:0061631]; ubiquitin protein ligase binding [GO:0031625]; ubiquitin-protein transferase activator activity [GO:0097027]; ubiquitin-protein transferase activity [GO:0004842]	8.83333	8.4	6.33333	7.75	28.6667	28.2	22.6667	22.875	6.40864	6.40055	6.15644	6.04188
P12814		+	sp|P12814|ACTN1_HUMAN	ACTN1_HUMAN	Alpha-actinin-1 (Alpha-actinin cytoskeletal isoform) (F-actin cross-linking protein) (Non-muscle alpha-actinin-1)	ACTN1	brush border [GO:0005903]; cell junction [GO:0030054]; cell projection [GO:0042995]; cell-cell junction [GO:0005911]; cortical actin cytoskeleton [GO:0030864]; cytoplasm [GO:0005737]; cytosol [GO:0005829]; dendritic spine [GO:0043197]; extracellular exosome [GO:0070062]; extracellular region [GO:0005576]; extracellular space [GO:0005615]; fascia adherens [GO:0005916]; focal adhesion [GO:0005925];…	actin cytoskeleton organization [GO:0030036]; actin filament bundle assembly [GO:0051017]; actin filament network formation [GO:0051639]; actin filament organization [GO:0007015]; focal adhesion assembly [GO:0048041]; muscle cell development [GO:0055001]; platelet formation [GO:0030220]; platelet morphogenesis [GO:0036344]; regulation of apoptotic process [GO:0042981]	actin filament binding [GO:0051015]; calcium ion binding [GO:0005509]; cytoskeletal regulatory protein binding [GO:0005519]; double-stranded RNA binding [GO:0003725]; integrin binding [GO:0005178]; nuclear receptor coactivator activity [GO:0030374]; protein domain specific binding [GO:0019904]; protein homodimerization activity [GO:0042803]; structural constituent of postsynapse [GO:0099186]; tra…	37.3333	33.8	27.8333	29.625	149	148.4	147.5	85.125	6.59729	6.58674	6.2083	5.9514
P80723		+	sp|P80723|BASP1_HUMAN	BASP1_HUMAN	Brain acid soluble protein 1 (22 kDa neuronal tissue-enriched acidic protein) (Neuronal axonal membrane protein NAP-22)	BASP1 NAP22	cell junction [GO:0030054]; chromatin [GO:0000785]; cytoplasm [GO:0005737]; cytoskeleton [GO:0005856]; extracellular exosome [GO:0070062]; growth cone [GO:0030426]; nuclear matrix [GO:0016363]; nuclear speck [GO:0016607]; nucleus [GO:0005634]; plasma membrane [GO:0005886]; PML body [GO:0016605]; vesicle [GO:0031982]	diaphragm development [GO:0060539]; gonad development [GO:0008406]; mesenchymal to epithelial transition [GO:0060231]; metanephric mesenchyme development [GO:0072075]; negative regulation of DNA-templated transcription [GO:0045892]; podocyte differentiation [GO:0072112]; positive regulation of heart growth [GO:0060421]; positive regulation of metanephric ureteric bud development [GO:2001076]; sub…	protein domain specific binding [GO:0019904]; transcription cis-regulatory region binding [GO:0000976]; transcription corepressor activity [GO:0003714]	12.1667	8.2	7.33333	7.75	47.1667	24.6	22	23.5	6.72645	6.22942	5.44056	5.94941
Q92499		+	sp|Q92499|DDX1_HUMAN	DDX1_HUMAN	ATP-dependent RNA helicase DDX1 (EC 3.6.4.13) (DEAD box protein 1) (DEAD box protein retinoblastoma) (DBP-RB)	DDX1	cleavage body [GO:0071920]; cytoplasm [GO:0005737]; cytoplasmic stress granule [GO:0010494]; cytosol [GO:0005829]; membrane [GO:0016020]; mitochondrion [GO:0005739]; nucleoplasm [GO:0005654]; nucleus [GO:0005634]; ribonucleoprotein complex [GO:1990904]; tRNA-splicing ligase complex [GO:0072669]	defense response to virus [GO:0051607]; DNA duplex unwinding [GO:0032508]; double-strand break repair [GO:0006302]; innate immune response [GO:0045087]; nucleic acid phosphodiester bond hydrolysis [GO:0090305]; positive regulation of I-kappaB kinase/NF-kappaB signaling [GO:0043123]; positive regulation of myeloid dendritic cell cytokine production [GO:0002735]; protein localization to cytoplasmic…	ATP binding [GO:0005524]; ATP hydrolysis activity [GO:0016887]; chromatin binding [GO:0003682]; DNA binding [GO:0003677]; DNA/RNA helicase activity [GO:0033677]; double-stranded RNA binding [GO:0003725]; exonuclease activity [GO:0004527]; nuclease activity [GO:0004518]; poly(A) binding [GO:0008143]; RNA binding [GO:0003723]; RNA helicase activity [GO:0003724]; transcription coregulator activity […	33.5	34.4	25.8333	32.75	108.167	102	99.3333	88.625	6.21476	6.18016	5.96898	5.87354
O75506		+	sp|O75506|HSBP1_HUMAN	HSBP1_HUMAN	Heat shock factor-binding protein 1 (Nasopharyngeal carcinoma-associated antigen 13) (NPC-A-13)	HSBP1 HSF1BP	axon cytoplasm [GO:1904115]; cytoskeleton [GO:0005856]; cytosol [GO:0005829]; nucleoplasm [GO:0005654]; nucleus [GO:0005634]	axonal transport of mitochondrion [GO:0019896]; cellular heat acclimation [GO:0070370]; endodermal cell differentiation [GO:0035987]; muscle contraction [GO:0006936]; negative regulation of transcription by RNA polymerase II [GO:0000122]	identical protein binding [GO:0042802]; transcription corepressor activity [GO:0003714]	3.5	2.4	2.83333	2.625	13.5	21	5.66667	11.75	6.34768	6.03202	5.74037	5.83245
[truncated: 259 more rows]
