# Supplementary material for: NT2-derived astrocyte–neuron co-culture reflects physiological relevance and offers research validity
Source: Cell Mol Biol Lett. 2025 Jul 25;30:90. doi: 10.1186/s11658-025-00765-z (PMC12291249; doi:10.1186/s11658-025-00765-z)
Supplement: Supplementary file 5 — Additional file 5. [file 11658_2025_765_MOESM5_ESM.xlsx]

## Sheet: BP
Analysis in FunRICH	Dataset: Neu								Dataset: eA								Dataset: mA								Dataset: NT2
	Enrichment analysis: Biological process								Enrichment analysis: Biological process								Enrichment analysis: Biological process								Enrichment analysis: Biological process
	Number of proteins in the dataset: 6076								Number of proteins in the dataset: 5281								Number of proteins in the dataset: 5712								Number of proteins in the dataset: 5481
	Number of proteins in the dataset (which are available in Biological process database) :5737								Number of proteins in the dataset (which are available in Biological process database) :5012								Number of proteins in the dataset (which are available in Biological process database) :5401								Number of proteins in the dataset (which are available in Biological process database) :5215
	Number of proteins in background: 17206								Number of proteins in background: 17206								Number of proteins in background: 17206								Number of proteins in background: 17206
	No. of genes in the dataset	No.of genes in the background dataset	Percentage of proteins	Fold enrichment	P-value (Hypergeometric test)	Bonferroni method	BH method	Q-value (Storey-Tibshirani method)	No. of genes in the dataset	No.of genes in the background dataset	Percentage of proteins	Fold enrichment	P-value (Hypergeometric test)	Bonferroni method	BH method	Q-value (Storey-Tibshirani method)	No. of genes in the dataset	No.of genes in the background dataset	Percentage of proteins	Fold enrichment	P-value (Hypergeometric test)	Bonferroni method	BH method	Q-value (Storey-Tibshirani method)	No. of genes in the dataset	No.of genes in the background dataset	Percentage of proteins	Fold enrichment	P-value (Hypergeometric test)	Bonferroni method	BH method	Q-value (Storey-Tibshirani method)
synaptic vesicle priming	13	14	0.226599	2.78505	6.03447e-06	0.0737231	0.000715758	0.00206161	-	-	-	-	-	-	-	-	-	-	-	-	-	-	-	-	-	-	-	-	-	-	-	-
neurotransmitter secretion	19	26	0.331184	2.19198	3.95058e-05	0.482642	0.00297927	0.00858124	-	-	-	-	-	-	-	-	-	-	-	-	-	-	-	-	-	-	-	-	-	-	-	-
synaptic vesicle exocytosis	16	22	0.278891	2.18155	0.000182186	1	0.00963537	0.0277529	-	-	-	-	-	-	-	-	-	-	-	-	-	-	-	-	-	-	-	-	-	-	-	-
positive regulation of axon extension	20	30	0.348614	1.99975	0.000192199	1	0.0100346	0.0289028	-	-	-	-	-	-	-	-	-	-	-	-	-	-	-	-	-	-	-	-	-	-	-	-
protein insertion into mitochondrial inner membrane	11	13	0.191738	2.53808	0.000212129	1	0.0108434	0.0312325	-	-	-	-	-	-	-	-	-	-	-	-	-	-	-	-	-	-	-	-	-	-	-	-
protein localization to lysosome	12	15	0.209169	2.3997	0.000284313	1	0.0140058	0.0403412	-	-	-	-	-	-	-	-	-	-	-	-	-	-	-	-	-	-	-	-	-	-	-	-
wound healing, spreading of cells	12	15	0.209169	2.3997	0.000284313	1	0.0140058	0.0403412	-	-	-	-	-	-	-	-	-	-	-	-	-	-	-	-	-	-	-	-	-	-	-	-
vesicle docking	15	21	0.261461	2.14264	0.000402777	1	0.0185688	0.053484	-	-	-	-	-	-	-	-	-	-	-	-	-	-	-	-	-	-	-	-	-	-	-	-
nucleophagy	7	7	0.122015	2.99912	0.000457061	1	0.020014	0.0576467	-	-	-	-	-	-	-	-	-	-	-	-	-	-	-	-	-	-	-	-	-	-	-	-
synaptic vesicle fusion to presynaptic active zone membrane	10	12	0.174307	2.49969	0.000542938	1	0.0228727	0.0658805	-	-	-	-	-	-	-	-	-	-	-	-	-	-	-	-	-	-	-	-	-	-	-	-
establishment of cell polarity	21	34	0.366045	1.85274	0.000630912	1	0.0259524	0.074751	-	-	-	-	-	-	-	-	-	-	-	-	-	-	-	-	-	-	-	-	-	-	-	-
cellular response to starvation	39	75	0.679798	1.55974	0.000639826	1	0.0262307	0.0755527	-	-	-	-	-	-	-	-	-	-	-	-	-	-	-	-	-	-	-	-	-	-	-	-
organelle transport along microtubule	11	14	0.191738	2.35691	0.000689631	1	0.0274437	0.0790465	-	-	-	-	-	-	-	-	-	-	-	-	-	-	-	-	-	-	-	-	-	-	-	-
Rab protein signal transduction	11	14	0.191738	2.35691	0.000689631	1	0.0274437	0.0790465	-	-	-	-	-	-	-	-	-	-	-	-	-	-	-	-	-	-	-	-	-	-	-	-
regulation of axonogenesis	14	20	0.24403	2.09984	0.000875913	1	0.0327248	0.0942579	-	-	-	-	-	-	-	-	-	-	-	-	-	-	-	-	-	-	-	-	-	-	-	-
regulation of exocytosis	19	31	0.331184	1.83855	0.00130347	1	0.0446895	0.12872	-	-	-	-	-	-	-	-	-	-	-	-	-	-	-	-	-	-	-	-	-	-	-	-
dendritic spine maintenance	9	11	0.156876	2.45432	0.00137044	1	0.0446895	0.12872	-	-	-	-	-	-	-	-	-	-	-	-	-	-	-	-	-	-	-	-	-	-	-	-
programmed cell death	9	11	0.156876	2.45432	0.00137044	1	0.0446895	0.12872	-	-	-	-	-	-	-	-	-	-	-	-	-	-	-	-	-	-	-	-	-	-	-	-
protein geranylgeranylation	6	6	0.104584	2.99912	0.00137174	1	0.0446895	0.12872	-	-	-	-	-	-	-	-	-	-	-	-	-	-	-	-	-	-	-	-	-	-	-	-
positive regulation of GTPase activity	53	97	0.923828	1.63884	1.23507e-05	0.150889	0.00122674	0.00353339	-	-	-	-	-	-	-	-	44	97	0.814664	1.44524	0.00263575	1	0.0725248	0.201944	-	-	-	-	-	-	-	-
autophagy of mitochondrion	28	43	0.48806	1.95316	1.9831e-05	0.242275	0.00168247	0.00484603	-	-	-	-	-	-	-	-	23	43	0.425847	1.70432	0.00212705	1	0.0652146	0.181588	-	-	-	-	-	-	-	-
phosphatidylinositol biosynthetic process	28	45	0.48806	1.86637	6.72146e-05	0.821161	0.00443871	0.0127849	-	-	-	-	-	-	-	-	25	45	0.462877	1.77015	0.000662034	1	0.0283792	0.0790212	-	-	-	-	-	-	-	-
positive regulation of protein targeting to membrane	19	28	0.331184	2.03546	0.000195746	1	0.0101332	0.0291867	-	-	-	-	-	-	-	-	17	28	0.314757	1.93462	0.00128402	1	0.0448197	0.1248	-	-	-	-	-	-	-	-
positive regulation of apoptotic process	125	292	2.17884	1.28393	0.000419487	1	0.0191226	0.0550792	-	-	-	-	-	-	-	-	117	292	2.16627	1.27653	0.0009616	1	0.0357078	0.0994276	-	-	-	-	-	-	-	-
cellular response to insulin stimulus	46	91	0.801813	1.5162	0.000500776	1	0.0217722	0.0627107	-	-	-	-	-	-	-	-	42	91	0.777634	1.47051	0.00218155	1	0.0652146	0.181588	-	-	-	-	-	-	-	-
TORC1 signaling	10	12	0.174307	2.49969	0.000542938	1	0.0228727	0.0658805	-	-	-	-	-	-	-	-	9	12	0.166636	2.38994	0.002408	1	0.0673235	0.187461	-	-	-	-	-	-	-	-
cellular response to leucine	10	12	0.174307	2.49969	0.000542938	1	0.0228727	0.0658805	-	-	-	-	-	-	-	-	11	12	0.203666	2.92045	2.47607e-05	0.302501	0.00236329	0.00658053	-	-	-	-	-	-	-	-
Wnt signaling pathway	71	154	1.23758	1.38282	0.000645754	1	0.0263852	0.0759977	-	-	-	-	-	-	-	-	65	154	1.20348	1.34473	0.00289886	1	0.0773106	0.215269	-	-	-	-	-	-	-	-
in utero embryonic development	91	207	1.58619	1.31854	0.000882685	1	0.0328773	0.094697	-	-	-	-	-	-	-	-	93	207	1.7219	1.43134	2.74228e-05	0.335024	0.00252735	0.00703736	-	-	-	-	-	-	-	-
plus-end-directed vesicle transport along microtubule	6	6	0.104584	2.99912	0.00137174	1	0.0446895	0.12872	-	-	-	-	-	-	-	-	6	6	0.111091	3.1857	0.000954855	1	0.0355655	0.0990312	-	-	-	-	-	-	-	-
positive regulation of Golgi to plasma membrane protein transport	6	6	0.104584	2.99912	0.00137174	1	0.0446895	0.12872	-	-	-	-	-	-	-	-	6	6	0.111091	3.1857	0.000954855	1	0.0355655	0.0990312	-	-	-	-	-	-	-	-
negative regulation of protein kinase activity by regulation of protein phosphorylation	6	6	0.104584	2.99912	0.00137174	1	0.0446895	0.12872	-	-	-	-	-	-	-	-	6	6	0.111091	3.1857	0.000954855	1	0.0355655	0.0990312	-	-	-	-	-	-	-	-
modulation by host of viral RNA genome replication	6	6	0.104584	2.99912	0.00137174	1	0.0446895	0.12872	-	-	-	-	-	-	-	-	6	6	0.111091	3.1857	0.000954855	1	0.0355655	0.0990312	-	-	-	-	-	-	-	-
negative regulation of vascular endothelial growth factor receptor signaling pathway	9	11	0.156876	2.45432	0.00137044	1	0.0446895	0.12872	-	-	-	-	-	-	-	-	9	11	0.166636	2.60701	0.000836013	1	0.0338198	0.0941703	-	-	-	-	-	-	-	-
ATP metabolic process	18	29	0.313753	1.86192	0.0014184	1	0.0458428	0.132042	-	-	-	-	-	-	-	-	17	29	0.314757	1.86794	0.00220066	1	0.0652146	0.181588	-	-	-	-	-	-	-	-
establishment or maintenance of epithelial cell apical/basal polarity	17	27	0.296322	1.88875	0.00153313	1	0.0491608	0.141599	-	-	-	-	-	-	-	-	18	27	0.333272	2.12419	0.000172612	1	0.0103373	0.0287839	-	-	-	-	-	-	-	-
negative regulation of programmed cell death	14	21	0.24403	1.99989	0.00182218	1	0.0546968	0.157544	-	-	-	-	-	-	-	-	14	21	0.259211	2.12431	0.000935758	1	0.0355655	0.0990312	-	-	-	-	-	-	-	-
respiratory electron transport chain	13	19	0.226599	2.05253	0.00187031	1	0.0550819	0.158653	-	-	-	-	-	-	-	-	13	19	0.240696	2.18022	0.000993615	1	0.036058	0.100403	-	-	-	-	-	-	-	-
mitochondrial fusion	13	19	0.226599	2.05253	0.00187031	1	0.0550819	0.158653	-	-	-	-	-	-	-	-	14	19	0.259211	2.3478	0.00018524	1	0.0108281	0.0301507	-	-	-	-	-	-	-	-
intrinsic apoptotic signaling pathway	19	33	0.331184	1.72715	0.00359598	1	0.0919081	0.264724	-	-	-	-	-	-	-	-	20	33	0.370302	1.93111	0.000500682	1	0.0226549	0.0630821	-	-	-	-	-	-	-	-
anterograde synaptic vesicle transport	14	16	0.24403	2.62447	1.18539e-05	0.144819	0.00119685	0.0034473	12	16	0.239425	2.57525	0.000193691	1	0.0105639	0.0311513	-	-	-	-	-	-	-	-	-	-	-	-	-	-	-	-
platelet dense granule organization	19	25	0.331184	2.27962	1.54986e-05	0.189347	0.00149092	0.00429432	14	25	0.27933	1.92306	0.00444784	1	0.11464	0.338054	-	-	-	-	-	-	-	-	-	-	-	-	-	-	-	-
protein targeting to vacuole	12	13	0.209169	2.7686	1.68726e-05	0.206132	0.00151776	0.00437162	11	13	0.219473	2.90521	5.3386e-05	0.652216	0.00374837	0.0110533	-	-	-	-	-	-	-	-	-	-	-	-	-	-	-	-
late endosome to lysosome transport	15	18	0.261461	2.49955	1.84151e-05	0.224977	0.00159668	0.00459894	14	18	0.27933	2.6705	2.70693e-05	0.330705	0.00213358	0.00629158	-	-	-	-	-	-	-	-	-	-	-	-	-	-	-	-
melanosome organization	18	25	0.313753	2.15971	8.76208e-05	1	0.00548956	0.0158116	14	25	0.27933	1.92306	0.00444784	1	0.11464	0.338054	-	-	-	-	-	-	-	-	-	-	-	-	-	-	-	-
multivesicular body-lysosome fusion	10	11	0.174307	2.72672	0.000129583	1	0.00743247	0.0214079	10	11	0.199521	3.12115	3.53637e-05	0.432038	0.00268347	0.0079131	-	-	-	-	-	-	-	-	-	-	-	-	-	-	-	-
vesicle fusion with vacuole	10	11	0.174307	2.72672	0.000129583	1	0.00743247	0.0214079	10	11	0.199521	3.12115	3.53637e-05	0.432038	0.00268347	0.0079131	-	-	-	-	-	-	-	-	-	-	-	-	-	-	-	-
positive regulation of filopodium assembly	20	31	0.348614	1.93526	0.000372116	1	0.0174182	0.0501698	17	31	0.339186	1.88309	0.00238566	1	0.0737865	0.217584	-	-	-	-	-	-	-	-	-	-	-	-	-	-	-	-
extrinsic apoptotic signaling pathway via death domain receptors	24	40	0.418337	1.79977	0.000484246	1	0.0211287	0.0608572	22	40	0.438947	1.88851	0.000540029	1	0.0242557	0.0715258	-	-	-	-	-	-	-	-	-	-	-	-	-	-	-	-
protein secretion	32	59	0.557783	1.62688	0.000747045	1	0.0293461	0.0845261	27	59	0.538707	1.57133	0.00488364	1	0.122512	0.361268	-	-	-	-	-	-	-	-	-	-	-	-	-	-	-	-
positive regulation of catalytic activity	14	20	0.24403	2.09984	0.000875913	1	0.0327248	0.0942579	12	20	0.239425	2.06046	0.00391404	1	0.102755	0.303007	-	-	-	-	-	-	-	-	-	-	-	-	-	-	-	-
positive regulation of receptor-mediated endocytosis	15	22	0.261461	2.04529	0.000875472	1	0.0327248	0.0942579	14	22	0.27933	2.18518	0.000809116	1	0.0323038	0.0952585	-	-	-	-	-	-	-	-	-	-	-	-	-	-	-	-
late endosome to vacuole transport	8	9	0.139446	2.66626	0.000964662	1	0.0345609	0.0995463	7	9	0.139665	2.67092	0.00355526	1	0.0952512	0.28088	-	-	-	-	-	-	-	-	-	-	-	-	-	-	-	-
regulation of microtubule-based process	8	9	0.139446	2.66626	0.000964662	1	0.0345609	0.0995463	7	9	0.139665	2.67092	0.00355526	1	0.0952512	0.28088	-	-	-	-	-	-	-	-	-	-	-	-	-	-	-	-
axonal transport of mitochondrion	9	11	0.156876	2.45432	0.00137044	1	0.0446895	0.12872	8	11	0.159617	2.49755	0.00348739	1	0.0951015	0.280438	-	-	-	-	-	-	-	-	-	-	-	-	-	-	-	-
regulation of endosome size	9	11	0.156876	2.45432	0.00137044	1	0.0446895	0.12872	8	11	0.159617	2.49755	0.00348739	1	0.0951015	0.280438	-	-	-	-	-	-	-	-	-	-	-	-	-	-	-	-
GTP metabolic process	10	13	0.174307	2.30755	0.00164563	1	0.0510272	0.146974	10	13	0.199521	2.64134	0.00049908	1	0.022751	0.0670888	-	-	-	-	-	-	-	-	-	-	-	-	-	-	-	-
multivesicular body sorting pathway	14	21	0.24403	1.99989	0.00182218	1	0.0546968	0.157544	14	21	0.27933	2.28918	0.000401874	1	0.0196388	0.0579114	-	-	-	-	-	-	-	-	-	-	-	-	-	-	-	-
regulation of stress fiber assembly	12	17	0.209169	2.11755	0.00187108	1	0.0550819	0.158653	12	17	0.239425	2.42386	0.000483387	1	0.0223694	0.0659637	-	-	-	-	-	-	-	-	-	-	-	-	-	-	-	-
positive regulation of histone acetylation	8	10	0.139446	2.3999	0.00340253	1	0.0884442	0.254747	8	10	0.159617	2.74705	0.00127896	1	0.0453877	0.133841	-	-	-	-	-	-	-	-	-	-	-	-	-	-	-	-
mitochondrial ATP synthesis coupled electron transport	8	10	0.139446	2.3999	0.00340253	1	0.0884442	0.254747	8	10	0.159617	2.74705	0.00127896	1	0.0453877	0.133841	-	-	-	-	-	-	-	-	-	-	-	-	-	-	-	-
cerebral cortex development	38	75	0.662367	1.51975	0.00140789	1	0.0456421	0.131464	37	75	0.738228	1.69382	0.0001745	1	0.0100822	0.0297306	35	75	0.648028	1.48689	0.00392138	1	0.097373	0.271133	-	-	-	-	-	-	-	-
endodermal cell differentiation	20	32	0.348614	1.8748	0.000682189	1	0.0274437	0.0790465	17	32	0.339186	1.82426	0.00372077	1	0.0986043	0.290768	18	32	0.333272	1.79239	0.0030843	1	0.0780143	0.217229	-	-	-	-	-	-	-	-
plasma membrane repair	19	25	0.331184	2.27962	1.54986e-05	0.189347	0.00149092	0.00429432	18	25	0.359138	2.47211	1.13601e-05	0.138786	0.00109501	0.003229	15	25	0.277726	1.91193	0.00291524	1	0.0773106	0.215269	-	-	-	-	-	-	-	-
Golgi to lysosome transport	9	12	0.156876	2.24997	0.00385295	1	0.0931302	0.268244	9	12	0.179569	2.57543	0.0013345	1	0.0463168	0.136581	9	12	0.166636	2.38994	0.002408	1	0.0673235	0.187461	-	-	-	-	-	-	-	-
fatty acid beta-oxidation using acyl-CoA oxidase	9	12	0.156876	2.24997	0.00385295	1	0.0931302	0.268244	10	12	0.199521	2.86127	0.000156238	1	0.00926585	0.0273234	9	12	0.166636	2.38994	0.002408	1	0.0673235	0.187461	-	-	-	-	-	-	-	-
non-membrane-bounded organelle assembly	9	10	0.156876	2.69951	0.000355194	1	0.0168848	0.0486336	8	10	0.159617	2.74705	0.00127896	1	0.0453877	0.133841	8	10	0.148121	2.5492	0.00220296	1	0.0652146	0.181588	-	-	-	-	-	-	-	-
reticulophagy	14	18	0.24403	2.33302	0.000144283	1	0.00804888	0.0231833	12	18	0.239425	2.28927	0.00106543	1	0.0393244	0.115961	12	18	0.222181	2.12439	0.0022046	1	0.0652146	0.181588	-	-	-	-	-	-	-	-
viral budding	8	8	0.139446	2.99912	0.000152274	1	0.00819529	0.023605	7	8	0.139665	3.00437	0.00105801	1	0.0393244	0.115961	7	8	0.129606	2.78799	0.0017385	1	0.0548819	0.152817	-	-	-	-	-	-	-	-
antigen processing and presentation of endogenous peptide antigen via MHC class I	7	8	0.122015	2.6247	0.00259057	1	0.0716041	0.206242	7	8	0.139665	3.00437	0.00105801	1	0.0393244	0.115961	7	8	0.129606	2.78799	0.0017385	1	0.0548819	0.152817	-	-	-	-	-	-	-	-
protein localization to nucleus	23	40	0.400906	1.72482	0.00143473	1	0.0461265	0.132859	20	40	0.399042	1.71691	0.00429807	1	0.111405	0.328514	22	40	0.407332	1.75249	0.00164291	1	0.054542	0.151871	-	-	-	-	-	-	-	-
small GTPase mediated signal transduction	46	82	0.801813	1.6826	1.84277e-05	0.225132	0.00159668	0.00459894	38	82	0.75818	1.59111	0.000698931	1	0.0284628	0.083932	39	82	0.722089	1.51535	0.00156182	1	0.0528553	0.147174	-	-	-	-	-	-	-	-
protein catabolic process	36	64	0.627506	1.68721	0.000135037	1	0.00763773	0.0219991	30	64	0.598563	1.60948	0.00196494	1	0.0663142	0.195549	32	64	0.592483	1.5931	0.00143703	1	0.0493152	0.137317	-	-	-	-	-	-	-	-
protein N-linked glycosylation	29	54	0.505491	1.6109	0.00159854	1	0.0510272	0.146974	25	54	0.498803	1.58967	0.0055162	1	0.136974	0.403914	28	54	0.518423	1.65213	0.00137927	1	0.047871	0.133296	-	-	-	-	-	-	-	-
substrate adhesion-dependent cell spreading	26	46	0.453199	1.69544	0.00101828	1	0.0363754	0.104773	23	46	0.458899	1.71685	0.00226685	1	0.0704685	0.2078	25	46	0.462877	1.73168	0.00102094	1	0.0366348	0.102009	-	-	-	-	-	-	-	-
regulation of protein localization	43	83	0.749521	1.55394	0.000383954	1	0.0178356	0.0513722	36	83	0.718276	1.48923	0.00391944	1	0.102755	0.303007	40	83	0.740604	1.53548	0.000994642	1	0.036058	0.100403	-	-	-	-	-	-	-	-
establishment of endothelial intestinal barrier	9	11	0.156876	2.45432	0.00137044	1	0.0446895	0.12872	8	11	0.159617	2.49755	0.00348739	1	0.0951015	0.280438	9	11	0.166636	2.60701	0.000836013	1	0.0338198	0.0941703	-	-	-	-	-	-	-	-
regulation of neurotransmitter receptor localization to postsynaptic specialization membrane	9	11	0.156876	2.45432	0.00137044	1	0.0446895	0.12872	8	11	0.159617	2.49755	0.00348739	1	0.0951015	0.280438	9	11	0.166636	2.60701	0.000836013	1	0.0338198	0.0941703	-	-	-	-	-	-	-	-
response to organic substance	16	25	0.278891	1.91987	0.00164327	1	0.0510272	0.146974	16	25	0.319234	2.19759	0.000309864	1	0.015973	0.0471018	16	25	0.296241	2.03931	0.000788933	1	0.0330082	0.0919106	-	-	-	-	-	-	-	-
glutathione metabolic process	22	38	0.383476	1.73667	0.00160381	1	0.0510272	0.146974	19	38	0.37909	1.71693	0.00532938	1	0.133147	0.392629	22	38	0.407332	1.84471	0.00064735	1	0.0278475	0.0775406	-	-	-	-	-	-	-	-
cellular respiration	23	40	0.400906	1.72482	0.00143473	1	0.0461265	0.132859	20	40	0.399042	1.71691	0.00429807	1	0.111405	0.328514	23	40	0.425847	1.83212	0.000560402	1	0.0251707	0.0700872	-	-	-	-	-	-	-	-
intermediate filament cytoskeleton organization	12	18	0.209169	1.99997	0.00391286	1	0.0931302	0.268244	12	18	0.239425	2.28927	0.00106543	1	0.0393244	0.115961	13	18	0.240696	2.30128	0.000440517	1	0.0200813	0.0559159	-	-	-	-	-	-	-	-
regulation of postsynaptic membrane neurotransmitter receptor levels	13	20	0.226599	1.94996	0.00371704	1	0.0931302	0.268244	14	20	0.27933	2.40358	0.00018311	1	0.0102148	0.0301219	14	20	0.259211	2.23047	0.00043866	1	0.0200716	0.0558888	-	-	-	-	-	-	-	-
negative regulation of extrinsic apoptotic signaling pathway	24	37	0.418337	1.94566	8.54745e-05	1	0.00543876	0.0156653	19	37	0.37909	1.76332	0.0036495	1	0.0969258	0.285818	22	37	0.407332	1.89455	0.000386636	1	0.0183795	0.0511772	-	-	-	-	-	-	-	-
regulation of cell junction assembly	7	7	0.122015	2.99912	0.000457061	1	0.020014	0.0576467	6	7	0.119713	2.94323	0.00320282	1	0.0902548	0.266146	7	7	0.129606	3.1857	0.000299503	1	0.0152459	0.0424519	-	-	-	-	-	-	-	-
autophagosome assembly	46	71	0.801813	1.94324	5.7011e-08	0.000696503	1.18051e-05	3.40025e-05	32	71	0.638468	1.54751	0.00309447	1	0.0902548	0.266146	39	71	0.722089	1.7501	3.26454e-05	0.398828	0.00278901	0.00776593	-	-	-	-	-	-	-	-
early endosome to late endosome transport	19	26	0.331184	2.19198	3.95058e-05	0.482642	0.00297927	0.00858124	15	26	0.299282	1.98111	0.00219217	1	0.068671	0.202499	19	26	0.351787	2.32834	1.50821e-05	0.184258	0.00153549	0.00427552	-	-	-	-	-	-	-	-
membrane invagination	-	-	-	-	-	-	-	-	6	6	0.119713	3.43296	0.000609629	1	0.0254192	0.074957	-	-	-	-	-	-	-	-	-	-	-	-	-	-	-	-
collagen biosynthetic process	-	-	-	-	-	-	-	-	8	10	0.159617	2.74705	0.00127896	1	0.0453877	0.133841	-	-	-	-	-	-	-	-	-	-	-	-	-	-	-	-
striated muscle cell differentiation	-	-	-	-	-	-	-	-	12	16	0.239425	2.57525	0.000193691	1	0.0105639	0.0311513	11	16	0.203666	2.19079	0.00235225	1	0.0673235	0.187461	-	-	-	-	-	-	-	-
positive regulation of RNA splicing	-	-	-	-	-	-	-	-	10	14	0.199521	2.45281	0.00128915	1	0.0453877	0.133841	10	14	0.185151	2.27615	0.0024357	1	0.0673235	0.187461	-	-	-	-	-	-	-	-
fatty acid metabolic process	-	-	-	-	-	-	-	-	37	84	0.738228	1.51236	0.00252502	1	0.0773138	0.227985	40	84	0.740604	1.5172	0.00132968	1	0.0462811	0.128869	-	-	-	-	-	-	-	-
proteolysis involved in protein catabolic process	-	-	-	-	-	-	-	-	16	30	0.319234	1.83144	0.00460651	1	0.117002	0.345018	18	30	0.333272	1.91185	0.00112711	1	0.0396826	0.110495	-	-	-	-	-	-	-	-
regulation of actin filament polymerization	-	-	-	-	-	-	-	-	16	30	0.319234	1.83144	0.00460651	1	0.117002	0.345018	18	30	0.333272	1.91185	0.00112711	1	0.0396826	0.110495	-	-	-	-	-	-	-	-
supramolecular fiber organization	-	-	-	-	-	-	-	-	10	15	0.199521	2.2894	0.0028577	1	0.0853608	0.251715	11	15	0.203666	2.33675	0.00102651	1	0.0366348	0.102009	-	-	-	-	-	-	-	-
focal adhesion assembly	-	-	-	-	-	-	-	-	17	29	0.339186	2.01291	0.000875284	1	0.0348317	0.102713	18	29	0.333272	1.97775	0.000636986	1	0.0276941	0.0771137	-	-	-	-	-	-	-	-
negative regulation of actin filament polymerization	-	-	-	-	-	-	-	-	12	20	0.239425	2.06046	0.00391404	1	0.102755	0.303007	14	20	0.259211	2.23047	0.00043866	1	0.0200716	0.0558888	-	-	-	-	-	-	-	-
acetyl-CoA biosynthetic process	-	-	-	-	-	-	-	-	6	7	0.119713	2.94323	0.00320282	1	0.0902548	0.266146	7	7	0.129606	3.1857	0.000299503	1	0.0152459	0.0424519	-	-	-	-	-	-	-	-
Wnt signaling pathway, planar cell polarity pathway	-	-	-	-	-	-	-	-	-	-	-	-	-	-	-	-	21	31	0.388817	2.15839	3.41819e-05	0.4176	0.0029	0.00807498	-	-	-	-	-	-	-	-
protein quality control for misfolded or incompletely synthesized proteins	-	-	-	-	-	-	-	-	-	-	-	-	-	-	-	-	12	16	0.222181	2.38977	0.000423902	1	0.0196913	0.0548299	-	-	-	-	-	-	-	-
response to xenobiotic stimulus	-	-	-	-	-	-	-	-	-	-	-	-	-	-	-	-	98	237	1.81448	1.31737	0.000712321	1	0.030322	0.084431	-	-	-	-	-	-	-	-
response to alkaloid	-	-	-	-	-	-	-	-	-	-	-	-	-	-	-	-	9	11	0.166636	2.60701	0.000836013	1	0.0338198	0.0941703	-	-	-	-	-	-	-	-
elastic fiber assembly	-	-	-	-	-	-	-	-	-	-	-	-	-	-	-	-	9	11	0.166636	2.60701	0.000836013	1	0.0338198	0.0941703	-	-	-	-	-	-	-	-
Bergmann glial cell differentiation	-	-	-	-	-	-	-	-	-	-	-	-	-	-	-	-	9	11	0.166636	2.60701	0.000836013	1	0.0338198	0.0941703	-	-	-	-	-	-	-	-
intraciliary anterograde transport	-	-	-	-	-	-	-	-	-	-	-	-	-	-	-	-	13	19	0.240696	2.18022	0.000993615	1	0.036058	0.100403	-	-	-	-	-	-	-	-
activation of GTPase activity	-	-	-	-	-	-	-	-	-	-	-	-	-	-	-	-	20	35	0.370302	1.82079	0.00141611	1	0.0487341	0.135699	-	-	-	-	-	-	-	-
miRNA-mediated gene silencing by inhibition of translation	13	18	0.226599	2.1665	0.00085019	1	0.032257	0.0929104	-	-	-	-	-	-	-	-	-	-	-	-	-	-	-	-	12	18	0.230105	2.20016	0.00157112	1	0.0490372	0.149252
protein deubiquitination	30	55	0.522921	1.63613	0.000956318	1	0.0345609	0.0995463	-	-	-	-	-	-	-	-	-	-	-	-	-	-	-	-	32	55	0.613615	1.91986	1.62993e-05	0.199128	0.00143258	0.00436027
regulation of modification of postsynaptic structure	6	6	0.104584	2.99912	0.00137174	1	0.0446895	0.12872	-	-	-	-	-	-	-	-	-	-	-	-	-	-	-	-	6	6	0.115053	3.29932	0.000773705	1	0.0276385	0.0841218
polyadenylation-dependent snoRNA 3'-end processing	7	8	0.122015	2.6247	0.00259057	1	0.0716041	0.206242	-	-	-	-	-	-	-	-	-	-	-	-	-	-	-	-	7	8	0.134228	2.88742	0.00137786	1	0.0440661	0.134122
cytoskeleton-dependent intracellular transport	13	20	0.226599	1.94996	0.00371704	1	0.0931302	0.268244	-	-	-	-	-	-	-	-	-	-	-	-	-	-	-	-	13	20	0.249281	2.14514	0.00141299	1	0.0448376	0.13647
protein autophosphorylation	63	140	1.09813	1.34972	0.00261279	1	0.0720552	0.207542	-	-	-	-	-	-	-	-	60	140	1.11091	1.36543	0.00270832	1	0.0742637	0.206786	61	140	1.1697	1.4377	0.000592312	1	0.0246132	0.0749139
mRNA cis splicing, via spliceosome	12	16	0.209169	2.24981	0.000790577	1	0.0304684	0.0877586	-	-	-	-	-	-	-	-	11	16	0.203666	2.19079	0.00235225	1	0.0673235	0.187461	13	16	0.249281	2.68109	3.76186e-05	0.459586	0.00267201	0.00813267
dosage compensation by inactivation of X chromosome	7	8	0.122015	2.6247	0.00259057	1	0.0716041	0.206242	-	-	-	-	-	-	-	-	7	8	0.129606	2.78799	0.0017385	1	0.0548819	0.152817	7	8	0.134228	2.88742	0.00137786	1	0.0440661	0.134122
protein maturation by protein folding	7	8	0.122015	2.6247	0.00259057	1	0.0716041	0.206242	-	-	-	-	-	-	-	-	7	8	0.129606	2.78799	0.0017385	1	0.0548819	0.152817	7	8	0.134228	2.88742	0.00137786	1	0.0440661	0.134122
positive regulation of focal adhesion assembly	17	26	0.296322	1.96137	0.000822523	1	0.0315008	0.0907323	-	-	-	-	-	-	-	-	16	26	0.296241	1.9609	0.0014555	1	0.0495317	0.13792	15	26	0.287632	1.90399	0.00337616	1	0.0864708	0.263187
regulation of cell motility	13	15	0.226599	2.59951	3.12984e-05	0.382373	0.00243549	0.00701499	-	-	-	-	-	-	-	-	11	15	0.203666	2.33675	0.00102651	1	0.0366348	0.102009	10	15	0.191755	2.20028	0.00395602	1	0.0973836	0.296402
negative regulation of insulin receptor signaling pathway	21	36	0.366045	1.74984	0.00178943	1	0.0546968	0.157544	-	-	-	-	-	-	-	-	21	36	0.388817	1.85869	0.000746423	1	0.031445	0.0875579	19	36	0.364334	1.74174	0.00400178	1	0.0973836	0.296402
positive regulation of protein catabolic process	40	81	0.697229	1.48124	0.00199318	1	0.0582553	0.167793	-	-	-	-	-	-	-	-	40	81	0.740604	1.57339	0.000538698	1	0.0242851	0.0676214	37	81	0.709492	1.50732	0.00248452	1	0.0682873	0.207843
regulation of double-strand break repair	16	26	0.278891	1.84606	0.00295646	1	0.0804435	0.231702	-	-	-	-	-	-	-	-	17	26	0.314757	2.08338	0.000372328	1	0.0179792	0.0500626	19	26	0.364334	2.41139	8.56147e-06	0.104595	0.000774781	0.00235816
nuclear mRNA surveillance	8	9	0.139446	2.66626	0.000964662	1	0.0345609	0.0995463	7	9	0.139665	2.67092	0.00355526	1	0.0952512	0.28088	-	-	-	-	-	-	-	-	8	9	0.153404	2.93314	0.000466717	1	0.0195941	0.0596376
exonucleolytic trimming to generate mature 3'-end of 5.8S rRNA from tricistronic rRNA transcript (SSU-rRNA, 5.8S rRNA, LSU-rRNA)	8	9	0.139446	2.66626	0.000964662	1	0.0345609	0.0995463	7	9	0.139665	2.67092	0.00355526	1	0.0952512	0.28088	-	-	-	-	-	-	-	-	8	9	0.153404	2.93314	0.000466717	1	0.0195941	0.0596376
ribosomal large subunit export from nucleus	7	7	0.122015	2.99912	0.000457061	1	0.020014	0.0576467	6	7	0.119713	2.94323	0.00320282	1	0.0902548	0.266146	-	-	-	-	-	-	-	-	7	7	0.134228	3.29932	0.000234316	1	0.0112108	0.0341218
regulation of cell size	15	24	0.261461	1.87492	0.00322048	1	0.086282	0.248519	14	24	0.27933	2.00315	0.00266645	1	0.0808339	0.238365	-	-	-	-	-	-	-	-	15	24	0.287632	2.06259	0.00109825	1	0.0374787	0.114072
cellular response to leukemia inhibitory factor	46	98	0.801813	1.40791	0.00349917	1	0.0898095	0.25868	42	98	0.837989	1.47147	0.00254444	1	0.0777136	0.229164	-	-	-	-	-	-	-	-	51	98	0.977948	1.71716	5.54387e-06	0.0677294	0.000545499	0.00166031
establishment or maintenance of cell polarity	24	43	0.418337	1.67424	0.00199049	1	0.0582553	0.167793	22	43	0.438947	1.75679	0.00192598	1	0.0653601	0.192736	-	-	-	-	-	-	-	-	23	43	0.441035	1.76511	0.00126327	1	0.0427518	0.130121
[2Fe-2S] cluster assembly	9	10	0.156876	2.69951	0.000355194	1	0.0168848	0.0486336	8	10	0.159617	2.74705	0.00127896	1	0.0453877	0.133841	-	-	-	-	-	-	-	-	8	10	0.153404	2.64012	0.00170841	1	0.0507313	0.154408
RISC complex assembly	8	10	0.139446	2.3999	0.00340253	1	0.0884442	0.254747	8	10	0.159617	2.74705	0.00127896	1	0.0453877	0.133841	-	-	-	-	-	-	-	-	9	10	0.172579	2.96972	0.000156293	1	0.00812523	0.0247304
2-oxoglutarate metabolic process	12	16	0.209169	2.24981	0.000790577	1	0.0304684	0.0877586	11	16	0.219473	2.36083	0.00118947	1	0.0435081	0.128298	-	-	-	-	-	-	-	-	11	16	0.21093	2.26893	0.00171168	1	0.0507313	0.154408
anterograde axonal protein transport	7	8	0.122015	2.6247	0.00259057	1	0.0716041	0.206242	7	8	0.139665	3.00437	0.00105801	1	0.0393244	0.115961	-	-	-	-	-	-	-	-	7	8	0.134228	2.88742	0.00137786	1	0.0440661	0.134122
microtubule nucleation	15	24	0.261461	1.87492	0.00322048	1	0.086282	0.248519	15	24	0.299282	2.14613	0.000692634	1	0.0283007	0.083454	-	-	-	-	-	-	-	-	17	24	0.325983	2.33742	5.01476e-05	0.612653	0.00334126	0.0101696
positive regulation of transcription by RNA polymerase I	16	26	0.278891	1.84606	0.00295646	1	0.0804435	0.231702	16	26	0.319234	2.1131	0.000588181	1	0.0254192	0.074957	-	-	-	-	-	-	-	-	19	26	0.364334	2.41139	8.56147e-06	0.104595	0.000774781	0.00235816
mitotic metaphase chromosome alignment	26	42	0.453199	1.85687	0.000137814	1	0.00775887	0.022348	24	42	0.478851	1.96204	0.000137691	1	0.00841085	0.0248022	-	-	-	-	-	-	-	-	33	42	0.63279	2.59249	1.43878e-10	1.75776e-06	4.39441e-08	1.3375e-07
nuclear membrane reassembly	15	18	0.261461	2.49955	1.84151e-05	0.224977	0.00159668	0.00459894	14	18	0.27933	2.6705	2.70693e-05	0.330705	0.00213358	0.00629158	-	-	-	-	-	-	-	-	12	18	0.230105	2.20016	0.00157112	1	0.0490372	0.149252
viral budding from plasma membrane	12	14	0.209169	2.57098	8.19013e-05	1	0.00523868	0.015089	12	14	0.239425	2.94288	1.80223e-05	0.220178	0.00153971	0.00454033	-	-	-	-	-	-	-	-	10	14	0.191755	2.35733	0.00181005	1	0.0524189	0.159545
phosphorylation	127	290	2.2137	1.31347	0.000119544	1	0.00708967	0.0204205	105	290	2.09497	1.24304	0.00514533	1	0.128813	0.379847	113	290	2.09221	1.24139	0.00349834	1	0.0877602	0.244366	112	290	2.14765	1.27429	0.00142093	1	0.0449729	0.136882
positive regulation of protein localization to nucleus	23	39	0.400906	1.76903	0.000888201	1	0.0329822	0.0949992	20	39	0.399042	1.76092	0.00294674	1	0.0873793	0.257667	21	39	0.388817	1.71576	0.00294733	1	0.0773106	0.215269	21	39	0.402685	1.77695	0.00182182	1	0.0524189	0.159545
regulation of Golgi organization	11	12	0.191738	2.74941	4.6912e-05	0.573124	0.00331286	0.00954207	9	12	0.179569	2.57543	0.0013345	1	0.0463168	0.136581	9	12	0.166636	2.38994	0.002408	1	0.0673235	0.187461	9	12	0.172579	2.47518	0.00182782	1	0.0524189	0.159545
positive regulation of receptor recycling	11	14	0.191738	2.35691	0.000689631	1	0.0274437	0.0790465	10	14	0.199521	2.45281	0.00128915	1	0.0453877	0.133841	10	14	0.185151	2.27615	0.0024357	1	0.0673235	0.187461	10	14	0.191755	2.35733	0.00181005	1	0.0524189	0.159545
microtubule-based process	12	16	0.209169	2.24981	0.000790577	1	0.0304684	0.0877586	11	16	0.219473	2.36083	0.00118947	1	0.0435081	0.128298	11	16	0.203666	2.19079	0.00235225	1	0.0673235	0.187461	11	16	0.21093	2.26893	0.00171168	1	0.0507313	0.154408
double-strand break repair via nonhomologous end joining	21	36	0.366045	1.74984	0.00178943	1	0.0546968	0.157544	20	36	0.399042	1.90762	0.000808225	1	0.0323038	0.0952585	20	36	0.370302	1.77023	0.00225321	1	0.0663314	0.184698	21	36	0.402685	1.92499	0.000442666	1	0.0195236	0.0594231
modulation by host of viral process	7	8	0.122015	2.6247	0.00259057	1	0.0716041	0.206242	7	8	0.139665	3.00437	0.00105801	1	0.0393244	0.115961	7	8	0.129606	2.78799	0.0017385	1	0.0548819	0.152817	7	8	0.134228	2.88742	0.00137786	1	0.0440661	0.134122
protein localization to cell-cell junction	7	8	0.122015	2.6247	0.00259057	1	0.0716041	0.206242	7	8	0.139665	3.00437	0.00105801	1	0.0393244	0.115961	7	8	0.129606	2.78799	0.0017385	1	0.0548819	0.152817	7	8	0.134228	2.88742	0.00137786	1	0.0440661	0.134122
transcription elongation-coupled chromatin remodeling	7	8	0.122015	2.6247	0.00259057	1	0.0716041	0.206242	7	8	0.139665	3.00437	0.00105801	1	0.0393244	0.115961	7	8	0.129606	2.78799	0.0017385	1	0.0548819	0.152817	7	8	0.134228	2.88742	0.00137786	1	0.0440661	0.134122
postsynaptic neurotransmitter receptor internalization	7	8	0.122015	2.6247	0.00259057	1	0.0716041	0.206242	7	8	0.139665	3.00437	0.00105801	1	0.0393244	0.115961	7	8	0.129606	2.78799	0.0017385	1	0.0548819	0.152817	7	8	0.134228	2.88742	0.00137786	1	0.0440661	0.134122
post-translational protein targeting to membrane, translocation	7	8	0.122015	2.6247	0.00259057	1	0.0716041	0.206242	7	8	0.139665	3.00437	0.00105801	1	0.0393244	0.115961	7	8	0.129606	2.78799	0.0017385	1	0.0548819	0.152817	7	8	0.134228	2.88742	0.00137786	1	0.0440661	0.134122
mitochondrion transport along microtubule	7	8	0.122015	2.6247	0.00259057	1	0.0716041	0.206242	7	8	0.139665	3.00437	0.00105801	1	0.0393244	0.115961	7	8	0.129606	2.78799	0.0017385	1	0.0548819	0.152817	7	8	0.134228	2.88742	0.00137786	1	0.0440661	0.134122
positive regulation of microtubule nucleation	7	8	0.122015	2.6247	0.00259057	1	0.0716041	0.206242	7	8	0.139665	3.00437	0.00105801	1	0.0393244	0.115961	7	8	0.129606	2.78799	0.0017385	1	0.0548819	0.152817	7	8	0.134228	2.88742	0.00137786	1	0.0440661	0.134122
7-methylguanosine cap hypermethylation	7	8	0.122015	2.6247	0.00259057	1	0.0716041	0.206242	7	8	0.139665	3.00437	0.00105801	1	0.0393244	0.115961	7	8	0.129606	2.78799	0.0017385	1	0.0548819	0.152817	8	8	0.153404	3.29932	7.09527e-05	0.866829	0.00437793	0.0133249
de novo' AMP biosynthetic process	7	8	0.122015	2.6247	0.00259057	1	0.0716041	0.206242	7	8	0.139665	3.00437	0.00105801	1	0.0393244	0.115961	7	8	0.129606	2.78799	0.0017385	1	0.0548819	0.152817	8	8	0.153404	3.29932	7.09527e-05	0.866829	0.00437793	0.0133249
protein localization to nuclear envelope	7	8	0.122015	2.6247	0.00259057	1	0.0716041	0.206242	7	8	0.139665	3.00437	0.00105801	1	0.0393244	0.115961	7	8	0.129606	2.78799	0.0017385	1	0.0548819	0.152817	8	8	0.153404	3.29932	7.09527e-05	0.866829	0.00437793	0.0133249
positive regulation of ATP-dependent activity	15	24	0.261461	1.87492	0.00322048	1	0.086282	0.248519	15	24	0.299282	2.14613	0.000692634	1	0.0283007	0.083454	15	24	0.277726	1.99156	0.00163946	1	0.054542	0.151871	14	24	0.268456	1.92518	0.00400954	1	0.0973836	0.296402
poly(A)+ mRNA export from nucleus	15	24	0.261461	1.87492	0.00322048	1	0.086282	0.248519	15	24	0.299282	2.14613	0.000692634	1	0.0283007	0.083454	15	24	0.277726	1.99156	0.00163946	1	0.054542	0.151871	15	24	0.287632	2.06259	0.00109825	1	0.0374787	0.114072
nucleus organization	18	24	0.313753	2.24966	3.56928e-05	0.43606	0.00275987	0.0079493	18	24	0.359138	2.57507	4.37799e-06	0.0534859	0.000490696	0.00144698	15	24	0.277726	1.99156	0.00163946	1	0.054542	0.151871	17	24	0.325983	2.33742	5.01476e-05	0.612653	0.00334126	0.0101696
positive regulation of microtubule polymerization	16	26	0.278891	1.84606	0.00295646	1	0.0804435	0.231702	15	26	0.299282	1.98111	0.00219217	1	0.068671	0.202499	16	26	0.296241	1.9609	0.0014555	1	0.0495317	0.13792	15	26	0.287632	1.90399	0.00337616	1	0.0864708	0.263187
ribosome biogenesis	16	26	0.278891	1.84606	0.00295646	1	0.0804435	0.231702	17	26	0.339186	2.24508	0.000135916	1	0.00838629	0.0247297	16	26	0.296241	1.9609	0.0014555	1	0.0495317	0.13792	21	26	0.402685	2.66508	1.51791e-07	0.00185443	2.37747e-05	7.23619e-05
response to hydrogen peroxide	20	35	0.348614	1.71415	0.00320263	1	0.086282	0.248519	18	35	0.359138	1.766	0.00452416	1	0.115631	0.340976	20	35	0.370302	1.82079	0.00141611	1	0.0487341	0.135699	20	35	0.383509	1.88573	0.000868878	1	0.030591	0.0931084
positive regulation of autophagosome assembly	15	19	0.261461	2.36806	6.03247e-05	0.736986	0.00400536	0.0115367	12	19	0.239425	2.16885	0.00212673	1	0.0671377	0.197978	13	19	0.240696	2.18022	0.000993615	1	0.036058	0.100403	12	19	0.230105	2.08442	0.00309143	1	0.0803575	0.24458
protein modification process	51	93	0.888966	1.64483	1.56379e-05	0.191048	0.00149257	0.00429906	43	93	0.857941	1.58748	0.000342282	1	0.0171792	0.0506584	44	93	0.814664	1.50739	0.000928784	1	0.0355655	0.0990312	41	93	0.786194	1.45474	0.00337036	1	0.0864708	0.263187
positive regulation of substrate adhesion-dependent cell spreading	24	43	0.418337	1.67424	0.00199049	1	0.0582553	0.167793	22	43	0.438947	1.75679	0.00192598	1	0.0653601	0.192736	24	43	0.444362	1.77839	0.00077198	1	0.0324099	0.0902446	22	43	0.42186	1.6884	0.00334918	1	0.0864708	0.263187
protein transport to vacuole involved in ubiquitin-dependent protein catabolic process via the multivesicular body sorting pathway	14	16	0.24403	2.62447	1.18539e-05	0.144819	0.00119685	0.0034473	15	16	0.299282	3.21853	1.05794e-07	0.00129248	2.11882e-05	6.24804e-05	12	16	0.222181	2.38977	0.000423902	1	0.0196913	0.0548299	13	16	0.249281	2.68109	3.76186e-05	0.459586	0.00267201	0.00813267
viral budding via host ESCRT complex	19	22	0.331184	2.59034	4.18508e-07	0.00511291	6.64014e-05	0.000191257	19	22	0.37909	2.96504	3.79306e-08	0.000463399	8.58146e-06	2.53053e-05	15	22	0.277726	2.17253	0.00042385	1	0.0196913	0.0548299	16	22	0.306807	2.39992	5.03227e-05	0.614792	0.00334126	0.0101696
lysosomal lumen acidification	19	24	0.331184	2.37457	5.42355e-06	0.0662596	0.000680644	0.00196047	17	24	0.339186	2.43209	2.83953e-05	0.346905	0.00222375	0.00655747	16	24	0.296241	2.12424	0.000400588	1	0.0189689	0.0528185	14	24	0.268456	1.92518	0.00400954	1	0.0973836	0.296402
regulation of G1/S transition of mitotic cell cycle	29	53	0.505491	1.64129	0.00108162	1	0.0385251	0.110964	25	53	0.498803	1.61966	0.00407366	1	0.106569	0.314255	29	53	0.536938	1.74339	0.000356448	1	0.0173495	0.0483093	32	53	0.613615	1.99229	5.50715e-06	0.0672809	0.000545499	0.00166031
positive regulation of lamellipodium assembly	19	28	0.331184	2.03546	0.000195746	1	0.0101332	0.0291867	16	28	0.319234	1.96221	0.00179915	1	0.0614892	0.181321	18	28	0.333272	2.04836	0.000341611	1	0.0166938	0.0464836	16	28	0.306807	1.88583	0.00283776	1	0.0742374	0.225953
protein targeting to mitochondrion	24	28	0.418337	2.57083	1.52174e-08	0.000185911	3.4428e-06	9.91635e-06	23	28	0.458899	2.82015	8.90264e-09	0.000108764	2.36443e-06	6.97229e-06	18	28	0.333272	2.04836	0.000341611	1	0.0166938	0.0464836	23	28	0.441035	2.71037	2.0548e-08	0.000251035	3.69169e-06	1.12362e-05
cellular senescence	30	57	0.522921	1.57874	0.00203416	1	0.0591697	0.170427	27	57	0.538707	1.62645	0.00268464	1	0.0809834	0.238806	31	57	0.573968	1.73283	0.000261067	1	0.0142386	0.0396472	31	57	0.594439	1.79463	0.000128533	1	0.00691755	0.0210546
regulation of autophagy	44	69	0.766951	1.91264	2.18492e-07	0.00266931	3.86857e-05	0.000111427	35	69	0.698324	1.7416	0.000128156	1	0.00794759	0.0234361	36	69	0.666543	1.66233	0.00026012	1	0.0142386	0.0396472	33	69	0.63279	1.57819	0.00164082	1	0.0507313	0.154408
positive regulation of stress fiber assembly	34	52	0.592644	1.96117	2.24549e-06	0.0274331	0.000315324	0.000908231	25	52	0.498803	1.6508	0.00296079	1	0.0875835	0.258269	29	52	0.536938	1.77691	0.000229958	1	0.0127122	0.0353969	28	52	0.536913	1.77685	0.000335978	1	0.0152024	0.0462707
mitotic nuclear membrane reassembly	8	10	0.139446	2.3999	0.00340253	1	0.0884442	0.254747	8	10	0.159617	2.74705	0.00127896	1	0.0453877	0.133841	9	10	0.166636	2.86745	0.000211432	1	0.0119035	0.0331451	8	10	0.153404	2.64012	0.00170841	1	0.0507313	0.154408
mitochondrion morphogenesis	17	21	0.296322	2.42813	1.0175e-05	0.124307	0.00107355	0.00309217	13	21	0.259377	2.12579	0.00180184	1	0.0614892	0.181321	15	21	0.277726	2.27593	0.000190111	1	0.0110075	0.0306501	15	21	0.287632	2.35711	0.000122214	1	0.00663594	0.0201975
membrane fusion	20	27	0.348614	2.22186	1.7588e-05	0.214872	0.00156841	0.00451751	17	27	0.339186	2.16196	0.000267436	1	0.0142675	0.0420726	18	27	0.333272	2.12419	0.000172612	1	0.0103373	0.0287839	16	27	0.306807	1.95565	0.00168803	1	0.0507313	0.154408
cristae formation	11	15	0.191738	2.19989	0.00180426	1	0.0546968	0.157544	10	15	0.199521	2.2894	0.0028577	1	0.0853608	0.251715	12	15	0.222181	2.54899	0.000148665	1	0.00921949	0.0256715	10	15	0.191755	2.20028	0.00395602	1	0.0973836	0.296402
ubiquitin-dependent protein catabolic process via the multivesicular body sorting pathway	25	31	0.435768	2.41884	8.42093e-08	0.00102879	1.65933e-05	4.7794e-05	25	31	0.498803	2.76873	4.03158e-09	4.92538e-05	1.1194e-06	3.30093e-06	20	31	0.370302	2.05566	0.000148548	1	0.00921949	0.0256715	20	31	0.383509	2.12897	8.62024e-05	1	0.00506315	0.0154104
ribosome disassembly	12	13	0.209169	2.7686	1.68726e-05	0.206132	0.00151776	0.00437162	11	13	0.219473	2.90521	5.3386e-05	0.652216	0.00374837	0.0110533	11	13	0.203666	2.69597	0.000114827	1	0.00738334	0.0205587	10	13	0.191755	2.53853	0.000710836	1	0.0276385	0.0841218
transcription initiation-coupled chromatin remodeling	25	37	0.435768	2.0267	2.13819e-05	0.261222	0.00177871	0.00512325	19	37	0.37909	1.76332	0.0036495	1	0.0969258	0.285818	23	37	0.425847	1.98063	0.000110518	1	0.00725913	0.0202129	25	37	0.479386	2.22956	3.22537e-06	0.0394043	0.000342646	0.0010429
DNA damage response	116	280	2.02196	1.24256	0.00264333	1	0.0727332	0.209495	105	280	2.09497	1.28744	0.00144427	1	0.049985	0.147397	118	280	2.18478	1.34261	8.58304e-05	1	0.00589096	0.0164032	141	280	2.70374	1.6615	1.29581e-12	1.5831e-08	5.86332e-10	1.78459e-09
protein localization to membrane	20	26	0.348614	2.30729	6.6539e-06	0.0812907	0.000781642	0.00225137	16	26	0.319234	2.1131	0.000588181	1	0.0254192	0.074957	18	26	0.333272	2.20586	8.1457e-05	0.99516	0.00565432	0.0157443	15	26	0.287632	1.90399	0.00337616	1	0.0864708	0.263187
insulin receptor signaling pathway	42	66	0.73209	1.9087	4.46601e-07	0.00545613	6.99504e-05	0.000201479	32	66	0.638468	1.66473	0.000688199	1	0.0283007	0.083454	36	66	0.666543	1.73788	7.90262e-05	0.965463	0.00554864	0.0154501	33	66	0.63279	1.64991	0.000619338	1	0.0252517	0.0768573
mRNA polyadenylation	18	30	0.313753	1.79987	0.00244703	1	0.0701771	0.202132	16	30	0.319234	1.83144	0.00460651	1	0.117002	0.345018	20	30	0.370302	2.12416	7.47634e-05	0.913384	0.00537285	0.0149606	21	30	0.402685	2.30986	8.53811e-06	0.10431	0.000774781	0.00235816
protein localization to phagophore assembly site	14	16	0.24403	2.62447	1.18539e-05	0.144819	0.00119685	0.0034473	12	16	0.239425	2.57525	0.000193691	1	0.0105639	0.0311513	13	16	0.240696	2.58876	5.69194e-05	0.695385	0.00437349	0.0121779	11	16	0.21093	2.26893	0.00171168	1	0.0507313	0.154408
synaptic vesicle endocytosis	28	40	0.48806	2.09961	2.3078e-06	0.0281943	0.00032039	0.000922825	23	40	0.458899	1.97431	0.000166417	1	0.00977457	0.0288236	25	40	0.462877	1.99136	4.8906e-05	0.597484	0.00390513	0.0108737	21	40	0.402685	1.73254	0.00275027	1	0.072103	0.219456
protein refolding	18	25	0.313753	2.15971	8.76208e-05	1	0.00548956	0.0158116	18	25	0.359138	2.47211	1.13601e-05	0.138786	0.00109501	0.003229	18	25	0.333272	2.29406	3.55052e-05	0.433766	0.00295079	0.00821641	15	25	0.287632	1.98012	0.0019795	1	0.0562409	0.171178
negative regulation of TORC1 signaling	31	46	0.540352	2.02136	2.39199e-06	0.029223	0.000328348	0.000945745	26	46	0.518755	1.94069	9.39238e-05	1	0.00610355	0.0179983	28	46	0.518423	1.93939	3.50339e-05	0.428009	0.00293157	0.00816288	24	46	0.460211	1.72173	0.00157343	1	0.0490372	0.149252
proteasomal protein catabolic process	24	35	0.418337	2.05681	2.14022e-05	0.261471	0.00177871	0.00512325	24	35	0.478851	2.35434	1.5573e-06	0.0190255	0.000211395	0.000623367	23	35	0.425847	2.09377	3.05354e-05	0.373051	0.00264575	0.00736704	19	35	0.364334	1.79149	0.00262949	1	0.0700158	0.213104
neuron projection development	66	117	1.15043	1.69193	2.33454e-07	0.00285211	3.907e-05	0.000112534	56	117	1.11732	1.64328	1.36943e-05	0.167304	0.00130706	0.0038543	58	117	1.07388	1.57937	2.99324e-05	0.365684	0.00261203	0.00727313	50	117	0.958773	1.41013	0.00287809	1	0.0751318	0.228675
maturation of SSU-rRNA	13	19	0.226599	2.05253	0.00187031	1	0.0550819	0.158653	16	19	0.319234	2.8912	9.82889e-07	0.012008	0.000157999	0.000465914	15	19	0.277726	2.51538	2.70495e-05	0.330464	0.00252262	0.00702419	18	19	0.345158	3.12577	6.18907e-09	7.56119e-05	1.32652e-06	4.03748e-06
localization	21	28	0.366045	2.24961	7.73929e-06	0.0945509	0.000883653	0.0025452	20	28	0.399042	2.45246	4.42927e-06	0.0541124	0.000491931	0.00145062	20	28	0.370302	2.27583	1.55843e-05	0.190394	0.00154369	0.00429838	17	28	0.325983	2.00362	0.000825736	1	0.0292406	0.0889983
cellular response to nutrient levels	23	34	0.400906	2.02911	4.45829e-05	0.544669	0.00322567	0.00929094	22	34	0.438947	2.22168	1.78886e-05	0.218545	0.00153971	0.00454033	23	34	0.425847	2.15534	1.48971e-05	0.181998	0.00153549	0.00427552	19	34	0.364334	1.84417	0.00167373	1	0.0507313	0.154408
regulation of focal adhesion assembly	19	24	0.331184	2.37457	5.42355e-06	0.0662596	0.000680644	0.00196047	18	24	0.359138	2.57507	4.37799e-06	0.0534859	0.000490696	0.00144698	18	24	0.333272	2.38961	1.40914e-05	0.172155	0.00153549	0.00427552	15	24	0.287632	2.06259	0.00109825	1	0.0374787	0.114072
positive regulation by host of viral genome replication	10	10	0.174307	2.99912	1.68957e-05	0.206415	0.00151776	0.00437162	9	10	0.179569	3.09	0.000110898	1	0.00694791	0.0204882	10	10	0.185151	3.1857	9.23545e-06	0.112829	0.00105448	0.00293618	8	10	0.153404	2.64012	0.00170841	1	0.0507313	0.154408
insulin-like growth factor receptor signaling pathway	20	29	0.348614	2.06868	9.33169e-05	1	0.00575784	0.0165844	22	29	0.438947	2.6046	2.55665e-07	0.00312347	4.52676e-05	0.000133487	21	29	0.388817	2.30719	6.68232e-06	0.081638	0.00081638	0.00227319	17	29	0.325983	1.93456	0.00143468	1	0.0452908	0.137849
clathrin-dependent endocytosis	21	27	0.366045	2.3329	2.82698e-06	0.0345372	0.00037953	0.00109317	18	27	0.359138	2.28906	5.85511e-05	0.715319	0.00408754	0.0120535	20	27	0.370302	2.36009	6.3254e-06	0.0772774	0.000788545	0.00219568	16	27	0.306807	1.95565	0.00168803	1	0.0507313	0.154408
regulation of G0 to G1 transition	18	25	0.313753	2.15971	8.76208e-05	1	0.00548956	0.0158116	15	25	0.299282	2.06032	0.00126679	1	0.0453877	0.133841	19	25	0.351787	2.42144	5.76382e-06	0.0704166	0.000725945	0.00202138	18	25	0.345158	2.37588	2.08657e-05	0.254916	0.00167708	0.00510445
cellular response to UV	30	56	0.522921	1.60692	0.00140845	1	0.0456421	0.131464	27	56	0.538707	1.65549	0.00194695	1	0.065889	0.194296	34	56	0.629513	1.9344	5.61729e-06	0.0686265	0.000722384	0.00201146	32	56	0.613615	1.88558	2.70161e-05	0.330056	0.00208896	0.00635807
regulation of mitotic metaphase/anaphase transition	21	34	0.366045	1.85274	0.000630912	1	0.0259524	0.074751	18	34	0.359138	1.81792	0.00300772	1	0.0887568	0.261729	24	34	0.444362	2.24901	3.01751e-06	0.036865	0.00041892	0.00116647	24	34	0.460211	2.32922	1.50322e-06	0.0183648	0.000176823	0.000538188
chromatin remodeling	91	203	1.58619	1.34452	0.000406358	1	0.0186634	0.0537566	82	203	1.63607	1.38681	0.000360335	1	0.0178227	0.0525562	95	203	1.75893	1.49093	2.81012e-06	0.0343312	0.00041892	0.00116647	118	203	2.2627	1.9179	1.43125e-16	1.74856e-12	1.02856e-13	3.13059e-13
spliceosomal snRNP assembly	24	28	0.418337	2.57083	1.52174e-08	0.000185911	3.4428e-06	9.91635e-06	21	28	0.418994	2.57502	6.71658e-07	0.00820564	0.00011318	0.000333749	21	28	0.388817	2.38956	2.62183e-06	0.0320308	0.000415985	0.0011583	27	28	0.517737	3.18153	1.90444e-13	2.32666e-09	9.30662e-11	2.83261e-10
mitotic cytokinesis	37	63	0.644936	1.76159	3.05481e-05	0.373206	0.00243549	0.00701499	35	63	0.698324	1.90744	1.0203e-05	0.12465	0.00103582	0.00305446	38	63	0.703573	1.92174	2.00942e-06	0.0245491	0.000323014	0.000899426	48	63	0.920422	2.5139	7.27847e-14	8.8921e-10	4.04187e-11	1.2302e-10
autophagosome maturation	31	43	0.540352	2.16235	2.27791e-07	0.00278292	3.89119e-05	0.000112078	28	43	0.558659	2.23569	1.06041e-06	0.012955	0.000167819	0.00049487	29	43	0.536938	2.14874	1.2538e-06	0.0153177	0.000204236	0.000568691	24	43	0.460211	1.84182	0.000437091	1	0.0194889	0.0593172
regulation of nucleotide-excision repair	19	27	0.331184	2.11082	9.15606e-05	1	0.00570712	0.0164383	16	27	0.319234	2.03486	0.00105472	1	0.0393244	0.115961	21	27	0.388817	2.47803	9.32648e-07	0.0113942	0.000162774	0.000453239	20	27	0.383509	2.44426	3.46812e-06	0.04237	0.00035605	0.00108369
multivesicular body assembly	29	32	0.505491	2.71804	2.17549e-11	2.6578e-07	7.59372e-09	2.18723e-08	30	32	0.598563	3.21846	2.0536e-14	2.50888e-10	1.1947e-11	3.52298e-11	24	32	0.444362	2.38953	4.91988e-07	0.00601062	9.39159e-05	0.000261507	26	32	0.498562	2.68089	3.6736e-09	4.48803e-05	8.01434e-07	2.43929e-06
Golgi to plasma membrane protein transport	24	29	0.418337	2.48221	6.0171e-08	0.000735109	1.22518e-05	3.52891e-05	21	29	0.418994	2.48626	1.76364e-06	0.0215463	0.000231681	0.000683189	23	29	0.425847	2.52682	1.45149e-07	0.00177328	3.16657e-05	8.81725e-05	19	29	0.364334	2.16202	9.5411e-05	1	0.00552434	0.0168142
rescue of stalled ribosome	25	29	0.435768	2.5856	5.8521e-09	7.14951e-05	1.45908e-06	4.20262e-06	22	29	0.438947	2.6046	2.55665e-07	0.00312347	4.52676e-05	0.000133487	23	29	0.425847	2.52682	1.45149e-07	0.00177328	3.16657e-05	8.81725e-05	20	29	0.383509	2.27575	1.99513e-05	0.243745	0.00162497	0.00494583
autophagy	87	143	1.51647	1.82472	1.32664e-11	1.62076e-07	4.76693e-09	1.37303e-08	73	143	1.4565	1.75261	2.72253e-08	0.000332612	6.5218e-06	1.92317e-05	75	143	1.38863	1.67093	1.2605e-07	0.00153996	2.85177e-05	7.94069e-05	59	143	1.13135	1.3614	0.00340447	1	0.0870135	0.264839
cell division	155	352	2.70176	1.32069	1.59742e-05	0.195157	0.00151284	0.00435746	142	352	2.8332	1.38494	3.58015e-06	0.0437387	0.000428811	0.00126449	161	352	2.98093	1.45715	8.84274e-09	0.000108032	2.45527e-06	6.83663e-06	219	352	4.19942	2.05274	9.20413e-36	1.12447e-31	2.24894e-32	6.84498e-32
protein localization to plasma membrane	91	161	1.58619	1.69524	1.14295e-09	1.39635e-05	3.32463e-07	9.57598e-07	74	161	1.47646	1.578	4.12838e-06	0.0504365	0.000480347	0.00141646	86	161	1.5923	1.70177	4.9422e-09	6.03789e-05	1.47266e-06	4.10058e-06	69	161	1.32311	1.41411	0.000478424	1	0.0200168	0.0609242
actin cytoskeleton organization	119	204	2.07425	1.74955	1.69575e-13	2.07169e-09	9.00736e-11	2.5944e-10	99	204	1.97526	1.66608	3.389e-09	4.14034e-05	9.62869e-07	2.83934e-06	112	204	2.07369	1.74908	2.42135e-12	2.95816e-08	1.23257e-09	3.43205e-09	93	204	1.78332	1.50419	2.73629e-06	0.0334292	0.000298475	0.000908455
protein transport	226	347	3.93934	1.95335	2.59497e-34	3.17027e-30	7.92569e-31	2.28285e-30	209	347	4.16999	2.06773	5.48689e-34	6.70333e-30	1.34067e-30	3.9534e-30	205	347	3.79559	1.88208	6.59543e-27	8.05764e-23	1.61153e-23	4.48726e-23	180	347	3.45158	1.71151	2.26784e-17	2.77062e-13	1.84708e-14	5.62188e-14
regulation of apoptotic process	-	-	-	-	-	-	-	-	-	-	-	-	-	-	-	-	-	-	-	-	-	-	-	-	81	200	1.55321	1.33632	0.00131469	1	0.0440661	0.134122
negative regulation of transcription by RNA polymerase I	-	-	-	-	-	-	-	-	-	-	-	-	-	-	-	-	-	-	-	-	-	-	-	-	7	8	0.134228	2.88742	0.00137786	1	0.0440661	0.134122
endonucleolytic cleavage in 5'-ETS of tricistronic rRNA transcript (SSU-rRNA, 5.8S rRNA, LSU-rRNA)	-	-	-	-	-	-	-	-	-	-	-	-	-	-	-	-	-	-	-	-	-	-	-	-	7	8	0.134228	2.88742	0.00137786	1	0.0440661	0.134122
siRNA processing	-	-	-	-	-	-	-	-	-	-	-	-	-	-	-	-	-	-	-	-	-	-	-	-	7	8	0.134228	2.88742	0.00137786	1	0.0440661	0.134122
positive regulation of chromosome condensation	-	-	-	-	-	-	-	-	-	-	-	-	-	-	-	-	-	-	-	-	-	-	-	-	7	8	0.134228	2.88742	0.00137786	1	0.0440661	0.134122
neural crest formation	-	-	-	-	-	-	-	-	-	-	-	-	-	-	-	-	-	-	-	-	-	-	-	-	7	8	0.134228	2.88742	0.00137786	1	0.0440661	0.134122
positive regulation of DNA repair	-	-	-	-	-	-	-	-	-	-	-	-	-	-	-	-	-	-	-	-	-	-	-	-	25	48	0.479386	1.71873	0.00130743	1	0.0440024	0.133928
positive regulation of transcription initiation by RNA polymerase II	-	-	-	-	-	-	-	-	-	-	-	-	-	-	-	-	-	-	-	-	-	-	-	-	29	58	0.556088	1.64995	0.00129549	1	0.0437211	0.133072
embryonic organ development	-	-	-	-	-	-	-	-	-	-	-	-	-	-	-	-	-	-	-	-	-	-	-	-	18	31	0.345158	1.91618	0.00121618	1	0.0413873	0.125969
positive regulation of mitotic cell cycle	-	-	-	-	-	-	-	-	-	-	-	-	-	-	-	-	-	-	-	-	-	-	-	-	19	33	0.364334	1.90004	0.00102882	1	0.0356064	0.108374
positive regulation of telomerase activity	-	-	-	-	-	-	-	-	-	-	-	-	-	-	-	-	-	-	-	-	-	-	-	-	19	33	0.364334	1.90004	0.00102882	1	0.0356064	0.108374
DNA duplex unwinding	-	-	-	-	-	-	-	-	-	-	-	-	-	-	-	-	-	-	-	-	-	-	-	-	19	33	0.364334	1.90004	0.00102882	1	0.0356064	0.108374
positive regulation of canonical Wnt signaling pathway	-	-	-	-	-	-	-	-	-	-	-	-	-	-	-	-	-	-	-	-	-	-	-	-	48	107	0.920422	1.48024	0.00101623	1	0.0354723	0.107965
cellular response to gamma radiation	-	-	-	-	-	-	-	-	-	-	-	-	-	-	-	-	-	-	-	-	-	-	-	-	16	26	0.306807	2.03084	0.000955286	1	0.0334405	0.101781
positive regulation of G2/M transition of mitotic cell cycle	-	-	-	-	-	-	-	-	-	-	-	-	-	-	-	-	-	-	-	-	-	-	-	-	17	28	0.325983	2.00362	0.000825736	1	0.0292406	0.0889983
base-excision repair	-	-	-	-	-	-	-	-	-	-	-	-	-	-	-	-	-	-	-	-	-	-	-	-	18	30	0.345158	1.98003	0.000710245	1	0.0276385	0.0841218
heterochromatin formation	-	-	-	-	-	-	-	-	-	-	-	-	-	-	-	-	-	-	-	-	-	-	-	-	18	30	0.345158	1.98003	0.000710245	1	0.0276385	0.0841218
regulation of DNA methylation	-	-	-	-	-	-	-	-	-	-	-	-	-	-	-	-	-	-	-	-	-	-	-	-	10	13	0.191755	2.53853	0.000710836	1	0.0276385	0.0841218
transcription by RNA polymerase I	-	-	-	-	-	-	-	-	-	-	-	-	-	-	-	-	-	-	-	-	-	-	-	-	12	17	0.230105	2.32951	0.000723219	1	0.0276385	0.0841218
mitotic chromosome condensation	-	-	-	-	-	-	-	-	-	-	-	-	-	-	-	-	-	-	-	-	-	-	-	-	12	17	0.230105	2.32951	0.000723219	1	0.0276385	0.0841218
G2/M transition of mitotic cell cycle	-	-	-	-	-	-	-	-	-	-	-	-	-	-	-	-	-	-	-	-	-	-	-	-	26	49	0.498562	1.75098	0.00073063	1	0.0276385	0.0841218
establishment of mitotic spindle orientation	-	-	-	-	-	-	-	-	-	-	-	-	-	-	-	-	-	-	-	-	-	-	-	-	21	37	0.402685	1.87298	0.000732817	1	0.0276385	0.0841218
attachment of mitotic spindle microtubules to kinetochore	-	-	-	-	-	-	-	-	-	-	-	-	-	-	-	-	-	-	-	-	-	-	-	-	11	15	0.21093	2.42009	0.000737063	1	0.0276385	0.0841218
nuclear membrane organization	-	-	-	-	-	-	-	-	-	-	-	-	-	-	-	-	-	-	-	-	-	-	-	-	6	6	0.115053	3.29932	0.000773705	1	0.0276385	0.0841218
RNA metabolic process	-	-	-	-	-	-	-	-	-	-	-	-	-	-	-	-	-	-	-	-	-	-	-	-	6	6	0.115053	3.29932	0.000773705	1	0.0276385	0.0841218
positive regulation of mitotic cytokinesis	-	-	-	-	-	-	-	-	-	-	-	-	-	-	-	-	-	-	-	-	-	-	-	-	6	6	0.115053	3.29932	0.000773705	1	0.0276385	0.0841218
hair follicle maturation	-	-	-	-	-	-	-	-	-	-	-	-	-	-	-	-	-	-	-	-	-	-	-	-	6	6	0.115053	3.29932	0.000773705	1	0.0276385	0.0841218
positive regulation of skeletal muscle acetylcholine-gated channel clustering	-	-	-	-	-	-	-	-	-	-	-	-	-	-	-	-	-	-	-	-	-	-	-	-	6	6	0.115053	3.29932	0.000773705	1	0.0276385	0.0841218
DNA replication-dependent chromatin assembly	-	-	-	-	-	-	-	-	-	-	-	-	-	-	-	-	-	-	-	-	-	-	-	-	6	6	0.115053	3.29932	0.000773705	1	0.0276385	0.0841218
positive regulation of transcription by RNA polymerase III	-	-	-	-	-	-	-	-	-	-	-	-	-	-	-	-	-	-	-	-	-	-	-	-	13	19	0.249281	2.25798	0.000684272	1	0.0272305	0.08288
regulation of cell cycle	-	-	-	-	-	-	-	-	-	-	-	-	-	-	-	-	-	-	-	-	-	-	-	-	88	216	1.68744	1.34426	0.0006718	1	0.026998	0.0821724
regulation of cytokinesis	-	-	-	-	-	-	-	-	-	-	-	-	-	-	-	-	-	-	-	-	-	-	-	-	22	39	0.42186	1.86153	0.000617384	1	0.0252517	0.0768573
coenzyme A biosynthetic process	-	-	-	-	-	-	-	-	-	-	-	-	-	-	-	-	-	-	-	-	-	-	-	-	9	11	0.172579	2.69999	0.00062628	1	0.0252517	0.0768573
mitotic spindle midzone assembly	-	-	-	-	-	-	-	-	-	-	-	-	-	-	-	-	-	-	-	-	-	-	-	-	9	11	0.172579	2.69999	0.00062628	1	0.0252517	0.0768573
mRNA catabolic process	-	-	-	-	-	-	-	-	-	-	-	-	-	-	-	-	-	-	-	-	-	-	-	-	17	27	0.325983	2.0778	0.000451524	1	0.0195941	0.0596376
proteasome assembly	-	-	-	-	-	-	-	-	-	-	-	-	-	-	-	-	-	-	-	-	-	-	-	-	8	9	0.153404	2.93314	0.000466717	1	0.0195941	0.0596376
protein maturation by iron-sulfur cluster transfer	-	-	-	-	-	-	-	-	-	-	-	-	-	-	-	-	-	-	-	-	-	-	-	-	8	9	0.153404	2.93314	0.000466717	1	0.0195941	0.0596376
monoubiquitinated protein deubiquitination	-	-	-	-	-	-	-	-	-	-	-	-	-	-	-	-	-	-	-	-	-	-	-	-	8	9	0.153404	2.93314	0.000466717	1	0.0195941	0.0596376
positive regulation of double-strand break repair via homologous recombination	-	-	-	-	-	-	-	-	-	-	-	-	-	-	-	-	-	-	-	-	-	-	-	-	21	36	0.402685	1.92499	0.000442666	1	0.0195236	0.0594231
stem cell population maintenance	-	-	-	-	-	-	-	-	-	-	-	-	-	-	-	-	-	-	-	-	-	-	-	-	22	38	0.42186	1.9105	0.000376253	1	0.0168377	0.051248
spindle assembly	-	-	-	-	-	-	-	-	-	-	-	-	-	-	-	-	-	-	-	-	-	-	-	-	22	38	0.42186	1.9105	0.000376253	1	0.0168377	0.051248
positive regulation of DNA-templated transcription	-	-	-	-	-	-	-	-	-	-	-	-	-	-	-	-	-	-	-	-	-	-	-	-	219	596	4.19942	1.21237	0.000360482	1	0.016251	0.0494622
pre-miRNA processing	-	-	-	-	-	-	-	-	-	-	-	-	-	-	-	-	-	-	-	-	-	-	-	-	11	14	0.21093	2.59283	0.00027115	1	0.0126437	0.0384829
positive regulation of mitotic cell cycle spindle assembly checkpoint	-	-	-	-	-	-	-	-	-	-	-	-	-	-	-	-	-	-	-	-	-	-	-	-	10	12	0.191755	2.74989	0.000225767	1	0.0112108	0.0341218
metaphase/anaphase transition of mitotic cell cycle	-	-	-	-	-	-	-	-	-	-	-	-	-	-	-	-	-	-	-	-	-	-	-	-	7	7	0.134228	3.29932	0.000234316	1	0.0112108	0.0341218
ribosomal small subunit export from nucleus	-	-	-	-	-	-	-	-	-	-	-	-	-	-	-	-	-	-	-	-	-	-	-	-	7	7	0.134228	3.29932	0.000234316	1	0.0112108	0.0341218
telomere maintenance	-	-	-	-	-	-	-	-	-	-	-	-	-	-	-	-	-	-	-	-	-	-	-	-	30	56	0.575264	1.76777	0.000234916	1	0.0112108	0.0341218
protein localization to nucleolus	-	-	-	-	-	-	-	-	-	-	-	-	-	-	-	-	-	-	-	-	-	-	-	-	9	10	0.172579	2.96972	0.000156293	1	0.00812523	0.0247304
DNA unwinding involved in DNA replication	-	-	-	-	-	-	-	-	-	-	-	-	-	-	-	-	-	-	-	-	-	-	-	-	15	21	0.287632	2.35711	0.000122214	1	0.00663594	0.0201975
tRNA modification	-	-	-	-	-	-	-	-	-	-	-	-	-	-	-	-	-	-	-	-	-	-	-	-	17	25	0.325983	2.24396	0.000112372	1	0.00629745	0.0191672
regulation of embryonic development	-	-	-	-	-	-	-	-	-	-	-	-	-	-	-	-	-	-	-	-	-	-	-	-	27	47	0.517737	1.89566	0.000100271	1	0.00577835	0.0175873
mismatch repair	-	-	-	-	-	-	-	-	-	-	-	-	-	-	-	-	-	-	-	-	-	-	-	-	19	29	0.364334	2.16202	9.5411e-05	1	0.00552434	0.0168142
transcription initiation at RNA polymerase II promoter	-	-	-	-	-	-	-	-	-	-	-	-	-	-	-	-	-	-	-	-	-	-	-	-	25	42	0.479386	1.9642	8.1311e-05	0.993376	0.00484574	0.0147487
positive regulation of chromosome segregation	-	-	-	-	-	-	-	-	-	-	-	-	-	-	-	-	-	-	-	-	-	-	-	-	11	13	0.21093	2.79213	8.02458e-05	0.980362	0.00481403	0.0146522
DNA strand elongation involved in DNA replication	-	-	-	-	-	-	-	-	-	-	-	-	-	-	-	-	-	-	-	-	-	-	-	-	8	8	0.153404	3.29932	7.09527e-05	0.866829	0.00437793	0.0133249
positive regulation of stem cell population maintenance	-	-	-	-	-	-	-	-	-	-	-	-	-	-	-	-	-	-	-	-	-	-	-	-	27	46	0.517737	1.93686	5.99075e-05	0.73189	0.00387243	0.0117863
protein localization to kinetochore	-	-	-	-	-	-	-	-	-	-	-	-	-	-	-	-	-	-	-	-	-	-	-	-	10	11	0.191755	2.99966	5.18512e-05	0.633467	0.00338752	0.0103104
DNA replication initiation	-	-	-	-	-	-	-	-	-	-	-	-	-	-	-	-	-	-	-	-	-	-	-	-	18	26	0.345158	2.28454	4.85502e-05	0.593138	0.00329744	0.0100363
regulation of signal transduction by p53 class mediator	-	-	-	-	-	-	-	-	-	-	-	-	-	-	-	-	-	-	-	-	-	-	-	-	25	41	0.479386	2.0121	4.61714e-05	0.564076	0.00318687	0.00969971
chromatin organization	-	-	-	-	-	-	-	-	-	-	-	-	-	-	-	-	-	-	-	-	-	-	-	-	71	155	1.36146	1.51142	3.24167e-05	0.396035	0.00237147	0.00721792
double-strand break repair	-	-	-	-	-	-	-	-	-	-	-	-	-	-	-	-	-	-	-	-	-	-	-	-	41	75	0.786194	1.80383	9.44483e-06	0.115387	0.000848437	0.00258235
endonucleolytic cleavage in ITS1 to separate SSU-rRNA from 5.8S rRNA and LSU-rRNA from tricistronic rRNA transcript (SSU-rRNA, 5.8S rRNA, LSU-rRNA)	-	-	-	-	-	-	-	-	-	-	-	-	-	-	-	-	-	-	-	-	-	-	-	-	10	10	0.191755	3.29932	6.50325e-06	0.0794502	0.000611155	0.00186014
attachment of spindle microtubules to kinetochore	-	-	-	-	-	-	-	-	-	-	-	-	-	-	-	-	-	-	-	-	-	-	-	-	15	18	0.287632	2.74974	4.96014e-06	0.060598	0.00050081	0.00152429
regulation of DNA replication	-	-	-	-	-	-	-	-	-	-	-	-	-	-	-	-	-	-	-	-	-	-	-	-	29	45	0.556088	2.12649	2.3153e-06	0.028286	0.000254829	0.000775611
regulation of DNA repair	-	-	-	-	-	-	-	-	-	-	-	-	-	-	-	-	-	-	-	-	-	-	-	-	36	59	0.690316	2.01337	1.00584e-06	0.0122884	0.000122884	0.000374015
mitotic sister chromatid segregation	-	-	-	-	-	-	-	-	-	-	-	-	-	-	-	-	-	-	-	-	-	-	-	-	25	32	0.479386	2.57782	3.22119e-08	0.000393532	5.54271e-06	1.68701e-05
mitotic spindle assembly checkpoint signaling	-	-	-	-	-	-	-	-	-	-	-	-	-	-	-	-	-	-	-	-	-	-	-	-	26	30	0.498562	2.85956	2.20479e-10	2.69359e-06	6.26416e-08	1.90659e-07
chromosome segregation	-	-	-	-	-	-	-	-	-	-	-	-	-	-	-	-	-	-	-	-	-	-	-	-	59	91	1.13135	2.13925	1.04121e-11	1.27204e-07	4.10336e-09	1.24892e-08
mitotic spindle organization	-	-	-	-	-	-	-	-	-	-	-	-	-	-	-	-	28	56	0.518423	1.59314	0.00278221	1	0.0760408	0.211734	40	56	0.767018	2.35683	2.63991e-10	3.22518e-06	7.16706e-08	2.1814e-07
tRNA splicing, via endonucleolytic cleavage and ligation	-	-	-	-	-	-	-	-	-	-	-	-	-	-	-	-	9	12	0.166636	2.38994	0.002408	1	0.0673235	0.187461	10	12	0.191755	2.74989	0.000225767	1	0.0112108	0.0341218
base-excision repair, gap-filling	-	-	-	-	-	-	-	-	-	-	-	-	-	-	-	-	10	14	0.185151	2.27615	0.0024357	1	0.0673235	0.187461	12	14	0.230105	2.82833	2.81809e-05	0.344286	0.00209617	0.00638001
positive regulation of rRNA processing	-	-	-	-	-	-	-	-	-	-	-	-	-	-	-	-	8	10	0.148121	2.5492	0.00220296	1	0.0652146	0.181588	9	10	0.172579	2.96972	0.000156293	1	0.00812523	0.0247304
regulation of telomere maintenance	-	-	-	-	-	-	-	-	-	-	-	-	-	-	-	-	14	22	0.259211	2.02779	0.0018316	1	0.0570833	0.158947	15	22	0.287632	2.25002	0.000276267	1	0.0127847	0.038912
nucleobase-containing small molecule interconversion	-	-	-	-	-	-	-	-	-	-	-	-	-	-	-	-	7	8	0.129606	2.78799	0.0017385	1	0.0548819	0.152817	7	8	0.134228	2.88742	0.00137786	1	0.0440661	0.134122
receptor-mediated endocytosis	-	-	-	-	-	-	-	-	-	-	-	-	-	-	-	-	34	68	0.629513	1.59309	0.00103516	1	0.0367631	0.102366	32	68	0.613615	1.55288	0.00265329	1	0.0703151	0.214014
regulation of transcription elongation by RNA polymerase II	-	-	-	-	-	-	-	-	-	-	-	-	-	-	-	-	14	21	0.259211	2.12431	0.000935758	1	0.0355655	0.0990312	16	21	0.306807	2.51414	1.91308e-05	0.233721	0.00157919	0.00480651
DNA-templated DNA replication	-	-	-	-	-	-	-	-	-	-	-	-	-	-	-	-	17	27	0.314757	2.00625	0.000711844	1	0.030322	0.084431	21	27	0.402685	2.56641	4.86823e-07	0.00594752	6.53573e-05	0.000198925
snRNA processing	-	-	-	-	-	-	-	-	-	-	-	-	-	-	-	-	12	15	0.222181	2.54899	0.000148665	1	0.00921949	0.0256715	15	15	0.287632	3.29932	1.65012e-08	0.000201595	3.12749e-06	9.51899e-06
DNA repair	-	-	-	-	-	-	-	-	91	246	1.81564	1.27	0.00448398	1	0.115328	0.340083	-	-	-	-	-	-	-	-	134	246	2.56951	1.79725	1.89733e-15	2.31797e-11	1.21998e-12	3.7132e-12
regulation of circadian rhythm	-	-	-	-	-	-	-	-	29	64	0.578611	1.55585	0.0043041	1	0.111405	0.328514	-	-	-	-	-	-	-	-	32	64	0.613615	1.64992	0.000744395	1	0.0276385	0.0841218
Arp2/3 complex-mediated actin nucleation	-	-	-	-	-	-	-	-	12	20	0.239425	2.06046	0.00391404	1	0.102755	0.303007	-	-	-	-	-	-	-	-	13	20	0.249281	2.14514	0.00141299	1	0.0448376	0.13647
nucleosome assembly	-	-	-	-	-	-	-	-	39	88	0.778132	1.52164	0.00171043	1	0.058863	0.173577	-	-	-	-	-	-	-	-	51	88	0.977948	1.91227	6.58687e-08	0.000804718	1.08746e-05	3.30984e-05
actin filament bundle assembly	-	-	-	-	-	-	-	-	19	35	0.37909	1.86405	0.00157553	1	0.0543736	0.160339	-	-	-	-	-	-	-	-	20	35	0.383509	1.88573	0.000868878	1	0.030591	0.0931084
mRNA 3'-splice site recognition	-	-	-	-	-	-	-	-	6	6	0.119713	3.43296	0.000609629	1	0.0254192	0.074957	-	-	-	-	-	-	-	-	6	6	0.115053	3.29932	0.000773705	1	0.0276385	0.0841218
pentose-phosphate shunt	-	-	-	-	-	-	-	-	9	11	0.179569	2.80935	0.000450803	1	0.0211014	0.0622244	-	-	-	-	-	-	-	-	9	11	0.172579	2.69999	0.00062628	1	0.0252517	0.0768573
regulation of proteasomal protein catabolic process	-	-	-	-	-	-	-	-	12	19	0.239425	2.16885	0.00212673	1	0.0671377	0.197978	12	19	0.222181	2.01264	0.00428058	1	0.105862	0.29477	13	19	0.249281	2.25798	0.000684272	1	0.0272305	0.08288
post-transcriptional regulation of gene expression	-	-	-	-	-	-	-	-	16	25	0.319234	2.19759	0.000309864	1	0.015973	0.0471018	15	25	0.277726	1.91193	0.00291524	1	0.0773106	0.215269	15	25	0.287632	1.98012	0.0019795	1	0.0562409	0.171178
rhythmic process	-	-	-	-	-	-	-	-	32	66	0.638468	1.66473	0.000688199	1	0.0283007	0.083454	32	66	0.592483	1.54483	0.00271111	1	0.0742637	0.206786	34	66	0.651965	1.69989	0.000250991	1	0.0119314	0.0363149
protein-containing complex localization	-	-	-	-	-	-	-	-	11	14	0.219473	2.69785	0.000183053	1	0.0102148	0.0301219	10	14	0.185151	2.27615	0.0024357	1	0.0673235	0.187461	11	14	0.21093	2.59283	0.00027115	1	0.0126437	0.0384829
mitotic spindle assembly	-	-	-	-	-	-	-	-	21	38	0.418994	1.89756	0.000660754	1	0.0274572	0.0809668	21	38	0.388817	1.76089	0.00192436	1	0.0598217	0.166572	27	38	0.517737	2.34451	2.64973e-07	0.00323717	3.90021e-05	0.000118709
cytoskeleton-dependent cytokinesis	-	-	-	-	-	-	-	-	14	22	0.27933	2.18518	0.000809116	1	0.0323038	0.0952585	14	22	0.259211	2.02779	0.0018316	1	0.0570833	0.158947	14	22	0.268456	2.10012	0.00125242	1	0.0425022	0.129362
negative regulation of proteasomal ubiquitin-dependent protein catabolic process	-	-	-	-	-	-	-	-	18	35	0.359138	1.766	0.00452416	1	0.115631	0.340976	20	35	0.370302	1.82079	0.00141611	1	0.0487341	0.135699	24	35	0.460211	2.26269	3.40538e-06	0.0416035	0.000352572	0.00107311
mitotic cell cycle	-	-	-	-	-	-	-	-	54	128	1.07741	1.44843	0.00106337	1	0.0393244	0.115961	57	128	1.05536	1.41877	0.00117781	1	0.0412302	0.114805	79	128	1.51486	2.0364	1.76422e-13	2.15535e-09	8.98064e-11	2.73339e-10
nucleobase-containing compound metabolic process	-	-	-	-	-	-	-	-	17	31	0.339186	1.88309	0.00238566	1	0.0737865	0.217584	19	31	0.351787	1.95292	0.000566247	1	0.0253401	0.0705588	20	31	0.383509	2.12897	8.62024e-05	1	0.00506315	0.0154104
intracellular mRNA localization	-	-	-	-	-	-	-	-	6	7	0.119713	2.94323	0.00320282	1	0.0902548	0.266146	7	7	0.129606	3.1857	0.000299503	1	0.0152459	0.0424519	7	7	0.134228	3.29932	0.000234316	1	0.0112108	0.0341218
fibroblast migration	-	-	-	-	-	-	-	-	12	19	0.239425	2.16885	0.00212673	1	0.0671377	0.197978	14	19	0.259211	2.3478	0.00018524	1	0.0108281	0.0301507	12	19	0.230105	2.08442	0.00309143	1	0.0803575	0.24458
DNA replication	-	-	-	-	-	-	-	-	41	92	0.818037	1.53011	0.0011577	1	0.0426012	0.125624	46	92	0.851694	1.59302	0.000147938	1	0.00921949	0.0256715	58	92	1.11218	2.08014	8.35726e-11	1.02101e-06	2.83613e-08	8.63219e-08

## Sheet: MF
Analysis in FunRICH	Dataset: Neu								Dataset: eA								Dataset: mA								Dataset: NT2
	Enrichment analysis: Molecular function								Enrichment analysis: Molecular function								Enrichment analysis: Molecular function								Enrichment analysis: Molecular function
	Number of proteins in the dataset: 6076								Number of proteins in the dataset: 5281								Number of proteins in the dataset: 5712								Number of proteins in the dataset: 5481
	Number of proteins in the dataset (which are available in Molecular function database) :5381								Number of proteins in the dataset (which are available in Molecular function database) :4712								Number of proteins in the dataset (which are available in Molecular function database) :5097								Number of proteins in the dataset (which are available in Molecular function database) :4900
	Number of proteins in background: 16023								Number of proteins in background: 16023								Number of proteins in background: 16023								Number of proteins in background: 16023
	No. of genes in the dataset	No.of genes in the background dataset	Percentage of proteins	Fold enrichment	P-value (Hypergeometric test)	Bonferroni method	BH method	Q-value (Storey-Tibshirani method)	No. of genes in the dataset	No.of genes in the background dataset	Percentage of proteins	Fold enrichment	P-value (Hypergeometric test)	Bonferroni method	BH method	Q-value (Storey-Tibshirani method)	No. of genes in the dataset	No.of genes in the background dataset	Percentage of proteins	Fold enrichment	P-value (Hypergeometric test)	Bonferroni method	BH method	Q-value (Storey-Tibshirani method)	No. of genes in the dataset	No.of genes in the background dataset	Percentage of proteins	Fold enrichment	P-value (Hypergeometric test)	Bonferroni method	BH method	Q-value (Storey-Tibshirani method)
syntaxin-1 binding	14	19	0.260175	2.1945	0.000412568	1	0.0171048	0.0475164	-	-	-	-	-	-	-	-	-	-	-	-	-	-	-	-	-	-	-	-	-	-	-	-
phosphatidylinositol-3,5-bisphosphate binding	17	27	0.315926	1.87525	0.00167597	1	0.0494412	0.137345	-	-	-	-	-	-	-	-	-	-	-	-	-	-	-	-	-	-	-	-	-	-	-	-
collagen binding	30	60	0.557517	1.4891	0.00617688	1	0.136664	0.379644	29	60	0.61545	1.64385	0.00150821	1	0.046272	0.146831	31	60	0.608201	1.62445	0.0010801	1	0.03365	0.0958115	-	-	-	-	-	-	-	-
integrin binding	72	155	1.33804	1.38329	0.000570837	1	0.0216828	0.0602336	67	155	1.4219	1.47	0.000166002	0.763942	0.00803804	0.0255065	67	155	1.3145	1.35897	0.00177797	1	0.052116	0.148389	-	-	-	-	-	-	-	-
GTPase activator activity	117	262	2.17432	1.3298	0.000113013	0.520088	0.00565313	0.0157041	97	262	2.05857	1.25903	0.00450078	1	0.104083	0.33028	109	262	2.13851	1.30791	0.000486629	1	0.0191253	0.0544555	-	-	-	-	-	-	-	-
guanyl-nucleotide exchange factor activity	97	214	1.80264	1.34978	0.000217959	1	0.00993115	0.0275882	74	214	1.57046	1.17596	0.0568	1	0.595701	1	89	214	1.74613	1.30747	0.00153777	1	0.0456568	0.129998	-	-	-	-	-	-	-	-
insulin receptor substrate binding	9	13	0.167255	2.06219	0.00929273	1	0.178188	0.494997	-	-	-	-	-	-	-	-	10	13	0.196194	2.41872	0.00108949	1	0.03365	0.0958115	8	13	0.163265	2.01327	0.0204842	1	0.315279	0.96224
lysine-acetylated histone binding	14	25	0.260175	1.66803	0.0174622	1	0.288033	0.800142	-	-	-	-	-	-	-	-	12	25	0.235433	1.50959	0.0668438	1	0.603915	1	20	25	0.408163	2.61626	4.77838e-07	0.00219901	3.72714e-05	0.000113753
nuclear thyroid hormone receptor binding	15	28	0.278759	1.59569	0.0230126	1	0.335139	0.930999	-	-	-	-	-	-	-	-	16	28	0.31391	1.79683	0.00487412	1	0.116827	0.33264	17	28	0.346939	1.98581	0.000924059	1	0.0289287	0.0882913
pre-miRNA binding	6	8	0.111503	2.2342	0.0204141	1	0.303282	0.842503	6	8	0.127334	2.55141	0.0101381	1	0.191211	0.606755	-	-	-	-	-	-	-	-	7	8	0.142857	2.86176	0.00146177	1	0.0434003	0.132459
DNA-directed 5'-3' RNA polymerase activity	13	25	0.241591	1.54897	0.0438907	1	0.45712	1	14	25	0.297114	1.90486	0.00488931	1	0.111943	0.355221	-	-	-	-	-	-	-	-	18	25	0.367347	2.35476	2.38785e-05	0.109889	0.00135665	0.00414054
G-quadruplex DNA binding	6	10	0.111503	1.78781	0.0790846	1	0.636721	1	6	10	0.127334	2.04164	0.0430842	1	0.499429	1	6	10	0.117716	1.88742	0.0619587	1	0.603915	1	8	10	0.163265	2.61665	0.00182256	1	0.0499252	0.152373
p53 binding	31	68	0.576101	1.35772	0.0261528	1	0.377289	1	26	68	0.551783	1.30049	0.0734663	1	0.595701	1	28	68	0.549343	1.2947	0.0649987	1	0.603915	1	35	68	0.714286	1.68332	0.000253046	1	0.0104912	0.0320193
monosaccharide binding	7	10	0.130087	2.08528	0.0204956	1	0.303282	0.842503	7	10	0.148557	2.38134	0.00938471	1	0.188596	0.598456	6	10	0.117716	1.88742	0.0619587	1	0.603915	1	8	10	0.163265	2.61665	0.00182256	1	0.0499252	0.152373
GTP-dependent protein binding	16	21	0.297343	2.26906	7.94811e-05	0.365772	0.00420428	0.0116793	12	21	0.254669	1.94381	0.00731357	1	0.154204	0.489325	11	21	0.215813	1.64737	0.0401733	1	0.432969	1	14	21	0.285714	2.18052	0.000697762	1	0.0250867	0.0765654
ubiquitin conjugating enzyme activity	20	34	0.371678	1.75195	0.00219531	1	0.0619804	0.172178	18	34	0.382003	1.80071	0.00337112	1	0.0845306	0.268234	16	34	0.31391	1.47984	0.0451135	1	0.47727	1	21	34	0.428571	2.02007	0.000165851	0.763248	0.00739642	0.0225741
myosin V binding	12	17	0.223007	2.10242	0.00200678	1	0.0570074	0.158364	11	17	0.233447	2.201	0.0027012	1	0.0757982	0.240525	9	17	0.176574	1.66513	0.0573297	1	0.590226	1	12	17	0.244898	2.3088	0.000791023	1	0.026084	0.0796091
oxidoreductase activity	44	87	0.817692	1.50613	0.000766213	1	0.0275478	0.0765263	33	87	0.70034	1.29007	0.053767	1	0.595701	1	37	87	0.725917	1.33715	0.0226488	1	0.350942	0.999234	35	87	0.714286	1.31574	0.0349483	1	0.38982	1
MAP kinase kinase activity	10	15	0.185839	1.98579	0.00898992	1	0.178188	0.494997	9	15	0.191002	2.04118	0.0132531	1	0.242026	0.768003	9	15	0.176574	1.887	0.0225956	1	0.350942	0.999234	11	15	0.22449	2.39858	0.000801865	1	0.026084	0.0796091
3'-5'-RNA exonuclease activity	19	29	0.353094	1.95126	0.000432639	1	0.0177503	0.0493094	17	29	0.360781	1.99386	0.000985438	1	0.0340976	0.108199	15	29	0.294291	1.62653	0.0202466	1	0.329239	0.93744	23	29	0.469388	2.59368	8.47526e-08	0.000390032	7.64768e-06	2.33409e-05
scaffold protein binding	36	70	0.669021	1.53159	0.00152204	1	0.0463869	0.12886	29	70	0.61545	1.40905	0.0209947	1	0.349213	1	31	70	0.608201	1.39242	0.0189745	1	0.310749	0.884794	34	70	0.693878	1.58852	0.00118743	1	0.0361892	0.11045
poly(G) binding	6	8	0.111503	2.2342	0.0204141	1	0.303282	0.842503	6	8	0.127334	2.55141	0.0101381	1	0.191211	0.606755	6	8	0.117716	2.35869	0.0153711	1	0.254452	0.724499	7	8	0.142857	2.86176	0.00146177	1	0.0434003	0.132459
transmembrane transporter binding	63	137	1.17079	1.36942	0.00166236	1	0.0493559	0.137108	54	137	1.14601	1.34048	0.00747146	1	0.154204	0.489325	56	137	1.09869	1.28511	0.0153455	1	0.254452	0.724499	52	137	1.06122	1.24131	0.0386841	1	0.424878	1
profilin binding	10	10	0.185839	2.9777	1.81459e-05	0.0835072	0.00117108	0.0032532	8	10	0.169779	2.72105	0.00137068	1	0.0434784	0.137967	7	10	0.137336	2.20147	0.0149458	1	0.253803	0.722652	8	10	0.163265	2.61665	0.00182256	1	0.0499252	0.152373
glutathione binding	7	10	0.130087	2.08528	0.0204956	1	0.303282	0.842503	8	10	0.169779	2.72105	0.00137068	1	0.0434784	0.137967	7	10	0.137336	2.20147	0.0149458	1	0.253803	0.722652	7	10	0.142857	2.28998	0.0118461	1	0.199878	0.610033
NEDD8 transferase activity	6	6	0.111503	2.9777	0.00143189	1	0.0442253	0.122856	6	6	0.127334	3.40046	0.000645345	1	0.0239506	0.0760007	5	6	0.0980969	2.62055	0.0143471	1	0.248216	0.706743	5	6	0.102041	2.7259	0.011944	1	0.199878	0.610033
cAMP-dependent protein kinase activity	6	6	0.111503	2.9777	0.00143189	1	0.0442253	0.122856	6	6	0.127334	3.40046	0.000645345	1	0.0239506	0.0760007	5	6	0.0980969	2.62055	0.0143471	1	0.248216	0.706743	6	6	0.122449	3.27	0.000816188	1	0.026084	0.0796091
telomeric DNA binding	15	28	0.278759	1.59569	0.0230126	1	0.335139	0.930999	13	28	0.275891	1.57944	0.0420834	1	0.492793	1	15	28	0.294291	1.6846	0.0137547	1	0.247425	0.704491	17	28	0.346939	1.98581	0.000924059	1	0.0289287	0.0882913
1-phosphatidylinositol binding	11	14	0.204423	2.34007	0.000739017	1	0.0267792	0.0743912	9	14	0.191002	2.18688	0.00715486	1	0.154204	0.489325	9	14	0.176574	2.02169	0.0125453	1	0.228196	0.649741	9	14	0.183673	2.10297	0.00948241	1	0.173857	0.530616
S100 protein binding	9	14	0.167255	1.91499	0.0183126	1	0.293617	0.815654	10	14	0.212224	2.42959	0.00139826	1	0.0434784	0.137967	9	14	0.176574	2.02169	0.0125453	1	0.228196	0.649741	8	14	0.163265	1.86957	0.0351533	1	0.38982	1
chromatin binding	166	447	3.08493	1.10585	0.0598918	1	0.576243	1	155	447	3.28947	1.17918	0.00827239	1	0.169732	0.538597	166	447	3.25682	1.16747	0.00876205	1	0.179213	0.510272	201	447	4.10204	1.47044	6.1441e-11	2.82751e-07	1.18627e-08	3.62053e-08
DNA polymerase binding	11	20	0.204423	1.6384	0.0396148	1	0.435908	1	10	20	0.212224	1.70108	0.0420569	1	0.492793	1	12	20	0.235433	1.88679	0.00861528	1	0.176998	0.503965	13	20	0.265306	2.12607	0.00154851	1	0.0448191	0.136789
cyclin-dependent protein serine/threonine kinase activity	15	29	0.278759	1.54068	0.0331479	1	0.417837	1	16	29	0.339559	1.87664	0.00326477	1	0.0845306	0.268234	16	29	0.31391	1.73489	0.00769571	1	0.158815	0.452192	17	29	0.346939	1.91736	0.0016001	1	0.046023	0.140463
cysteine-type peptidase activity	15	29	0.278759	1.54068	0.0331479	1	0.417837	1	17	29	0.360781	1.99386	0.000985438	1	0.0340976	0.108199	16	29	0.31391	1.73489	0.00769571	1	0.158815	0.452192	14	29	0.285714	1.5792	0.0342241	1	0.385084	1
cuprous ion binding	8	9	0.148671	2.64721	0.00101834	1	0.0352362	0.0978845	6	9	0.127334	2.26823	0.0228645	1	0.349213	1	7	9	0.137336	2.44581	0.00618111	1	0.134632	0.383338	6	9	0.122449	2.18121	0.0277888	1	0.349889	1
ribosomal small subunit binding	12	17	0.223007	2.10242	0.00200678	1	0.0570074	0.158364	12	17	0.254669	2.40091	0.000532305	1	0.0214883	0.0681873	11	17	0.215813	2.03475	0.00535788	1	0.119116	0.339157	13	17	0.265306	2.50104	0.00012757	0.587075	0.00599056	0.0182834
microtubule plus-end binding	15	21	0.278759	2.12733	0.000439708	1	0.0177503	0.0493094	13	21	0.275891	2.10566	0.00198244	1	0.0604184	0.191721	13	21	0.255052	1.94661	0.00431786	1	0.104036	0.29622	15	21	0.306122	2.33616	0.000136734	0.629249	0.00629249	0.0192049
cytoskeletal protein binding	27	49	0.501765	1.64104	0.00155811	1	0.0465611	0.129344	25	49	0.53056	1.73527	0.00118861	1	0.0399268	0.126697	25	49	0.490485	1.6042	0.00396138	1	0.0959488	0.273195	25	49	0.510204	1.66869	0.00218717	1	0.0578468	0.17655
enzyme regulator activity	14	23	0.260175	1.81302	0.00663893	1	0.146184	0.406091	15	23	0.318336	2.21821	0.000398147	1	0.016507	0.0523802	14	23	0.274671	1.91404	0.00382521	1	0.0931407	0.265199	14	23	0.285714	1.99099	0.00253786	1	0.0664386	0.202773
histone binding	73	171	1.35663	1.27128	0.00781034	1	0.16118	0.44775	66	171	1.40068	1.31258	0.00596598	1	0.135918	0.431298	72	171	1.4126	1.32373	0.00282038	1	0.0750254	0.213619	94	171	1.91837	1.79763	2.50456e-11	1.1526e-07	5.23908e-09	1.59898e-08
protein phosphatase activator activity	10	14	0.185839	2.12753	0.0042817	1	0.09659	0.268322	10	14	0.212224	2.42959	0.00139826	1	0.0434784	0.137967	10	14	0.196194	2.24608	0.00272358	1	0.0728717	0.207487	10	14	0.204082	2.33638	0.00195217	1	0.0527661	0.161044
GDP-dissociation inhibitor activity	11	12	0.204423	2.72976	5.05833e-05	0.232785	0.00274836	0.00763481	7	12	0.148557	1.98478	0.0346746	1	0.415553	1	9	12	0.176574	2.35836	0.0026716	1	0.0723219	0.205922	8	12	0.163265	2.1809	0.0107349	1	0.192225	0.586677
protein kinase regulator activity	10	12	0.185839	2.48183	0.000579526	1	0.0216828	0.0602336	9	12	0.191002	2.55105	0.00143884	1	0.0444398	0.141017	9	12	0.176574	2.35836	0.0026716	1	0.0723219	0.205922	8	12	0.163265	2.1809	0.0107349	1	0.192225	0.586677
lamin binding	12	16	0.223007	2.23374	0.000850511	1	0.0303415	0.0842871	13	16	0.275891	2.76327	2.62698e-05	0.120894	0.00167908	0.00532809	11	16	0.215813	2.16185	0.00265075	1	0.0723219	0.205922	9	16	0.183673	1.84027	0.0290005	1	0.35307	1
retromer complex binding	8	10	0.148671	2.38275	0.00358125	1	0.0910548	0.252946	8	10	0.169779	2.72105	0.00137068	1	0.0434784	0.137967	8	10	0.156955	2.51552	0.00242481	1	0.0676301	0.192563	8	10	0.163265	2.61665	0.00182256	1	0.0499252	0.152373
Tat protein binding	8	10	0.148671	2.38275	0.00358125	1	0.0910548	0.252946	8	10	0.169779	2.72105	0.00137068	1	0.0434784	0.137967	8	10	0.156955	2.51552	0.00242481	1	0.0676301	0.192563	8	10	0.163265	2.61665	0.00182256	1	0.0499252	0.152373
aminoacyl-tRNA editing activity	8	10	0.148671	2.38275	0.00358125	1	0.0910548	0.252946	8	10	0.169779	2.72105	0.00137068	1	0.0434784	0.137967	8	10	0.156955	2.51552	0.00242481	1	0.0676301	0.192563	9	10	0.183673	2.94332	0.000168758	0.776625	0.00739642	0.0225741
ubiquitin-like protein ligase binding	15	24	0.278759	1.86152	0.00348333	1	0.0905666	0.251589	16	24	0.339559	2.26745	0.000172918	0.795766	0.00803804	0.0255065	15	24	0.294291	1.96525	0.00190467	1	0.0551276	0.156964	15	24	0.306122	2.04426	0.0012163	1	0.0365843	0.111656
fatty-acyl-CoA binding	11	15	0.204423	2.18417	0.00192758	1	0.0554421	0.154015	10	15	0.212224	2.26773	0.00308939	1	0.0842764	0.267428	11	15	0.215813	2.30587	0.0011628	1	0.0352054	0.10024	12	15	0.244898	2.61643	0.000112016	0.515499	0.00536978	0.0163887
signaling adaptor activity	26	48	0.483182	1.6132	0.00261578	1	0.0720827	0.200242	24	48	0.509338	1.70059	0.00211203	1	0.0635632	0.2017	26	48	0.510104	1.70309	0.0010859	1	0.03365	0.0958115	25	48	0.510204	1.70345	0.00150362	1	0.0443568	0.135378
porin activity	6	6	0.111503	2.9777	0.00143189	1	0.0442253	0.122856	4	6	0.0848896	2.26886	0.0658313	1	0.595701	1	6	6	0.117716	3.14361	0.00103408	1	0.0326438	0.0929466	4	6	0.0816327	2.18181	0.0751404	1	0.599329	1
glucosyltransferase activity	6	6	0.111503	2.9777	0.00143189	1	0.0442253	0.122856	5	6	0.106112	2.83466	0.00995	1	0.191211	0.606755	6	6	0.117716	3.14361	0.00103408	1	0.0326438	0.0929466	4	6	0.0816327	2.18181	0.0751404	1	0.599329	1
phosphoserine residue binding	6	6	0.111503	2.9777	0.00143189	1	0.0442253	0.122856	5	6	0.106112	2.83466	0.00995	1	0.191211	0.606755	6	6	0.117716	3.14361	0.00103408	1	0.0326438	0.0929466	5	6	0.102041	2.7259	0.011944	1	0.199878	0.610033
DNA-binding transcription factor binding	68	168	1.26371	1.20536	0.0357581	1	0.417837	1	67	168	1.4219	1.35626	0.00225345	1	0.0648148	0.205672	73	168	1.43222	1.36608	0.00095878	1	0.0326438	0.0929466	76	168	1.55102	1.47939	4.13476e-05	0.190282	0.00229255	0.00699693
dystroglycan binding	8	11	0.148671	2.16633	0.00925775	1	0.178188	0.494997	8	11	0.169779	2.47391	0.00372539	1	0.0895465	0.284151	9	11	0.176574	2.57256	0.000932304	1	0.0322591	0.0918512	7	11	0.142857	2.08199	0.0240274	1	0.349889	1
promoter-specific chromatin binding	31	66	0.576101	1.39885	0.0163071	1	0.273888	0.760847	28	66	0.594228	1.44292	0.0163449	1	0.289304	0.918027	34	66	0.667059	1.61967	0.00067762	1	0.0245544	0.0699135	34	66	0.693878	1.68478	0.00030202	1	0.0117788	0.0359492
iron-sulfur cluster binding	7	9	0.130087	2.31672	0.00865556	1	0.175475	0.487461	7	9	0.148557	2.64564	0.00377489	1	0.0895465	0.284151	8	9	0.156955	2.79471	0.000674573	1	0.0245544	0.0699135	7	9	0.142857	2.54414	0.00482963	1	0.105237	0.321187
ATP-dependent chromatin remodeler activity	21	33	0.390262	1.89523	0.000392174	1	0.0165577	0.0459964	19	33	0.403226	1.95828	0.000681566	1	0.0250925	0.0796242	20	33	0.392388	1.90559	0.000607059	1	0.0223495	0.0636355	26	33	0.530612	2.57657	1.50874e-08	6.94324e-05	1.57801e-06	4.81613e-06
RNA polymerase binding	13	18	0.241591	2.15102	0.000918194	1	0.0325041	0.0902946	10	18	0.212224	1.88998	0.0181297	1	0.318446	1	13	18	0.255052	2.27087	0.000509431	1	0.0191253	0.0544555	12	18	0.244898	2.1806	0.00171271	1	0.0489559	0.149415
proline-rich region binding	12	18	0.223007	1.98568	0.00418395	1	0.09659	0.268322	9	18	0.191002	1.70117	0.0529016	1	0.595454	1	13	18	0.255052	2.27087	0.000509431	1	0.0191253	0.0544555	10	18	0.204082	1.81747	0.0239469	1	0.349889	1
telomerase RNA binding	16	22	0.297343	2.16597	0.000200277	0.921675	0.00940484	0.0261262	12	22	0.254669	1.8555	0.0118319	1	0.220448	0.69953	15	22	0.294291	2.14382	0.00049768	1	0.0191253	0.0544555	17	22	0.346939	2.52715	8.49237e-06	0.0390819	0.000521092	0.00159039
cyclosporin A binding	13	20	0.241591	1.93602	0.0039899	1	0.09659	0.268322	12	20	0.254669	2.04096	0.00426721	1	0.0996838	0.316319	14	20	0.274671	2.201	0.000511173	1	0.0191253	0.0544555	13	20	0.265306	2.12607	0.00154851	1	0.0448191	0.136789
cytoskeletal anchor activity	13	20	0.241591	1.93602	0.0039899	1	0.09659	0.268322	13	20	0.275891	2.21089	0.00103239	1	0.035193	0.111675	14	20	0.274671	2.201	0.000511173	1	0.0191253	0.0544555	12	20	0.244898	1.96265	0.0060746	1	0.126495	0.386065
tau-protein kinase activity	19	22	0.353094	2.57183	4.74341e-07	0.00218292	4.6445e-05	0.000129022	16	22	0.339559	2.47348	3.32438e-05	0.152988	0.00196139	0.00622392	15	22	0.294291	2.14382	0.00049768	1	0.0191253	0.0544555	17	22	0.346939	2.52715	8.49237e-06	0.0390819	0.000521092	0.00159039
dynactin binding	10	12	0.185839	2.48183	0.000579526	1	0.0216828	0.0602336	10	12	0.212224	2.83419	0.000170599	0.785095	0.00803804	0.0255065	10	12	0.196194	2.62011	0.000352538	1	0.0147489	0.0419945	8	12	0.163265	2.1809	0.0107349	1	0.192225	0.586677
RNA polymerase II C-terminal domain binding	7	7	0.130087	2.9777	0.000480516	1	0.0185826	0.0516216	6	7	0.127334	2.91537	0.00337975	1	0.0845306	0.268234	7	7	0.137336	3.14361	0.000328681	1	0.0141364	0.0402504	6	7	0.122449	2.80352	0.004217	1	0.0959376	0.292804
syntaxin binding	31	54	0.576101	1.70965	0.000272424	1	0.0120548	0.0334875	23	54	0.488115	1.44871	0.026537	1	0.350698	1	30	54	0.588582	1.74671	0.000256528	1	0.0113514	0.0323206	28	54	0.571429	1.69584	0.000877992	1	0.0278656	0.0850468
flavin adenine dinucleotide binding	32	61	0.594685	1.5623	0.00179234	1	0.0518764	0.14411	26	61	0.551783	1.4497	0.0189306	1	0.329995	1	33	61	0.64744	1.70088	0.000252013	1	0.0112598	0.0320601	29	61	0.591837	1.55487	0.00394308	1	0.0945108	0.28845
RNA polymerase II CTD heptapeptide repeat kinase activity	8	10	0.148671	2.38275	0.00358125	1	0.0910548	0.252946	9	10	0.191002	3.06076	0.000120366	0.553922	0.00622385	0.0197497	9	10	0.176574	2.82956	0.000237013	1	0.0106935	0.0304475	10	10	0.204082	3.27	7.10807e-06	0.0327113	0.000454324	0.00138661
FAD binding	22	40	0.408846	1.63807	0.00426825	1	0.09659	0.268322	23	40	0.488115	1.95563	0.000194523	0.895196	0.00869122	0.0275792	24	40	0.470865	1.88648	0.000218264	1	0.0102495	0.0291833	19	40	0.387755	1.55368	0.0180772	1	0.283929	0.866559
ephrin receptor binding	15	27	0.278759	1.65477	0.0153865	1	0.259373	0.720525	14	27	0.297114	1.76381	0.0118068	1	0.220448	0.69953	18	27	0.353149	2.09613	0.000208434	0.959212	0.00999179	0.0284496	15	27	0.306122	1.8172	0.00601572	1	0.126412	0.385815
calmodulin binding	95	205	1.76547	1.37999	9.34721e-05	0.430158	0.00477954	0.0132773	81	205	1.71902	1.3437	0.00116465	1	0.0394096	0.125055	90	205	1.76574	1.38021	0.000172613	0.794367	0.00845071	0.0240616	73	205	1.4898	1.16454	0.0686602	1	0.599329	1
damaged DNA binding	31	64	0.576101	1.44256	0.00967113	1	0.184674	0.513016	30	64	0.636672	1.59425	0.00230713	1	0.0659466	0.209263	35	64	0.686678	1.71938	0.000124009	0.570688	0.00638807	0.0181887	36	64	0.734694	1.8396	1.73591e-05	0.0798867	0.00102419	0.00312585
aminopeptidase activity	19	28	0.353094	2.02092	0.000217632	1	0.00993115	0.0275882	18	28	0.382003	2.18644	0.000136471	0.628042	0.00697824	0.0221435	19	28	0.372768	2.13352	9.62996e-05	0.443171	0.00521378	0.0148451	15	28	0.306122	1.75233	0.00933606	1	0.173857	0.530616
translation factor activity, RNA binding	18	21	0.33451	2.55251	1.2273e-06	0.00564803	0.000112961	0.000313799	16	21	0.339559	2.59121	1.24921e-05	0.0574888	0.000821269	0.00260607	16	21	0.31391	2.39549	3.75662e-05	0.17288	0.00218835	0.00623088	15	21	0.306122	2.33616	0.000136734	0.629249	0.00629249	0.0192049
vinculin binding	11	12	0.204423	2.72976	5.05833e-05	0.232785	0.00274836	0.00763481	11	12	0.233447	3.11733	1.23742e-05	0.0569461	0.000821269	0.00260607	11	12	0.215813	2.88186	2.84974e-05	0.131145	0.00172559	0.00491327	9	12	0.183673	2.45318	0.00196067	1	0.0527661	0.161044
SH3 domain binding	64	122	1.18937	1.56219	1.26868e-05	0.0583845	0.000898224	0.00249522	59	122	1.25212	1.64463	7.46932e-06	0.0343738	0.000592652	0.00188062	61	122	1.19678	1.57193	2.10806e-05	0.0970131	0.00136638	0.00389049	53	122	1.08163	1.42072	0.00175962	1	0.0499252	0.152373
insulin receptor binding	18	22	0.33451	2.43654	4.61562e-06	0.0212411	0.000360018	0.00100011	14	22	0.297114	2.16449	0.000898406	1	0.0320501	0.101702	17	22	0.33353	2.42948	1.5312e-05	0.0704657	0.00108409	0.00308672	13	22	0.265306	1.93288	0.00517157	1	0.110183	0.336282
nucleotide binding	36	61	0.669021	1.75753	3.99825e-05	0.183999	0.00242104	0.00672554	33	61	0.70034	1.83985	4.65909e-05	0.214411	0.00265257	0.00841721	36	61	0.706298	1.85546	1.05155e-05	0.0483924	0.000768133	0.0021871	29	61	0.591837	1.55487	0.00394308	1	0.0945108	0.28845
protein kinase C binding	33	52	0.613269	1.8899	9.84121e-06	0.0452892	0.000718877	0.001997	28	52	0.594228	1.83132	0.0001916	0.881744	0.00864455	0.0274311	32	52	0.62782	1.93476	9.59086e-06	0.0441371	0.000737717	0.0021005	27	52	0.55102	1.69818	0.00105005	1	0.0324317	0.0989825
single-stranded DNA binding	47	100	0.873444	1.39967	0.00360508	1	0.091157	0.253229	50	100	1.06112	1.7004	1.14236e-05	0.0525716	0.000802952	0.00254795	55	100	1.07907	1.72913	1.29411e-06	0.00595551	0.000116775	0.000332492	61	100	1.2449	1.99482	2.91567e-10	1.34179e-06	4.47264e-08	1.36506e-07
transcription coactivator activity	124	259	2.3044	1.42567	1.13674e-06	0.00523128	0.000106761	0.000296576	108	259	2.29202	1.41803	1.44738e-05	0.0666086	0.000938149	0.00297695	120	259	2.35433	1.45656	6.15964e-07	0.00283467	5.90556e-05	0.000168149	135	259	2.7551	1.7045	2.86991e-13	1.32073e-09	8.25457e-11	2.51932e-10
phosphatidylinositol binding	57	97	1.05928	1.74991	3.08291e-07	0.00141876	3.08426e-05	8.5679e-05	47	97	0.997453	1.64783	5.73732e-05	0.264032	0.0031811	0.0100943	55	97	1.07907	1.7826	3.42918e-07	0.00157811	3.50691e-05	9.9852e-05	43	97	0.877551	1.44977	0.00288146	1	0.0712928	0.217588
SNAP receptor activity	30	37	0.557517	2.4145	3.84978e-09	1.77167e-05	6.1092e-07	1.69711e-06	24	37	0.509338	2.20603	8.3257e-06	0.0383149	0.000649405	0.00206071	27	37	0.529723	2.29422	3.24754e-07	0.00149452	3.39663e-05	9.67121e-05	22	37	0.44898	1.94468	0.000255329	1	0.0104913	0.0320197
protein phosphatase binding	53	87	0.984947	1.81413	1.55825e-07	0.000717107	1.7667e-05	4.9078e-05	45	87	0.955008	1.75905	1.00842e-05	0.0464073	0.000748505	0.00237517	51	87	1.00059	1.84296	2.18228e-07	0.00100429	2.33555e-05	6.65e-05	44	87	0.897959	1.65398	7.42139e-05	0.341532	0.0037948	0.0115818
chromatin DNA binding	-	-	-	-	-	-	-	-	-	-	-	-	-	-	-	-	-	-	-	-	-	-	-	-	39	83	0.795918	1.53671	0.00120393	1	0.0364506	0.111248
methylated histone binding	-	-	-	-	-	-	-	-	-	-	-	-	-	-	-	-	-	-	-	-	-	-	-	-	35	71	0.714286	1.6122	0.00072039	1	0.0255018	0.0778323
four-way junction DNA binding	-	-	-	-	-	-	-	-	-	-	-	-	-	-	-	-	-	-	-	-	-	-	-	-	9	11	0.183673	2.67599	0.000673999	1	0.0244232	0.0745402
histone reader activity	-	-	-	-	-	-	-	-	-	-	-	-	-	-	-	-	-	-	-	-	-	-	-	-	12	16	0.244898	2.45301	0.000322703	1	0.0124797	0.0380883
transcription coregulator activity	-	-	-	-	-	-	-	-	-	-	-	-	-	-	-	-	-	-	-	-	-	-	-	-	60	115	1.22449	1.70622	1.05963e-06	0.00487642	7.61941e-05	0.000232547
DNA binding	-	-	-	-	-	-	-	-	-	-	-	-	-	-	-	-	-	-	-	-	-	-	-	-	368	942	7.5102	1.27747	6.93065e-09	3.18949e-05	7.77924e-07	2.37425e-06
nuclear vitamin D receptor binding	-	-	-	-	-	-	-	-	8	15	0.169779	1.81464	0.0446581	1	0.509966	1	11	15	0.215813	2.30587	0.0011628	1	0.0352054	0.10024	11	15	0.22449	2.39858	0.000801865	1	0.026084	0.0796091
DNA helicase activity	-	-	-	-	-	-	-	-	18	34	0.382003	1.80071	0.00337112	1	0.0845306	0.268234	20	34	0.392388	1.84956	0.00103564	1	0.0326438	0.0929466	21	34	0.428571	2.02007	0.000165851	0.763248	0.00739642	0.0225741

## Sheet: CC
Analysis in FunRICH	Dataset: Neu								Dataset: eA								Dataset: mA								Dataset: NT2
	Enrichment analysis: Cellular component								Enrichment analysis: Cellular component								Enrichment analysis: Cellular component								Enrichment analysis: Cellular component
	Number of proteins in the dataset: 6076								Number of proteins in the dataset: 5281								Number of proteins in the dataset: 5712								Number of proteins in the dataset: 5481
	Number of proteins in the dataset (which are available in Cellular component database) :5945								Number of proteins in the dataset (which are available in Cellular component database) :5178								Number of proteins in the dataset (which are available in Cellular component database) :5601								Number of proteins in the dataset (which are available in Cellular component database) :5380
	Number of proteins in background: 18787								Number of proteins in background: 18787								Number of proteins in background: 18787								Number of proteins in background: 18787
	No. of genes in the dataset	No.of genes in the background dataset	Percentage of proteins	Fold enrichment	P-value (Hypergeometric test)	Bonferroni method	BH method	Q-value (Storey-Tibshirani method)	No. of genes in the dataset	No.of genes in the background dataset	Percentage of proteins	Fold enrichment	P-value (Hypergeometric test)	Bonferroni method	BH method	Q-value (Storey-Tibshirani method)	No. of genes in the dataset	No.of genes in the background dataset	Percentage of proteins	Fold enrichment	P-value (Hypergeometric test)	Bonferroni method	BH method	Q-value (Storey-Tibshirani method)	No. of genes in the dataset	No.of genes in the background dataset	Percentage of proteins	Fold enrichment	P-value (Hypergeometric test)	Bonferroni method	BH method	Q-value (Storey-Tibshirani method)
synaptic vesicle membrane	61	120	1.02607	1.60653	9.19124e-06	0.0166086	0.000118912	0.000218201	-	-	-	-	-	-	-	-	-	-	-	-	-	-	-	-	-	-	-	-	-	-	-	-
neuron projection	121	288	2.03532	1.32776	0.000121771	0.22004	0.00124316	0.00228118	-	-	-	-	-	-	-	-	-	-	-	-	-	-	-	-	-	-	-	-	-	-	-	-
synaptobrevin 2-SNAP-25-syntaxin-1a complex	5	5	0.0841043	3.16013	0.00316937	1	0.0190902	0.03503	-	-	-	-	-	-	-	-	-	-	-	-	-	-	-	-	-	-	-	-	-	-	-	-
extrinsic component of membrane	15	27	0.252313	1.75615	0.00854056	1	0.0463447	0.0850414	-	-	-	-	-	-	-	-	-	-	-	-	-	-	-	-	-	-	-	-	-	-	-	-
dendrite	171	418	2.87637	1.29283	3.36608e-05	0.060825	0.000389904	0.000715464	-	-	-	-	-	-	-	-	143	418	2.55312	1.14755	0.0276696	1	0.110715	0.203268	-	-	-	-	-	-	-	-
lateral plasma membrane	31	67	0.521447	1.4624	0.00849166	1	0.0462182	0.0848092	-	-	-	-	-	-	-	-	28	67	0.499911	1.40205	0.0244078	1	0.106604	0.19572	-	-	-	-	-	-	-	-
CD40 receptor complex	9	11	0.151388	2.58608	0.00089354	1	0.0071129	0.013052	-	-	-	-	-	-	-	-	7	11	0.124978	2.13561	0.0208421	1	0.0973172	0.17867	-	-	-	-	-	-	-	-
specific granule membrane	38	91	0.639193	1.31982	0.0265202	1	0.111967	0.205458	-	-	-	-	-	-	-	-	39	91	0.696304	1.43773	0.00550171	1	0.0334733	0.0614557	-	-	-	-	-	-	-	-
BBSome	6	8	0.100925	2.37108	0.014956	1	0.0664015	0.121845	6	8	0.115875	2.7223	0.00716255	1	0.0371636	0.0747869	-	-	-	-	-	-	-	-	-	-	-	-	-	-	-	-
multivesicular body membrane	15	29	0.252313	1.63508	0.0192942	1	0.0834081	0.153052	15	29	0.289687	1.87727	0.00496252	1	0.0299909	0.0603527	-	-	-	-	-	-	-	-	-	-	-	-	-	-	-	-
death-inducing signaling complex	6	7	0.100925	2.70933	0.00511462	1	0.029681	0.0544639	6	7	0.115875	3.11065	0.00233928	1	0.0153326	0.0308549	-	-	-	-	-	-	-	-	-	-	-	-	-	-	-	-
ESCRT I complex	8	12	0.134567	2.10763	0.0134133	1	0.0637839	0.117042	9	12	0.173812	2.72193	0.000858033	1	0.00665436	0.013391	-	-	-	-	-	-	-	-	-	-	-	-	-	-	-	-
endoplasmic reticulum quality control compartment	9	15	0.151388	1.89692	0.0218253	1	0.0934558	0.171489	9	15	0.173812	2.1779	0.00842638	1	0.0419462	0.0844112	8	15	0.142832	1.78996	0.0482337	1	0.176792	0.324582	-	-	-	-	-	-	-	-
presynaptic active zone cytoplasmic component	9	10	0.151388	2.84443	0.000226704	0.409654	0.00214478	0.00393563	6	10	0.115875	2.17839	0.0316759	1	0.118506	0.238478	6	10	0.107124	2.01387	0.0459451	1	0.169781	0.311711	-	-	-	-	-	-	-	-
membrane coat	7	7	0.117746	3.16013	0.000316965	0.572756	0.00287817	0.00528138	7	7	0.135187	3.62823	0.000120464	0.217678	0.00125825	0.00253207	5	7	0.0892698	2.39724	0.0280004	1	0.110715	0.203268	-	-	-	-	-	-	-	-
sarcolemma	43	102	0.723297	1.33239	0.0160567	1	0.070795	0.129907	40	102	0.772499	1.42305	0.00696166	1	0.0371636	0.0747869	41	102	0.732012	1.34846	0.0159599	1	0.0769056	0.141196	-	-	-	-	-	-	-	-
synaptic membrane	22	40	0.370059	1.73843	0.00184793	1	0.0126966	0.023298	19	40	0.366937	1.72389	0.00558268	1	0.0319591	0.0643134	19	40	0.339225	1.59369	0.01371	1	0.0669569	0.12293	-	-	-	-	-	-	-	-
cell-substrate junction	5	6	0.0841043	2.63432	0.0140045	1	0.0639043	0.117263	5	6	0.0965624	3.02453	0.00734223	1	0.0371636	0.0747869	5	6	0.0892698	2.79611	0.0106096	1	0.054157	0.09943	-	-	-	-	-	-	-	-
Hrd1p ubiquitin ligase ERAD-L complex	5	6	0.0841043	2.63432	0.0140045	1	0.0639043	0.117263	5	6	0.0965624	3.02453	0.00734223	1	0.0371636	0.0747869	5	6	0.0892698	2.79611	0.0106096	1	0.054157	0.09943	-	-	-	-	-	-	-	-
calcineurin complex	5	6	0.0841043	2.63432	0.0140045	1	0.0639043	0.117263	5	6	0.0965624	3.02453	0.00734223	1	0.0371636	0.0747869	5	6	0.0892698	2.79611	0.0106096	1	0.054157	0.09943	-	-	-	-	-	-	-	-
AP-2 adaptor complex	9	10	0.151388	2.84443	0.000226704	0.409654	0.00214478	0.00393563	7	10	0.135187	2.54085	0.00635307	1	0.0346513	0.0697312	7	10	0.124978	2.34896	0.0101874	1	0.0541429	0.0994042	-	-	-	-	-	-	-	-
neuromuscular junction	44	79	0.740118	1.76025	8.1545e-06	0.0147352	0.00011163	0.000204839	34	79	0.656624	1.56178	0.00218537	1	0.0150151	0.0302159	34	79	0.607034	1.44383	0.00847226	1	0.0461125	0.0846607	-	-	-	-	-	-	-	-
phagophore assembly site membrane	15	21	0.252313	2.25767	0.000210475	0.380329	0.00203384	0.00373205	11	21	0.212437	1.90132	0.0138693	1	0.0659523	0.13272	12	21	0.214247	1.91738	0.00824714	1	0.0450229	0.0826602	-	-	-	-	-	-	-	-
extrinsic component of presynaptic endocytic zone membrane	4	4	0.0672834	3.16013	0.0100202	1	0.0500181	0.0917821	4	4	0.0772499	3.62823	0.00576572	1	0.0319591	0.0643134	4	4	0.0714158	3.35422	0.00789416	1	0.0435388	0.0799355	-	-	-	-	-	-	-	-
Cul7-RING ubiquitin ligase complex	4	4	0.0672834	3.16013	0.0100202	1	0.0500181	0.0917821	4	4	0.0772499	3.62823	0.00576572	1	0.0319591	0.0643134	4	4	0.0714158	3.35422	0.00789416	1	0.0435388	0.0799355	-	-	-	-	-	-	-	-
Hrd1p ubiquitin ligase complex	4	4	0.0672834	3.16013	0.0100202	1	0.0500181	0.0917821	4	4	0.0772499	3.62823	0.00576572	1	0.0319591	0.0643134	4	4	0.0714158	3.35422	0.00789416	1	0.0435388	0.0799355	-	-	-	-	-	-	-	-
lateral loop	4	4	0.0672834	3.16013	0.0100202	1	0.0500181	0.0917821	4	4	0.0772499	3.62823	0.00576572	1	0.0319591	0.0643134	4	4	0.0714158	3.35422	0.00789416	1	0.0435388	0.0799355	-	-	-	-	-	-	-	-
presynaptic cytosol	10	13	0.168209	2.43143	0.00104105	1	0.00767828	0.0140895	8	13	0.1545	2.23383	0.0106358	1	0.0518028	0.104246	9	13	0.160686	2.32294	0.00383378	1	0.0241381	0.0443167	-	-	-	-	-	-	-	-
cytoplasmic vesicle membrane	55	119	0.925147	1.46071	0.000597542	1	0.00516631	0.00948005	44	119	0.849749	1.34172	0.0156226	1	0.0737078	0.148327	50	119	0.892698	1.4095	0.00301909	1	0.0203563	0.0373734	-	-	-	-	-	-	-	-
cell cortex region	5	5	0.0841043	3.16013	0.00316937	1	0.0190902	0.03503	4	5	0.0772499	2.90403	0.0224757	1	0.086596	0.174263	5	5	0.0892698	3.35422	0.00235232	1	0.0159799	0.0293384	-	-	-	-	-	-	-	-
dendritic spine	80	152	1.34567	1.66333	5.93896e-08	0.000107317	1.12965e-06	2.07288e-06	57	152	1.10081	1.36074	0.00473041	1	0.0288779	0.0581129	64	152	1.14265	1.41243	0.000818368	1	0.00660174	0.0121205	-	-	-	-	-	-	-	-
lamellipodium membrane	14	22	0.235492	2.01151	0.00199844	1	0.0135759	0.0249114	12	22	0.23175	1.97978	0.0067996	1	0.0364596	0.0733701	15	22	0.267809	2.28745	0.000225654	0.407756	0.00218051	0.00400333	-	-	-	-	-	-	-	-
phagophore assembly site	23	31	0.38688	2.34488	1.39213e-06	0.00251557	2.1686e-05	3.97933e-05	15	31	0.289687	1.7562	0.0107746	1	0.0520582	0.10476	20	31	0.357079	2.1644	6.66291e-05	0.120399	0.000766871	0.00140794	-	-	-	-	-	-	-	-
ciliary tip	23	48	0.38688	1.51457	0.0133984	1	0.0637839	0.117042	23	48	0.444187	1.73892	0.00208249	1	0.0145172	0.029214	30	48	0.535619	2.09665	2.72168e-06	0.00491808	4.35228e-05	7.99061e-05	-	-	-	-	-	-	-	-
collagen-containing extracellular matrix	-	-	-	-	-	-	-	-	120	354	2.3175	1.22998	0.00481923	1	0.029321	0.0590047	125	354	2.23174	1.18446	0.0139965	1	0.0681718	0.125161	-	-	-	-	-	-	-	-
presynaptic endocytic zone membrane	-	-	-	-	-	-	-	-	4	4	0.0772499	3.62823	0.00576572	1	0.0319591	0.0643134	4	4	0.0714158	3.35422	0.00789416	1	0.0435388	0.0799355	-	-	-	-	-	-	-	-
cis-Golgi network	-	-	-	-	-	-	-	-	27	63	0.521437	1.55528	0.00636649	1	0.0346513	0.0697312	26	63	0.464203	1.38459	0.0345665	1	0.129858	0.238414	-	-	-	-	-	-	-	-
plasma membrane protein complex	-	-	-	-	-	-	-	-	9	15	0.173812	2.1779	0.00842638	1	0.0419462	0.0844112	9	15	0.160686	2.01342	0.0145696	1	0.0703937	0.12924	-	-	-	-	-	-	-	-
microfibril	-	-	-	-	-	-	-	-	7	13	0.135187	1.95495	0.0405601	1	0.148155	0.298142	9	13	0.160686	2.32294	0.00383378	1	0.0241381	0.0443167	-	-	-	-	-	-	-	-
intraciliary transport particle B	-	-	-	-	-	-	-	-	-	-	-	-	-	-	-	-	13	17	0.232101	2.56545	9.54156e-05	0.172416	0.00105042	0.00192853	-	-	-	-	-	-	-	-
rough endoplasmic reticulum membrane	-	-	-	-	-	-	-	-	-	-	-	-	-	-	-	-	7	8	0.124978	2.93546	0.00123498	1	0.00949625	0.0174347	-	-	-	-	-	-	-	-
extrinsic component of synaptic vesicle membrane	9	11	0.151388	2.58608	0.00089354	1	0.0071129	0.013052	-	-	-	-	-	-	-	-	-	-	-	-	-	-	-	-	7	11	0.130112	2.22334	0.0165946	1	0.0722565	0.145395
mitochondrial intermembrane space protein transporter complex	6	6	0.100925	3.16013	0.00100234	1	0.00767473	0.014083	-	-	-	-	-	-	-	-	-	-	-	-	-	-	-	-	5	6	0.0929368	2.91097	0.00878778	1	0.04035	0.0811925
nuclear lamina	8	11	0.134567	2.29906	0.00618151	1	0.034159	0.0626809	-	-	-	-	-	-	-	-	-	-	-	-	-	-	-	-	7	11	0.130112	2.22334	0.0165946	1	0.0722565	0.145395
macropinosome	5	6	0.0841043	2.63432	0.0140045	1	0.0639043	0.117263	-	-	-	-	-	-	-	-	-	-	-	-	-	-	-	-	6	6	0.111524	3.492	0.000550408	0.994587	0.00467563	0.00940831
kinesin complex	22	46	0.370059	1.51173	0.015793	1	0.0699458	0.128349	-	-	-	-	-	-	-	-	-	-	-	-	-	-	-	-	24	46	0.446097	1.82228	0.0006506	1	0.00541767	0.0109015
RNA N6-methyladenosine methyltransferase complex	7	9	0.117746	2.45866	0.00598404	1	0.0336475	0.0617424	-	-	-	-	-	-	-	-	6	9	0.107124	2.23739	0.0244905	1	0.106604	0.19572	8	9	0.148699	3.10443	0.000302415	0.546464	0.00290672	0.00584892
MLL1/2 complex	6	8	0.100925	2.37108	0.014956	1	0.0664015	0.121845	-	-	-	-	-	-	-	-	6	8	0.107124	2.51671	0.0109082	1	0.0543202	0.0997297	6	8	0.111524	2.62009	0.00879796	1	0.04035	0.0811925
nuclear stress granule	5	6	0.0841043	2.63432	0.0140045	1	0.0639043	0.117263	-	-	-	-	-	-	-	-	5	6	0.0892698	2.79611	0.0106096	1	0.054157	0.09943	5	6	0.0929368	2.91097	0.00878778	1	0.04035	0.0811925
Sin3 complex	12	21	0.20185	1.80643	0.0137347	1	0.0639043	0.117263	-	-	-	-	-	-	-	-	12	21	0.214247	1.91738	0.00824714	1	0.0450229	0.0826602	13	21	0.241636	2.16235	0.00151649	1	0.0105803	0.0212897
Barr body	4	4	0.0672834	3.16013	0.0100202	1	0.0500181	0.0917821	-	-	-	-	-	-	-	-	4	4	0.0714158	3.35422	0.00789416	1	0.0435388	0.0799355	4	4	0.0743494	3.492	0.00671976	1	0.0333588	0.0671247
box H/ACA scaRNP complex	4	4	0.0672834	3.16013	0.0100202	1	0.0500181	0.0917821	-	-	-	-	-	-	-	-	4	4	0.0714158	3.35422	0.00789416	1	0.0435388	0.0799355	4	4	0.0743494	3.492	0.00671976	1	0.0333588	0.0671247
box H/ACA snoRNP complex	4	4	0.0672834	3.16013	0.0100202	1	0.0500181	0.0917821	-	-	-	-	-	-	-	-	4	4	0.0714158	3.35422	0.00789416	1	0.0435388	0.0799355	4	4	0.0743494	3.492	0.00671976	1	0.0333588	0.0671247
box H/ACA telomerase RNP complex	4	4	0.0672834	3.16013	0.0100202	1	0.0500181	0.0917821	-	-	-	-	-	-	-	-	4	4	0.0714158	3.35422	0.00789416	1	0.0435388	0.0799355	4	4	0.0743494	3.492	0.00671976	1	0.0333588	0.0671247
Sin3-type complex	7	9	0.117746	2.45866	0.00598404	1	0.0336475	0.0617424	-	-	-	-	-	-	-	-	7	9	0.124978	2.60966	0.004117	1	0.0253042	0.0464574	6	9	0.111524	2.32929	0.02001	1	0.0856825	0.172411
mitotic spindle pole	18	36	0.302775	1.5805	0.0164756	1	0.0724365	0.132919	-	-	-	-	-	-	-	-	19	36	0.339225	1.77072	0.00326217	1	0.0215925	0.0396429	23	36	0.427509	2.23135	1.15443e-05	0.0208606	0.000152267	0.000306392
mRNA cleavage factor complex	5	6	0.0841043	2.63432	0.0140045	1	0.0639043	0.117263	-	-	-	-	-	-	-	-	6	6	0.107124	3.35422	0.000700861	1	0.00567918	0.0104267	6	6	0.111524	3.492	0.000550408	0.994587	0.00467563	0.00940831
pseudopodium	10	18	0.168209	1.75641	0.030399	1	0.116339	0.21348	9	18	0.173812	1.81512	0.035769	1	0.133267	0.268183	-	-	-	-	-	-	-	-	11	18	0.204461	2.13476	0.0040753	1	0.0228698	0.0460187
Lsm1-7-Pat1 complex	5	5	0.0841043	3.16013	0.00316937	1	0.0190902	0.03503	4	5	0.0772499	2.90403	0.0224757	1	0.086596	0.174263	-	-	-	-	-	-	-	-	5	5	0.0929368	3.492	0.0019233	1	0.0124122	0.0249758
SMN complex	7	9	0.117746	2.45866	0.00598404	1	0.0336475	0.0617424	6	9	0.115875	2.42016	0.0164822	1	0.0761723	0.153287	-	-	-	-	-	-	-	-	9	9	0.167286	3.492	1.28899e-05	0.023292	0.000162881	0.00032775
Gemini of coiled bodies	8	11	0.134567	2.29906	0.00618151	1	0.034159	0.0626809	7	11	0.135187	2.31007	0.0133281	1	0.0635458	0.127877	-	-	-	-	-	-	-	-	9	11	0.167286	2.85767	0.000391393	0.707247	0.0036084	0.00726084
mitochondrial iron-sulfur cluster assembly complex	4	4	0.0672834	3.16013	0.0100202	1	0.0500181	0.0917821	4	4	0.0772499	3.62823	0.00576572	1	0.0319591	0.0643134	-	-	-	-	-	-	-	-	4	4	0.0743494	3.492	0.00671976	1	0.0333588	0.0671247
exosome (RNase complex)	10	14	0.168209	2.25788	0.00260767	1	0.0168891	0.0309911	10	14	0.193125	2.59233	0.000799744	1	0.00639442	0.0128679	-	-	-	-	-	-	-	-	13	14	0.241636	3.24275	8.86486e-07	0.00160188	1.58602e-05	3.19139e-05
ESCRT III complex	9	11	0.151388	2.58608	0.00089354	1	0.0071129	0.013052	9	11	0.173812	2.96915	0.000284523	0.514134	0.00272028	0.00547421	-	-	-	-	-	-	-	-	7	11	0.130112	2.22334	0.0165946	1	0.0722565	0.145395
RNA polymerase II, core complex	9	15	0.151388	1.89692	0.0218253	1	0.0934558	0.171489	9	15	0.173812	2.1779	0.00842638	1	0.0419462	0.0844112	8	15	0.142832	1.78996	0.0482337	1	0.176792	0.324582	10	15	0.185874	2.32878	0.00248315	1	0.0153141	0.0308152
TRAPPII protein complex	8	12	0.134567	2.10763	0.0134133	1	0.0637839	0.117042	8	12	0.1545	2.41983	0.00538599	1	0.0319591	0.0643134	7	12	0.124978	1.95779	0.0372989	1	0.138681	0.254613	8	12	0.148699	2.32897	0.00695931	1	0.0341725	0.068762
amphisome membrane	10	12	0.168209	2.63388	0.000336186	0.607488	0.00297788	0.00546434	10	12	0.193125	3.02403	9.33533e-05	0.168689	0.0010349	0.00208261	7	12	0.124978	1.95779	0.0372989	1	0.138681	0.254613	8	12	0.148699	2.32897	0.00695931	1	0.0341725	0.068762
TORC1 complex	5	5	0.0841043	3.16013	0.00316937	1	0.0190902	0.03503	4	5	0.0772499	2.90403	0.0224757	1	0.086596	0.174263	4	5	0.0714158	2.68471	0.0300615	1	0.114228	0.209717	4	5	0.0743494	2.795	0.0259056	1	0.0932497	0.187637
Pwp2p-containing subcomplex of 90S preribosome	5	5	0.0841043	3.16013	0.00316937	1	0.0190902	0.03503	4	5	0.0772499	2.90403	0.0224757	1	0.086596	0.174263	4	5	0.0714158	2.68471	0.0300615	1	0.114228	0.209717	5	5	0.0929368	3.492	0.0019233	1	0.0124122	0.0249758
Ragulator complex	5	5	0.0841043	3.16013	0.00316937	1	0.0190902	0.03503	5	5	0.0965624	3.62823	0.00158824	1	0.0112547	0.0226486	4	5	0.0714158	2.68471	0.0300615	1	0.114228	0.209717	5	5	0.0929368	3.492	0.0019233	1	0.0124122	0.0249758
cytoplasmic exosome (RNase complex)	12	14	0.20185	2.70901	4.57239e-05	0.0826231	0.00049773	0.000913322	12	14	0.23175	3.11028	9.64867e-06	0.0174352	0.000133093	0.000267832	8	14	0.142832	1.91772	0.0302795	1	0.114228	0.209717	13	14	0.241636	3.24275	8.86486e-07	0.00160188	1.58602e-05	3.19139e-05
DNA-dependent protein kinase-DNA ligase 4 complex	6	7	0.100925	2.70933	0.00511462	1	0.029681	0.0544639	5	7	0.0965624	2.59307	0.0198496	1	0.0846023	0.170251	5	7	0.0892698	2.39724	0.0280004	1	0.110715	0.203268	5	7	0.0929368	2.49571	0.0234875	1	0.0893515	0.179793
spliceosomal tri-snRNP complex	6	7	0.100925	2.70933	0.00511462	1	0.029681	0.0544639	6	7	0.115875	3.11065	0.00233928	1	0.0153326	0.0308549	5	7	0.0892698	2.39724	0.0280004	1	0.110715	0.203268	6	7	0.111524	2.99386	0.00290789	1	0.0169502	0.0341072
protein complex involved in cell-matrix adhesion	7	9	0.117746	2.45866	0.00598404	1	0.0336475	0.0617424	7	9	0.135187	2.82285	0.00250272	1	0.015924	0.0320449	6	9	0.107124	2.23739	0.0244905	1	0.106604	0.19572	6	9	0.111524	2.32929	0.02001	1	0.0856825	0.172411
iron-sulfur cluster assembly complex	9	11	0.151388	2.58608	0.00089354	1	0.0071129	0.013052	8	11	0.1545	2.63961	0.00236735	1	0.0153326	0.0308549	7	11	0.124978	2.13561	0.0208421	1	0.0973172	0.17867	8	11	0.148699	2.5405	0.00309671	1	0.0178778	0.0359738
microtubule plus-end	12	18	0.20185	2.10734	0.00238286	1	0.0159475	0.0292633	10	18	0.193125	2.01658	0.0112985	1	0.0544437	0.109561	10	18	0.17854	1.86428	0.0200061	1	0.0943893	0.173295	13	18	0.241636	2.52254	0.000159019	0.287347	0.00161431	0.00324832
cytoplasmic microtubule	24	49	0.403701	1.54815	0.00839339	1	0.0458213	0.084081	21	49	0.405562	1.55538	0.0150988	1	0.0714229	0.143729	22	49	0.392787	1.50635	0.0179607	1	0.0851837	0.156394	22	49	0.408922	1.56823	0.0110924	1	0.0499851	0.10058
RNA polymerase I complex	9	13	0.151388	2.18853	0.00599585	1	0.0336475	0.0617424	8	13	0.1545	2.23383	0.0106358	1	0.0518028	0.104246	8	13	0.142832	2.06513	0.0174929	1	0.0831835	0.152722	10	13	0.185874	2.68678	0.00042862	0.774517	0.00385332	0.00775366
postsynaptic cytosol	11	13	0.185029	2.67433	0.000124727	0.225381	0.00125911	0.00231044	9	13	0.173812	2.51271	0.00210488	1	0.0145172	0.029214	8	13	0.142832	2.06513	0.0174929	1	0.0831835	0.152722	9	13	0.167286	2.41837	0.00282319	1	0.0169502	0.0341072
endolysosome membrane	11	20	0.185029	1.73878	0.0256337	1	0.108478	0.199054	11	20	0.212437	1.99634	0.00875909	1	0.0434826	0.087503	11	20	0.196394	1.84557	0.016289	1	0.0782827	0.143724	11	20	0.204461	1.92139	0.0118882	1	0.0534379	0.107528
Set1C/COMPASS complex	9	15	0.151388	1.89692	0.0218253	1	0.0934558	0.171489	8	15	0.1545	1.93618	0.0308226	1	0.115553	0.232535	9	15	0.160686	2.01342	0.0145696	1	0.0703937	0.12924	10	15	0.185874	2.32878	0.00248315	1	0.0153141	0.0308152
intracellular non-membrane-bounded organelle	9	15	0.151388	1.89692	0.0218253	1	0.0934558	0.171489	9	15	0.173812	2.1779	0.00842638	1	0.0419462	0.0844112	9	15	0.160686	2.01342	0.0145696	1	0.0703937	0.12924	9	15	0.167286	2.09613	0.0110261	1	0.0498103	0.100228
cell periphery	23	48	0.38688	1.51457	0.0133984	1	0.0637839	0.117042	22	48	0.424874	1.66335	0.00510058	1	0.0307225	0.0618249	22	48	0.392787	1.53773	0.0136736	1	0.0669569	0.12293	22	48	0.408922	1.6009	0.00832619	1	0.04035	0.0811925
endocytic vesicle lumen	10	17	0.168209	1.85967	0.0187515	1	0.0818453	0.150184	10	17	0.193125	2.13513	0.00664855	1	0.0359698	0.0723845	10	17	0.17854	1.97388	0.0120805	1	0.0596433	0.109503	10	17	0.185874	2.05496	0.00891606	1	0.0407881	0.082074
ficolin-1-rich granule membrane	28	61	0.470984	1.45083	0.0136126	1	0.0639043	0.117263	28	61	0.540749	1.66574	0.00164508	1	0.0116119	0.0233674	27	61	0.482057	1.48496	0.01167	1	0.057933	0.106363	25	61	0.464684	1.43149	0.0257239	1	0.0932497	0.187637
nonhomologous end joining complex	7	8	0.117746	2.76561	0.00183418	1	0.0126502	0.0232129	6	8	0.115875	2.7223	0.00716255	1	0.0371636	0.0747869	6	8	0.107124	2.51671	0.0109082	1	0.0543202	0.0997297	6	8	0.111524	2.62009	0.00879796	1	0.04035	0.0811925
MICOS complex	6	8	0.100925	2.37108	0.014956	1	0.0664015	0.121845	6	8	0.115875	2.7223	0.00716255	1	0.0371636	0.0747869	6	8	0.107124	2.51671	0.0109082	1	0.0543202	0.0997297	6	8	0.111524	2.62009	0.00879796	1	0.04035	0.0811925
mitochondrial pyruvate dehydrogenase complex	6	8	0.100925	2.37108	0.014956	1	0.0664015	0.121845	6	8	0.115875	2.7223	0.00716255	1	0.0371636	0.0747869	6	8	0.107124	2.51671	0.0109082	1	0.0543202	0.0997297	6	8	0.111524	2.62009	0.00879796	1	0.04035	0.0811925
filamentous actin	17	29	0.285955	1.85294	0.00242698	1	0.0160643	0.0294776	15	29	0.289687	1.87727	0.00496252	1	0.0299909	0.0603527	15	29	0.267809	1.7355	0.0109121	1	0.0543202	0.0997297	16	29	0.297398	1.92716	0.00242342	1	0.0152583	0.0307028
Flemming body	18	34	0.302775	1.67345	0.00796794	1	0.0436305	0.080061	16	34	0.309	1.70797	0.0118112	1	0.056763	0.114228	17	34	0.303517	1.6776	0.010542	1	0.054157	0.09943	19	34	0.35316	1.95187	0.000785944	1	0.00645545	0.0129897
pICln-Sm protein complex	6	6	0.100925	3.16013	0.00100234	1	0.00767473	0.014083	5	6	0.0965624	3.02453	0.00734223	1	0.0371636	0.0747869	5	6	0.0892698	2.79611	0.0106096	1	0.054157	0.09943	6	6	0.111524	3.492	0.000550408	0.994587	0.00467563	0.00940831
protein phosphatase 4 complex	5	6	0.0841043	2.63432	0.0140045	1	0.0639043	0.117263	5	6	0.0965624	3.02453	0.00734223	1	0.0371636	0.0747869	5	6	0.0892698	2.79611	0.0106096	1	0.054157	0.09943	5	6	0.0929368	2.91097	0.00878778	1	0.04035	0.0811925
CCR4-NOT core complex	5	6	0.0841043	2.63432	0.0140045	1	0.0639043	0.117263	5	6	0.0965624	3.02453	0.00734223	1	0.0371636	0.0747869	5	6	0.0892698	2.79611	0.0106096	1	0.054157	0.09943	5	6	0.0929368	2.91097	0.00878778	1	0.04035	0.0811925
mitotic cohesin complex	5	6	0.0841043	2.63432	0.0140045	1	0.0639043	0.117263	5	6	0.0965624	3.02453	0.00734223	1	0.0371636	0.0747869	5	6	0.0892698	2.79611	0.0106096	1	0.054157	0.09943	5	6	0.0929368	2.91097	0.00878778	1	0.04035	0.0811925
BRISC complex	5	6	0.0841043	2.63432	0.0140045	1	0.0639043	0.117263	5	6	0.0965624	3.02453	0.00734223	1	0.0371636	0.0747869	5	6	0.0892698	2.79611	0.0106096	1	0.054157	0.09943	5	6	0.0929368	2.91097	0.00878778	1	0.04035	0.0811925
cullin-RING ubiquitin ligase complex	5	6	0.0841043	2.63432	0.0140045	1	0.0639043	0.117263	5	6	0.0965624	3.02453	0.00734223	1	0.0371636	0.0747869	5	6	0.0892698	2.79611	0.0106096	1	0.054157	0.09943	5	6	0.0929368	2.91097	0.00878778	1	0.04035	0.0811925
transcription factor TFIIIC complex	5	6	0.0841043	2.63432	0.0140045	1	0.0639043	0.117263	5	6	0.0965624	3.02453	0.00734223	1	0.0371636	0.0747869	5	6	0.0892698	2.79611	0.0106096	1	0.054157	0.09943	5	6	0.0929368	2.91097	0.00878778	1	0.04035	0.0811925
azurophil granule	7	10	0.117746	2.21304	0.0144968	1	0.0658184	0.120775	7	10	0.135187	2.54085	0.00635307	1	0.0346513	0.0697312	7	10	0.124978	2.34896	0.0101874	1	0.0541429	0.0994042	7	10	0.130112	2.44545	0.00800504	1	0.0392008	0.07888
FNIP-folliculin RagC/D GAP	7	10	0.117746	2.21304	0.0144968	1	0.0658184	0.120775	7	10	0.135187	2.54085	0.00635307	1	0.0346513	0.0697312	7	10	0.124978	2.34896	0.0101874	1	0.0541429	0.0994042	8	10	0.148699	2.7943	0.00112921	1	0.00832848	0.0167586
kinetochore microtubule	13	19	0.218671	2.16272	0.00108254	1	0.00795185	0.0145914	14	19	0.270375	2.67393	3.82183e-05	0.0690605	0.000451174	0.000907929	11	19	0.196394	1.94266	0.00998963	1	0.0535646	0.0983424	13	19	0.241636	2.38985	0.0003712	0.670758	0.00349353	0.0070297
synaptic vesicle	69	115	1.16064	1.89619	3.23766e-10	5.85046e-07	7.90602e-09	1.45074e-08	50	115	0.965624	1.57767	0.000172594	0.311877	0.00176202	0.00354583	47	115	0.839136	1.37103	0.00733728	1	0.0435388	0.0799355	44	115	0.817844	1.33626	0.0161347	1	0.0711108	0.143089
filopodium membrane	11	18	0.185029	1.93187	0.00943349	1	0.0500181	0.0917821	12	18	0.23175	2.41949	0.000615777	1	0.00524863	0.0105622	11	18	0.196394	2.05052	0.00573995	1	0.0346893	0.0636881	10	18	0.185874	1.94086	0.014967	1	0.0661256	0.133058
endocytic vesicle	31	61	0.521447	1.60622	0.00139888	1	0.00999117	0.0183336	24	61	0.463499	1.42786	0.0304675	1	0.115177	0.231779	28	61	0.499911	1.53994	0.00569044	1	0.0345054	0.0633506	25	61	0.464684	1.43149	0.0257239	1	0.0932497	0.187637
ubiquitin ligase complex	55	113	0.925147	1.53826	0.000114634	0.207144	0.00117696	0.00215968	44	113	0.849749	1.41296	0.00560191	1	0.0319591	0.0643134	47	113	0.839136	1.39529	0.00497923	1	0.0303969	0.0558074	48	113	0.892193	1.48351	0.00111187	1	0.00830229	0.0167059
Swr1 complex	8	13	0.134567	1.94563	0.0252813	1	0.107238	0.196779	7	13	0.135187	1.95495	0.0405601	1	0.148155	0.298142	9	13	0.160686	2.32294	0.00383378	1	0.0241381	0.0443167	10	13	0.185874	2.68678	0.00042862	0.774517	0.00385332	0.00775366
heterotrimeric G-protein complex	21	36	0.353238	1.84378	0.000841323	1	0.00700586	0.0128556	16	36	0.309	1.61311	0.0219684	1	0.086596	0.174263	19	36	0.339225	1.77072	0.00326217	1	0.0215925	0.0396429	17	36	0.315985	1.64951	0.0136884	1	0.0606246	0.121989
DNA replication factor C complex	5	5	0.0841043	3.16013	0.00316937	1	0.0190902	0.03503	4	5	0.0772499	2.90403	0.0224757	1	0.086596	0.174263	5	5	0.0892698	3.35422	0.00235232	1	0.0159799	0.0293384	5	5	0.0929368	3.492	0.0019233	1	0.0124122	0.0249758
dendritic filopodium	5	5	0.0841043	3.16013	0.00316937	1	0.0190902	0.03503	5	5	0.0965624	3.62823	0.00158824	1	0.0112547	0.0226486	5	5	0.0892698	3.35422	0.00235232	1	0.0159799	0.0293384	4	5	0.0743494	2.795	0.0259056	1	0.0932497	0.187637
condensed chromosome	13	23	0.218671	1.78676	0.0117302	1	0.0582321	0.106855	14	23	0.270375	2.2091	0.000832057	1	0.00659441	0.0132704	14	23	0.249955	2.04227	0.00194199	1	0.0142649	0.0261898	18	23	0.334572	2.7332	1.14582e-06	0.00207049	2.01019e-05	4.04491e-05
sno(s)RNA-containing ribonucleoprotein complex	7	8	0.117746	2.76561	0.00183418	1	0.0126502	0.0232129	6	8	0.115875	2.7223	0.00716255	1	0.0371636	0.0747869	7	8	0.124978	2.93546	0.00123498	1	0.00949625	0.0174347	8	8	0.148699	3.492	4.50593e-05	0.0814222	0.000505728	0.00101763
myelin sheath abaxonal region	6	6	0.100925	3.16013	0.00100234	1	0.00767473	0.014083	5	6	0.0965624	3.02453	0.00734223	1	0.0371636	0.0747869	6	6	0.107124	3.35422	0.000700861	1	0.00567918	0.0104267	5	6	0.0929368	2.91097	0.00878778	1	0.04035	0.0811925
preribosome, small subunit precursor	8	13	0.134567	1.94563	0.0252813	1	0.107238	0.196779	10	13	0.193125	2.79159	0.00030388	0.54911	0.00283047	0.00569594	10	13	0.17854	2.58076	0.000614089	1	0.0051612	0.00947575	13	13	0.241636	3.492	8.62035e-08	0.00015577	1.83259e-06	3.68754e-06
SMN-Sm protein complex	14	17	0.235492	2.60279	2.38723e-05	0.0431373	0.000291468	0.000534837	13	17	0.251062	2.77503	3.84509e-05	0.0694808	0.000451174	0.000907929	12	17	0.214247	2.36826	0.000612332	1	0.0051612	0.00947575	16	17	0.297398	3.28671	2.50191e-08	4.52095e-05	5.5986e-07	1.12655e-06
SWI/SNF complex	16	30	0.269134	1.68589	0.0110811	1	0.0551612	0.101219	15	30	0.289687	1.81472	0.00742644	1	0.0374848	0.0754333	18	30	0.321371	2.01298	0.000570384	1	0.00490802	0.00901092	20	30	0.371747	2.32839	1.70982e-05	0.0308964	0.000207358	0.000417247
synapse	199	466	3.34735	1.34954	2.47877e-07	0.000447914	4.34868e-06	7.97972e-06	162	466	3.12862	1.26137	0.00033747	0.609809	0.00312722	0.00629312	172	466	3.07088	1.23808	0.000514943	0.930503	0.00456129	0.00837434	160	466	2.97398	1.19902	0.00386205	1	0.0218769	0.0440208
clathrin-coated endocytic vesicle	15	23	0.252313	2.06143	0.000951513	1	0.00750823	0.0137774	12	23	0.23175	1.89374	0.0106929	1	0.0519412	0.104525	15	23	0.267809	2.18804	0.000469876	0.849065	0.00418259	0.00767906	13	23	0.241636	1.9744	0.00466042	1	0.0259919	0.052301
nuclear body	131	336	2.20353	1.23213	0.00241443	1	0.0160643	0.0294776	115	336	2.22093	1.24188	0.00404333	1	0.0252813	0.0508753	129	336	2.30316	1.28784	0.000420435	0.759725	0.00376102	0.00690507	162	336	3.01115	1.6837	1.61576e-14	2.91968e-11	7.12118e-13	1.43293e-12
vesicle membrane	17	25	0.285955	2.14929	0.00020356	0.367832	0.00197759	0.00362883	16	25	0.309	2.32259	0.000152771	0.276057	0.00158653	0.00319269	16	25	0.285663	2.14718	0.000415673	0.751122	0.00373692	0.00686084	14	25	0.260223	1.95614	0.00374825	1	0.0213662	0.0429932
zonula adherens	8	9	0.134567	2.80939	0.000648506	1	0.00552759	0.010143	7	9	0.135187	2.82285	0.00250272	1	0.015924	0.0320449	8	9	0.142832	2.98194	0.000411551	0.743673	0.00371836	0.00682676	6	9	0.111524	2.32929	0.02001	1	0.0856825	0.172411
MLL1 complex	18	31	0.302775	1.83534	0.00210919	1	0.0142746	0.0261935	16	31	0.309	1.8732	0.00385503	1	0.0241876	0.0486744	19	31	0.339225	2.05623	0.000272559	0.492514	0.00251283	0.00461345	25	31	0.464684	2.81635	2.7428e-09	4.95624e-06	6.90215e-08	1.38885e-07
postsynapse	67	125	1.127	1.69395	2.82299e-07	0.000510115	4.90495e-06	9.00046e-06	54	125	1.04287	1.56756	0.000119095	0.215205	0.00125825	0.00253207	56	125	0.999821	1.50284	0.000268399	0.484998	0.00248717	0.00456634	54	125	1.00372	1.5087	0.000344142	0.621865	0.00325584	0.00655141
inclusion body	14	18	0.235492	2.45827	7.59297e-05	0.137205	0.000811863	0.00148975	12	18	0.23175	2.41949	0.000615777	1	0.00524863	0.0105622	13	18	0.232101	2.42301	0.000249334	0.450546	0.0023224	0.00426384	11	18	0.204461	2.13476	0.0040753	1	0.0228698	0.0460187
costamere	15	18	0.252313	2.63373	8.99878e-06	0.0162608	0.000118912	0.000218201	14	18	0.270375	2.8224	1.3502e-05	0.0243981	0.000180349	0.000362929	13	18	0.232101	2.42301	0.000249334	0.450546	0.0023224	0.00426384	12	18	0.223048	2.32865	0.000900901	1	0.00723524	0.0145588
mitochondrial respiratory chain complex III	10	14	0.168209	2.25788	0.00260767	1	0.0168891	0.0309911	8	14	0.1545	2.07438	0.018878	1	0.0846023	0.170251	11	14	0.196394	2.63597	0.000230483	0.416482	0.00220361	0.00404574	9	14	0.167286	2.24575	0.00590032	1	0.0318265	0.0640414
cytoplasmic side of plasma membrane	57	108	0.958789	1.66799	4.04001e-06	0.0073003	5.70336e-05	0.000104655	50	108	0.965624	1.67992	2.37434e-05	0.0429043	0.00030003	0.000603771	50	108	0.892698	1.55305	0.00021288	0.384673	0.00206814	0.00379701	47	108	0.873606	1.51985	0.000663453	1	0.00549936	0.0110658
CORVET complex	7	7	0.117746	3.16013	0.000316965	0.572756	0.00287817	0.00528138	6	7	0.115875	3.11065	0.00233928	1	0.0153326	0.0308549	7	7	0.124978	3.35422	0.000208792	0.377287	0.00203939	0.00374423	5	7	0.0929368	2.49571	0.0234875	1	0.0893515	0.179793
Z disc	64	132	1.07653	1.53231	3.84628e-05	0.0695022	0.000429026	0.000787252	58	132	1.12012	1.59438	3.78366e-05	0.0683706	0.000451174	0.000907929	59	132	1.05338	1.49937	0.000201525	0.364155	0.00202308	0.0037143	51	132	0.947955	1.34935	0.00824915	1	0.0402871	0.0810658
nuclear inner membrane	32	58	0.538267	1.74376	0.000172913	0.312453	0.00168894	0.00309916	29	58	0.560062	1.81443	0.000232868	0.420793	0.00228692	0.00460212	31	58	0.553473	1.79304	0.000141042	0.254863	0.00146473	0.00268919	26	58	0.483271	1.56571	0.00621349	1	0.0333588	0.0671247
bBAF complex	10	10	0.168209	3.16013	1.0016e-05	0.018099	0.000127457	0.000233881	7	10	0.135187	2.54085	0.00635307	1	0.0346513	0.0697312	9	10	0.160686	3.01913	0.000135586	0.245004	0.00141621	0.0026001	9	10	0.167286	3.14315	9.57171e-05	0.172961	0.00102344	0.00205936
mitochondrial small ribosomal subunit	25	32	0.420521	2.46907	8.37231e-08	0.000151288	1.55967e-06	2.86195e-06	21	32	0.405562	2.38142	7.89336e-06	0.0142633	0.000118861	0.000239192	20	32	0.357079	2.09678	0.000127916	0.231145	0.00134386	0.00246728	24	32	0.446097	2.61927	7.28159e-08	0.000131578	1.59211e-06	3.20365e-06
recycling endosome	69	127	1.16064	1.71704	9.38662e-08	0.000169616	1.7133e-06	3.14386e-06	53	127	1.02356	1.51431	0.000388559	0.702126	0.00352827	0.00710018	58	127	1.03553	1.53199	0.000111147	0.200843	0.00118143	0.00216906	53	127	0.98513	1.45745	0.00103829	1	0.00789325	0.0158828
transport vesicle	51	95	0.857864	1.69665	6.757e-06	0.0122099	9.39223e-05	0.000172345	44	95	0.849749	1.68065	7.05217e-05	0.127433	0.000801463	0.00161284	46	95	0.821282	1.62433	0.000101303	0.183054	0.00108961	0.00200047	41	95	0.762082	1.50728	0.00171899	1	0.011947	0.0240398
integrator complex	11	19	0.185029	1.83025	0.016063	1	0.070795	0.129907	10	19	0.193125	1.9105	0.0180377	1	0.0829367	0.166899	14	19	0.249955	2.47199	9.96667e-05	0.180098	0.00107843	0.00197995	16	19	0.297398	2.94092	7.63196e-07	0.00137909	1.43656e-05	2.89064e-05
telomerase holoenzyme complex	16	21	0.269134	2.40808	3.49854e-05	0.0632186	0.000397601	0.000729589	12	21	0.23175	2.07401	0.00411342	1	0.0253685	0.0510507	15	21	0.267809	2.39633	9.92037e-05	0.179261	0.00107843	0.00197995	16	21	0.297398	2.66097	8.59386e-06	0.0155291	0.000120381	0.00024223
mitochondrial ribosome	17	23	0.285955	2.33611	3.82819e-05	0.0691754	0.000429026	0.000787252	14	23	0.270375	2.2091	0.000832057	1	0.00659441	0.0132704	16	23	0.285663	2.33381	9.54018e-05	0.172391	0.00105042	0.00192853	14	23	0.260223	2.12616	0.00126176	1	0.00897637	0.0180623
Golgi stack	21	36	0.353238	1.84378	0.000841323	1	0.00700586	0.0128556	20	36	0.38625	2.01613	0.00036792	0.664832	0.00335774	0.006757	22	36	0.392787	2.05016	9.59157e-05	0.17332	0.00105042	0.00192853	17	36	0.315985	1.64951	0.0136884	1	0.0606246	0.121989
RSC-type complex	12	15	0.20185	2.52853	0.00016226	0.293205	0.00160221	0.00294002	9	15	0.173812	2.1779	0.00842638	1	0.0419462	0.0844112	12	15	0.214247	2.68382	8.50787e-05	0.153737	0.000948996	0.00174232	13	15	0.241636	3.02671	4.88692e-06	0.00883066	7.1215e-05	0.000143299
nuclear periphery	12	15	0.20185	2.52853	0.00016226	0.293205	0.00160221	0.00294002	11	15	0.212437	2.66135	0.000296642	0.536033	0.00279184	0.0056182	12	15	0.214247	2.68382	8.50787e-05	0.153737	0.000948996	0.00174232	10	15	0.185874	2.32878	0.00248315	1	0.0153141	0.0308152
mitotic spindle	61	134	1.02607	1.4387	0.000510382	0.922261	0.00443395	0.00813618	60	134	1.15875	1.62473	1.39675e-05	0.0252392	0.000184228	0.000370734	61	134	1.08909	1.52706	8.40179e-05	0.15182	0.000948878	0.0017421	78	134	1.44981	2.03277	7.6361e-13	1.37984e-09	2.93584e-11	5.9075e-11
neuronal cell body	168	348	2.8259	1.52563	5.19839e-11	9.3935e-08	1.44515e-09	2.65182e-09	132	348	2.54925	1.37629	1.43351e-05	0.0259036	0.000186357	0.000375018	137	348	2.44599	1.32054	7.68901e-05	0.13894	0.000873839	0.00160433	124	348	2.30483	1.24434	0.00253208	1	0.0155628	0.0313156
HOPS complex	8	8	0.134567	3.16013	0.00010022	0.181098	0.00103485	0.00189892	8	8	0.1545	3.62823	3.31692e-05	0.0599367	0.00040226	0.000809494	8	8	0.142832	3.35422	6.21928e-05	0.112382	0.0007204	0.00132263	6	8	0.111524	2.62009	0.00879796	1	0.04035	0.0811925
azurophil granule membrane	36	58	0.605551	1.96167	1.75758e-06	0.00317594	2.69147e-05	4.93879e-05	32	58	0.617999	2.00206	8.50513e-06	0.0153688	0.000127015	0.0002556	32	58	0.571327	1.85086	4.87249e-05	0.0880459	0.000586973	0.00107766	30	58	0.557621	1.8065	0.000176117	0.318244	0.00174367	0.00350861
recycling endosome membrane	57	110	0.958789	1.63766	8.45415e-06	0.0152767	0.000114862	0.000210769	51	110	0.984936	1.68236	1.88176e-05	0.0340035	0.000239461	0.000481884	53	110	0.94626	1.61628	3.70773e-05	0.0669986	0.000455773	0.00083678	47	110	0.873606	1.49222	0.00107221	1	0.00803935	0.0161768
trans-Golgi network membrane	57	109	0.958789	1.65268	5.87291e-06	0.0106123	8.22662e-05	0.000150957	48	109	0.926999	1.59794	0.000159122	0.287533	0.00164304	0.00330641	53	109	0.94626	1.63111	2.69762e-05	0.048746	0.000340881	0.000625844	45	109	0.836431	1.44184	0.00305997	1	0.0177793	0.0357756
cytoplasmic vesicle	123	267	2.06897	1.45585	4.95669e-07	0.000895674	8.53023e-06	1.56528e-05	105	267	2.02781	1.42691	1.84237e-05	0.0332917	0.000236111	0.000475143	111	267	1.98179	1.39452	2.57243e-05	0.0464838	0.000327351	0.000601003	100	267	1.85874	1.30795	0.00106663	1	0.00803081	0.0161596
heterochromatin	25	45	0.420521	1.75594	0.000757496	1	0.00639624	0.0117369	24	45	0.463499	1.93543	0.000226989	0.410169	0.00224136	0.00451044	27	45	0.482057	2.01283	2.51081e-05	0.0453704	0.000321776	0.000590767	31	45	0.576208	2.40584	2.50961e-08	4.53487e-05	5.5986e-07	1.12655e-06
brahma complex	13	14	0.218671	2.93457	3.12774e-06	0.00565183	4.59498e-05	8.43168e-05	10	14	0.193125	2.59233	0.000799744	1	0.00639442	0.0128679	12	14	0.214247	2.87539	2.34229e-05	0.0423252	0.000302323	0.000555053	12	14	0.223048	2.9935	1.48768e-05	0.0268824	0.000185396	0.000373054
U2-type catalytic step 1 spliceosome	9	12	0.151388	2.37076	0.0025656	1	0.0167973	0.0308226	9	12	0.173812	2.72193	0.000858033	1	0.00665436	0.013391	11	12	0.196394	3.07493	1.43306e-05	0.0258953	0.000196177	0.000360172	11	12	0.204461	3.20124	9.33617e-06	0.0168705	0.000127806	0.000257173
chromosome	90	216	1.51388	1.31681	0.00114632	1	0.00831886	0.0152649	82	216	1.58362	1.37749	0.000537855	0.971904	0.00469519	0.00944845	94	216	1.67827	1.45979	1.23038e-05	0.022233	0.000172349	0.000316425	119	216	2.2119	1.92391	2.5983e-16	4.69512e-13	1.23556e-14	2.4862e-14
extracellular vesicle	35	57	0.58873	1.94065	3.49146e-06	0.00630906	4.96776e-05	9.11573e-05	33	57	0.637312	2.10082	1.44808e-06	0.00261669	2.42286e-05	4.87569e-05	33	57	0.589181	1.94216	9.50306e-06	0.017172	0.000135213	0.000248245	29	57	0.539033	1.77693	0.000324333	0.586069	0.00309876	0.00623534
axon	162	336	2.72498	1.52368	1.29436e-10	2.33891e-07	3.34129e-09	6.13119e-09	130	336	2.51062	1.40385	5.31185e-06	0.00959851	8.06597e-05	0.000162317	138	336	2.46385	1.37768	6.16275e-06	0.0111361	8.98072e-05	0.000164882	126	336	2.34201	1.30957	0.000247779	0.447737	0.0024202	0.00486993
pore complex	10	13	0.168209	2.43143	0.00104105	1	0.00767828	0.0140895	8	13	0.1545	2.23383	0.0106358	1	0.0518028	0.104246	12	13	0.214247	3.0964	4.61013e-06	0.0083305	7.05975e-05	0.000129614	8	13	0.148699	2.14996	0.0135771	1	0.0604281	0.121594
Schaffer collateral - CA1 synapse	55	93	0.925147	1.86903	4.01789e-08	7.26033e-05	7.8068e-07	1.43253e-06	48	93	0.926999	1.87282	7.54772e-07	0.00136387	1.35037e-05	2.71744e-05	49	93	0.874844	1.76745	3.22289e-06	0.00582377	5.06414e-05	9.29756e-05	40	93	0.743494	1.50215	0.00209768	1	0.0134894	0.0271434
cytoplasmic dynein complex	17	23	0.285955	2.33611	3.82819e-05	0.0691754	0.000429026	0.000787252	15	23	0.289687	2.36679	0.000181374	0.327743	0.00183096	0.00368457	18	23	0.321371	2.62536	2.19299e-06	0.00396274	3.57003e-05	6.55443e-05	13	23	0.241636	1.9744	0.00466042	1	0.0259919	0.052301
autophagosome membrane	35	51	0.58873	2.16891	6.33184e-08	0.000114416	1.19184e-06	2.18699e-06	29	51	0.560062	2.06342	1.01491e-05	0.0183394	0.000138935	0.000279588	32	51	0.571327	2.10485	1.11808e-06	0.00202037	1.90601e-05	3.49935e-05	24	51	0.446097	1.64366	0.0039581	1	0.0223509	0.0449745
cytoskeleton	187	431	3.1455	1.37114	1.50957e-07	0.000272779	2.6743e-06	4.90728e-06	171	431	3.30243	1.43956	2.53157e-08	4.57455e-05	5.51151e-07	1.10912e-06	175	431	3.12444	1.36197	9.06158e-07	0.00163743	1.55945e-05	2.8631e-05	153	431	2.84387	1.23967	0.00104269	1	0.00789325	0.0158828
SNARE complex	35	46	0.58873	2.40461	7.26334e-10	1.31248e-06	1.66137e-08	3.04858e-08	27	46	0.521437	2.12994	9.12396e-06	0.016487	0.000128914	0.000259423	30	46	0.535619	2.18779	7.22614e-07	0.00130576	1.25554e-05	2.30512e-05	24	46	0.446097	1.82228	0.0006506	1	0.00541767	0.0109015
Golgi membrane	286	669	4.81077	1.35099	5.27654e-10	9.53471e-07	1.27129e-08	2.33279e-08	246	669	4.75087	1.33418	7.9711e-08	0.000144038	1.71474e-06	3.45068e-06	259	669	4.62417	1.2986	3.34681e-07	0.000604769	6.17111e-06	1.13299e-05	226	669	4.20074	1.17969	0.00178472	1	0.0123563	0.0248634
kinetochore	84	151	1.41295	1.75805	8.5381e-10	1.54284e-06	1.92854e-08	3.53883e-08	74	151	1.42912	1.7782	1.6007e-08	2.89247e-05	3.57095e-07	7.18607e-07	76	151	1.3569	1.68833	9.1901e-08	0.000166065	1.80506e-06	3.31401e-06	109	151	2.02602	2.52078	1.27654e-28	2.30671e-25	1.21406e-26	2.44294e-26
mitochondrial membrane	82	151	1.37931	1.71619	6.20978e-09	1.12211e-05	1.32013e-07	2.4224e-07	66	151	1.27462	1.58598	1.41305e-05	0.0255339	0.000185028	0.000372344	77	151	1.37475	1.71054	3.70773e-08	6.69986e-05	7.4656e-07	1.37065e-06	60	151	1.11524	1.38769	0.00211471	1	0.0135506	0.0272666
late endosome	85	146	1.42977	1.83989	2.8215e-11	5.09845e-08	8.35812e-10	1.53369e-09	67	146	1.29394	1.66514	1.58229e-06	0.0028592	2.62312e-05	5.27867e-05	75	146	1.33905	1.72317	3.71834e-08	6.71904e-05	7.4656e-07	1.37065e-06	61	146	1.13383	1.45913	0.000439475	0.794131	0.00393134	0.00791066
growth cone	79	126	1.32885	1.98145	6.648e-13	1.20129e-09	2.50269e-11	4.59238e-11	61	126	1.17806	1.75667	4.84598e-07	0.000875669	9.02751e-06	1.81667e-05	67	126	1.19621	1.78372	3.41198e-08	6.16545e-05	7.00619e-07	1.28631e-06	59	126	1.09665	1.63529	1.0783e-05	0.0194848	0.000145451	0.000292676
vesicle	89	163	1.49706	1.72556	9.8462e-10	1.77921e-06	2.19655e-08	4.03062e-08	79	163	1.52569	1.75858	1.00205e-08	1.8107e-05	2.34037e-07	4.70968e-07	82	163	1.46402	1.6875	2.98803e-08	5.39937e-05	6.27833e-07	1.15268e-06	72	163	1.33829	1.5426	1.59839e-05	0.0288829	0.000196482	0.000395362
presynapse	87	148	1.46341	1.85773	8.02125e-12	1.44944e-08	2.58829e-10	4.74944e-10	69	148	1.33256	1.69167	5.40118e-07	0.000975993	9.95911e-06	2.00414e-05	77	148	1.37475	1.74521	1.19563e-08	2.1605e-05	2.60302e-07	4.77903e-07	69	148	1.28253	1.62815	2.4503e-06	0.00442769	3.9533e-05	7.95484e-05
autophagosome	50	74	0.841043	2.13536	2.29377e-10	4.14484e-07	5.67786e-09	1.04187e-08	39	74	0.753187	1.91241	4.14355e-06	0.0074874	6.34526e-05	0.00012769	46	74	0.821282	2.08523	8.04603e-09	1.45392e-05	1.79496e-07	3.29547e-07	34	74	0.63197	1.60469	0.00113703	1	0.00835211	0.0168061
postsynaptic density	131	223	2.20353	1.85646	4.82185e-17	8.71307e-14	2.35489e-15	4.32116e-15	101	223	1.95056	1.64337	9.60746e-09	1.73607e-05	2.2843e-07	4.59685e-07	107	223	1.91037	1.6095	7.46863e-09	1.34958e-05	1.68698e-07	3.09722e-07	97	223	1.80297	1.51903	1.38845e-06	0.00250892	2.38945e-05	4.80806e-05
trans-Golgi network	100	179	1.68209	1.76551	1.56251e-11	2.82345e-08	4.78551e-10	8.78129e-10	81	179	1.56431	1.64194	2.81987e-07	0.000509551	5.3637e-06	1.07937e-05	90	179	1.60686	1.68657	6.68903e-09	1.20871e-05	1.53001e-07	2.80903e-07	77	179	1.43123	1.50226	2.599e-05	0.046964	0.000306954	0.000617655
early endosome membrane	105	194	1.76619	1.71045	6.39049e-11	1.15476e-07	1.74964e-09	3.21054e-09	91	194	1.75744	1.702	6.24353e-09	1.12821e-05	1.50427e-07	3.02715e-07	96	194	1.71398	1.65991	6.1167e-09	1.10529e-05	1.42968e-07	2.62483e-07	84	194	1.56134	1.5121	8.47657e-06	0.0153172	0.000119665	0.000240791
spindle	72	134	1.2111	1.69809	9.05309e-08	0.000163589	1.66928e-06	3.06308e-06	68	134	1.31325	1.84132	1.01027e-08	1.82557e-05	2.34037e-07	4.70968e-07	72	134	1.28548	1.80238	5.93571e-09	1.07258e-05	1.41129e-07	2.59107e-07	94	134	1.74721	2.44969	2.21897e-23	4.00968e-20	1.82258e-21	3.66741e-21
endoplasmic reticulum-Golgi intermediate compartment membrane	50	81	0.841043	1.95085	2.32672e-08	4.20438e-05	4.7777e-07	8.76696e-07	45	81	0.869061	2.01588	1.01853e-07	0.000184048	2.1155e-06	4.25716e-06	50	81	0.892698	2.07066	2.57082e-09	4.64547e-06	6.45204e-08	1.18457e-07	40	81	0.743494	1.72466	6.24068e-05	0.112769	0.000691835	0.00139211
phagocytic vesicle membrane	48	78	0.807401	1.94485	5.0868e-08	9.19185e-05	9.77856e-07	1.79434e-06	42	78	0.811124	1.95388	8.42528e-07	0.00152245	1.4926e-05	3.00365e-05	49	78	0.874844	2.1073	1.56693e-09	2.83144e-06	4.04491e-08	7.42629e-08	37	78	0.687732	1.6567	0.000325825	0.588765	0.00309876	0.00623534
glutamatergic synapse	205	395	3.44828	1.64011	2.77714e-17	5.01829e-14	1.39397e-15	2.5579e-15	172	395	3.32175	1.57994	4.33871e-12	7.84005e-09	1.60001e-10	3.21981e-10	178	395	3.178	1.51157	7.24948e-11	1.30998e-07	2.22031e-09	4.07639e-09	160	395	2.97398	1.41453	2.12373e-07	0.000383757	4.36088e-06	8.77498e-06
clathrin-coated vesicle	45	61	0.756939	2.33138	1.64809e-11	2.9781e-08	4.9635e-10	9.1079e-10	36	61	0.695249	2.14149	2.50886e-07	0.000453351	4.82289e-06	9.70542e-06	43	61	0.76772	2.36461	6.2836e-11	1.13545e-07	1.95767e-09	3.5942e-09	34	61	0.63197	1.94662	8.28353e-06	0.0149683	0.000117861	0.00023716
adherens junction	102	179	1.71573	1.80082	1.91319e-12	3.45714e-09	6.77871e-11	1.24388e-10	88	179	1.6995	1.78381	5.96348e-10	1.0776e-06	1.72479e-08	3.4709e-08	95	179	1.69613	1.78026	5.88339e-11	1.06313e-07	1.89844e-09	3.48547e-09	80	179	1.48699	1.56078	3.22253e-06	0.00582311	4.89337e-05	9.84645e-05
endosome	157	292	2.64087	1.69916	2.7602e-15	4.98768e-12	1.18754e-13	2.17911e-13	133	292	2.56856	1.65265	2.86963e-11	5.18542e-08	9.60263e-10	1.9324e-09	140	292	2.49955	1.60825	4.12081e-11	7.4463e-08	1.35387e-09	2.48566e-09	121	292	2.24907	1.4471	1.61555e-06	0.00291929	2.72831e-05	5.48992e-05
endoplasmic reticulum lumen	144	304	2.4222	1.49696	5.98551e-09	1.08158e-05	1.2876e-07	2.36271e-07	135	304	2.60718	1.61129	1.75013e-10	3.16249e-07	5.54823e-09	1.11651e-08	145	304	2.58882	1.59993	2.99655e-11	5.41477e-08	1.00274e-09	1.84098e-09	113	304	2.10037	1.29809	0.000728729	1	0.00601285	0.0120991
lysosomal lumen	62	96	1.04289	2.04103	3.15208e-11	5.69581e-08	9.1079e-10	1.67128e-09	59	96	1.13944	2.23	3.68135e-12	6.6522e-09	1.44613e-10	2.91015e-10	61	96	1.08909	2.13145	7.8376e-12	1.41625e-08	2.77697e-10	5.0984e-10	47	96	0.873606	1.70981	1.97291e-05	0.0356504	0.000236095	0.000475072
endomembrane system	83	135	1.39613	1.94299	8.27263e-13	1.49486e-09	2.98973e-11	5.48608e-11	71	135	1.37119	1.90831	6.40257e-10	1.15694e-06	1.80773e-08	3.63781e-08	79	135	1.41046	1.96294	3.65511e-12	6.60478e-09	1.37599e-10	2.52627e-10	65	135	1.20818	1.68147	1.18409e-06	0.00213965	2.05736e-05	4.13983e-05
stress fiber	56	80	0.941968	2.21221	2.01449e-12	3.64019e-09	7.00037e-11	1.28455e-10	50	80	0.965624	2.26781	6.6958e-11	1.20993e-07	2.19988e-09	4.42696e-09	54	80	0.964114	2.26423	3.56996e-12	6.45092e-09	1.37254e-10	2.51992e-10	43	80	0.799257	1.87715	2.05248e-06	0.00370883	3.4294e-05	6.90066e-05
endosome membrane	138	247	2.32128	1.76564	2.25179e-15	4.06898e-12	9.92433e-14	1.82109e-13	124	247	2.39475	1.82153	2.82208e-14	5.0995e-11	1.24378e-12	2.50294e-12	128	247	2.28531	1.73828	2.91787e-13	5.27259e-10	1.17169e-11	2.15117e-11	112	247	2.08178	1.5835	1.47983e-08	2.67405e-05	3.4728e-07	6.98797e-07
nuclear matrix	79	128	1.32885	1.95049	2.19374e-12	3.9641e-09	7.34092e-11	1.34704e-10	68	128	1.31325	1.92763	8.31352e-10	1.50225e-06	2.31116e-08	4.6509e-08	78	128	1.39261	2.04408	2.58379e-13	4.6689e-10	1.06111e-11	1.94816e-11	85	128	1.57993	2.319	7.20317e-19	1.30161e-15	4.64861e-17	9.35396e-17
azurophil granule lumen	60	90	1.00925	2.10687	8.84611e-12	1.59849e-08	2.80437e-10	5.14596e-10	60	90	1.15875	2.41895	1.15668e-14	2.09012e-11	5.35927e-13	1.07848e-12	61	90	1.08909	2.27353	1.07432e-13	1.94129e-10	4.51462e-12	8.28867e-12	50	90	0.929368	1.94017	7.7599e-08	0.000140221	1.6693e-06	3.35898e-06
mitochondrial outer membrane	126	209	2.11943	1.90521	1.03836e-17	1.87632e-14	5.5186e-16	1.01265e-15	106	209	2.04712	1.84024	9.01521e-13	1.62905e-09	3.70238e-11	7.45055e-11	114	209	2.03535	1.82965	6.25223e-14	1.12978e-10	2.75556e-12	5.05909e-12	103	209	1.9145	1.72102	1.98173e-10	3.58098e-07	5.59528e-09	1.12588e-08
lysosome	147	269	2.47267	1.72696	3.50721e-15	6.33752e-12	1.47384e-13	2.70446e-13	127	269	2.45268	1.71303	3.868e-12	6.98948e-09	1.48712e-10	2.99264e-10	143	269	2.55312	1.78316	7.55707e-16	1.36556e-12	3.69071e-14	6.776e-14	97	269	1.80297	1.25928	0.00471632	1	0.0262228	0.0527655
lysosomal membrane	208	371	3.49874	1.77176	9.7457e-23	1.76105e-19	7.65673e-21	1.40499e-20	173	371	3.34106	1.69192	2.12733e-15	3.84409e-12	1.0678e-13	2.14881e-13	195	371	3.48152	1.76304	2.20676e-20	3.98762e-17	1.4769e-18	2.71152e-18	140	371	2.60223	1.3178	8.31173e-05	0.150193	0.000899359	0.00180969
endoplasmic reticulum membrane	496	1087	8.34315	1.44199	2.09692e-23	3.78913e-20	1.72233e-21	3.16044e-21	426	1087	8.22711	1.42194	7.83501e-18	1.41579e-14	4.29026e-16	8.63358e-16	468	1087	8.35565	1.44415	1.05333e-21	1.90337e-18	7.32065e-20	1.34404e-19	398	1087	7.39777	1.2786	2.75017e-09	4.96955e-06	6.90215e-08	1.38885e-07
Golgi apparatus	479	1013	8.05719	1.49429	9.76505e-27	1.76455e-23	1.03797e-24	1.90465e-24	418	1013	8.07261	1.49716	2.97609e-22	5.3778e-19	2.44446e-20	4.91914e-20	450	1013	8.03428	1.49005	3.67313e-24	6.63734e-21	3.16064e-22	5.8028e-22	394	1013	7.32342	1.35821	3.24599e-13	5.8655e-10	1.30345e-11	2.6228e-11
nucleolus	458	890	7.70395	1.62624	2.68547e-36	4.85264e-33	4.85264e-34	8.90447e-34	424	890	8.18849	1.72853	4.23531e-39	7.6532e-36	7.6532e-37	1.54011e-36	456	890	8.1414	1.71858	8.55945e-43	1.54669e-39	1.93337e-40	3.54958e-40	533	890	9.90706	2.09129	2.97392e-88	5.37388e-85	7.67697e-86	1.54476e-85
Ino80 complex	-	-	-	-	-	-	-	-	-	-	-	-	-	-	-	-	-	-	-	-	-	-	-	-	9	15	0.167286	2.09613	0.0110261	1	0.0498103	0.100228
histone acetyltransferase complex	-	-	-	-	-	-	-	-	-	-	-	-	-	-	-	-	-	-	-	-	-	-	-	-	12	22	0.223048	1.90545	0.00945463	1	0.0430341	0.0865933
elongator holoenzyme complex	-	-	-	-	-	-	-	-	-	-	-	-	-	-	-	-	-	-	-	-	-	-	-	-	5	6	0.0929368	2.91097	0.00878778	1	0.04035	0.0811925
histone pre-mRNA 3'end processing complex	-	-	-	-	-	-	-	-	-	-	-	-	-	-	-	-	-	-	-	-	-	-	-	-	5	6	0.0929368	2.91097	0.00878778	1	0.04035	0.0811925
Cul4B-RING E3 ubiquitin ligase complex	-	-	-	-	-	-	-	-	-	-	-	-	-	-	-	-	-	-	-	-	-	-	-	-	5	6	0.0929368	2.91097	0.00878778	1	0.04035	0.0811925
sex chromatin	-	-	-	-	-	-	-	-	-	-	-	-	-	-	-	-	-	-	-	-	-	-	-	-	5	6	0.0929368	2.91097	0.00878778	1	0.04035	0.0811925
origin recognition complex	-	-	-	-	-	-	-	-	-	-	-	-	-	-	-	-	-	-	-	-	-	-	-	-	5	6	0.0929368	2.91097	0.00878778	1	0.04035	0.0811925
perichromatin fibrils	-	-	-	-	-	-	-	-	-	-	-	-	-	-	-	-	-	-	-	-	-	-	-	-	5	6	0.0929368	2.91097	0.00878778	1	0.04035	0.0811925
chromocenter	-	-	-	-	-	-	-	-	-	-	-	-	-	-	-	-	-	-	-	-	-	-	-	-	8	12	0.148699	2.32897	0.00695931	1	0.0341725	0.068762
transcription factor TFIIH holo complex	-	-	-	-	-	-	-	-	-	-	-	-	-	-	-	-	-	-	-	-	-	-	-	-	8	12	0.148699	2.32897	0.00695931	1	0.0341725	0.068762
Ndc80 complex	-	-	-	-	-	-	-	-	-	-	-	-	-	-	-	-	-	-	-	-	-	-	-	-	4	4	0.0743494	3.492	0.00671976	1	0.0333588	0.0671247
mitotic checkpoint complex	-	-	-	-	-	-	-	-	-	-	-	-	-	-	-	-	-	-	-	-	-	-	-	-	4	4	0.0743494	3.492	0.00671976	1	0.0333588	0.0671247
actomyosin contractile ring	-	-	-	-	-	-	-	-	-	-	-	-	-	-	-	-	-	-	-	-	-	-	-	-	4	4	0.0743494	3.492	0.00671976	1	0.0333588	0.0671247
CAK-ERCC2 complex	-	-	-	-	-	-	-	-	-	-	-	-	-	-	-	-	-	-	-	-	-	-	-	-	4	4	0.0743494	3.492	0.00671976	1	0.0333588	0.0671247
signal recognition particle receptor complex	-	-	-	-	-	-	-	-	-	-	-	-	-	-	-	-	-	-	-	-	-	-	-	-	4	4	0.0743494	3.492	0.00671976	1	0.0333588	0.0671247
MIS12/MIND type complex	-	-	-	-	-	-	-	-	-	-	-	-	-	-	-	-	-	-	-	-	-	-	-	-	4	4	0.0743494	3.492	0.00671976	1	0.0333588	0.0671247
tRNA methyltransferase complex	-	-	-	-	-	-	-	-	-	-	-	-	-	-	-	-	-	-	-	-	-	-	-	-	4	4	0.0743494	3.492	0.00671976	1	0.0333588	0.0671247
CHRAC	-	-	-	-	-	-	-	-	-	-	-	-	-	-	-	-	-	-	-	-	-	-	-	-	4	4	0.0743494	3.492	0.00671976	1	0.0333588	0.0671247
mitotic spindle microtubule	-	-	-	-	-	-	-	-	-	-	-	-	-	-	-	-	-	-	-	-	-	-	-	-	9	14	0.167286	2.24575	0.00590032	1	0.0318265	0.0640414
GBAF complex	-	-	-	-	-	-	-	-	-	-	-	-	-	-	-	-	-	-	-	-	-	-	-	-	9	14	0.167286	2.24575	0.00590032	1	0.0318265	0.0640414
Ctf18 RFC-like complex	-	-	-	-	-	-	-	-	-	-	-	-	-	-	-	-	-	-	-	-	-	-	-	-	6	7	0.111524	2.99386	0.00290789	1	0.0169502	0.0341072
male germ cell nucleus	-	-	-	-	-	-	-	-	-	-	-	-	-	-	-	-	-	-	-	-	-	-	-	-	25	52	0.464684	1.6792	0.00229643	1	0.0145092	0.0291955
alpha DNA polymerase:primase complex	-	-	-	-	-	-	-	-	-	-	-	-	-	-	-	-	-	-	-	-	-	-	-	-	5	5	0.0929368	3.492	0.0019233	1	0.0124122	0.0249758
anaphase-promoting complex	-	-	-	-	-	-	-	-	-	-	-	-	-	-	-	-	-	-	-	-	-	-	-	-	13	21	0.241636	2.16235	0.00151649	1	0.0105803	0.0212897
PML body	-	-	-	-	-	-	-	-	-	-	-	-	-	-	-	-	-	-	-	-	-	-	-	-	45	105	0.836431	1.49676	0.00125538	1	0.00896632	0.0180421
pericentric heterochromatin	-	-	-	-	-	-	-	-	-	-	-	-	-	-	-	-	-	-	-	-	-	-	-	-	17	30	0.315985	1.97931	0.00119742	1	0.00858627	0.0172773
spindle pole centrosome	-	-	-	-	-	-	-	-	-	-	-	-	-	-	-	-	-	-	-	-	-	-	-	-	9	12	0.167286	2.61973	0.00116541	1	0.00839003	0.0168825
SAGA complex	-	-	-	-	-	-	-	-	-	-	-	-	-	-	-	-	-	-	-	-	-	-	-	-	15	25	0.27881	2.09576	0.00104399	1	0.00789325	0.0158828
mediator complex	-	-	-	-	-	-	-	-	-	-	-	-	-	-	-	-	-	-	-	-	-	-	-	-	20	37	0.371747	1.888	0.00101426	1	0.00776598	0.0156267
condensin complex	-	-	-	-	-	-	-	-	-	-	-	-	-	-	-	-	-	-	-	-	-	-	-	-	7	8	0.130112	3.05605	0.000944535	1	0.00726287	0.0146144
transcription factor TFTC complex	-	-	-	-	-	-	-	-	-	-	-	-	-	-	-	-	-	-	-	-	-	-	-	-	12	18	0.223048	2.32865	0.000900901	1	0.00723524	0.0145588
RNA polymerase III complex	-	-	-	-	-	-	-	-	-	-	-	-	-	-	-	-	-	-	-	-	-	-	-	-	12	18	0.223048	2.32865	0.000900901	1	0.00723524	0.0145588
histone methyltransferase complex	-	-	-	-	-	-	-	-	-	-	-	-	-	-	-	-	-	-	-	-	-	-	-	-	15	24	0.27881	2.18305	0.000567398	1	0.00479107	0.0096406
chromosome passenger complex	-	-	-	-	-	-	-	-	-	-	-	-	-	-	-	-	-	-	-	-	-	-	-	-	6	6	0.111524	3.492	0.000550408	0.994587	0.00467563	0.00940831
nuclear origin of replication recognition complex	-	-	-	-	-	-	-	-	-	-	-	-	-	-	-	-	-	-	-	-	-	-	-	-	8	9	0.148699	3.10443	0.000302415	0.546464	0.00290672	0.00584892
CMG complex	-	-	-	-	-	-	-	-	-	-	-	-	-	-	-	-	-	-	-	-	-	-	-	-	10	11	0.185874	3.17484	3.00113e-05	0.0542304	0.000347631	0.000699504
outer kinetochore	-	-	-	-	-	-	-	-	-	-	-	-	-	-	-	-	-	-	-	-	-	-	-	-	10	11	0.185874	3.17484	3.00113e-05	0.0542304	0.000347631	0.000699504
chromosome, centromeric region	-	-	-	-	-	-	-	-	-	-	-	-	-	-	-	-	-	-	-	-	-	-	-	-	42	56	0.780669	2.61916	8.42875e-13	1.52308e-09	3.17307e-11	6.38487e-11
NuA4 histone acetyltransferase complex	-	-	-	-	-	-	-	-	-	-	-	-	-	-	-	-	14	31	0.249955	1.5154	0.0507073	1	0.185482	0.340537	16	31	0.297398	1.80287	0.00582548	1	0.0318265	0.0640414
interchromatin granule	-	-	-	-	-	-	-	-	-	-	-	-	-	-	-	-	4	5	0.0714158	2.68471	0.0300615	1	0.114228	0.209717	5	5	0.0929368	3.492	0.0019233	1	0.0124122	0.0249758
spindle microtubule	-	-	-	-	-	-	-	-	-	-	-	-	-	-	-	-	15	31	0.267809	1.62357	0.0224704	1	0.10465	0.192132	18	31	0.334572	2.02809	0.00057871	1	0.00486385	0.00978706
apical junction complex	-	-	-	-	-	-	-	-	-	-	-	-	-	-	-	-	14	27	0.249955	1.73982	0.0134068	1	0.0658319	0.120865	14	27	0.260223	1.81129	0.00921758	1	0.042061	0.0846354
DNA repair complex	-	-	-	-	-	-	-	-	7	13	0.135187	1.95495	0.0405601	1	0.148155	0.298142	-	-	-	-	-	-	-	-	9	13	0.167286	2.41837	0.00282319	1	0.0169502	0.0341072
beta-catenin-TCF complex	-	-	-	-	-	-	-	-	7	13	0.135187	1.95495	0.0405601	1	0.148155	0.298142	-	-	-	-	-	-	-	-	9	13	0.167286	2.41837	0.00282319	1	0.0169502	0.0341072
core mediator complex	-	-	-	-	-	-	-	-	12	26	0.23175	1.67532	0.0326976	1	0.122076	0.245661	-	-	-	-	-	-	-	-	16	26	0.297398	2.14944	0.000476807	0.86159	0.00424428	0.00854036
spindle midzone	-	-	-	-	-	-	-	-	13	26	0.251062	1.81481	0.0124131	1	0.05934	0.119414	-	-	-	-	-	-	-	-	20	26	0.371747	2.68647	4.61838e-07	0.000834541	8.87809e-06	1.78645e-05
CCR4-NOT complex	-	-	-	-	-	-	-	-	8	15	0.1545	1.93618	0.0308226	1	0.115553	0.232535	8	15	0.142832	1.78996	0.0482337	1	0.176792	0.324582	9	15	0.167286	2.09613	0.0110261	1	0.0498103	0.100228
ribonucleoprotein granule	-	-	-	-	-	-	-	-	8	15	0.1545	1.93618	0.0308226	1	0.115553	0.232535	8	15	0.142832	1.78996	0.0482337	1	0.176792	0.324582	10	15	0.185874	2.32878	0.00248315	1	0.0153141	0.0308152
euchromatin	-	-	-	-	-	-	-	-	24	60	0.463499	1.45165	0.0248052	1	0.0941661	0.189497	25	60	0.446349	1.39792	0.0334912	1	0.12608	0.231479	33	60	0.613383	1.92086	1.63687e-05	0.0295783	0.000199853	0.000402146
site of double-strand break	-	-	-	-	-	-	-	-	34	90	0.656624	1.37092	0.0222241	1	0.086596	0.174263	36	90	0.642742	1.34191	0.0247411	1	0.106604	0.19572	47	90	0.873606	1.82379	2.06865e-06	0.00373805	3.4294e-05	6.90066e-05
condensed nuclear chromosome	-	-	-	-	-	-	-	-	18	39	0.347625	1.67507	0.00992295	1	0.0491254	0.0988584	18	39	0.321371	1.54856	0.0226313	1	0.105128	0.193011	24	39	0.446097	2.14927	1.88469e-05	0.0340564	0.000227042	0.000456856
spindle pole	-	-	-	-	-	-	-	-	48	129	0.926999	1.35022	0.0105365	1	0.0518028	0.104246	50	129	0.892698	1.30024	0.0181113	1	0.0856729	0.157292	69	129	1.28253	1.86794	2.51763e-09	4.54936e-06	6.49908e-08	1.30775e-07
post-mRNA release spliceosomal complex	-	-	-	-	-	-	-	-	5	8	0.0965624	2.26934	0.0409947	1	0.148155	0.298142	6	8	0.107124	2.51671	0.0109082	1	0.0543202	0.0997297	7	8	0.130112	3.05605	0.000944535	1	0.00726287	0.0146144
MCM complex	-	-	-	-	-	-	-	-	6	8	0.115875	2.7223	0.00716255	1	0.0371636	0.0747869	6	8	0.107124	2.51671	0.0109082	1	0.0543202	0.0997297	6	8	0.111524	2.62009	0.00879796	1	0.04035	0.0811925
cyclin/CDK positive transcription elongation factor complex	-	-	-	-	-	-	-	-	5	6	0.0965624	3.02453	0.00734223	1	0.0371636	0.0747869	5	6	0.0892698	2.79611	0.0106096	1	0.054157	0.09943	5	6	0.0929368	2.91097	0.00878778	1	0.04035	0.0811925
RPAP3/R2TP/prefoldin-like complex	-	-	-	-	-	-	-	-	7	12	0.135187	2.11773	0.024447	1	0.0930016	0.187153	8	12	0.142832	2.23708	0.00908731	1	0.0490172	0.0899936	10	12	0.185874	2.91049	0.000133387	0.24103	0.00141783	0.00285295
nuclear chromosome	-	-	-	-	-	-	-	-	12	22	0.23175	1.97978	0.0067996	1	0.0364596	0.0733701	13	22	0.232101	1.98266	0.004055	1	0.0253042	0.0464574	17	22	0.315985	2.69873	3.15704e-06	0.00570477	4.83455e-05	9.72809e-05
nucleosome	-	-	-	-	-	-	-	-	38	100	0.733874	1.37895	0.0147638	1	0.0700215	0.140909	43	100	0.76772	1.44251	0.0034193	1	0.0225499	0.0414007	47	100	0.873606	1.64143	7.27232e-05	0.131411	0.000800115	0.00160999
mitochondrial alpha-ketoglutarate dehydrogenase complex	-	-	-	-	-	-	-	-	4	5	0.0772499	2.90403	0.0224757	1	0.086596	0.174263	5	5	0.0892698	3.35422	0.00235232	1	0.0159799	0.0293384	5	5	0.0929368	3.492	0.0019233	1	0.0124122	0.0249758

## Sheet: Reactome
Analysis in FunRICH	Dataset: Neu								Dataset: eA								Dataset: mA								Dataset: NT2
	Enrichment analysis: Reactome pathway								Enrichment analysis: Reactome pathway								Enrichment analysis: Reactome pathway								Enrichment analysis: Reactome pathway
	Number of proteins in the dataset: 6076								Number of proteins in the dataset: 5281								Number of proteins in the dataset: 5712								Number of proteins in the dataset: 5481
	Number of proteins in the dataset (which are available in Reactome pathway database) :4247								Number of proteins in the dataset (which are available in Reactome pathway database) :3800								Number of proteins in the dataset (which are available in Reactome pathway database) :4037								Number of proteins in the dataset (which are available in Reactome pathway database) :3968
	Number of proteins in background: 11109								Number of proteins in background: 11109								Number of proteins in background: 11109								Number of proteins in background: 11109
	No. of genes in the dataset	No.of genes in the background dataset	Percentage of proteins	Fold enrichment	P-value (Hypergeometric test)	Bonferroni method	BH method	Q-value (Storey-Tibshirani method)	No. of genes in the dataset	No.of genes in the background dataset	Percentage of proteins	Fold enrichment	P-value (Hypergeometric test)	Bonferroni method	BH method	Q-value (Storey-Tibshirani method)	No. of genes in the dataset	No.of genes in the background dataset	Percentage of proteins	Fold enrichment	P-value (Hypergeometric test)	Bonferroni method	BH method	Q-value (Storey-Tibshirani method)	No. of genes in the dataset	No.of genes in the background dataset	Percentage of proteins	Fold enrichment	P-value (Hypergeometric test)	Bonferroni method	BH method	Q-value (Storey-Tibshirani method)
Dopamine Neurotransmitter Release Cycle	17	22	0.400283	2.02151	0.000222556	0.590441	0.00233376	0.00575952	-	-	-	-	-	-	-	-	-	-	-	-	-	-	-	-	-	-	-	-	-	-	-	-
Serotonin Neurotransmitter Release Cycle	12	17	0.282552	1.84685	0.00693657	1	0.0474297	0.117053	-	-	-	-	-	-	-	-	-	-	-	-	-	-	-	-	-	-	-	-	-	-	-	-
Synthesis of PIPs at the early endosome membrane	13	16	0.306098	2.12558	0.00055794	1	0.00517557	0.0127729	-	-	-	-	-	-	-	-	-	-	-	-	-	-	-	-	-	-	-	-	-	-	-	-
Synthesis of PIPs at the late endosome membrane	9	11	0.211914	2.14057	0.00412329	1	0.0306417	0.0756212	-	-	-	-	-	-	-	-	-	-	-	-	-	-	-	-	-	-	-	-	-	-	-	-
Regulation of CDH11 mRNA translation by microRNAs	7	8	0.164822	2.28917	0.00633832	1	0.0439049	0.108354	-	-	-	-	-	-	-	-	-	-	-	-	-	-	-	-	-	-	-	-	-	-	-	-
Competing endogenous RNAs (ceRNAs) regulate PTEN translation	7	8	0.164822	2.28917	0.00633832	1	0.0439049	0.108354	-	-	-	-	-	-	-	-	-	-	-	-	-	-	-	-	-	-	-	-	-	-	-	-
ROBO receptors bind AKAP5	7	8	0.164822	2.28917	0.00633832	1	0.0439049	0.108354	-	-	-	-	-	-	-	-	-	-	-	-	-	-	-	-	-	-	-	-	-	-	-	-
ADORA2B mediated anti-inflammatory cytokines production	26	44	0.612197	1.5459	0.00396173	1	0.0297389	0.0733932	-	-	-	-	-	-	-	-	23	44	0.56973	1.43873	0.0220312	1	0.119283	0.288123	-	-	-	-	-	-	-	-
Glucagon-like Peptide-1 (GLP1) regulates insulin secretion	26	43	0.612197	1.58184	0.00253366	1	0.0201562	0.0497438	-	-	-	-	-	-	-	-	23	43	0.56973	1.47219	0.0158805	1	0.0925953	0.223659	-	-	-	-	-	-	-	-
G beta:gamma signalling through CDC42	14	20	0.329644	1.8314	0.00396818	1	0.0297389	0.0733932	-	-	-	-	-	-	-	-	13	20	0.322021	1.78915	0.00858325	1	0.0559493	0.135143	-	-	-	-	-	-	-	-
Formation of xylulose-5-phosphate	5	5	0.11773	2.61572	0.00815463	1	0.0520054	0.128345	-	-	-	-	-	-	-	-	5	5	0.123854	2.75179	0.00632752	1	0.0437159	0.105594	-	-	-	-	-	-	-	-
Signaling by FLT3 ITD and TKD mutants	8	10	0.188368	2.0931	0.0089527	1	0.0565512	0.139564	-	-	-	-	-	-	-	-	8	10	0.198167	2.20198	0.00626975	1	0.0437159	0.105594	-	-	-	-	-	-	-	-
Synthesis of PIPs at the plasma membrane	32	53	0.753473	1.5795	0.000871156	1	0.00775562	0.0191402	-	-	-	-	-	-	-	-	29	53	0.718355	1.50593	0.00472862	1	0.03437	0.0830189	-	-	-	-	-	-	-	-
WNT mediated activation of DVL	7	8	0.164822	2.28917	0.00633832	1	0.0439049	0.108354	-	-	-	-	-	-	-	-	7	8	0.173396	2.40825	0.00455367	1	0.0331893	0.080167	-	-	-	-	-	-	-	-
Insulin receptor signalling cascade	7	8	0.164822	2.28917	0.00633832	1	0.0439049	0.108354	-	-	-	-	-	-	-	-	7	8	0.173396	2.40825	0.00455367	1	0.0331893	0.080167	-	-	-	-	-	-	-	-
Downregulation of TGF-beta receptor signaling	16	25	0.376737	1.67444	0.0079736	1	0.0520054	0.128345	-	-	-	-	-	-	-	-	16	25	0.396334	1.76154	0.00449677	1	0.0331893	0.080167	-	-	-	-	-	-	-	-
Biosynthesis of the N-glycan precursor (dolichol lipid-linked oligosaccharide, LLO) and transfer to a nascent protein	11	15	0.259006	1.91866	0.00624443	1	0.0439049	0.108354	-	-	-	-	-	-	-	-	11	15	0.27248	2.01847	0.00396178	1	0.0302029	0.0729536	-	-	-	-	-	-	-	-
IRS-mediated signalling	6	6	0.141276	2.61572	0.00311527	1	0.023956	0.0591214	-	-	-	-	-	-	-	-	6	6	0.148625	2.75179	0.0022976	1	0.0184155	0.0444818	-	-	-	-	-	-	-	-
Signal attenuation	8	9	0.188368	2.32541	0.00270178	1	0.0212066	0.0523361	-	-	-	-	-	-	-	-	8	9	0.198167	2.44638	0.00184599	1	0.0155474	0.0375539	-	-	-	-	-	-	-	-
Glycosphingolipid catabolism	23	38	0.541559	1.58347	0.00435076	1	0.032152	0.0793485	-	-	-	-	-	-	-	-	24	38	0.594501	1.73824	0.00068972	1	0.0065501	0.0158214	-	-	-	-	-	-	-	-
alpha-linolenic acid (ALA) metabolism	10	12	0.23546	2.18013	0.00186872	1	0.0153016	0.0377631	8	12	0.210526	1.94976	0.0220329	1	0.118166	0.309619	-	-	-	-	-	-	-	-	-	-	-	-	-	-	-	-
Apoptotic cleavage of cellular proteins	13	18	0.306098	1.88954	0.00359945	1	0.027362	0.0675272	11	18	0.289474	1.78716	0.0176548	1	0.100511	0.263359	-	-	-	-	-	-	-	-	-	-	-	-	-	-	-	-
Regulation of TNFR1 signaling	28	47	0.659289	1.55853	0.00239421	1	0.0193065	0.0476469	25	47	0.657895	1.5553	0.00564446	1	0.0382986	0.10035	-	-	-	-	-	-	-	-	-	-	-	-	-	-	-	-
Synthesis of PIPs at the Golgi membrane	12	18	0.282552	1.7443	0.0136108	1	0.0815113	0.201163	12	18	0.315789	1.94949	0.00495852	1	0.0340275	0.0891588	-	-	-	-	-	-	-	-	-	-	-	-	-	-	-	-
Defective RIPK1-mediated regulated necrosis	5	5	0.11773	2.61572	0.00815463	1	0.0520054	0.128345	5	5	0.131579	2.92342	0.0046751	1	0.0323729	0.0848234	-	-	-	-	-	-	-	-	-	-	-	-	-	-	-	-
RIPK1-mediated regulated necrosis	14	22	0.329644	1.66498	0.0138513	1	0.0820254	0.202432	14	22	0.368421	1.86084	0.00452826	1	0.0322943	0.0846175	-	-	-	-	-	-	-	-	-	-	-	-	-	-	-	-
Inactivation of CDC42 and RAC1	7	8	0.164822	2.28917	0.00633832	1	0.0439049	0.108354	7	8	0.184211	2.55845	0.00306212	1	0.022629	0.0592926	-	-	-	-	-	-	-	-	-	-	-	-	-	-	-	-
SHC-related events triggered by IGF1R	7	8	0.164822	2.28917	0.00633832	1	0.0439049	0.108354	7	8	0.184211	2.55845	0.00306212	1	0.022629	0.0592926	-	-	-	-	-	-	-	-	-	-	-	-	-	-	-	-
NF-kB activation through FADD/RIP-1 pathway mediated by caspase-8 and -10	10	13	0.23546	2.01256	0.00531284	1	0.0383016	0.0945251	10	13	0.263158	2.2493	0.00205114	1	0.0160049	0.0419362	-	-	-	-	-	-	-	-	-	-	-	-	-	-	-	-
Membrane binding and targetting of GAG proteins	10	14	0.23546	1.86891	0.012232	1	0.0747733	0.184534	11	14	0.289474	2.29742	0.000880998	1	0.00763819	0.0200136	-	-	-	-	-	-	-	-	-	-	-	-	-	-	-	-
DCC mediated attractive signaling	10	13	0.23546	2.01256	0.00531284	1	0.0383016	0.0945251	9	13	0.236842	2.02459	0.0106135	1	0.0644329	0.168827	9	13	0.222938	1.90574	0.0163967	1	0.0939535	0.22694	-	-	-	-	-	-	-	-
Purine salvage	10	13	0.23546	2.01256	0.00531284	1	0.0383016	0.0945251	9	13	0.236842	2.02459	0.0106135	1	0.0644329	0.168827	9	13	0.222938	1.90574	0.0163967	1	0.0939535	0.22694	-	-	-	-	-	-	-	-
Regulation of signaling by CBL	15	21	0.35319	1.86873	0.00208416	1	0.0170131	0.041987	13	21	0.342105	1.81026	0.00863573	1	0.0550736	0.144304	13	21	0.322021	1.70399	0.0151039	1	0.0898444	0.217015	-	-	-	-	-	-	-	-
Attachment of GPI anchor to uPAR	7	7	0.164822	2.61572	0.00118994	1	0.0102165	0.0252135	7	7	0.184211	2.92342	0.000545984	1	0.00506467	0.0132705	6	7	0.148625	2.35924	0.0110783	1	0.0688306	0.166257	-	-	-	-	-	-	-	-
Negative regulators of DDX58/IFIH1 signaling	23	35	0.541559	1.71916	0.000892296	1	0.00791726	0.0195392	20	35	0.526316	1.67088	0.00445901	1	0.0318862	0.0835481	20	35	0.495417	1.57279	0.00961228	1	0.0617467	0.149146	-	-	-	-	-	-	-	-
Signaling by FLT3 fusion proteins	12	18	0.282552	1.7443	0.0136108	1	0.0815113	0.201163	12	18	0.315789	1.94949	0.00495852	1	0.0340275	0.0891588	12	18	0.29725	1.83504	0.00864508	1	0.0560767	0.135451	-	-	-	-	-	-	-	-
Depolymerization of the Nuclear Lamina	11	14	0.259006	2.05561	0.00254516	1	0.0201562	0.0497438	9	14	0.236842	1.88008	0.02076	1	0.113326	0.296936	10	14	0.247709	1.96613	0.00815219	1	0.0542049	0.130929	-	-	-	-	-	-	-	-
TGF-beta receptor signaling activates SMADs	16	26	0.376737	1.61006	0.0134468	1	0.0812625	0.200549	16	26	0.421053	1.79946	0.00395112	1	0.0285622	0.0748386	16	26	0.396334	1.69382	0.0077794	1	0.0523826	0.126528	-	-	-	-	-	-	-	-
Regulation of RUNX1 Expression and Activity	14	17	0.329644	2.1544	0.000256263	0.679866	0.00263514	0.00650331	11	17	0.289474	1.89223	0.00989595	1	0.061341	0.160726	12	17	0.29725	1.94292	0.00429652	1	0.0321996	0.0777765	-	-	-	-	-	-	-	-
Laminin interactions	18	30	0.423829	1.56978	0.0126949	1	0.0772468	0.190639	18	30	0.473684	1.75444	0.00335674	1	0.0244655	0.0641044	19	30	0.470647	1.74314	0.00237338	1	0.0188969	0.0456446	-	-	-	-	-	-	-	-
SOS-mediated signalling	6	6	0.141276	2.61572	0.00311527	1	0.023956	0.0591214	5	6	0.131579	2.43699	0.0200616	1	0.110882	0.290533	6	6	0.148625	2.75179	0.0022976	1	0.0184155	0.0444818	-	-	-	-	-	-	-	-
Estrogen-stimulated signaling through PRKCZ	6	6	0.141276	2.61572	0.00311527	1	0.023956	0.0591214	5	6	0.131579	2.43699	0.0200616	1	0.110882	0.290533	6	6	0.148625	2.75179	0.0022976	1	0.0184155	0.0444818	-	-	-	-	-	-	-	-
Nephrin family interactions	15	23	0.35319	1.7063	0.00791075	1	0.0520054	0.128345	14	23	0.368421	1.77997	0.0079578	1	0.0514928	0.134921	16	23	0.396334	1.91465	0.00122364	1	0.0107139	0.0258789	-	-	-	-	-	-	-	-
Maturation of nucleoprotein	11	15	0.259006	1.91866	0.00624443	1	0.0439049	0.108354	10	15	0.263158	1.94959	0.0103695	1	0.063829	0.167245	12	15	0.29725	2.2018	0.000706117	1	0.0065501	0.0158214	-	-	-	-	-	-	-	-
HS-GAG degradation	16	24	0.376737	1.74418	0.00443271	1	0.0325761	0.0803952	14	24	0.368421	1.70583	0.0131519	1	0.0791203	0.207311	17	24	0.421105	1.94952	0.000617354	1	0.00611135	0.0147617	-	-	-	-	-	-	-	-
Processing of SMDT1	12	16	0.282552	1.9622	0.00312609	1	0.0239697	0.0591552	10	16	0.263158	1.82782	0.019246	1	0.108407	0.284048	13	16	0.322021	2.23615	0.000312292	0.82851	0.00331404	0.0080049	-	-	-	-	-	-	-	-
Intraflagellar transport	34	54	0.800565	1.64712	0.000195271	0.518053	0.00207736	0.00512675	33	54	0.868421	1.78674	4.64883e-05	0.123333	0.00055807	0.00146225	41	54	1.01561	2.08945	3.27468e-09	8.68774e-06	7.0632e-08	1.70608e-07	-	-	-	-	-	-	-	-
EPH-ephrin mediated repulsion of cells	-	-	-	-	-	-	-	-	28	50	0.736842	1.63737	0.00125573	1	0.0104108	0.0272784	-	-	-	-	-	-	-	-	-	-	-	-	-	-	-	-
Integrin cell surface interactions	-	-	-	-	-	-	-	-	41	84	1.07895	1.42708	0.00390057	1	0.0282738	0.074083	-	-	-	-	-	-	-	-	-	-	-	-	-	-	-	-
MET activates PTK2 signaling	-	-	-	-	-	-	-	-	18	30	0.473684	1.75444	0.00335674	1	0.0244655	0.0641044	18	30	0.445876	1.65144	0.00701618	1	0.0482226	0.116479	-	-	-	-	-	-	-	-
Collagen biosynthesis and modifying enzymes	-	-	-	-	-	-	-	-	33	67	0.868421	1.44011	0.00765557	1	0.0514183	0.134726	35	67	0.86698	1.4377	0.00551594	1	0.0397657	0.0960522	-	-	-	-	-	-	-	-
Signaling by phosphorylated juxtamembrane, extracellular and kinase domain KIT mutants	-	-	-	-	-	-	-	-	11	17	0.289474	1.89223	0.00989595	1	0.061341	0.160726	13	17	0.322021	2.10469	0.000883877	1	0.00797593	0.0192655	-	-	-	-	-	-	-	-
Propionyl-CoA catabolism	-	-	-	-	-	-	-	-	-	-	-	-	-	-	-	-	5	5	0.123854	2.75179	0.00632752	1	0.0437159	0.105594	-	-	-	-	-	-	-	-
Transcriptional Regulation by VENTX	23	39	0.541559	1.54288	0.00680772	1	0.0467899	0.115474	-	-	-	-	-	-	-	-	-	-	-	-	-	-	-	-	21	39	0.529234	1.50783	0.0154263	1	0.0859787	0.2196
RUNX1 regulates genes involved in megakaryocyte differentiation and platelet function	34	64	0.800565	1.3898	0.0107147	1	0.0672013	0.165847	-	-	-	-	-	-	-	-	33	64	0.817439	1.4191	0.00890553	1	0.0574189	0.138692	33	64	0.831653	1.44378	0.00664306	1	0.0417631	0.106668
Protein hydroxylation	16	20	0.376737	2.09284	0.000168474	0.446962	0.00182433	0.0045023	12	20	0.315789	1.75463	0.0160786	1	0.0923303	0.241924	-	-	-	-	-	-	-	-	16	20	0.403226	2.23999	6.54549e-05	0.173652	0.000678328	0.00173253
Negative regulation of MET activity	13	20	0.306098	1.70068	0.0138368	1	0.0820254	0.202432	12	20	0.315789	1.75463	0.0160786	1	0.0923303	0.241924	-	-	-	-	-	-	-	-	13	20	0.327621	1.82026	0.00727509	1	0.0449902	0.11491
PKA-mediated phosphorylation of CREB	5	5	0.11773	2.61572	0.00815463	1	0.0520054	0.128345	5	5	0.131579	2.92342	0.0046751	1	0.0323729	0.0848234	-	-	-	-	-	-	-	-	5	5	0.126008	2.79964	0.0058047	1	0.0372878	0.0952375
CREB1 phosphorylation through the activation of Adenylate Cyclase	9	12	0.211914	1.96234	0.010887	1	0.0676421	0.166935	9	12	0.236842	2.19317	0.00468571	1	0.0323729	0.0848234	-	-	-	-	-	-	-	-	9	12	0.226815	2.10031	0.00652408	1	0.0411126	0.105006
Regulation of necroptotic cell death	18	26	0.423829	1.8112	0.00132288	1	0.0112849	0.0278501	18	26	0.473684	2.02425	0.000280885	0.745188	0.00282268	0.00739599	15	26	0.371563	1.58802	0.0214029	1	0.116118	0.280478	16	26	0.403226	1.72327	0.00643045	1	0.0407159	0.103993
Synthesis of active ubiquitin: roles of E1 and E2 enzymes	20	30	0.470921	1.74411	0.00148071	1	0.0125106	0.0308751	18	30	0.473684	1.75444	0.00335674	1	0.0244655	0.0641044	17	30	0.421105	1.55975	0.018306	1	0.100343	0.242373	22	30	0.554435	2.05332	2.98513e-05	0.0791955	0.000331362	0.000846338
AURKA Activation by TPX2	36	71	0.847657	1.32646	0.0214074	1	0.116381	0.287218	38	71	1	1.56484	0.000618822	1	0.00558983	0.0146465	35	71	0.86698	1.35671	0.0168636	1	0.0960984	0.232121	47	71	1.18448	1.85342	1.59426e-07	0.000422958	2.61085e-06	6.66843e-06
Establishment of Sister Chromatid Cohesion	8	11	0.188368	1.90299	0.0218311	1	0.117959	0.291114	8	11	0.210526	2.12684	0.0104681	1	0.0639905	0.167668	8	11	0.198167	2.00198	0.0156628	1	0.0921483	0.22258	9	11	0.226815	2.29108	0.00239112	1	0.0171449	0.0437903
Amplification of signal from unattached kinetochores via a MAD2 inhibitory signal	45	92	1.05957	1.27958	0.0232674	1	0.124813	0.308027	43	92	1.13158	1.36655	0.00840034	1	0.0542241	0.142078	44	92	1.08992	1.31623	0.0152726	1	0.0906446	0.218948	73	92	1.83972	2.22152	1.00847e-17	2.67546e-14	7.86901e-16	2.00984e-15
Peroxisomal protein import	33	61	0.777019	1.41526	0.00836614	1	0.0532263	0.131358	32	61	0.842105	1.53382	0.00248929	1	0.0187616	0.0491592	31	61	0.767897	1.39867	0.0142463	1	0.0857037	0.207013	32	61	0.806452	1.46888	0.00534868	1	0.0352986	0.0901569
Nef Mediated CD4 Down-regulation	7	9	0.164822	2.0351	0.0190662	1	0.107623	0.265604	7	9	0.184211	2.27449	0.00968782	1	0.0603328	0.158084	7	9	0.173396	2.14096	0.0140305	1	0.0845978	0.204342	8	9	0.201613	2.48892	0.0016211	1	0.0121491	0.0310302
RNA Pol II CTD phosphorylation and interaction with CE	17	27	0.400283	1.6473	0.00794817	1	0.0520054	0.128345	18	27	0.473684	1.9493	0.000573617	1	0.00522957	0.0137025	16	27	0.396334	1.63111	0.0127233	1	0.0783178	0.189173	21	27	0.529234	2.17773	9.74782e-06	0.025861	0.000120284	0.000307219
RNA Pol II CTD phosphorylation and interaction with CE during HIV infection	17	27	0.400283	1.6473	0.00794817	1	0.0520054	0.128345	18	27	0.473684	1.9493	0.000573617	1	0.00522957	0.0137025	16	27	0.396334	1.63111	0.0127233	1	0.0783178	0.189173	21	27	0.529234	2.17773	9.74782e-06	0.025861	0.000120284	0.000307219
2-LTR circle formation	7	7	0.164822	2.61572	0.00118994	1	0.0102165	0.0252135	6	7	0.157895	2.50638	0.00790871	1	0.051426	0.134746	6	7	0.148625	2.35924	0.0110783	1	0.0688306	0.166257	6	7	0.15121	2.40026	0.0100662	1	0.0589531	0.150573
Activation of the mRNA upon binding of the cap-binding complex and eIFs, and subsequent binding to 43S	6	7	0.141276	2.24258	0.0146673	1	0.0847762	0.209221	6	7	0.157895	2.50638	0.00790871	1	0.051426	0.134746	6	7	0.148625	2.35924	0.0110783	1	0.0688306	0.166257	7	7	0.176411	2.79964	0.000739262	1	0.00597946	0.0152723
Oxidative Stress Induced Senescence	47	92	1.10666	1.33643	0.00795061	1	0.0520054	0.128345	45	92	1.18421	1.43009	0.00244035	1	0.0184452	0.04833	45	92	1.11469	1.34614	0.00879655	1	0.0569201	0.137488	46	92	1.15927	1.39997	0.00333945	1	0.0235626	0.0601818
Translesion synthesis by REV1	11	16	0.259006	1.79882	0.0131048	1	0.0793766	0.195895	10	16	0.263158	1.82782	0.019246	1	0.108407	0.284048	11	16	0.27248	1.89239	0.00852499	1	0.0559493	0.135143	12	16	0.302419	2.10017	0.0015873	1	0.0119634	0.0305558
mRNA decay by 3' to 5' exoribonuclease	15	16	0.35319	2.45234	5.51283e-06	0.0146255	8.30997e-05	0.000205083	15	16	0.394737	2.74082	1.0976e-06	0.00291193	1.7129e-05	4.48814e-05	11	16	0.27248	1.89239	0.00852499	1	0.0559493	0.135143	15	16	0.378024	2.62477	2.0588e-06	0.00546199	2.84478e-05	7.26592e-05
Spry regulation of FGF signaling	10	14	0.23546	1.86891	0.012232	1	0.0747733	0.184534	10	14	0.263158	2.08875	0.0049765	1	0.0340275	0.0891588	10	14	0.247709	1.96613	0.00815219	1	0.0542049	0.130929	10	14	0.252016	2.00032	0.00708975	1	0.0440495	0.112508
InlB-mediated entry of Listeria monocytogenes into host cell	10	14	0.23546	1.86891	0.012232	1	0.0747733	0.184534	10	14	0.263158	2.08875	0.0049765	1	0.0340275	0.0891588	10	14	0.247709	1.96613	0.00815219	1	0.0542049	0.130929	10	14	0.252016	2.00032	0.00708975	1	0.0440495	0.112508
SARS-CoV-1 activates/modulates innate immune responses	26	41	0.612197	1.65899	0.000934859	1	0.00815849	0.0201345	21	41	0.552632	1.49771	0.0181874	1	0.103322	0.270724	23	41	0.56973	1.54398	0.00764473	1	0.0517384	0.124972	23	41	0.579637	1.57083	0.00601887	1	0.0384772	0.0982755
ALK mutants bind TKIs	9	12	0.211914	1.96234	0.010887	1	0.0676421	0.166935	9	12	0.236842	2.19317	0.00468571	1	0.0323729	0.0848234	9	12	0.222938	2.06442	0.00743616	1	0.0505571	0.122118	10	12	0.252016	2.33342	0.00101346	1	0.00786173	0.0200798
Pentose phosphate pathway	9	12	0.211914	1.96234	0.010887	1	0.0676421	0.166935	10	12	0.263158	2.43659	0.000684097	1	0.00615224	0.0161201	9	12	0.222938	2.06442	0.00743616	1	0.0505571	0.122118	10	12	0.252016	2.33342	0.00101346	1	0.00786173	0.0200798
Loss of Nlp from mitotic centrosomes	36	68	0.847657	1.38498	0.00943008	1	0.0592844	0.146309	38	68	1	1.63386	0.00019373	0.513966	0.00202349	0.00530195	35	68	0.86698	1.41656	0.00745112	1	0.0505571	0.122118	44	68	1.10887	1.81168	1.03276e-06	0.00273992	1.48104e-05	3.78275e-05
Loss of proteins required for interphase microtubule organization from the centrosome	36	68	0.847657	1.38498	0.00943008	1	0.0592844	0.146309	38	68	1	1.63386	0.00019373	0.513966	0.00202349	0.00530195	35	68	0.86698	1.41656	0.00745112	1	0.0505571	0.122118	44	68	1.10887	1.81168	1.03276e-06	0.00273992	1.48104e-05	3.78275e-05
MASTL Facilitates Mitotic Progression	8	10	0.188368	2.0931	0.0089527	1	0.0565512	0.139564	8	10	0.210526	2.33932	0.00408003	1	0.0292549	0.0766537	8	10	0.198167	2.20198	0.00626975	1	0.0437159	0.105594	10	10	0.252016	2.79964	3.35581e-05	0.0890297	0.000367891	0.000939638
RNA Polymerase I Transcription Initiation	27	47	0.635743	1.50289	0.00573915	1	0.0412628	0.101833	28	47	0.736842	1.74186	0.000319306	0.847119	0.00313748	0.00822082	26	47	0.644043	1.52253	0.00602813	1	0.0431068	0.104122	35	47	0.882056	2.08499	6.69097e-08	0.000177512	1.16021e-06	2.96331e-06
Regulation of PLK1 Activity at G2/M Transition	44	85	1.03603	1.35417	0.00744751	1	0.0504037	0.124392	46	85	1.21053	1.58224	0.000122435	0.324821	0.00133671	0.00350245	43	85	1.06515	1.39224	0.00486052	1	0.0352321	0.0851014	55	85	1.38609	1.81165	4.70465e-08	0.000124814	8.23069e-07	2.10222e-06
RHO GTPases activate CIT	13	19	0.306098	1.79014	0.0074222	1	0.0503609	0.124287	12	19	0.315789	1.84693	0.00929592	1	0.0588594	0.154223	13	19	0.322021	1.88326	0.00448942	1	0.0331893	0.080167	14	19	0.352823	2.06328	0.000844134	1	0.00668504	0.0170744
Platelet sensitization by LDL	12	17	0.282552	1.84685	0.00693657	1	0.0474297	0.117053	12	17	0.315789	2.06409	0.00239684	1	0.0182725	0.0478776	12	17	0.29725	1.94292	0.00429652	1	0.0321996	0.0777765	15	17	0.378024	2.47047	1.1665e-05	0.0309473	0.000140033	0.000357661
Downregulation of SMAD2/3:SMAD4 transcriptional activity	18	29	0.423829	1.6239	0.00785377	1	0.0520054	0.128345	17	29	0.447368	1.71414	0.006037	1	0.0408575	0.107055	18	29	0.445876	1.70837	0.0042305	1	0.0319758	0.0772361	17	29	0.428427	1.64157	0.00984326	1	0.0589531	0.150573
mRNA Capping	19	29	0.447375	1.71406	0.00263411	1	0.0207985	0.051329	20	29	0.526316	2.01646	0.000138889	0.368471	0.00149785	0.00392467	18	29	0.445876	1.70837	0.0042305	1	0.0319758	0.0772361	23	29	0.579637	2.22061	1.95705e-06	0.00519204	2.71835e-05	6.94299e-05
mRNA decay by 5' to 3' exoribonuclease	14	15	0.329644	2.44146	1.35789e-05	0.0360247	0.000187629	0.000463052	13	15	0.342105	2.53389	4.24755e-05	0.112688	0.000514555	0.00134824	11	15	0.27248	2.01847	0.00396178	1	0.0302029	0.0729536	14	15	0.352823	2.61312	5.42759e-06	0.0143994	6.99e-05	0.000178533
NoRC negatively regulates rRNA expression	39	74	0.918295	1.37872	0.00778483	1	0.0520054	0.128345	37	74	0.973684	1.46191	0.00356632	1	0.0259218	0.0679202	39	74	0.966064	1.45044	0.00285595	1	0.0222194	0.0536699	49	74	1.23488	1.85395	8.58162e-08	0.00022767	1.45013e-06	3.7038e-06
Biotin transport and metabolism	8	11	0.188368	1.90299	0.0218311	1	0.117959	0.291114	8	11	0.210526	2.12684	0.0104681	1	0.0639905	0.167668	9	11	0.222938	2.25192	0.00274737	1	0.0214375	0.0517813	9	11	0.226815	2.29108	0.00239112	1	0.0171449	0.0437903
Lysosome Vesicle Biogenesis	28	34	0.659289	2.15426	1.66139e-07	0.000440767	2.89978e-06	7.15643e-06	24	34	0.631579	2.06384	1.59537e-05	0.0423251	0.000210573	0.000551742	21	34	0.520188	1.69995	0.00222568	1	0.0184155	0.0444818	20	34	0.504032	1.64719	0.00497474	1	0.0330777	0.0844844
Regulation of TP53 Activity through Acetylation	16	23	0.376737	1.81998	0.0022852	1	0.0185402	0.0457556	15	23	0.394737	1.90702	0.00232356	1	0.0179198	0.0469533	16	23	0.396334	1.91465	0.00122364	1	0.0107139	0.0258789	19	23	0.478831	2.31296	5.3028e-06	0.0140683	6.89624e-05	0.000176138
Caspase-mediated cleavage of cytoskeletal proteins	11	12	0.259006	2.39793	0.000197322	0.523495	0.00207736	0.00512675	11	12	0.289474	2.68	6.12655e-05	0.162537	0.000722389	0.0018928	10	12	0.247709	2.29354	0.00118443	1	0.0104743	0.0253003	9	12	0.226815	2.10031	0.00652408	1	0.0411126	0.105006
trans-Golgi Network Vesicle Budding	7	7	0.164822	2.61572	0.00118994	1	0.0102165	0.0252135	6	7	0.157895	2.50638	0.00790871	1	0.051426	0.134746	7	7	0.173396	2.75179	0.000834156	1	0.00757882	0.0183063	6	7	0.15121	2.40026	0.0100662	1	0.0589531	0.150573
Nuclear Envelope Breakdown	6	7	0.141276	2.24258	0.0146673	1	0.0847762	0.209221	6	7	0.157895	2.50638	0.00790871	1	0.051426	0.134746	7	7	0.173396	2.75179	0.000834156	1	0.00757882	0.0183063	7	7	0.176411	2.79964	0.000739262	1	0.00597946	0.0152723
Mitotic Prometaphase	58	111	1.36567	1.36689	0.00176667	1	0.0146012	0.0360345	56	111	1.47368	1.47501	0.000289243	0.76736	0.00287401	0.00753048	57	111	1.41194	1.4132	0.000821549	1	0.00754176	0.0182167	86	111	2.16734	2.16915	2.0609e-19	5.46756e-16	1.70861e-17	4.364e-17
RUNX1 interacts with co-factors whose precise effect on RUNX1 targets is not known	22	36	0.518013	1.59878	0.00445514	1	0.0326505	0.0805789	19	36	0.5	1.5433	0.016583	1	0.0948164	0.248438	23	36	0.56973	1.75836	0.000702958	1	0.0065501	0.0158214	24	36	0.604839	1.86669	0.000152219	0.403836	0.00141201	0.00360645
Budding and maturation of HIV virion	23	28	0.541559	2.1488	2.44106e-06	0.00647613	3.83203e-05	9.45713e-05	23	28	0.605263	2.40156	2.51897e-07	0.000668284	4.36787e-06	1.14447e-05	19	28	0.470647	1.8676	0.000687273	1	0.0065501	0.0158214	21	28	0.529234	2.09998	2.58296e-05	0.068526	0.000287924	0.000735394
Ephrin signaling	14	18	0.329644	2.03478	0.000745672	1	0.00682161	0.0168352	15	18	0.394737	2.43645	2.59608e-05	0.068874	0.000324877	0.000851243	14	18	0.346792	2.14062	0.000407585	1	0.00412719	0.00996901	12	18	0.302419	1.86695	0.00738995	1	0.0450702	0.115115
TP53 Regulates Transcription of DNA Repair Genes	36	62	0.847657	1.51898	0.00117542	1	0.0101908	0.0251501	38	62	1	1.79195	1.1394e-05	0.0302283	0.000154226	0.000404103	36	62	0.891751	1.598	0.000391568	1	0.00401092	0.00968818	46	62	1.15927	2.07727	6.92861e-10	1.83816e-06	1.50669e-08	3.84826e-08
SARS-CoV-2 modulates autophagy	10	11	0.23546	2.37815	0.000475889	1	0.00452521	0.0111678	10	11	0.263158	2.65789	0.000165071	0.437933	0.00175173	0.00458989	10	11	0.247709	2.50186	0.000293984	0.779938	0.00315765	0.00762714	8	11	0.201613	2.0368	0.0139739	1	0.0793847	0.202758
EML4 and NUDC in mitotic spindle formation	61	115	1.43631	1.38758	0.000833216	1	0.00753929	0.0186063	59	115	1.55263	1.49996	0.000111096	0.294737	0.00122297	0.00320443	61	115	1.51102	1.45976	0.000175312	0.465103	0.00200476	0.00484239	89	115	2.24294	2.16673	5.49588e-20	1.45806e-16	5.20735e-18	1.33002e-17
Endosomal Sorting Complex Required For Transport (ESCRT)	26	31	0.612197	2.19397	2.3013e-07	0.000610534	3.93893e-06	9.72096e-06	27	31	0.710526	2.54632	1.59104e-09	4.22104e-06	3.57715e-08	9.37285e-08	22	31	0.544959	1.95314	9.1915e-05	0.24385	0.00108862	0.0026295	24	31	0.604839	2.16767	2.5311e-06	0.00671502	3.47928e-05	8.88651e-05
Resolution of Sister Chromatid Cohesion	67	123	1.57758	1.42492	0.000173002	0.458975	0.0018582	0.00458588	65	123	1.71053	1.54501	1.50874e-05	0.0400268	0.000200134	0.000524391	66	123	1.63488	1.47667	6.10029e-05	0.161841	0.00074164	0.0017914	98	123	2.46976	2.23066	1.32017e-23	3.50242e-20	1.66782e-21	4.25982e-21
Cohesin Loading onto Chromatin	10	10	0.23546	2.61572	6.62564e-05	0.175778	0.000817573	0.0020177	8	10	0.210526	2.33932	0.00408003	1	0.0292549	0.0766537	10	10	0.247709	2.75179	3.98798e-05	0.105801	0.000496719	0.0011998	10	10	0.252016	2.79964	3.35581e-05	0.0890297	0.000367891	0.000939638
Constitutive Signaling by Overexpressed ERBB2	10	10	0.23546	2.61572	6.62564e-05	0.175778	0.000817573	0.0020177	10	10	0.263158	2.92342	2.1762e-05	0.0577346	0.000273624	0.000716949	10	10	0.247709	2.75179	3.98798e-05	0.105801	0.000496719	0.0011998	8	10	0.201613	2.24027	0.00555005	1	0.0364462	0.093088
Dual Incision in GG-NER	24	41	0.565105	1.53142	0.00654466	1	0.0450987	0.1113	23	41	0.605263	1.64028	0.00324772	1	0.0239339	0.0627115	28	41	0.693584	1.87949	3.13511e-05	0.0831746	0.00040181	0.000970551	30	41	0.756048	2.0487	1.11772e-06	0.00296531	1.59425e-05	4.07191e-05
RNA Polymerase II Pre-transcription Events	44	81	1.03603	1.42104	0.00229447	1	0.0185586	0.0458011	45	81	1.18421	1.62428	6.25751e-05	0.166012	0.000731329	0.00191623	48	81	1.189	1.63083	2.14131e-05	0.056809	0.000282632	0.000682683	57	81	1.43649	1.97022	2.07247e-10	5.49825e-07	4.82303e-09	1.23186e-08
Smooth Muscle Contraction	30	44	0.706381	1.78364	5.32135e-05	0.141175	0.000672264	0.00165909	26	44	0.684211	1.72774	0.000619454	1	0.00558983	0.0146465	30	44	0.743126	1.87642	1.71657e-05	0.0455407	0.000231171	0.000558382	23	44	0.579637	1.46375	0.0177817	1	0.0970676	0.247922
CDC42 GTPase cycle	84	155	1.97787	1.41763	3.55026e-05	0.0941885	0.00046628	0.00115074	74	155	1.94737	1.39579	0.000314382	0.834056	0.00310058	0.00812414	82	155	2.03121	1.45587	1.66903e-05	0.0442794	0.000225915	0.000545687	70	155	1.76411	1.26445	0.00921957	1	0.0558437	0.142631
Energy dependent regulation of mTOR by LKB1-AMPK	26	29	0.612197	2.34523	1.2304e-08	3.26425e-05	2.57027e-07	6.34323e-07	23	29	0.605263	2.31878	8.21616e-07	0.00217975	1.33727e-05	3.50391e-05	22	29	0.544959	2.08779	1.65171e-05	0.0438198	0.000224717	0.000542792	21	29	0.529234	2.02759	6.2067e-05	0.164664	0.000650845	0.00166234
TBC/RABGAPs	34	44	0.800565	2.02138	1.45387e-07	0.000385713	2.57142e-06	6.34605e-06	31	44	0.815789	2.05988	9.71533e-07	0.00257748	1.56211e-05	4.09303e-05	31	44	0.767897	1.93895	4.26201e-06	0.0113071	6.4245e-05	0.000155181	28	44	0.705645	1.78182	0.000147806	0.392128	0.00139393	0.00356027
RHOQ GTPase cycle	44	59	1.03603	1.95082	1.40872e-08	3.73733e-05	2.89715e-07	7.14994e-07	39	59	1.02632	1.9326	5.45698e-07	0.00144774	8.99215e-06	2.35612e-05	39	59	0.966064	1.81914	3.12013e-06	0.00827771	4.81262e-05	0.000116246	36	59	0.907258	1.70844	6.41317e-05	0.170141	0.000667221	0.00170416
RAB GEFs exchange GTP for GDP on RABs	65	89	1.53049	1.91044	2.36208e-11	6.26659e-08	8.13843e-10	2.0085e-09	53	89	1.39474	1.74104	8.20508e-07	0.00217681	1.33727e-05	3.50391e-05	54	89	1.33763	1.66975	2.43567e-06	0.00646183	3.77885e-05	9.12761e-05	49	89	1.23488	1.54152	0.000143365	0.380347	0.00136815	0.00349443
Syndecan interactions	20	27	0.470921	1.93783	0.00016603	0.440476	0.00181266	0.0044735	20	27	0.526316	2.16577	2.6776e-05	0.0710368	0.000333506	0.000873853	22	27	0.544959	2.24239	1.98802e-06	0.00527421	3.12083e-05	7.53822e-05	16	27	0.403226	1.65947	0.0106037	1	0.0618275	0.157915
RHO GTPases Activate Formins	79	137	1.86014	1.50842	2.77799e-06	0.00737002	4.33531e-05	0.000106992	71	137	1.86842	1.51516	1.50216e-05	0.0398524	0.000200134	0.000524391	77	137	1.90736	1.54672	1.51388e-06	0.00401634	2.44898e-05	5.9154e-05	103	137	2.59577	2.10489	3.11305e-21	8.25892e-18	3.17651e-19	8.11319e-19
Downstream signal transduction	22	28	0.518013	2.05541	1.57405e-05	0.0417597	0.000216371	0.000533987	22	28	0.578947	2.29719	1.9229e-06	0.00510146	2.86653e-05	7.51088e-05	24	28	0.594501	2.35882	1.00183e-07	0.000265786	1.87173e-06	4.52108e-06	20	28	0.504032	2.00003	0.000127539	0.33836	0.00122594	0.0031312
RHOG GTPase cycle	55	74	1.29503	1.94421	2.68907e-10	7.1341e-07	6.99422e-09	1.72612e-08	51	74	1.34211	2.01491	1.06782e-09	2.83293e-06	2.45475e-08	6.43193e-08	53	74	1.31286	1.97098	6.47851e-10	1.71875e-06	1.52102e-08	3.67394e-08	44	74	1.10887	1.66481	2.5626e-05	0.0679859	0.00028686	0.000732675
Golgi Associated Vesicle Biogenesis	49	54	1.15376	2.37357	8.98665e-16	2.38416e-12	8.51485e-14	2.1014e-13	45	54	1.18421	2.43627	1.28813e-13	3.4174e-10	5.1006e-12	1.33646e-11	44	54	1.08992	2.24229	1.21038e-11	3.21115e-08	3.91604e-10	9.45899e-10	40	54	1.00806	2.07394	9.85425e-09	2.61433e-05	1.90827e-07	4.87396e-07
Separation of Sister Chromatids	118	188	2.77843	1.64184	5.94879e-12	1.57821e-08	2.27479e-10	5.61399e-10	115	188	3.02632	1.78832	2.55487e-14	6.77807e-11	1.23238e-12	3.22907e-12	117	188	2.89819	1.71261	3.29975e-13	8.75423e-10	1.50935e-11	3.64576e-11	148	188	3.72984	2.20401	5.87181e-34	1.55779e-30	2.22542e-31	5.68398e-31
The NLRP3 inflammasome	-	-	-	-	-	-	-	-	-	-	-	-	-	-	-	-	-	-	-	-	-	-	-	-	11	16	0.277218	1.9253	0.00735001	1	0.0450702	0.115115
VLDLR internalisation and degradation	-	-	-	-	-	-	-	-	-	-	-	-	-	-	-	-	-	-	-	-	-	-	-	-	11	16	0.277218	1.9253	0.00735001	1	0.0450702	0.115115
Processive synthesis on the C-strand of the telomere	-	-	-	-	-	-	-	-	-	-	-	-	-	-	-	-	-	-	-	-	-	-	-	-	10	14	0.252016	2.00032	0.00708975	1	0.0440495	0.112508
HDMs demethylate histones	-	-	-	-	-	-	-	-	-	-	-	-	-	-	-	-	-	-	-	-	-	-	-	-	16	26	0.403226	1.72327	0.00643045	1	0.0407159	0.103993
RNA Polymerase III Transcription Initiation From Type 1 Promoter	-	-	-	-	-	-	-	-	-	-	-	-	-	-	-	-	-	-	-	-	-	-	-	-	17	28	0.428427	1.70018	0.00607275	1	0.0386355	0.0986797
PRC2 methylates histones and DNA	-	-	-	-	-	-	-	-	-	-	-	-	-	-	-	-	-	-	-	-	-	-	-	-	23	41	0.579637	1.57083	0.00601887	1	0.0384772	0.0982755
tRNA processing in the mitochondrion	-	-	-	-	-	-	-	-	-	-	-	-	-	-	-	-	-	-	-	-	-	-	-	-	5	5	0.126008	2.79964	0.0058047	1	0.0372878	0.0952375
Inhibition of DNA recombination at telomere	-	-	-	-	-	-	-	-	-	-	-	-	-	-	-	-	-	-	-	-	-	-	-	-	26	47	0.655242	1.549	0.00463343	1	0.0309635	0.0790844
Switching of origins to a post-replicative state	-	-	-	-	-	-	-	-	-	-	-	-	-	-	-	-	-	-	-	-	-	-	-	-	7	8	0.176411	2.45012	0.0040678	1	0.0272522	0.0696055
DNA replication initiation	-	-	-	-	-	-	-	-	-	-	-	-	-	-	-	-	-	-	-	-	-	-	-	-	7	8	0.176411	2.45012	0.0040678	1	0.0272522	0.0696055
Nonhomologous End-Joining (NHEJ)	-	-	-	-	-	-	-	-	-	-	-	-	-	-	-	-	-	-	-	-	-	-	-	-	28	51	0.705645	1.53731	0.00388039	1	0.0263966	0.06742
Cytosolic sensors of pathogen-associated DNA	-	-	-	-	-	-	-	-	-	-	-	-	-	-	-	-	-	-	-	-	-	-	-	-	15	23	0.378024	1.82628	0.00377434	1	0.0257412	0.0657462
Regulation of APC/C activators between G1/S and early anaphase	-	-	-	-	-	-	-	-	-	-	-	-	-	-	-	-	-	-	-	-	-	-	-	-	16	25	0.403226	1.79217	0.00368636	1	0.025206	0.0643791
Condensation of Prophase Chromosomes	-	-	-	-	-	-	-	-	-	-	-	-	-	-	-	-	-	-	-	-	-	-	-	-	24	42	0.604839	1.60008	0.00366726	1	0.0251401	0.064211
Deactivation of the beta-catenin transactivating complex	-	-	-	-	-	-	-	-	-	-	-	-	-	-	-	-	-	-	-	-	-	-	-	-	24	42	0.604839	1.60008	0.00366726	1	0.0251401	0.064211
Removal of the Flap Intermediate from the C-strand	-	-	-	-	-	-	-	-	-	-	-	-	-	-	-	-	-	-	-	-	-	-	-	-	12	17	0.302419	1.9767	0.00364292	1	0.025103	0.0641162
RNA Polymerase III Transcription Initiation From Type 2 Promoter	-	-	-	-	-	-	-	-	-	-	-	-	-	-	-	-	-	-	-	-	-	-	-	-	17	27	0.428427	1.76312	0.00356136	1	0.0248639	0.0635054
APC/C:Cdc20 mediated degradation of Cyclin B	-	-	-	-	-	-	-	-	-	-	-	-	-	-	-	-	-	-	-	-	-	-	-	-	16	24	0.403226	1.86682	0.00198051	1	0.0145952	0.037278
APC-Cdc20 mediated degradation of Nek2A	-	-	-	-	-	-	-	-	-	-	-	-	-	-	-	-	-	-	-	-	-	-	-	-	17	26	0.428427	1.83091	0.00197131	1	0.0145679	0.0372083
Phosphorylation of the APC/C	-	-	-	-	-	-	-	-	-	-	-	-	-	-	-	-	-	-	-	-	-	-	-	-	14	20	0.352823	1.96017	0.00188907	1	0.0140384	0.0358557
Formation of WDR5-containing histone-modifying complexes	-	-	-	-	-	-	-	-	-	-	-	-	-	-	-	-	-	-	-	-	-	-	-	-	25	42	0.63004	1.66672	0.00138803	1	0.0105515	0.0269497
PKMTs methylate histone lysines	-	-	-	-	-	-	-	-	-	-	-	-	-	-	-	-	-	-	-	-	-	-	-	-	27	46	0.680444	1.64352	0.00121633	1	0.00940794	0.024029
Unwinding of DNA	-	-	-	-	-	-	-	-	-	-	-	-	-	-	-	-	-	-	-	-	-	-	-	-	10	12	0.252016	2.33342	0.00101346	1	0.00786173	0.0200798
Inactivation of APC/C via direct inhibition of the APC/C complex	-	-	-	-	-	-	-	-	-	-	-	-	-	-	-	-	-	-	-	-	-	-	-	-	15	21	0.378024	2.00013	0.000928579	1	0.0073016	0.0186492
APC/C:Cdc20 mediated degradation of mitotic proteins	-	-	-	-	-	-	-	-	-	-	-	-	-	-	-	-	-	-	-	-	-	-	-	-	15	21	0.378024	2.00013	0.000928579	1	0.0073016	0.0186492
Recruitment and ATM-mediated phosphorylation of repair and signaling proteins at DNA double strand breaks	-	-	-	-	-	-	-	-	-	-	-	-	-	-	-	-	-	-	-	-	-	-	-	-	34	60	0.856855	1.58667	0.000722741	1	0.005918	0.0151153
Kinesins	-	-	-	-	-	-	-	-	-	-	-	-	-	-	-	-	-	-	-	-	-	-	-	-	35	62	0.882056	1.58064	0.000667653	1	0.00550088	0.0140499
Processive synthesis on the lagging strand	-	-	-	-	-	-	-	-	-	-	-	-	-	-	-	-	-	-	-	-	-	-	-	-	9	10	0.226815	2.51996	0.000638859	1	0.00528004	0.0134859
G2/M DNA damage checkpoint	-	-	-	-	-	-	-	-	-	-	-	-	-	-	-	-	-	-	-	-	-	-	-	-	37	66	0.93246	1.56968	0.000568322	1	0.00478653	0.0122254
tRNA modification in the nucleus and cytosol	-	-	-	-	-	-	-	-	-	-	-	-	-	-	-	-	-	-	-	-	-	-	-	-	23	36	0.579637	1.78894	0.00053035	1	0.00448095	0.0114449
Polymerase switching on the C-strand of the telomere	-	-	-	-	-	-	-	-	-	-	-	-	-	-	-	-	-	-	-	-	-	-	-	-	18	26	0.453629	1.93855	0.000517839	1	0.00438922	0.0112106
Golgi Cisternae Pericentriolar Stack Reorganization	-	-	-	-	-	-	-	-	-	-	-	-	-	-	-	-	-	-	-	-	-	-	-	-	11	13	0.277218	2.36926	0.000423664	1	0.00362574	0.00926059
Defective pyroptosis	-	-	-	-	-	-	-	-	-	-	-	-	-	-	-	-	-	-	-	-	-	-	-	-	26	41	0.655242	1.77563	0.000276015	0.732268	0.00242473	0.00619304
POLB-Dependent Long Patch Base Excision Repair	-	-	-	-	-	-	-	-	-	-	-	-	-	-	-	-	-	-	-	-	-	-	-	-	8	8	0.201613	2.79964	0.000263756	0.699744	0.00233248	0.00595743
Cyclin A/B1/B2 associated events during G2/M transition	-	-	-	-	-	-	-	-	-	-	-	-	-	-	-	-	-	-	-	-	-	-	-	-	18	25	0.453629	2.01606	0.000239156	0.63448	0.00214351	0.00547479
HATs acetylate histones	-	-	-	-	-	-	-	-	-	-	-	-	-	-	-	-	-	-	-	-	-	-	-	-	57	108	1.43649	1.47771	0.000199766	0.529979	0.00179654	0.00458858
Removal of the Flap Intermediate	-	-	-	-	-	-	-	-	-	-	-	-	-	-	-	-	-	-	-	-	-	-	-	-	12	14	0.302419	2.39998	0.000175029	0.464353	0.00159025	0.00406169
Regulation of TP53 Activity through Phosphorylation	-	-	-	-	-	-	-	-	-	-	-	-	-	-	-	-	-	-	-	-	-	-	-	-	51	92	1.28528	1.55211	8.33747e-05	0.221193	0.000822279	0.0021002
RNA Polymerase II HIV Promoter Escape	-	-	-	-	-	-	-	-	-	-	-	-	-	-	-	-	-	-	-	-	-	-	-	-	30	47	0.756048	1.78722	7.92453e-05	0.210238	0.00079038	0.00201873
HIV Transcription Initiation	-	-	-	-	-	-	-	-	-	-	-	-	-	-	-	-	-	-	-	-	-	-	-	-	30	47	0.756048	1.78722	7.92453e-05	0.210238	0.00079038	0.00201873
RNA Polymerase II Transcription Initiation	-	-	-	-	-	-	-	-	-	-	-	-	-	-	-	-	-	-	-	-	-	-	-	-	30	47	0.756048	1.78722	7.92453e-05	0.210238	0.00079038	0.00201873
RNA Polymerase II Transcription Initiation And Promoter Clearance	-	-	-	-	-	-	-	-	-	-	-	-	-	-	-	-	-	-	-	-	-	-	-	-	30	47	0.756048	1.78722	7.92453e-05	0.210238	0.00079038	0.00201873
RNA Polymerase II Transcription Pre-Initiation And Promoter Opening	-	-	-	-	-	-	-	-	-	-	-	-	-	-	-	-	-	-	-	-	-	-	-	-	30	47	0.756048	1.78722	7.92453e-05	0.210238	0.00079038	0.00201873
Transcription of the HIV genome	-	-	-	-	-	-	-	-	-	-	-	-	-	-	-	-	-	-	-	-	-	-	-	-	30	47	0.756048	1.78722	7.92453e-05	0.210238	0.00079038	0.00201873
RNA Polymerase II Promoter Escape	-	-	-	-	-	-	-	-	-	-	-	-	-	-	-	-	-	-	-	-	-	-	-	-	30	47	0.756048	1.78722	7.92453e-05	0.210238	0.00079038	0.00201873
Activation of ATR in response to replication stress	-	-	-	-	-	-	-	-	-	-	-	-	-	-	-	-	-	-	-	-	-	-	-	-	25	37	0.63004	1.8919	7.92466e-05	0.210241	0.00079038	0.00201873
RNA Polymerase I Transcription Termination	-	-	-	-	-	-	-	-	-	-	-	-	-	-	-	-	-	-	-	-	-	-	-	-	22	31	0.554435	1.98711	6.81085e-05	0.180692	0.000703081	0.00179575
Processing of DNA double-strand break ends	-	-	-	-	-	-	-	-	-	-	-	-	-	-	-	-	-	-	-	-	-	-	-	-	46	80	1.15927	1.60994	5.50596e-05	0.146073	0.000579655	0.00148051
Chk1/Chk2(Cds1) mediated inactivation of Cyclin B:Cdk1 complex	-	-	-	-	-	-	-	-	-	-	-	-	-	-	-	-	-	-	-	-	-	-	-	-	12	13	0.302419	2.58445	3.72161e-05	0.0987344	0.000404649	0.00103352
Activation of the pre-replicative complex	-	-	-	-	-	-	-	-	-	-	-	-	-	-	-	-	-	-	-	-	-	-	-	-	24	33	0.604839	2.03634	1.62014e-05	0.0429824	0.00018688	0.000477314
Polymerase switching	-	-	-	-	-	-	-	-	-	-	-	-	-	-	-	-	-	-	-	-	-	-	-	-	13	14	0.327621	2.59981	1.42473e-05	0.037798	0.000165781	0.000423424
Condensation of Prometaphase Chromosomes	-	-	-	-	-	-	-	-	-	-	-	-	-	-	-	-	-	-	-	-	-	-	-	-	11	11	0.277218	2.79964	1.19671e-05	0.0317488	0.000141736	0.00036201
Translesion synthesis by POLK	-	-	-	-	-	-	-	-	-	-	-	-	-	-	-	-	11	17	0.27248	1.78114	0.0162772	1	0.0939535	0.22694	12	17	0.302419	1.9767	0.00364292	1	0.025103	0.0641162
Translesion synthesis by POLI	-	-	-	-	-	-	-	-	-	-	-	-	-	-	-	-	11	17	0.27248	1.78114	0.0162772	1	0.0939535	0.22694	12	17	0.302419	1.9767	0.00364292	1	0.025103	0.0641162
Regulation of lipid metabolism by PPARalpha	-	-	-	-	-	-	-	-	-	-	-	-	-	-	-	-	12	19	0.29725	1.73851	0.0157691	1	0.0921483	0.22258	14	19	0.352823	2.06328	0.000844134	1	0.00668504	0.0170744
HuR (ELAVL1) binds and stabilizes mRNA	-	-	-	-	-	-	-	-	-	-	-	-	-	-	-	-	7	8	0.173396	2.40825	0.00455367	1	0.0331893	0.080167	7	8	0.176411	2.45012	0.0040678	1	0.0272522	0.0696055
Anchoring of the basal body to the plasma membrane	-	-	-	-	-	-	-	-	43	96	1.13158	1.30961	0.0198075	1	0.110882	0.290533	-	-	-	-	-	-	-	-	50	96	1.26008	1.45829	0.000716334	1	0.0058837	0.0150277
RNA Polymerase I Promoter Escape	-	-	-	-	-	-	-	-	29	59	0.763158	1.43719	0.0123986	1	0.0747577	0.19588	-	-	-	-	-	-	-	-	36	59	0.907258	1.70844	6.41317e-05	0.170141	0.000667221	0.00170416
Loss of MECP2 binding ability to the NCoR/SMRT complex	-	-	-	-	-	-	-	-	6	7	0.157895	2.50638	0.00790871	1	0.051426	0.134746	-	-	-	-	-	-	-	-	7	7	0.176411	2.79964	0.000739262	1	0.00597946	0.0152723
Formation of Senescence-Associated Heterochromatin Foci (SAHF)	-	-	-	-	-	-	-	-	11	16	0.289474	2.01042	0.00504359	1	0.0343093	0.0898973	-	-	-	-	-	-	-	-	12	16	0.302419	2.10017	0.0015873	1	0.0119634	0.0305558
Assembly of the ORC complex at the origin of replication	-	-	-	-	-	-	-	-	20	37	0.526316	1.58059	0.0101691	1	0.0628875	0.164778	20	37	0.495417	1.4878	0.0207255	1	0.112905	0.272716	22	37	0.554435	1.66496	0.00271183	1	0.0193921	0.0495298
Signaling by FGFR2 IIIa TM	-	-	-	-	-	-	-	-	13	19	0.342105	2.00072	0.00242837	1	0.0184071	0.0482302	12	19	0.29725	1.73851	0.0157691	1	0.0921483	0.22258	14	19	0.352823	2.06328	0.000844134	1	0.00668504	0.0170744
Formation of the beta-catenin:TCF transactivating complex	-	-	-	-	-	-	-	-	30	56	0.789474	1.56636	0.00220054	1	0.0171204	0.0448588	29	56	0.718355	1.42527	0.0127539	1	0.0783243	0.189189	34	56	0.856855	1.69998	0.000117337	0.311295	0.00113198	0.00289122
Termination of translesion DNA synthesis	-	-	-	-	-	-	-	-	17	32	0.447368	1.55349	0.0212192	1	0.115358	0.302261	19	32	0.470647	1.63423	0.00661712	1	0.045598	0.11014	19	32	0.478831	1.66264	0.00533649	1	0.0352986	0.0901569
RNA polymerase II transcribes snRNA genes	-	-	-	-	-	-	-	-	36	74	0.947368	1.42241	0.00704261	1	0.0475421	0.12457	38	74	0.941293	1.41326	0.00571032	1	0.0409445	0.0988995	51	74	1.28528	1.9296	5.87295e-09	1.55809e-05	1.14566e-07	2.92615e-07
Cytosolic iron-sulfur cluster assembly	-	-	-	-	-	-	-	-	10	13	0.263158	2.2493	0.00205114	1	0.0160049	0.0419362	10	13	0.247709	2.11725	0.00345369	1	0.0264816	0.0639651	9	13	0.226815	1.93888	0.0144995	1	0.0814983	0.208157
Chaperone Mediated Autophagy	-	-	-	-	-	-	-	-	13	22	0.342105	1.72802	0.0145687	1	0.0842067	0.220638	15	22	0.371563	1.87662	0.00238615	1	0.0188969	0.0456446	13	22	0.327621	1.65485	0.0213577	1	0.115873	0.295955
Recognition of DNA damage by PCNA-containing replication complex	-	-	-	-	-	-	-	-	17	30	0.447368	1.65702	0.00954195	1	0.0602733	0.157928	19	30	0.470647	1.74314	0.00237338	1	0.0188969	0.0456446	25	30	0.63004	2.33319	1.11594e-07	0.000296058	1.84334e-06	4.70811e-06
Mismatch repair (MMR) directed by MSH2:MSH6 (MutSalpha)	-	-	-	-	-	-	-	-	9	14	0.236842	1.88008	0.02076	1	0.113326	0.296936	11	14	0.27248	2.16254	0.00157429	1	0.0133013	0.0321286	12	14	0.302419	2.39998	0.000175029	0.464353	0.00159025	0.00406169
Mismatch repair (MMR) directed by MSH2:MSH3 (MutSbeta)	-	-	-	-	-	-	-	-	9	14	0.236842	1.88008	0.02076	1	0.113326	0.296936	11	14	0.27248	2.16254	0.00157429	1	0.0133013	0.0321286	12	14	0.302419	2.39998	0.000175029	0.464353	0.00159025	0.00406169
Gap-filling DNA repair synthesis and ligation in GG-NER	-	-	-	-	-	-	-	-	14	25	0.368421	1.63763	0.020614	1	0.113326	0.296936	17	25	0.421105	1.87157	0.00127713	1	0.0111089	0.026833	20	25	0.504032	2.23994	7.46721e-06	0.0198105	9.34458e-05	0.000238672
PCNA-Dependent Long Patch Base Excision Repair	-	-	-	-	-	-	-	-	13	21	0.342105	1.81026	0.00863573	1	0.0550736	0.144304	16	21	0.396334	2.09691	0.000231428	0.613979	0.00254763	0.00615367	19	21	0.478831	2.53314	2.86294e-07	0.000759537	4.46787e-06	1.14115e-05
