# Supplementary material for: NT2-derived astrocyte–neuron co-culture reflects physiological relevance and offers research validity
Source: Cell Mol Biol Lett. 2025 Jul 25;30:90. doi: 10.1186/s11658-025-00765-z (PMC12291249; doi:10.1186/s11658-025-00765-z)
Supplement: Supplementary file 6 — Additional file 6. [file 11658_2025_765_MOESM6_ESM.xlsx]

## Sheet: Arkusz1
Table S6
Neuron electrophysiology-related proteins
IDs	Protein IDs	Entry Name	Protein names	Gene Names	Gene Ontology (cellular component)	Gene Ontology (biological process)	Gene Ontology (molecular function)	Gene Name	MEAN_Razor + unique peptides _Neu	MEAN_Razor + unique peptides _eA	MEAN_ Razor + unique peptides_mA	MEAN_Razor + unique peptides _ NT2	MEAN_MS/MS count _Neu	MEAN_MS/MS count _eA	MEAN_MS/MS count _mA	MEAN_MS/MS count _ NT2	Log10 mean_Copy number_Neu	Log10 mean_Copy number_eA	Log10 mean_Copy number_mA	Log10 mean_Copy number NT2
			voltage-gated calcium ion channels and related:
Q15878	sp|Q15878|CAC1E_HUMAN	CAC1E_HUMAN	Voltage-dependent R-type calcium channel subunit alpha-1E (Brain calcium channel II) (BII) (Calcium channel, L type, alpha-1 polypeptide, isoform 6) (Voltage-gated calcium channel subunit alpha Cav2.3)	CACNA1E CACH6 CACNL1A6	neuronal cell body [GO:0043025]; plasma membrane [GO:0005886]; synapse [GO:0045202]; voltage-gated calcium channel complex [GO:0005891]	calcium ion import across plasma membrane [GO:0098703]; chemical synaptic transmission [GO:0007268]; regulation of ion transmembrane transport [GO:0034765]	calcium ion binding [GO:0005509]; high voltage-gated calcium channel activity [GO:0008331]; voltage-gated calcium channel activity [GO:0005245]; voltage-gated cation channel activity [GO:0022843]	CACNA1E	2	-	0.166667	-	2.5	-	0.166667	-	3.06751	-	2.12206	-
Q13936	sp|Q13936|CAC1C_HUMAN	CAC1C_HUMAN	Voltage-dependent L-type calcium channel subunit alpha-1C (Calcium channel, L type, alpha-1 polypeptide, isoform 1, cardiac muscle) (Voltage-gated calcium channel subunit alpha Cav1.2)	CACNA1C CACH2 CACN2 CACNL1A1 CCHL1A1	cytoplasm [GO:0005737]; dendrite [GO:0030425]; L-type voltage-gated calcium channel complex [GO:1990454]; membrane [GO:0016020]; perikaryon [GO:0043204]; plasma membrane [GO:0005886]; postsynaptic density [GO:0014069]; postsynaptic density membrane [GO:0098839]; voltage-gated calcium channel complex [GO:0005891]; Z disc [GO:0030018]	calcium ion import across plasma membrane [GO:0098703]; calcium ion transmembrane transport [GO:0070588]; calcium ion transmembrane transport via high voltage-gated calcium channel [GO:0061577]; calcium ion transport into cytosol [GO:0060402]; calcium-mediated signaling using extracellular calcium source [GO:0035585]; camera-type eye development [GO:0043010]; cardiac conduction [GO:0061337]; card…	alpha-actinin binding [GO:0051393]; calmodulin binding [GO:0005516]; high voltage-gated calcium channel activity [GO:0008331]; metal ion binding [GO:0046872]; voltage-gated calcium channel activity [GO:0005245]; voltage-gated calcium channel activity involved in AV node cell action potential [GO:0086056]; voltage-gated calcium channel activity involved in cardiac muscle cell action potential [GO:…	CACNA1C	1	-	-	0.125	0.833333	-	-	0.125	2.43552	-	-	1.92393
P54289	sp|P54289|CA2D1_HUMAN	CA2D1_HUMAN	Voltage-dependent calcium channel subunit alpha-2/delta-1 (Voltage-gated calcium channel subunit alpha-2/delta-1) [Cleaved into: Voltage-dependent calcium channel subunit alpha-2-1; Voltage-dependent calcium channel subunit delta-1]	CACNA2D1 CACNL2A CCHL2A MHS3	extracellular exosome [GO:0070062]; L-type voltage-gated calcium channel complex [GO:1990454]; neuronal dense core vesicle [GO:0098992]; sarcoplasmic reticulum [GO:0016529]; voltage-gated calcium channel complex [GO:0005891]	calcium ion import across plasma membrane [GO:0098703]; calcium ion transmembrane transport [GO:0070588]; calcium ion transmembrane transport via high voltage-gated calcium channel [GO:0061577]; calcium ion transport [GO:0006816]; calcium ion transport into cytosol [GO:0060402]; cardiac muscle cell action potential involved in contraction [GO:0086002]; cellular response to amyloid-beta [GO:190464…	metal ion binding [GO:0046872]; voltage-gated calcium channel activity [GO:0005245]	CACNA2D1	7.33333	2	1	1.25	9.5	2	1.33333	1.375	4.4386	3.78244	2.81174	2.9729
Q9NY47	sp|Q9NY47|CA2D2_HUMAN	CA2D2_HUMAN	Voltage-dependent calcium channel subunit alpha-2/delta-2 (Voltage-gated calcium channel subunit alpha-2/delta-2) [Cleaved into: Voltage-dependent calcium channel subunit alpha-2-2; Voltage-dependent calcium channel subunit delta-2]	CACNA2D2 KIAA0558	plasma membrane [GO:0005886]; voltage-gated calcium channel complex [GO:0005891]	regulation of ion transmembrane transport [GO:0034765]	metal ion binding [GO:0046872]; voltage-gated calcium channel activity [GO:0005245]	CACNA2D2	6.16667	0.2	-	1.875	8.16667	0.2	-	2.125	4.27611	2.59385	-	3.46039
Q02641	sp|Q02641|CACB1_HUMAN	CACB1_HUMAN	Voltage-dependent L-type calcium channel subunit beta-1 (CAB1) (Calcium channel voltage-dependent subunit beta 1)	CACNB1 CACNLB1	L-type voltage-gated calcium channel complex [GO:1990454]; plasma membrane [GO:0005886]; synapse [GO:0045202]; voltage-gated calcium channel complex [GO:0005891]	calcium ion transmembrane transport [GO:0070588]; cellular response to amyloid-beta [GO:1904646]; chemical synaptic transmission [GO:0007268]; neuromuscular junction development [GO:0007528]; positive regulation of muscle contraction [GO:0045933]; regulation of calcium ion transmembrane transport via high voltage-gated calcium channel [GO:1902514]; regulation of voltage-gated calcium channel acti…	high voltage-gated calcium channel activity [GO:0008331]; voltage-gated calcium channel activity [GO:0005245]	CACNB1	0.5	-	-	-	0.166667	-	-	-	3.23498	-	-	-
P54284	sp|P54284|CACB3_HUMAN	CACB3_HUMAN	Voltage-dependent L-type calcium channel subunit beta-3 (CAB3) (Calcium channel voltage-dependent subunit beta 3)	CACNB3 CACNLB3	cytosol [GO:0005829]; L-type voltage-gated calcium channel complex [GO:1990454]; membrane [GO:0016020]; synapse [GO:0045202]; voltage-gated calcium channel complex [GO:0005891]	calcium ion transmembrane transport via high voltage-gated calcium channel [GO:0061577]; calcium ion transport [GO:0006816]; calcium ion transport into cytosol [GO:0060402]; chemical synaptic transmission [GO:0007268]; neuromuscular junction development [GO:0007528]; positive regulation of high voltage-gated calcium channel activity [GO:1901843]; protein localization to plasma membrane [GO:007265…	calcium channel regulator activity [GO:0005246]; high voltage-gated calcium channel activity [GO:0008331]; voltage-gated calcium channel activity [GO:0005245]	CACNB3	5.5	1	2.33333	1	7.66667	1	3	1	4.28413	3.51783	3.59306	3.77749
Q8N350	sp|Q8N350|CBARP_HUMAN	CBARP_HUMAN	Voltage-dependent calcium channel beta subunit-associated regulatory protein	CBARP C19orf26	growth cone [GO:0030426]; plasma membrane [GO:0005886]; secretory granule [GO:0030141]; synaptic vesicle membrane [GO:0030672]	negative regulation of calcium ion transmembrane transport [GO:1903170]; negative regulation of calcium ion-dependent exocytosis [GO:0045955]; negative regulation of voltage-gated calcium channel activity [GO:1901386]	transmembrane transporter binding [GO:0044325]	CBARP	4.5	0.2	0.833333	0.125	5.33333	0.2	0.833333	0.125	4.28963	-	2.34154	-
Q13563	sp|Q13563|PKD2_HUMAN	PKD2_HUMAN	Polycystin-2 (PC2) (Autosomal dominant polycystic kidney disease type II protein) (Polycystic kidney disease 2 protein) (Polycystwin) (R48321) (Transient receptor potential cation channel subfamily P member 2)	PKD2 TRPP2	basal cortex [GO:0045180]; basal plasma membrane [GO:0009925]; basolateral plasma membrane [GO:0016323]; cation channel complex [GO:0034703]; cell-cell junction [GO:0005911]; ciliary basal body [GO:0036064]; ciliary membrane [GO:0060170]; cilium [GO:0005929]; cytoplasm [GO:0005737]; cytoplasmic side of endoplasmic reticulum membrane [GO:0098554]; cytoplasmic vesicle membrane [GO:0030659]; cytosol…	aorta development [GO:0035904]; branching involved in ureteric bud morphogenesis [GO:0001658]; calcium ion transmembrane transport [GO:0070588]; calcium ion transport [GO:0006816]; cell-cell signaling by wnt [GO:0198738]; cellular calcium ion homeostasis [GO:0006874]; cellular response to calcium ion [GO:0071277]; cellular response to cAMP [GO:0071320]; cellular response to fluid shear stress [GO…	actinin binding [GO:0042805]; ATPase binding [GO:0051117]; calcium ion binding [GO:0005509]; calcium-induced calcium release activity [GO:0048763]; cation channel activity [GO:0005261]; cytoskeletal protein binding [GO:0008092]; HLH domain binding [GO:0043398]; identical protein binding [GO:0042802]; muscle alpha-actinin binding [GO:0051371]; outward rectifier potassium channel activity [GO:00152…	PKD2	9.16667	6.4	5.66667	0.25	10.6667	8.6	7.5	0.25	4.47191	4.50988	4.06513	2.05486
			voltage-gated potassium ion channels:
P17658	sp|P17658|KCNA6_HUMAN	KCNA6_HUMAN	Potassium voltage-gated channel subfamily A member 6 (Voltage-gated potassium channel HBK2) (Voltage-gated potassium channel subunit Kv1.6)	KCNA6	axon terminus [GO:0043679]; membrane [GO:0016020]; plasma membrane [GO:0005886]; potassium channel complex [GO:0034705]; voltage-gated potassium channel complex [GO:0008076]	potassium ion transmembrane transport [GO:0071805]; potassium ion transport [GO:0006813]; protein homooligomerization [GO:0051260]; regulation of ion transmembrane transport [GO:0034765]	delayed rectifier potassium channel activity [GO:0005251]; voltage-gated potassium channel activity [GO:0005249]	KCNA6	1.33333	-	0.333333	-	1.16667	-	0.333333	-	3.64207	-	2.5437	-
Q9NZV8	sp|Q9NZV8|KCND2_HUMAN;sp|Q9UK17|KCND3_HUMAN;sp|Q9NSA2|KCND1_HUMAN	KCND2_HUMAN	Potassium voltage-gated channel subfamily D member 2 (Voltage-gated potassium channel subunit Kv4.2)	KCND2 KIAA1044	anchoring junction [GO:0070161]; dendritic spine [GO:0043197]; GABA-ergic synapse [GO:0098982]; glutamatergic synapse [GO:0098978]; membrane [GO:0016020]; neuronal cell body membrane [GO:0032809]; perikaryon [GO:0043204]; plasma membrane [GO:0005886]; plasma membrane raft [GO:0044853]; postsynaptic density [GO:0014069]; postsynaptic membrane [GO:0045211]; postsynaptic specialization membrane [GO:…	action potential [GO:0001508]; cellular response to hypoxia [GO:0071456]; chemical synaptic transmission [GO:0007268]; locomotor rhythm [GO:0045475]; neuronal action potential [GO:0019228]; potassium ion transmembrane transport [GO:0071805]; protein homooligomerization [GO:0051260]; regulation of ion transmembrane transport [GO:0034765]; sensory perception of pain [GO:0019233]	A-type (transient outward) potassium channel activity [GO:0005250]; metal ion binding [GO:0046872]; voltage-gated ion channel activity involved in regulation of postsynaptic membrane potential [GO:1905030]; voltage-gated potassium channel activity [GO:0005249]	KCND2	3.66667	0.2	-	-	4.66667	0.2	-	-	4.17435	1.59193	-	-
Q13303	sp|Q13303|KCAB2_HUMAN	KCAB2_HUMAN	Voltage-gated potassium channel subunit beta-2 (EC 1.1.1.-) (K(+) channel subunit beta-2) (Kv-beta-2) (hKvbeta2)	KCNAB2 KCNA2B KCNK2	cytoskeleton [GO:0005856]; cytosol [GO:0005829]; extrinsic component of cytoplasmic side of plasma membrane [GO:0031234]; juxtaparanode region of axon [GO:0044224]; membrane [GO:0016020]; pinceau fiber [GO:1990031]; plasma membrane [GO:0005886]; specific granule membrane [GO:0035579]; synapse [GO:0045202]; tertiary granule membrane [GO:0070821]; voltage-gated potassium channel complex [GO:0008076]	NADPH oxidation [GO:0070995]; regulation of action potential [GO:0098900]; regulation of potassium ion transmembrane transport [GO:1901379]; regulation of protein localization to cell surface [GO:2000008]	aldo-keto reductase (NADP) activity [GO:0004033]; potassium channel regulator activity [GO:0015459]; transmembrane transporter binding [GO:0044325]; voltage-gated potassium channel activity [GO:0005249]	KCNAB2	0.333333	-	-	-	0.333333	-	-	-	2.79459	-	-	-
Q9NZI2	sp|Q9NZI2|KCIP1_HUMAN	KCIP1_HUMAN	Kv channel-interacting protein 1 (KChIP1) (A-type potassium channel modulatory protein 1) (Potassium channel-interacting protein 1) (Vesicle APC-binding protein)	KCNIP1 KCHIP1 VABP	cytoplasm [GO:0005737]; cytoplasmic side of plasma membrane [GO:0009898]; dendrite [GO:0030425]; plasma membrane [GO:0005886]; voltage-gated potassium channel complex [GO:0008076]	regulation of potassium ion transmembrane transport [GO:1901379]	calcium ion binding [GO:0005509]; potassium channel activity [GO:0005267]; potassium channel regulator activity [GO:0015459]; transmembrane transporter binding [GO:0044325]; voltage-gated ion channel activity [GO:0005244]	KCNIP1	0.333333	-	-	-	0.5	-	-	-	2.92102	-	-	-
P42658	sp|P42658|DPP6_HUMAN	DPP6_HUMAN	Dipeptidyl aminopeptidase-like protein 6 (DPPX) (Dipeptidyl aminopeptidase-related protein) (Dipeptidyl peptidase 6) (Dipeptidyl peptidase IV-like protein) (Dipeptidyl peptidase VI) (DPP VI)	DPP6	membrane [GO:0016020]; plasma membrane [GO:0005886]; voltage-gated potassium channel complex [GO:0008076]	protein localization to plasma membrane [GO:0072659]; proteolysis [GO:0006508]; regulation of potassium ion transmembrane transport [GO:1901379]	potassium channel regulator activity [GO:0015459]; serine-type peptidase activity [GO:0008236]	DPP6	2.83333	-	-	-	3.5	-	-	-	3.83699	-	-	-
			other potassium ion channels:
O00180	sp|O00180|KCNK1_HUMAN	KCNK1_HUMAN	Potassium channel subfamily K member 1 (Inward rectifying potassium channel protein TWIK-1) (Potassium channel K2P1) (Potassium channel KCNO1)	KCNK1 HOHO1 KCNO1 TWIK1	apical plasma membrane [GO:0016324]; brush border membrane [GO:0031526]; dendrite [GO:0030425]; intracellular membrane-bounded organelle [GO:0043231]; inward rectifier potassium channel complex [GO:1902937]; membrane [GO:0016020]; perikaryon [GO:0043204]; plasma membrane [GO:0005886]; potassium channel complex [GO:0034705]; recycling endosome [GO:0055037]; synaptic membrane [GO:0097060]; voltage-…	potassium ion transmembrane transport [GO:0071805]; potassium ion transport [GO:0006813]; regulation of resting membrane potential [GO:0060075]; response to nicotine [GO:0035094]; sodium ion transmembrane transport [GO:0035725]; stabilization of membrane potential [GO:0030322]	identical protein binding [GO:0042802]; inward rectifier potassium channel activity [GO:0005242]; potassium channel activity [GO:0005267]; potassium ion leak channel activity [GO:0022841]; sodium channel activity [GO:0005272]	KCNK1	0.166667	0.2	-	0.25	0.166667	0.2	-	0.5	1.60796	2.4509	-	2.97593
Q7Z418	sp|Q7Z418|KCNKI_HUMAN	KCNKI_HUMAN	Potassium channel subfamily K member 18 (TWIK-related individual potassium channel) (TWIK-related spinal cord potassium channel)	KCNK18 TRESK TRIK	plasma membrane [GO:0005886]	cellular response to pH [GO:0071467]; potassium ion export across plasma membrane [GO:0097623]; potassium ion transmembrane transport [GO:0071805]; potassium ion transport [GO:0006813]; stabilization of membrane potential [GO:0030322]	calcium-activated potassium channel activity [GO:0015269]; outward rectifier potassium channel activity [GO:0015271]; potassium ion leak channel activity [GO:0022841]	KCNK18	0.833333	0.2	-	0.125	2.66667	0.4	-	0.25	4.14499	3.04849	-	3.06519
Q6UVM3	sp|Q6UVM3|KCNT2_HUMAN;sp|Q5JUK3|KCNT1_HUMAN	KCNT2_HUMAN	Potassium channel subfamily T member 2 (Sequence like an intermediate conductance potassium channel subunit) (Sodium and chloride-activated ATP-sensitive potassium channel Slo2.1)	KCNT2 SLICK	membrane [GO:0016020]; plasma membrane [GO:0005886]	potassium ion export across plasma membrane [GO:0097623]	ATP binding [GO:0005524]; chloride-activated potassium channel activity [GO:0070089]; intracellular sodium activated potassium channel activity [GO:0005228]; outward rectifier potassium channel activity [GO:0015271]	KCNT2	0.166667	-	0.666667	-	0.166667	-	0.666667	-	1.50839	-	2.38842	-
Q9UGI6	sp|Q9UGI6|KCNN3_HUMAN;sp|Q9H2S1|KCNN2_HUMAN	KCNN3_HUMAN	Small conductance calcium-activated potassium channel protein 3 (SK3) (SKCa 3) (SKCa3) (KCa2.3)	KCNN3 K3	cytoplasm [GO:0005737]; neuron projection [GO:0043005]; neuronal cell body [GO:0043025]; plasma membrane [GO:0005886]	ion transport [GO:0006811]; potassium ion transmembrane transport [GO:0071805]	calmodulin binding [GO:0005516]; inward rectifier potassium channel activity [GO:0005242]; small conductance calcium-activated potassium channel activity [GO:0016286]	KCNN3	0.333333	-	0.166667	-	0.333333	-	0.166667	-	3.07287	-	-	-
Q9P1Z3	sp|Q9P1Z3|HCN3_HUMAN	HCN3_HUMAN	Potassium/sodium hyperpolarization-activated cyclic nucleotide-gated channel 3	HCN3 KIAA1535	axon [GO:0030424]; cone cell pedicle [GO:0044316]; dendrite [GO:0030425]; HCN channel complex [GO:0098855]; neuronal cell body [GO:0043025]; plasma membrane [GO:0005886]	cellular response to cAMP [GO:0071320]; cellular response to dopamine [GO:1903351]; potassium ion transmembrane transport [GO:0071805]; regulation of cation channel activity [GO:2001257]; regulation of heart rate by cardiac conduction [GO:0086091]; regulation of membrane depolarization [GO:0003254]; regulation of membrane potential [GO:0042391]; regulation of SA node cell action potential [GO:009…	cAMP binding [GO:0030552]; voltage-gated potassium channel activity [GO:0005249]; voltage-gated sodium channel activity [GO:0005248]	HCN3	0.5	-	-	-	0.5	-	-	-	2.7829	-	-	-
			voltage-gated sodiumion channels:
Q9NY72	sp|Q9NY72|SCN3B_HUMAN	SCN3B_HUMAN	Sodium channel subunit beta-3	SCN3B KIAA1158	membrane [GO:0016020]; plasma membrane [GO:0005886]; voltage-gated sodium channel complex [GO:0001518]; Z disc [GO:0030018]	atrial cardiac muscle cell action potential [GO:0086014]; cardiac muscle cell action potential involved in contraction [GO:0086002]; cardiac muscle contraction [GO:0060048]; membrane depolarization [GO:0051899]; membrane depolarization during action potential [GO:0086010]; membrane depolarization during cardiac muscle cell action potential [GO:0086012]; nervous system development [GO:0007399]; po…	sodium channel inhibitor activity [GO:0019871]; sodium channel regulator activity [GO:0017080]; transmembrane transporter binding [GO:0044325]; voltage-gated ion channel activity [GO:0005244]; voltage-gated sodium channel activity involved in cardiac muscle cell action potential [GO:0086006]	SCN3B	0.666667	-	-	-	0.833333	-	-	-	4.03229	-	-	-
			chloride ion channels and related:
Q96S66	sp|Q96S66|CLCC1_HUMAN	CLCC1_HUMAN	Chloride channel CLIC-like protein 1 (Mid-1-related chloride channel protein 1)	CLCC1 KIAA0761 MCLC	chloride channel complex [GO:0034707]; endoplasmic reticulum [GO:0005783]; endoplasmic reticulum membrane [GO:0005789]; Golgi membrane [GO:0000139]; intracellular membrane-bounded organelle [GO:0043231]; membrane [GO:0016020]; mitochondria-associated endoplasmic reticulum membrane [GO:0044233]; nuclear membrane [GO:0031965]		chloride channel activity [GO:0005254]	CLCC1	13.1667	9	10.8333	5.75	20	13.2	16.1667	7.75	5.17329	5.18878	4.89302	4.45611
P51790	sp|P51790|CLCN3_HUMAN	CLCN3_HUMAN	H(+)/Cl(-) exchange transporter 3 (Chloride channel protein 3) (ClC-3) (Chloride transporter ClC-3)	CLCN3	apical plasma membrane [GO:0016324]; axon terminus [GO:0043679]; cell surface [GO:0009986]; cytoplasmic vesicle [GO:0031410]; early endosome [GO:0005769]; early endosome membrane [GO:0031901]; endosome membrane [GO:0010008]; external side of plasma membrane [GO:0009897]; GABA-ergic synapse [GO:0098982]; glutamatergic synapse [GO:0098978]; Golgi apparatus [GO:0005794]; Golgi membrane [GO:0000139];…	adult locomotory behavior [GO:0008344]; chloride transmembrane transport [GO:1902476]; endosomal lumen acidification [GO:0048388]; negative regulation of cell volume [GO:0045794]; phagocytosis, engulfment [GO:0006911]; photoreceptor cell maintenance [GO:0045494]; positive regulation of reactive oxygen species biosynthetic process [GO:1903428]; regulation of pH [GO:0006885]; synaptic transmission,…	antiporter activity [GO:0015297]; ATP binding [GO:0005524]; chloride channel activity [GO:0005254]; PDZ domain binding [GO:0030165]; solute:proton antiporter activity [GO:0015299]; voltage-gated chloride channel activity [GO:0005247]; volume-sensitive chloride channel activity [GO:0072320]	CLCN3	6.66667	3.2	3.83333	1.375	7.16667	3.8	4.33333	1.625	4.50265	4.24103	3.77054	3.4466
P51795	sp|P51795|CLCN5_HUMAN	CLCN5_HUMAN	H(+)/Cl(-) exchange transporter 5 (Chloride channel protein 5) (ClC-5) (Chloride transporter ClC-5)	CLCN5 CLCK2	apical part of cell [GO:0045177]; cytosol [GO:0005829]; early endosome [GO:0005769]; endosome membrane [GO:0010008]; Golgi apparatus [GO:0005794]; Golgi membrane [GO:0000139]; lysosomal membrane [GO:0005765]; membrane [GO:0016020]; plasma membrane [GO:0005886]; synaptic vesicle [GO:0008021]	chloride transport [GO:0006821]; endocytosis [GO:0006897]; ion transmembrane transport [GO:0034220]; renal system process [GO:0003014]	antiporter activity [GO:0015297]; ATP binding [GO:0005524]; identical protein binding [GO:0042802]; solute:proton antiporter activity [GO:0015299]; voltage-gated chloride channel activity [GO:0005247]	CLCN5	2.83333	0.8	0.5	0.25	3	0.8	0.5	0.25	4.49619	3.09674	2.35158	2.25083
P51797	sp|P51797|CLCN6_HUMAN	CLCN6_HUMAN	H(+)/Cl(-) exchange transporter 6 (Chloride channel protein 6) (ClC-6) (Chloride transport protein 6)	CLCN6 KIAA0046	endosome membrane [GO:0010008]; intracellular membrane-bounded organelle [GO:0043231]; late endosome membrane [GO:0031902]; lysosomal membrane [GO:0005765]; membrane [GO:0016020]	cell volume homeostasis [GO:0006884]; chloride transport [GO:0006821]; ion transmembrane transport [GO:0034220]; response to mechanical stimulus [GO:0009612]; signal transduction [GO:0007165]	antiporter activity [GO:0015297]; ATP binding [GO:0005524]; chloride transmembrane transporter activity [GO:0015108]; voltage-gated chloride channel activity [GO:0005247]	CLCN6	6	0.4	-	0.375	6.66667	0.4	-	0.5	4.26414	2.40334	-	2.2776
P51798	sp|P51798|CLCN7_HUMAN	CLCN7_HUMAN	H(+)/Cl(-) exchange transporter 7 (Chloride channel 7 alpha subunit) (Chloride channel protein 7) (ClC-7)	CLCN7	chloride channel complex [GO:0034707]; cytoplasmic vesicle [GO:0031410]; intracellular membrane-bounded organelle [GO:0043231]; lysosomal membrane [GO:0005765]; membrane [GO:0016020]	response to pH [GO:0009268]; transepithelial chloride transport [GO:0030321]	antiporter activity [GO:0015297]; ATP binding [GO:0005524]; chloride channel activity [GO:0005254]; chloride transmembrane transporter activity [GO:0015108]; voltage-gated chloride channel activity [GO:0005247]	CLCN7	6.5	4.4	3.16667	1	8.16667	5.6	3.66667	1.25	4.70497	4.5497	4.00633	3.43418
Q4KMQ2	sp|Q4KMQ2|ANO6_HUMAN	ANO6_HUMAN	Anoctamin-6 (Small-conductance calcium-activated nonselective cation channel) (SCAN channel) (Transmembrane protein 16F)	ANO6 TMEM16F	cell surface [GO:0009986]; chloride channel complex [GO:0034707]; cytosol [GO:0005829]; extracellular exosome [GO:0070062]; membrane [GO:0016020]; plasma membrane [GO:0005886]; specific granule membrane [GO:0035579]; tertiary granule membrane [GO:0070821]	activation of blood coagulation via clotting cascade [GO:0002543]; bleb assembly [GO:0032060]; blood coagulation [GO:0007596]; calcium activated phosphatidylcholine scrambling [GO:0061590]; calcium activated phosphatidylserine scrambling [GO:0061589]; calcium ion transmembrane transport [GO:0070588]; cation transport [GO:0006812]; chloride transmembrane transport [GO:1902476]; chloride transport …	calcium activated cation channel activity [GO:0005227]; chloride channel activity [GO:0005254]; intracellular calcium activated chloride channel activity [GO:0005229]; metal ion binding [GO:0046872]; phospholipid scramblase activity [GO:0017128]; protein dimerization activity [GO:0046983]; voltage-gated chloride channel activity [GO:0005247]; voltage-gated ion channel activity [GO:0005244]	ANO6	11.8333	3.6	7	4	17.1667	4	7.5	3.625	4.6604	4.24032	4.36946	3.9774
Q86WC4	sp|Q86WC4|OSTM1_HUMAN	OSTM1_HUMAN	Osteopetrosis-associated transmembrane protein 1 (Chloride channel 7 beta subunit)	OSTM1 GL HSPC019 UNQ6098/PRO21201	chloride channel complex [GO:0034707]; cytosol [GO:0005829]; lysosomal membrane [GO:0005765]	osteoclast differentiation [GO:0030316]; transepithelial chloride transport [GO:0030321]		OSTM1	0.833333	1.4	0.166667	0.375	1	1.4	0.166667	0.375	3.92047	4.40072	3.09078	3.05077
Q9H813	sp|Q9H813|PACC1_HUMAN	PACC1_HUMAN	Proton-activated chloride channel (PAC) (hPAC) (Acid-sensitive outwardly-rectifying anion channel) (ASOR) (Proton-activated outwardly rectifying anion channel) (PAORAC) (Transmembrane protein 206) (hTMEM206)	PACC1 C1orf75 TMEM206	cell surface [GO:0009986]; chloride channel complex [GO:0034707]; plasma membrane [GO:0005886]	chloride transport [GO:0006821]	pH-gated chloride channel activity [GO:0061797]	PACC1	1	0.8	1.66667	0.75	1	0.6	1.83333	0.625	3.89742	3.96458	4.01588	3.23826
P54105	sp|P54105|ICLN_HUMAN	ICLN_HUMAN	Methylosome subunit pICln (Chloride channel, nucleotide sensitive 1A) (Chloride conductance regulatory protein ICln) (I(Cln)) (Chloride ion current inducer protein) (ClCI) (Reticulocyte pICln)	CLNS1A CLCI ICLN	cytoskeleton [GO:0005856]; cytosol [GO:0005829]; methylosome [GO:0034709]; nucleoplasm [GO:0005654]; nucleus [GO:0005634]; pICln-Sm protein complex [GO:0034715]; plasma membrane [GO:0005886]; spliceosomal complex [GO:0005681]	cell volume homeostasis [GO:0006884]; chloride transport [GO:0006821]; histone H4-R3 methylation [GO:0043985]; mRNA cis splicing, via spliceosome [GO:0045292]; positive regulation of mRNA splicing, via spliceosome [GO:0048026]; spliceosomal snRNP assembly [GO:0000387]	RNA binding [GO:0003723]	CLNS1A	1.33333	0.8	0.333333	2.125	1.33333	0.4	0.333333	2.75	4.12152	4.19951	3.19636	4.55385
			ligand-gated ion channels; glutamate, GABA, glycine receptors and related
P42262	sp|P42262|GRIA2_HUMAN;sp|P42263|GRIA3_HUMAN;sp|P42261|GRIA1_HUMAN	GRIA2_HUMAN	Glutamate receptor 2 (GluR-2) (AMPA-selective glutamate receptor 2) (GluR-B) (GluR-K2) (Glutamate receptor ionotropic, AMPA 2) (GluA2)	GRIA2 GLUR2	AMPA glutamate receptor complex [GO:0032281]; asymmetric synapse [GO:0032279]; dendrite [GO:0030425]; dendritic spine [GO:0043197]; endocytic vesicle membrane [GO:0030666]; endoplasmic reticulum membrane [GO:0005789]; excitatory synapse [GO:0060076]; external side of plasma membrane [GO:0009897]; neuronal cell body [GO:0043025]; plasma membrane [GO:0005886]; postsynapse [GO:0098794]; postsynaptic…	chemical synaptic transmission [GO:0007268]; ionotropic glutamate receptor signaling pathway [GO:0035235]; signal transduction [GO:0007165]; synaptic transmission, glutamatergic [GO:0035249]	AMPA glutamate receptor activity [GO:0004971]; amyloid-beta binding [GO:0001540]; ionotropic glutamate receptor activity [GO:0004970]; ligand-gated ion channel activity [GO:0015276]; signaling receptor activity [GO:0038023]	GRIA2	3.16667	-	-	-	3.5	-	-	-	3.88426	-	-	-
P48058	sp|P48058|GRIA4_HUMAN	GRIA4_HUMAN	Glutamate receptor 4 (GluR-4) (GluR4) (AMPA-selective glutamate receptor 4) (GluR-D) (Glutamate receptor ionotropic, AMPA 4) (GluA4)	GRIA4 GLUR4	AMPA glutamate receptor complex [GO:0032281]; dendritic spine [GO:0043197]; endocytic vesicle membrane [GO:0030666]; extracellular vesicle [GO:1903561]; neuronal cell body [GO:0043025]; plasma membrane [GO:0005886]; postsynaptic membrane [GO:0045211]	glutamate receptor signaling pathway [GO:0007215]; negative regulation of smooth muscle cell apoptotic process [GO:0034392]	AMPA glutamate receptor activity [GO:0004971]; amyloid-beta binding [GO:0001540]; ionotropic glutamate receptor activity [GO:0004970]; ligand-gated ion channel activity [GO:0015276]; ligand-gated ion channel activity involved in regulation of presynaptic membrane potential [GO:0099507]; signaling receptor activity [GO:0038023]	GRIA4	1	0.2	-	0.125	1	0.2	-	0.125	2.91057	-	-	2.61051
Q9ULK0	sp|Q9ULK0|GRID1_HUMAN	GRID1_HUMAN	Glutamate receptor ionotropic, delta-1 (GluD1) (GluR delta-1 subunit)	GRID1 KIAA1220	extracellular exosome [GO:0070062]; GABA-ergic synapse [GO:0098982]; glutamatergic synapse [GO:0098978]; plasma membrane [GO:0005886]; postsynaptic density membrane [GO:0098839]; postsynaptic membrane [GO:0045211]	modulation of chemical synaptic transmission [GO:0050804]; regulation of postsynapse organization [GO:0099175]; social behavior [GO:0035176]; synaptic transmission, glutamatergic [GO:0035249]	glutamate receptor activity [GO:0008066]; identical protein binding [GO:0042802]; ionotropic glutamate receptor activity [GO:0004970]; ligand-gated ion channel activity [GO:0015276]; signaling receptor activity [GO:0038023]; transmitter-gated ion channel activity involved in regulation of postsynaptic membrane potential [GO:1904315]	GRID1	0.833333	0.2	-	-	0.833333	0.4	-	-	2.93681	2.29986	-	-
P34903	sp|P34903|GBRA3_HUMAN	GBRA3_HUMAN	Gamma-aminobutyric acid receptor subunit alpha-3 (GABA(A) receptor subunit alpha-3)	GABRA3	chloride channel complex [GO:0034707]; dendrite membrane [GO:0032590]; GABA-A receptor complex [GO:1902711]; GABA-ergic synapse [GO:0098982]; neuron projection [GO:0043005]; plasma membrane [GO:0005886]; postsynapse [GO:0098794]; postsynaptic specialization membrane [GO:0099634]; presynaptic active zone membrane [GO:0048787]; synapse [GO:0045202]	chemical synaptic transmission [GO:0007268]; chloride transmembrane transport [GO:1902476]; gamma-aminobutyric acid signaling pathway [GO:0007214]; ion transmembrane transport [GO:0034220]; nervous system process [GO:0050877]; regulation of membrane potential [GO:0042391]; regulation of postsynaptic membrane potential [GO:0060078]; signal transduction [GO:0007165]; synaptic transmission, GABAergi…	benzodiazepine receptor activity [GO:0008503]; excitatory extracellular ligand-gated ion channel activity [GO:0005231]; GABA-A receptor activity [GO:0004890]; GABA-gated chloride ion channel activity [GO:0022851]; inhibitory extracellular ligand-gated ion channel activity [GO:0005237]; ligand-gated ion channel activity involved in regulation of presynaptic membrane potential [GO:0099507]; neurotr…	GABRA3	4	-	-	-	4.16667	-	-	-	4.35346	-	-	-
P28472	sp|P28472|GBRB3_HUMAN	GBRB3_HUMAN	Gamma-aminobutyric acid receptor subunit beta-3 (GABA(A) receptor subunit beta-3)	GABRB3	chloride channel complex [GO:0034707]; cytoplasmic vesicle membrane [GO:0030659]; GABA-A receptor complex [GO:1902711]; neuron projection [GO:0043005]; plasma membrane [GO:0005886]; postsynaptic membrane [GO:0045211]; synapse [GO:0045202]	cellular response to histamine [GO:0071420]; chemical synaptic transmission [GO:0007268]; chloride transmembrane transport [GO:1902476]; gamma-aminobutyric acid signaling pathway [GO:0007214]; inhibitory synapse assembly [GO:1904862]; ion transmembrane transport [GO:0034220]; nervous system process [GO:0050877]; regulation of membrane potential [GO:0042391]; roof of mouth development [GO:0060021]…	excitatory extracellular ligand-gated ion channel activity [GO:0005231]; GABA-A receptor activity [GO:0004890]; GABA-gated chloride ion channel activity [GO:0022851]; identical protein binding [GO:0042802]; neurotransmitter receptor activity [GO:0030594]; transmitter-gated ion channel activity involved in regulation of postsynaptic membrane potential [GO:1904315]	GABRB3	1.66667	-	-	0.5	1.66667	-	-	0.5	3.96472	-	-	3.30585
P23416	sp|P23416|GLRA2_HUMAN	GLRA2_HUMAN	Glycine receptor subunit alpha-2	GLRA2	chloride channel complex [GO:0034707]; glycinergic synapse [GO:0098690]; neuron projection [GO:0043005]; plasma membrane [GO:0005886]; postsynaptic membrane [GO:0045211]; synapse [GO:0045202]	cellular response to amino acid stimulus [GO:0071230]; cellular response to ethanol [GO:0071361]; cellular response to zinc ion [GO:0071294]; chemical synaptic transmission [GO:0007268]; chloride transmembrane transport [GO:1902476]; ion transmembrane transport [GO:0034220]; nervous system process [GO:0050877]; neuropeptide signaling pathway [GO:0007218]; regulation of membrane potential [GO:0042…	excitatory extracellular ligand-gated ion channel activity [GO:0005231]; extracellularly glycine-gated chloride channel activity [GO:0016934]; glycine binding [GO:0016594]; glycine-gated chloride ion channel activity [GO:0022852]; metal ion binding [GO:0046872]; neurotransmitter receptor activity [GO:0030594]; transmembrane signaling receptor activity [GO:0004888]; transmitter-gated ion channel a…	GLRA2	0.333333	-	-	-	0.333333	-	-	-	2.60409	-	-	-
Q9NRD5	sp|Q9NRD5|PICK1_HUMAN	PICK1_HUMAN	PRKCA-binding protein (Protein interacting with C kinase 1) (Protein kinase C-alpha-binding protein)	PICK1 PRKCABP	cytoplasm [GO:0005737]; cytoskeleton [GO:0005856]; cytosol [GO:0005829]; endocytic vesicle membrane [GO:0030666]; Golgi apparatus [GO:0005794]; neuron projection [GO:0043005]; perinuclear region of cytoplasm [GO:0048471]; plasma membrane [GO:0005886]; postsynaptic density [GO:0014069]; postsynaptic early endosome [GO:0098842]; presynaptic membrane [GO:0042734]; synapse [GO:0045202]; synaptic vesi…	cellular response to decreased oxygen levels [GO:0036294]; cellular response to glucose starvation [GO:0042149]; dendritic spine maintenance [GO:0097062]; dendritic spine organization [GO:0097061]; DNA methylation involved in embryo development [GO:0043045]; DNA methylation involved in gamete generation [GO:0043046]; glial cell development [GO:0021782]; intracellular protein transport [GO:0006886…	actin filament binding [GO:0051015]; Arp2/3 complex binding [GO:0071933]; enzyme binding [GO:0019899]; G protein-coupled receptor binding [GO:0001664]; identical protein binding [GO:0042802]; membrane curvature sensor activity [GO:0140090]; metal ion binding [GO:0046872]; phospholipid binding [GO:0005543]; protein C-terminus binding [GO:0008022]; protein domain specific binding [GO:0019904]; prot…	PICK1	2.66667	0.2	-	1.125	2.5	0.2	-	0.875	3.99516	3.08312	-	3.11172
			sodium/potassium ATPases pumps
P05023	sp|P05023|AT1A1_HUMAN;sp|P20648|ATP4A_HUMAN	AT1A1_HUMAN	Sodium/potassium-transporting ATPase subunit alpha-1 (Na(+)/K(+) ATPase alpha-1 subunit) (EC 7.2.2.13) (Sodium pump subunit alpha-1)	ATP1A1	apical plasma membrane [GO:0016324]; axon [GO:0030424]; basolateral plasma membrane [GO:0016323]; endoplasmic reticulum [GO:0005783]; extracellular exosome [GO:0070062]; extracellular vesicle [GO:1903561]; Golgi apparatus [GO:0005794]; lateral plasma membrane [GO:0016328]; melanosome [GO:0042470]; membrane [GO:0016020]; membrane raft [GO:0045121]; organelle membrane [GO:0031090]; photoreceptor in…	cardiac muscle cell action potential involved in contraction [GO:0086002]; cell communication by electrical coupling involved in cardiac conduction [GO:0086064]; cellular potassium ion homeostasis [GO:0030007]; cellular response to steroid hormone stimulus [GO:0071383]; cellular sodium ion homeostasis [GO:0006883]; establishment or maintenance of transmembrane electrochemical gradient [GO:0010248…	ATP binding [GO:0005524]; ATP hydrolysis activity [GO:0016887]; ATPase-coupled cation transmembrane transporter activity [GO:0019829]; chaperone binding [GO:0051087]; P-type sodium:potassium-exchanging transporter activity [GO:0005391]; phosphatase activity [GO:0016791]; potassium ion binding [GO:0030955]; protein heterodimerization activity [GO:0046982]; sodium ion binding [GO:0031402]; steroid …	ATP1A1	35.5	30.2	35.8333	31.875	96.6667	75.6	93.3333	79.75	6.04511	5.89375	5.7203	5.76628
P13637	sp|P13637|AT1A3_HUMAN;sp|Q13733|AT1A4_HUMAN	AT1A3_HUMAN	Sodium/potassium-transporting ATPase subunit alpha-3 (Na(+)/K(+) ATPase alpha-3 subunit) (EC 7.2.2.13) (Na(+)/K(+) ATPase alpha(III) subunit) (Sodium pump subunit alpha-3)	ATP1A3	axon [GO:0030424]; calyx of Held [GO:0044305]; dendritic spine head [GO:0044327]; dendritic spine neck [GO:0044326]; endoplasmic reticulum [GO:0005783]; extracellular vesicle [GO:1903561]; Golgi apparatus [GO:0005794]; membrane [GO:0016020]; myelin sheath [GO:0043209]; neuron to neuron synapse [GO:0098984]; neuronal cell body [GO:0043025]; neuronal cell body membrane [GO:0032809]; organelle membr…	cell communication by electrical coupling involved in cardiac conduction [GO:0086064]; cellular potassium ion homeostasis [GO:0030007]; cellular response to amyloid-beta [GO:1904646]; cellular response to retinoic acid [GO:0071300]; cellular response to steroid hormone stimulus [GO:0071383]; cellular response to thyroid hormone stimulus [GO:0097067]; cellular sodium ion homeostasis [GO:0006883]; …	amyloid-beta binding [GO:0001540]; ATP binding [GO:0005524]; ATP hydrolysis activity [GO:0016887]; ATPase-coupled cation transmembrane transporter activity [GO:0019829]; chaperone binding [GO:0051087]; D1 dopamine receptor binding [GO:0031748]; metal ion binding [GO:0046872]; P-type sodium:potassium-exchanging transporter activity [GO:0005391]; steroid hormone binding [GO:1990239]	ATP1A3	19.1667	-	0.166667	0.75	34.3333	-	0.166667	0.875	5.48645	-	1.76265	2.96784
P05026	sp|P05026|AT1B1_HUMAN	AT1B1_HUMAN	Sodium/potassium-transporting ATPase subunit beta-1 (Sodium/potassium-dependent ATPase subunit beta-1)	ATP1B1 ATP1B	apical plasma membrane [GO:0016324]; basolateral plasma membrane [GO:0016323]; caveola [GO:0005901]; extracellular exosome [GO:0070062]; extracellular vesicle [GO:1903561]; intercalated disc [GO:0014704]; lateral plasma membrane [GO:0016328]; membrane [GO:0016020]; organelle membrane [GO:0031090]; plasma membrane [GO:0005886]; sarcolemma [GO:0042383]; sodium:potassium-exchanging ATPase complex [G…	ATP metabolic process [GO:0046034]; cardiac muscle contraction [GO:0060048]; cation transmembrane transport [GO:0098655]; cell adhesion [GO:0007155]; cell communication by electrical coupling involved in cardiac conduction [GO:0086064]; cellular calcium ion homeostasis [GO:0006874]; cellular potassium ion homeostasis [GO:0030007]; cellular sodium ion homeostasis [GO:0006883]; establishment or mai…	ATPase activator activity [GO:0001671]; ATPase binding [GO:0051117]; MHC class II protein complex binding [GO:0023026]; P-type sodium:potassium-exchanging transporter activity [GO:0005391]; protein C-terminus binding [GO:0008022]; protein heterodimerization activity [GO:0046982]; protein kinase binding [GO:0019901]; protein-macromolecule adaptor activity [GO:0030674]	ATP1B1	10.1667	4.6	8	3.5	19.3333	7.8	17	6	5.99654	5.39166	5.58152	4.88642
P54709	sp|P54709|AT1B3_HUMAN	AT1B3_HUMAN	Sodium/potassium-transporting ATPase subunit beta-3 (Sodium/potassium-dependent ATPase subunit beta-3) (ATPB-3) (CD antigen CD298)	ATP1B3	apical plasma membrane [GO:0016324]; basolateral plasma membrane [GO:0016323]; extracellular exosome [GO:0070062]; melanosome [GO:0042470]; plasma membrane [GO:0005886]; sodium:potassium-exchanging ATPase complex [GO:0005890]; sperm flagellum [GO:0036126]	cellular potassium ion homeostasis [GO:0030007]; cellular sodium ion homeostasis [GO:0006883]; membrane repolarization [GO:0086009]; positive regulation of ATP-dependent activity [GO:0032781]; positive regulation of potassium ion import across plasma membrane [GO:1903288]; positive regulation of potassium ion transmembrane transporter activity [GO:1901018]; positive regulation of sodium ion expor…	ATPase activator activity [GO:0001671]; ATPase binding [GO:0051117]; protein-macromolecule adaptor activity [GO:0030674]	ATP1B3	9.66667	10	8.83333	10.75	19.1667	21.6	20.1667	23.625	5.8578	5.8412	5.61831	5.73481
Q9H0Q3	sp|Q9H0Q3|FXYD6_HUMAN	FXYD6_HUMAN	FXYD domain-containing ion transport regulator 6 (Phosphohippolin)	FXYD6 UNQ521/PRO1056	glutamatergic synapse [GO:0098978]; plasma membrane [GO:0005886]; postsynaptic membrane [GO:0045211]; presynaptic membrane [GO:0042734]	ion transport [GO:0006811]; regulation of ion transport [GO:0043269]	ion channel regulator activity [GO:0099106]	FXYD6	1	0.2	0.833333	-	1.5	0.4	1	-	5.35541	4.61807	4.48093	-
			calcium ATPase
Q01814	sp|Q01814|AT2B2_HUMAN	AT2B2_HUMAN	Plasma membrane calcium-transporting ATPase 2 (PMCA2) (EC 7.2.2.10) (Plasma membrane calcium ATPase isoform 2) (Plasma membrane calcium pump isoform 2)	ATP2B2 PMCA2	apical plasma membrane [GO:0016324]; basolateral plasma membrane [GO:0016323]; cytoplasm [GO:0005737]; dendritic spine membrane [GO:0032591]; extracellular exosome [GO:0070062]; GABA-ergic synapse [GO:0098982]; glutamatergic synapse [GO:0098978]; intracellular membrane-bounded organelle [GO:0043231]; membrane raft [GO:0045121]; neuronal cell body membrane [GO:0032809]; parallel fiber to Purkinje …	brain development [GO:0007420]; calcium ion transport [GO:0006816]; cellular calcium ion homeostasis [GO:0006874]; ion transmembrane transport [GO:0034220]; neural retina development [GO:0003407]; neuron differentiation [GO:0030182]; regulation of cardiac conduction [GO:1903779]; regulation of cytosolic calcium ion concentration [GO:0051480]; sensory perception of sound [GO:0007605]	ATP binding [GO:0005524]; ATP hydrolysis activity [GO:0016887]; ATPase-coupled cation transmembrane transporter activity [GO:0019829]; calcium ion binding [GO:0005509]; calmodulin binding [GO:0005516]; glutamate receptor binding [GO:0035254]; metal ion binding [GO:0046872]; P-type calcium transporter activity [GO:0005388]; P-type calcium transporter activity involved in regulation of postsynaptic…	ATP2B2	3.66667	-	-	-	5.5	-	-	-	4.02138	-	-	-
			sodium-calcium and sodium/hydrogen exchanger
P32418	sp|P32418|NAC1_HUMAN	NAC1_HUMAN	Sodium/calcium exchanger 1 (Na(+)/Ca(2+)-exchange protein 1) (Solute carrier family 8 member 1)	SLC8A1 CNC NCX1	axon [GO:0030424]; axon terminus [GO:0043679]; cell periphery [GO:0071944]; dendrite [GO:0030425]; dendritic shaft [GO:0043198]; dendritic spine [GO:0043197]; intercalated disc [GO:0014704]; membrane [GO:0016020]; microtubule [GO:0005874]; mitochondrion [GO:0005739]; neuronal cell body [GO:0043025]; nucleoplasm [GO:0005654]; plasma membrane [GO:0005886]; postsynapse [GO:0098794]; postsynaptic den…	calcium ion export [GO:1901660]; calcium ion homeostasis [GO:0055074]; calcium ion import [GO:0070509]; calcium ion import across plasma membrane [GO:0098703]; calcium ion transmembrane import into cytosol [GO:0097553]; calcium ion transmembrane transport [GO:0070588]; calcium ion transport into cytosol [GO:0060402]; cardiac muscle cell development [GO:0055013]; cardiac muscle contraction [GO:006…	ankyrin binding [GO:0030506]; calcium ion binding [GO:0005509]; calcium:cation antiporter activity involved in regulation of postsynaptic cytosolic calcium ion concentration [GO:1905060]; calcium:sodium antiporter activity [GO:0005432]; calmodulin binding [GO:0005516]; cytoskeletal protein binding [GO:0008092]; ion antiporter activity involved in regulation of postsynaptic membrane potential [GO:…	SLC8A1	0.333333	-	0.166667	-	0.333333	-	0.166667	-	2.54648	-	2.33801	-
P19634	sp|P19634|SL9A1_HUMAN	SL9A1_HUMAN	Sodium/hydrogen exchanger 1 (APNH) (Na(+)/H(+) antiporter, amiloride-sensitive) (Na(+)/H(+) exchanger 1) (NHE-1) (Solute carrier family 9 member 1)	SLC9A1 APNH1 NHE1	apical plasma membrane [GO:0016324]; basolateral plasma membrane [GO:0016323]; cation-transporting ATPase complex [GO:0090533]; cell surface [GO:0009986]; cytoplasm [GO:0005737]; endoplasmic reticulum [GO:0005783]; endoplasmic reticulum membrane [GO:0005789]; extracellular exosome [GO:0070062]; focal adhesion [GO:0005925]; intercalated disc [GO:0014704]; lamellipodium [GO:0030027]; membrane [GO:0…	cardiac muscle cell contraction [GO:0086003]; cardiac muscle cell differentiation [GO:0055007]; cell migration [GO:0016477]; cellular response to acidic pH [GO:0071468]; cellular response to antibiotic [GO:0071236]; cellular response to cold [GO:0070417]; cellular response to electrical stimulus [GO:0071257]; cellular response to epinephrine stimulus [GO:0071872]; cellular response to hypoxia [GO…	calcium-dependent protein binding [GO:0048306]; calmodulin binding [GO:0005516]; ion binding [GO:0043167]; molecular adaptor activity [GO:0060090]; phosphatidylinositol-4,5-bisphosphate binding [GO:0005546]; potassium:proton antiporter activity [GO:0015386]; protein phosphatase 2B binding [GO:0030346]; protein-macromolecule adaptor activity [GO:0030674]; sodium:proton antiporter activity [GO:0015…	SLC9A1	3.16667	1	1	1.125	3.5	0.6	1	1.375	4.25859	3.66233	3.09043	3.23165
Q92581	sp|Q92581|SL9A6_HUMAN	SL9A6_HUMAN	Sodium/hydrogen exchanger 6 (Na(+)/H(+) exchanger 6) (NHE-6) (Solute carrier family 9 member 6)	SLC9A6 KIAA0267 NHE6	early endosome membrane [GO:0031901]; endoplasmic reticulum membrane [GO:0005789]; intracellular membrane-bounded organelle [GO:0043231]; plasma membrane [GO:0005886]; recycling endosome [GO:0055037]; recycling endosome membrane [GO:0055038]	axon extension [GO:0048675]; dendrite extension [GO:0097484]; ion transport [GO:0006811]; neuron projection morphogenesis [GO:0048812]; potassium ion transmembrane transport [GO:0071805]; regulation of intracellular pH [GO:0051453]; sodium ion import across plasma membrane [GO:0098719]	potassium:proton antiporter activity [GO:0015386]; sodium:proton antiporter activity [GO:0015385]	SLC9A6	2.33333	0.4	0.166667	0.25	2	0.4	0.166667	0.25	4.00465	3.10701	-	2.517
Q96T83	sp|Q96T83|SL9A7_HUMAN	SL9A7_HUMAN	Sodium/hydrogen exchanger 7 (Na(+)/H(+) exchanger 7) (NHE-7) (Solute carrier family 9 member 7)	SLC9A7 NHE7	Golgi membrane [GO:0000139]; intracellular membrane-bounded organelle [GO:0043231]; membrane [GO:0016020]; plasma membrane [GO:0005886]; recycling endosome [GO:0055037]; recycling endosome membrane [GO:0055038]; trans-Golgi network [GO:0005802]	ion transport [GO:0006811]; potassium ion transmembrane transport [GO:0071805]; regulation of Golgi lumen acidification [GO:1905526]; regulation of intracellular pH [GO:0051453]; regulation of pH [GO:0006885]; sodium ion import across plasma membrane [GO:0098719]	potassium:proton antiporter activity [GO:0015386]; sodium:proton antiporter activity [GO:0015385]	SLC9A7	1.66667	0.4	-	0.125	2.16667	0.2	-	0.25	4.02833	3.52462	-	2.51372
			ion transporters/exchangers
Q9Y6M7	sp|Q9Y6M7|S4A7_HUMAN	S4A7_HUMAN	Sodium bicarbonate cotransporter 3 (Electroneutral Na/HCO(3) cotransporter) (Sodium bicarbonate cotransporter 2) (Sodium bicarbonate cotransporter 2b) (Bicarbonate transporter) (Solute carrier family 4 member 7)	SLC4A7 BT NBC2 NBC2B NBC3 NBCn1 SBC2 SLC4A6	apical plasma membrane [GO:0016324]; basolateral plasma membrane [GO:0016323]; membrane [GO:0016020]; plasma membrane [GO:0005886]; stereocilium [GO:0032420]	auditory receptor cell development [GO:0060117]; bicarbonate transport [GO:0015701]; cellular response to growth factor stimulus [GO:0071363]; ion homeostasis [GO:0050801]; phagosome acidification [GO:0090383]; purine nucleotide biosynthetic process [GO:0006164]; pyrimidine nucleotide biosynthetic process [GO:0006221]; regulation of intracellular pH [GO:0051453]; transmembrane transport [GO:00550…	sodium:bicarbonate symporter activity [GO:0008510]; solute:inorganic anion antiporter activity [GO:0005452]; transmembrane transporter activity [GO:0022857]	SLC4A7	7	3.2	0.833333	6.375	8.33333	4	1	8.625	4.12971	3.82782	2.80581	4.00995
Q2Y0W8	sp|Q2Y0W8|S4A8_HUMAN	S4A8_HUMAN	Electroneutral sodium bicarbonate exchanger 1 (Electroneutral Na(+)-driven Cl-HCO3 exchanger) (Solute carrier family 4 member 8) (k-NBC3)	SLC4A8 KIAA0739 NBC NBC3 NDCBE1	asymmetric synapse [GO:0032279]; axon terminus [GO:0043679]; basolateral plasma membrane [GO:0016323]; dendrite [GO:0030425]; glial cell projection [GO:0097386]; glutamatergic synapse [GO:0098978]; hippocampal mossy fiber [GO:0097457]; membrane [GO:0016020]; neuron projection [GO:0043005]; neuronal cell body membrane [GO:0032809]; plasma membrane [GO:0005886]; presynapse [GO:0098793]; presynaptic…	bicarbonate transport [GO:0015701]; chloride transmembrane transport [GO:1902476]; ion homeostasis [GO:0050801]; modulation of chemical synaptic transmission [GO:0050804]; positive regulation of synaptic vesicle exocytosis [GO:2000302]; regulation of intracellular pH [GO:0051453]; regulation of membrane potential [GO:0042391]; sodium ion transmembrane transport [GO:0035725]; transmembrane transpo…	bicarbonate transmembrane transporter activity [GO:0015106]; chloride transmembrane transporter activity [GO:0015108]; identical protein binding [GO:0042802]; sodium ion transmembrane transporter activity [GO:0015081]; sodium,bicarbonate:chloride antiporter activity [GO:0140892]; sodium:bicarbonate symporter activity [GO:0008510]; solute:inorganic anion antiporter activity [GO:0005452]; transmemb…	SLC4A8	3.5	-	-	-	3	-	-	-	3.56049	-	-	-
P55011	sp|P55011|S12A2_HUMAN	S12A2_HUMAN	Solute carrier family 12 member 2 (Basolateral Na-K-Cl symporter) (Bumetanide-sensitive sodium-(potassium)-chloride cotransporter 2)	SLC12A2 NKCC1	apical plasma membrane [GO:0016324]; basal plasma membrane [GO:0009925]; basolateral plasma membrane [GO:0016323]; cell body [GO:0044297]; cell body membrane [GO:0044298]; cell periphery [GO:0071944]; cell projection [GO:0042995]; cell projection membrane [GO:0031253]; cytoplasmic vesicle membrane [GO:0030659]; cytosol [GO:0005829]; extracellular exosome [GO:0070062]; extracellular vesicle [GO:19…	aging [GO:0007568]; ammonium transmembrane transport [GO:0072488]; cell volume homeostasis [GO:0006884]; cellular chloride ion homeostasis [GO:0030644]; cellular potassium ion homeostasis [GO:0030007]; cellular response to chemokine [GO:1990869]; cellular response to potassium ion [GO:0035865]; cellular sodium ion homeostasis [GO:0006883]; chloride ion homeostasis [GO:0055064]; chloride transmemb…	ammonium transmembrane transporter activity [GO:0008519]; cation:chloride symporter activity [GO:0015377]; chaperone binding [GO:0051087]; Hsp90 protein binding [GO:0051879]; metal ion transmembrane transporter activity [GO:0046873]; potassium ion transmembrane transporter activity [GO:0015079]; potassium:chloride symporter activity [GO:0015379]; protein kinase binding [GO:0019901]; sodium:potass…	SLC12A2	6.33333	6	5.16667	3.375	6.83333	6.8	6	3.75	4.09567	4.207	3.79179	3.49832
Q9UP95	sp|Q9UP95|S12A4_HUMAN	S12A4_HUMAN	Solute carrier family 12 member 4 (Electroneutral potassium-chloride cotransporter 1) (Erythroid K-Cl cotransporter 1) (hKCC1)	SLC12A4 KCC1	lysosomal membrane [GO:0005765]; membrane [GO:0016020]; plasma membrane [GO:0005886]; synapse [GO:0045202]	ammonium import across plasma membrane [GO:0140157]; cell volume homeostasis [GO:0006884]; chemical synaptic transmission [GO:0007268]; chloride ion homeostasis [GO:0055064]; chloride transmembrane transport [GO:1902476]; ion transport [GO:0006811]; potassium ion homeostasis [GO:0055075]; potassium ion import across plasma membrane [GO:1990573]; potassium ion transmembrane transport [GO:0071805]	ammonium transmembrane transporter activity [GO:0008519]; ATP binding [GO:0005524]; potassium:chloride symporter activity [GO:0015379]; protein kinase binding [GO:0019901]	SLC12A4	9	3.6	4	1.625	11.8333	3.8	5.83333	1.875	4.37249	4.10882	3.58498	3.14811
Q9Y666	sp|Q9Y666|S12A7_HUMAN	S12A7_HUMAN	Solute carrier family 12 member 7 (Electroneutral potassium-chloride cotransporter 4) (K-Cl cotransporter 4)	SLC12A7 KCC4	plasma membrane [GO:0005886]; protein-containing complex [GO:0032991]; synapse [GO:0045202]	ammonium import across plasma membrane [GO:0140157]; cell volume homeostasis [GO:0006884]; cellular response to glucose stimulus [GO:0071333]; chemical synaptic transmission [GO:0007268]; chloride ion homeostasis [GO:0055064]; chloride transmembrane transport [GO:1902476]; ion transport [GO:0006811]; potassium ion homeostasis [GO:0055075]; potassium ion import across plasma membrane [GO:1990573];…	ammonium transmembrane transporter activity [GO:0008519]; potassium:chloride symporter activity [GO:0015379]; protein kinase binding [GO:0019901]	SLC12A7	1.66667	0.2	1	1	1.66667	0.2	1	1.125	3.18619	2.29464	2.74664	3.45263
A0AV02	sp|A0AV02|S12A8_HUMAN	S12A8_HUMAN	Solute carrier family 12 member 8 (Cation-chloride cotransporter 9)	SLC12A8 CCC9	membrane [GO:0016020]	cell volume homeostasis [GO:0006884]; chloride ion homeostasis [GO:0055064]; chloride transmembrane transport [GO:1902476]; potassium ion homeostasis [GO:0055075]; potassium ion import across plasma membrane [GO:1990573]	potassium:chloride symporter activity [GO:0015379]	SLC12A8	0.666667	-	0.5	0.125	0.666667	-	0.5	0.125	2.84553	-	2.65194	1.37527
Q9BXP2	sp|Q9BXP2|S12A9_HUMAN	S12A9_HUMAN	Solute carrier family 12 member 9 (Cation-chloride cotransporter 6) (hCCC6) (Cation-chloride cotransporter-interacting protein 1) (CCC-interacting protein 1) (hCIP1) (Potassium-chloride transporter 9) (WO3.3)	SLC12A9 CCC6 CIP1	extracellular exosome [GO:0070062]; membrane [GO:0016020]; plasma membrane [GO:0005886]	cell volume homeostasis [GO:0006884]; chloride ion homeostasis [GO:0055064]; chloride transmembrane transport [GO:1902476]; potassium ion homeostasis [GO:0055075]	cation:chloride symporter activity [GO:0015377]; potassium:chloride symporter activity [GO:0015379]	SLC12A9	5.66667	4.8	3.5	1.25	6	5.2	4	1.125	4.35341	4.48555	3.60758	2.94956
			neurotransmitter: glutmate, GABA , monoamine transporters:
P43004	sp|P43004|EAA2_HUMAN	EAA2_HUMAN	Excitatory amino acid transporter 2 (Glutamate/aspartate transporter II) (Sodium-dependent glutamate/aspartate transporter 2) (Solute carrier family 1 member 2)	SLC1A2 EAAT2 GLT1	astrocyte projection [GO:0097449]; axolemma [GO:0030673]; cell body [GO:0044297]; cell surface [GO:0009986]; glutamatergic synapse [GO:0098978]; membrane [GO:0016020]; membrane protein complex [GO:0098796]; membrane raft [GO:0045121]; neuron projection terminus [GO:0044306]; plasma membrane [GO:0005886]; presynaptic membrane [GO:0042734]; vesicle [GO:0031982]	adult behavior [GO:0030534]; cellular response to cocaine [GO:0071314]; cellular response to extracellular stimulus [GO:0031668]; chemical synaptic transmission [GO:0007268]; D-aspartate import across plasma membrane [GO:0070779]; glutathione biosynthetic process [GO:0006750]; ion transport [GO:0006811]; L-aspartate import across plasma membrane [GO:0140009]; L-aspartate transmembrane transport […	cysteine transmembrane transporter activity [GO:0033229]; glutamate:sodium symporter activity [GO:0015501]; high-affinity L-glutamate transmembrane transporter activity [GO:0005314]; L-glutamate transmembrane transporter activity [GO:0005313]; metal ion binding [GO:0046872]; neutral amino acid transmembrane transporter activity [GO:0015175]	SLC1A2	1.16667	-	0.166667	0.125	0.833333	-	0.166667	0.125	3.57354	-	3.22535	3.5675
P43003	sp|P43003|EAA1_HUMAN;sp|P48664|EAA4_HUMAN	EAA1_HUMAN	Excitatory amino acid transporter 1 (Sodium-dependent glutamate/aspartate transporter 1) (GLAST-1) (Solute carrier family 1 member 3)	SLC1A3 EAAT1 GLAST GLAST1	basal plasma membrane [GO:0009925]; cell surface [GO:0009986]; cytoplasmic vesicle [GO:0031410]; membrane [GO:0016020]; membrane protein complex [GO:0098796]; neuron projection [GO:0043005]; neuronal cell body [GO:0043025]; perinuclear region of cytoplasm [GO:0048471]; plasma membrane [GO:0005886]; synapse [GO:0045202]	auditory behavior [GO:0031223]; cell morphogenesis involved in neuron differentiation [GO:0048667]; cellular response to cocaine [GO:0071314]; cellular sodium ion homeostasis [GO:0006883]; chemical synaptic transmission [GO:0007268]; chloride transmembrane transport [GO:1902476]; cranial nerve development [GO:0021545]; D-aspartate import across plasma membrane [GO:0070779]; gamma-aminobutyric aci…	glutamate binding [GO:0016595]; glutamate:sodium symporter activity [GO:0015501]; high-affinity L-glutamate transmembrane transporter activity [GO:0005314]; L-glutamate transmembrane transporter activity [GO:0005313]; metal ion binding [GO:0046872]; neutral amino acid transmembrane transporter activity [GO:0015175]	SLC1A3	0.833333	2	4.16667	0.5	0.833333	2	9.83333	0.5	3.45802	4.41896	4.86406	3.16873
P30531	sp|P30531|SC6A1_HUMAN	SC6A1_HUMAN	Sodium- and chloride-dependent GABA transporter 1 (GAT-1) (Solute carrier family 6 member 1)	SLC6A1 GABATR GABT1 GAT1	axon [GO:0030424]; cell surface [GO:0009986]; GABA-ergic synapse [GO:0098982]; membrane [GO:0016020]; neuron projection [GO:0043005]; neuronal cell body [GO:0043025]; plasma membrane [GO:0005886]; postsynaptic membrane [GO:0045211]; presynaptic membrane [GO:0042734]	associative learning [GO:0008306]; chemical synaptic transmission [GO:0007268]; chloride transmembrane transport [GO:1902476]; gamma-aminobutyric acid import [GO:0051939]; gamma-aminobutyric acid reuptake [GO:0051936]; inorganic anion import across plasma membrane [GO:0098658]; memory [GO:0007613]; negative regulation of synaptic transmission, GABAergic [GO:0032229]; positive regulation of gamma-…	gamma-aminobutyric acid transmembrane transporter activity [GO:0015185]; gamma-aminobutyric acid:sodium:chloride symporter activity [GO:0005332]; identical protein binding [GO:0042802]; metal ion binding [GO:0046872]; sodium:chloride symporter activity [GO:0015378]	SLC6A1	0.5	-	-	-	0.5	-	-	-	2.97655	-	-	-
Q9H2J7	sp|Q9H2J7|S6A15_HUMAN	S6A15_HUMAN	Sodium-dependent neutral amino acid transporter B(0)AT2 (Sodium- and chloride-dependent neurotransmitter transporter NTT73) (Sodium-coupled branched-chain amino-acid transporter 1) (Solute carrier family 6 member 15) (Transporter v7-3)	SLC6A15 B0AT2 NTT73 SBAT1	membrane [GO:0016020]; plasma membrane [GO:0005886]	amino acid transport [GO:0006865]; leucine transport [GO:0015820]; neurotransmitter transport [GO:0006836]; neutral amino acid transport [GO:0015804]; proline transport [GO:0015824]; sodium ion transmembrane transport [GO:0035725]	amino acid transmembrane transporter activity [GO:0015171]; branched-chain amino acid:sodium symporter activity [GO:0015657]; neurotransmitter transmembrane transporter activity [GO:0005326]; neutral amino acid:sodium symporter activity [GO:0005295]; proline:sodium symporter activity [GO:0005298]	SLC6A15	0.833333	-	-	0.625	1	-	-	0.625	3.36059	-	-	2.84564
Q9H1V8	sp|Q9H1V8|S6A17_HUMAN	S6A17_HUMAN	Sodium-dependent neutral amino acid transporter SLC6A17 (Sodium-dependent neurotransmitter transporter NTT4) (Solute carrier family 6 member 17)	SLC6A17 NTT4	cell projection [GO:0042995]; GABA-ergic synapse [GO:0098982]; glutamatergic synapse [GO:0098978]; membrane [GO:0016020]; postsynapse [GO:0098794]; synaptic vesicle [GO:0008021]; synaptic vesicle membrane [GO:0030672]	alanine transport [GO:0032328]; brain development [GO:0007420]; glycine transport [GO:0015816]; leucine transport [GO:0015820]; neurotransmitter transport [GO:0006836]; neutral amino acid transport [GO:0015804]; proline transport [GO:0015824]; protein catabolic process [GO:0030163]; sodium ion transmembrane transport [GO:0035725]; transport across blood-brain barrier [GO:0150104]	symporter activity [GO:0015293]	SLC6A17	1.16667	-	-	-	1.16667	-	-	-	3.26871	-	-	-
			vesicular transporters and proteins involved in: synaptic vesicle trafficking and neurotransmitter release
Q9P2U8	sp|Q9P2U8|VGLU2_HUMAN;sp|O00624|NPT3_HUMAN;sp|Q14916|NPT1_HUMAN;sp|Q9Y2C5|S17A4_HUMAN;sp|Q9P2U7|VGLU1_HUMAN;sp|Q8NDX2|VGLU3_HUMAN	VGLU2_HUMAN	Vesicular glutamate transporter 2 (VGluT2) (Differentiation-associated BNPI) (Differentiation-associated Na(+)-dependent inorganic phosphate cotransporter) (Solute carrier family 17 member 6)	SLC17A6 DNPI VGLUT2	chloride channel complex [GO:0034707]; excitatory synapse [GO:0060076]; membrane [GO:0016020]; neuron projection [GO:0043005]; plasma membrane [GO:0005886]; synaptic vesicle membrane [GO:0030672]	anion transport [GO:0006820]; hyaloid vascular plexus regression [GO:1990384]; ion transport [GO:0006811]; L-glutamate import [GO:0051938]; neurotransmitter loading into synaptic vesicle [GO:0098700]; phosphate ion homeostasis [GO:0055062]; phosphate ion transport [GO:0006817]; regulation of synapse structure or activity [GO:0050803]; sodium-dependent phosphate transport [GO:0044341]; synaptic tr…	chloride channel activity [GO:0005254]; L-glutamate transmembrane transporter activity [GO:0005313]; L-glutamate uniporter activity [GO:0140788]; neurotransmitter transmembrane transporter activity [GO:0005326]; potassium:proton antiporter activity [GO:0015386]; sodium:phosphate symporter activity [GO:0005436]; transmembrane transporter activity [GO:0022857]	SLC17A6	2.33333	-	-	-	2.66667	-	-	-	4.07243	-	-	-
Q9H598	sp|Q9H598|VIAAT_HUMAN	VIAAT_HUMAN	Vesicular inhibitory amino acid transporter (GABA and glycine transporter) (Solute carrier family 32 member 1) (Vesicular GABA transporter) (hVIAAT)	SLC32A1 VGAT VIAAT	cell surface [GO:0009986]; cell tip [GO:0051286]; clathrin-sculpted gamma-aminobutyric acid transport vesicle membrane [GO:0061202]; cone cell pedicle [GO:0044316]; dendrite [GO:0030425]; dendrite terminus [GO:0044292]; GABA-ergic synapse [GO:0098982]; inhibitory synapse [GO:0060077]; membrane [GO:0016020]; neuron projection [GO:0043005]; neuron projection terminus [GO:0044306]; plasma membrane […	aging [GO:0007568]; amino acid transmembrane transport [GO:0003333]; beta-alanine transport [GO:0001762]; gamma-aminobutyric acid import [GO:0051939]; gamma-aminobutyric acid transport [GO:0015812]; glycine transport [GO:0015816]; hippocampus development [GO:0021766]; ion transport [GO:0006811]; neurotransmitter loading into synaptic vesicle [GO:0098700]; neurotransmitter secretion [GO:0007269]	amino acid transmembrane transporter activity [GO:0015171]; gamma-aminobutyric acid transmembrane transporter activity [GO:0015185]; gamma-aminobutyric acid:proton antiporter activity [GO:0140800]; gamma-aminobutyric acid:proton symporter activity [GO:0015495]; glycine transmembrane transporter activity [GO:0015187]; glycine:proton antiporter activity [GO:0140799]	SLC32A1	1.33333	-	-	-	1.33333	-	-	-	3.45626	-	-	-
Q16572	sp|Q16572|VACHT_HUMAN	VACHT_HUMAN	Vesicular acetylcholine transporter (VAChT) (Solute carrier family 18 member 3)	SLC18A3 VACHT	AP-1 adaptor complex [GO:0030121]; AP-2 adaptor complex [GO:0030122]; clathrin-coated endocytic vesicle membrane [GO:0030669]; clathrin-sculpted acetylcholine transport vesicle membrane [GO:0060201]; plasma membrane [GO:0005886]; terminal bouton [GO:0043195]	acetylcholine transport [GO:0015870]; acetylcholine uptake [GO:0051630]; chemical synaptic transmission [GO:0007268]; neurotransmitter transport [GO:0006836]; positive regulation of acetylcholine secretion, neurotransmission [GO:0014057]; positive regulation of long-term synaptic potentiation [GO:1900273]; positive regulation of neuromuscular junction development [GO:1904398]; serotonin transport…	acetylcholine transmembrane transporter activity [GO:0005277]; acetylcholine:proton antiporter activity [GO:0005278]; monoamine:proton antiporter activity [GO:0015311]; transmembrane transporter activity [GO:0022857]	SLC18A3	3.5	-	0.333333	-	3.83333	-	0.333333	-	4.50176	-	1.93978	-
Q16623	sp|Q16623|STX1A_HUMAN	STX1A_HUMAN	Syntaxin-1A (Neuron-specific antigen HPC-1)	STX1A STX1	actomyosin [GO:0042641]; axon [GO:0030424]; cytosol [GO:0005829]; endomembrane system [GO:0012505]; extracellular region [GO:0005576]; glutamatergic synapse [GO:0098978]; membrane [GO:0016020]; neuron projection [GO:0043005]; nuclear membrane [GO:0031965]; plasma membrane [GO:0005886]; postsynaptic density membrane [GO:0098839]; presynaptic active zone membrane [GO:0048787]; Schaffer collateral -…	calcium-ion regulated exocytosis [GO:0017156]; exocytosis [GO:0006887]; insulin secretion [GO:0030073]; intracellular protein transport [GO:0006886]; positive regulation of calcium ion-dependent exocytosis [GO:0045956]; positive regulation of catecholamine secretion [GO:0033605]; positive regulation of excitatory postsynaptic potential [GO:2000463]; positive regulation of neurotransmitter secreti…	ATP-dependent protein binding [GO:0043008]; calcium channel inhibitor activity [GO:0019855]; calcium-dependent protein binding [GO:0048306]; chloride channel inhibitor activity [GO:0019869]; identical protein binding [GO:0042802]; kinase binding [GO:0019900]; myosin head/neck binding [GO:0032028]; protein domain specific binding [GO:0019904]; protein N-terminus binding [GO:0047485]; protein-conta…	STX1A	6.16667	-	-	-	9	-	-	-	5.16012	-	-	-
P60880	sp|P60880|SNP25_HUMAN	SNP25_HUMAN	Synaptosomal-associated protein 25 (SNAP-25) (Super protein) (SUP) (Synaptosomal-associated 25 kDa protein)	SNAP25 SNAP	cytoplasm [GO:0005737]; cytoskeleton [GO:0005856]; cytosol [GO:0005829]; extrinsic component of cytoplasmic side of plasma membrane [GO:0031234]; glutamatergic synapse [GO:0098978]; growth cone [GO:0030426]; membrane [GO:0016020]; neuron projection [GO:0043005]; perinuclear region of cytoplasm [GO:0048471]; photoreceptor inner segment [GO:0001917]; plasma membrane [GO:0005886]; postsynapse [GO:00…	associative learning [GO:0008306]; chemical synaptic transmission [GO:0007268]; exocytic insertion of neurotransmitter receptor to postsynaptic membrane [GO:0098967]; exocytosis [GO:0006887]; localization [GO:0051179]; locomotory behavior [GO:0007626]; long-term synaptic potentiation [GO:0060291]; neurotransmitter receptor internalization [GO:0099590]; neurotransmitter uptake [GO:0001504]; presyn…	calcium-dependent protein binding [GO:0048306]; lipid binding [GO:0008289]; molecular adaptor activity [GO:0060090]; SNAP receptor activity [GO:0005484]; syntaxin binding [GO:0019905]; syntaxin-1 binding [GO:0017075]; voltage-gated potassium channel activity [GO:0005249]	SNAP25	8.5	0.8	-	-	11.5	0.8	-	-	5.41431	3.77867	-	-
Q9UEU0	sp|Q9UEU0|VTI1B_HUMAN	VTI1B_HUMAN	Vesicle transport through interaction with t-SNAREs homolog 1B (Vesicle transport v-SNARE protein Vti1-like 1) (Vti1-rp1)	VTI1B VTI1 VTI1L VTI1L1 VTI2	cytosol [GO:0005829]; early endosome membrane [GO:0031901]; endoplasmic reticulum membrane [GO:0005789]; ER to Golgi transport vesicle membrane [GO:0012507]; extracellular region [GO:0005576]; Golgi apparatus [GO:0005794]; intracellular membrane-bounded organelle [GO:0043231]; late endosome membrane [GO:0031902]; lysosomal membrane [GO:0005765]; neuronal cell body [GO:0043025]; perinuclear region…	Golgi to vacuole transport [GO:0006896]; intra-Golgi vesicle-mediated transport [GO:0006891]; intracellular protein transport [GO:0006886]; macroautophagy [GO:0016236]; membrane fusion [GO:0061025]; regulation of protein localization to plasma membrane [GO:1903076]; retrograde transport, endosome to Golgi [GO:0042147]; vesicle docking involved in exocytosis [GO:0006904]; vesicle fusion [GO:000690…	chloride channel inhibitor activity [GO:0019869]; SNAP receptor activity [GO:0005484]; SNARE binding [GO:0000149]	VTI1B	4	1.8	3.16667	1.5	6.5	2.6	4.33333	2.375	4.98324	4.33738	4.2053	4.14478
O15400	sp|O15400|STX7_HUMAN	STX7_HUMAN	Syntaxin-7	STX7	azurophil granule [GO:0042582]; early endosome [GO:0005769]; early endosome membrane [GO:0031901]; endocytic vesicle [GO:0030139]; endomembrane system [GO:0012505]; endosome [GO:0005768]; extracellular exosome [GO:0070062]; immunological synapse [GO:0001772]; late endosome [GO:0005770]; lysosomal membrane [GO:0005765]; lysosome [GO:0005764]; membrane [GO:0016020]; perinuclear region of cytoplasm …	intracellular protein transport [GO:0006886]; organelle assembly [GO:0070925]; organelle localization [GO:0051640]; positive regulation of receptor localization to synapse [GO:1902685]; positive regulation of T cell mediated cytotoxicity [GO:0001916]; regulation of protein localization to plasma membrane [GO:1903076]; vesicle docking [GO:0048278]; vesicle fusion [GO:0006906]	chloride channel inhibitor activity [GO:0019869]; SNAP receptor activity [GO:0005484]; SNARE binding [GO:0000149]; syntaxin binding [GO:0019905]	STX7	7.33333	5.2	5	1.75	14.3333	11.2	8.16667	2.625	5.65249	5.55817	4.94232	4.42308
Q12756	sp|Q12756|KIF1A_HUMAN	KIF1A_HUMAN	Kinesin-like protein KIF1A (Axonal transporter of synaptic vesicles) (Microtubule-based motor KIF1A) (Unc-104- and KIF1A-related protein) (hUnc-104)	KIF1A ATSV C2orf20	axon [GO:0030424]; axon cytoplasm [GO:1904115]; dendrite [GO:0030425]; extrinsic component of neuronal dense core vesicle membrane [GO:0098674]; kinesin complex [GO:0005871]; microtubule [GO:0005874]; neuronal dense core vesicle [GO:0098992]; perinuclear region of cytoplasm [GO:0048471]; synapse [GO:0045202]	anterograde axonal transport [GO:0008089]; anterograde neuronal dense core vesicle transport [GO:1990048]; cytoskeleton-dependent intracellular transport [GO:0030705]; dense core granule cytoskeletal transport [GO:0099519]; microtubule-based movement [GO:0007018]; regulation of dendritic spine development [GO:0060998]; regulation of dendritic spine morphogenesis [GO:0061001]; retrograde neuronal …	ATP binding [GO:0005524]; ATP hydrolysis activity [GO:0016887]; cytoskeletal motor activity [GO:0003774]; identical protein binding [GO:0042802]; microtubule binding [GO:0008017]; microtubule motor activity [GO:0003777]; plus-end-directed microtubule motor activity [GO:0008574]	KIF1A	18.8333	8	9.5	6.5	20.8333	8.8	11.1667	6.625	4.59713	4.3151	4.07513	3.81468
Q99653	sp|Q99653|CHP1_HUMAN	CHP1_HUMAN	Calcineurin B homologous protein 1 (Calcineurin B-like protein) (Calcium-binding protein CHP) (Calcium-binding protein p22) (EF-hand calcium-binding domain-containing protein p22)	CHP1 CHP	cytoplasm [GO:0005737]; endoplasmic reticulum [GO:0005783]; endoplasmic reticulum-Golgi intermediate compartment [GO:0005793]; extracellular exosome [GO:0070062]; focal adhesion [GO:0005925]; Golgi membrane [GO:0000139]; membrane raft [GO:0045121]; microtubule cytoskeleton [GO:0015630]; nucleus [GO:0005634]; plasma membrane [GO:0005886]; transport vesicle [GO:0030133]; transporter complex [GO:199…	cellular response to acidic pH [GO:0071468]; cytoplasmic microtubule organization [GO:0031122]; membrane docking [GO:0022406]; membrane fusion [GO:0061025]; membrane organization [GO:0061024]; microtubule bundle formation [GO:0001578]; negative regulation of calcineurin-NFAT signaling cascade [GO:0070885]; negative regulation of NF-kappaB transcription factor activity [GO:0032088]; negative regul…	calcium ion binding [GO:0005509]; calcium-dependent protein binding [GO:0048306]; kinase binding [GO:0019900]; microtubule binding [GO:0008017]; potassium channel regulator activity [GO:0015459]; protein kinase inhibitor activity [GO:0004860]; sodium:proton antiporter activity [GO:0015385]	CHP1	7.83333	3.8	3.16667	5.625	10.8333	5	3.66667	6	5.3312	5.32353	4.59828	4.92746
O00499	sp|O00499|BIN1_HUMAN	BIN1_HUMAN	Myc box-dependent-interacting protein 1 (Amphiphysin II) (Amphiphysin-like protein) (Box-dependent myc-interacting protein 1) (Bridging integrator 1)	BIN1 AMPHL	actin cytoskeleton [GO:0015629]; axon [GO:0030424]; axon initial segment [GO:0043194]; axon terminus [GO:0043679]; cerebellar mossy fiber [GO:0044300]; cytoplasm [GO:0005737]; cytosol [GO:0005829]; dendrite [GO:0030425]; endosome [GO:0005768]; extrinsic component of synaptic vesicle membrane [GO:0098850]; glutamatergic synapse [GO:0098978]; I band [GO:0031674]; lipid tube [GO:0060987]; membrane […	cytoskeleton organization [GO:0007010]; endocytosis [GO:0006897]; endosome to lysosome transport [GO:0008333]; lipid tube assembly [GO:0060988]; negative regulation of amyloid-beta formation [GO:1902430]; negative regulation of aspartic-type endopeptidase activity involved in amyloid precursor protein catabolic process [GO:1902960]; negative regulation of calcium ion transmembrane transport via h…	actin filament binding [GO:0051015]; aspartic-type endopeptidase inhibitor activity [GO:0019828]; chaperone binding [GO:0051087]; clathrin binding [GO:0030276]; GTPase binding [GO:0051020]; identical protein binding [GO:0042802]; phospholipid binding [GO:0005543]; protease binding [GO:0002020]; RNA polymerase binding [GO:0070063]; tau protein binding [GO:0048156]	BIN1	12.3333	6.4	6	8.375	23	11.6	9.5	14	5.5356	5.0759	4.61245	4.90036
			calcium signaling
Q13554	sp|Q13554|KCC2B_HUMAN	KCC2B_HUMAN	Calcium/calmodulin-dependent protein kinase type II subunit beta (CaM kinase II subunit beta) (CaMK-II subunit beta) (EC 2.7.11.17)	CAMK2B CAM2 CAMK2 CAMKB	calcium- and calmodulin-dependent protein kinase complex [GO:0005954]; cytoplasm [GO:0005737]; cytosol [GO:0005829]; endocytic vesicle membrane [GO:0030666]; microtubule organizing center [GO:0005815]; neuron projection [GO:0043005]; nucleoplasm [GO:0005654]; sarcoplasmic reticulum membrane [GO:0033017]; synapse [GO:0045202]	cell differentiation [GO:0030154]; nervous system development [GO:0007399]; peptidyl-serine phosphorylation [GO:0018105]; positive regulation of dendritic spine morphogenesis [GO:0061003]; positive regulation of neuron projection development [GO:0010976]; positive regulation of synapse maturation [GO:0090129]; protein autophosphorylation [GO:0046777]; protein phosphorylation [GO:0006468]; regulat…	actin binding [GO:0003779]; ATP binding [GO:0005524]; calcium-dependent protein serine/threonine kinase activity [GO:0009931]; calmodulin binding [GO:0005516]; calmodulin-dependent protein kinase activity [GO:0004683]; identical protein binding [GO:0042802]; protein homodimerization activity [GO:0042803]; protein serine kinase activity [GO:0106310]	CAMK2B	1.16667	-	-	-	1.16667	-	-	-	3.32826	-	-	-
Q13557	sp|Q13557|KCC2D_HUMAN	KCC2D_HUMAN	Calcium/calmodulin-dependent protein kinase type II subunit delta (CaM kinase II subunit delta) (CaMK-II subunit delta) (EC 2.7.11.17)	CAMK2D CAMKD	calcium- and calmodulin-dependent protein kinase complex [GO:0005954]; cytoplasm [GO:0005737]; cytosol [GO:0005829]; endocytic vesicle membrane [GO:0030666]; membrane [GO:0016020]; neuron projection [GO:0043005]; nucleoplasm [GO:0005654]; nucleus [GO:0005634]; sarcolemma [GO:0042383]; sarcoplasmic reticulum membrane [GO:0033017]	cardiac muscle cell contraction [GO:0086003]; cellular response to calcium ion [GO:0071277]; endoplasmic reticulum calcium ion homeostasis [GO:0032469]; negative regulation of sodium ion transmembrane transport [GO:1902306]; negative regulation of sodium ion transmembrane transporter activity [GO:2000650]; peptidyl-serine phosphorylation [GO:0018105]; peptidyl-threonine phosphorylation [GO:001810…	ATP binding [GO:0005524]; calmodulin binding [GO:0005516]; calmodulin-dependent protein kinase activity [GO:0004683]; identical protein binding [GO:0042802]; protein homodimerization activity [GO:0042803]; protein serine kinase activity [GO:0106310]; protein serine/threonine kinase activity [GO:0004674]; sodium channel inhibitor activity [GO:0019871]; titin binding [GO:0031432]; transmembrane tra…	CAMK2D	14.1667	11.8	6.5	4.5	24.6667	21.4	13.6667	6	5.79635	5.82519	5.20998	4.65109
O14936	sp|O14936|CSKP_HUMAN	CSKP_HUMAN	Peripheral plasma membrane protein CASK (hCASK) (EC 2.7.11.1) (Calcium/calmodulin-dependent serine protein kinase) (Protein lin-2 homolog)	CASK LIN2	actin cytoskeleton [GO:0015629]; basement membrane [GO:0005604]; basolateral plasma membrane [GO:0016323]; cell-cell junction [GO:0005911]; ciliary membrane [GO:0060170]; cytoplasm [GO:0005737]; cytosol [GO:0005829]; focal adhesion [GO:0005925]; nuclear lamina [GO:0005652]; nuclear matrix [GO:0016363]; nucleolus [GO:0005730]; plasma membrane [GO:0005886]; presynaptic membrane [GO:0042734]; Schaff…	calcium ion import [GO:0070509]; cell adhesion [GO:0007155]; establishment of localization in cell [GO:0051649]; negative regulation of cell-matrix adhesion [GO:0001953]; negative regulation of cellular response to growth factor stimulus [GO:0090288]; negative regulation of keratinocyte proliferation [GO:0010839]; negative regulation of wound healing [GO:0061045]; positive regulation of calcium i…	ATP binding [GO:0005524]; calmodulin binding [GO:0005516]; guanylate kinase activity [GO:0004385]; neurexin family protein binding [GO:0042043]; protein serine kinase activity [GO:0106310]; protein serine/threonine kinase activity [GO:0004674]; signaling receptor binding [GO:0005102]	CASK	24.3333	16.2	14.6667	12.625	46	23.4	25.5	19.25	5.42185	5.19037	4.95669	4.68291
Q14571	sp|Q14571|ITPR2_HUMAN	ITPR2_HUMAN	Inositol 1,4,5-trisphosphate receptor type 2 (IP3 receptor isoform 2) (IP3R 2) (InsP3R2) (Type 2 inositol 1,4,5-trisphosphate receptor) (Type 2 InsP3 receptor)	ITPR2	cell cortex [GO:0005938]; cytoplasmic vesicle membrane [GO:0030659]; endoplasmic reticulum [GO:0005783]; endoplasmic reticulum membrane [GO:0005789]; membrane [GO:0016020]; nucleoplasm [GO:0005654]; plasma membrane [GO:0005886]; platelet dense tubular network membrane [GO:0031095]; receptor complex [GO:0043235]; sarcoplasmic reticulum [GO:0016529]; sarcoplasmic reticulum membrane [GO:0033017]; se…	cellular response to cAMP [GO:0071320]; cellular response to ethanol [GO:0071361]; release of sequestered calcium ion into cytosol [GO:0051209]; response to hypoxia [GO:0001666]; signal transduction [GO:0007165]	calcium ion binding [GO:0005509]; calcium ion transmembrane transporter activity [GO:0015085]; inositol 1,4,5 trisphosphate binding [GO:0070679]; inositol 1,4,5-trisphosphate-sensitive calcium-release channel activity [GO:0005220]; phosphatidylinositol binding [GO:0035091]; scaffold protein binding [GO:0097110]; transmembrane transporter binding [GO:0044325]	ITPR2	22.5	10.4	15.3333	3.625	26.3333	10.8	17.1667	3.875	4.2843	4.01188	3.87548	3.21387
Q13586	sp|Q13586|STIM1_HUMAN	STIM1_HUMAN	Stromal interaction molecule 1	STIM1 GOK	cortical endoplasmic reticulum [GO:0032541]; endoplasmic reticulum [GO:0005783]; endoplasmic reticulum membrane [GO:0005789]; microtubule [GO:0005874]; plasma membrane [GO:0005886]; plasma membrane raft [GO:0044853]; sarcoplasmic reticulum membrane [GO:0033017]	activation of store-operated calcium channel activity [GO:0032237]; cellular calcium ion homeostasis [GO:0006874]; detection of calcium ion [GO:0005513]; enamel mineralization [GO:0070166]; positive regulation of adenylate cyclase activity [GO:0045762]; positive regulation of angiogenesis [GO:0045766]; regulation of calcium ion transport [GO:0051924]; regulation of store-operated calcium entry [G…	calcium channel regulator activity [GO:0005246]; calcium ion binding [GO:0005509]; identical protein binding [GO:0042802]; microtubule plus-end binding [GO:0051010]; protease binding [GO:0002020]	STIM1	14	13.4	12	5	25	19.4	18.8333	6	5.3398	5.12976	4.88346	4.04398
P56373	sp|P56373|P2RX3_HUMAN	P2RX3_HUMAN	P2X purinoceptor 3 (P2X3) (ATP receptor) (Purinergic receptor)	P2RX3	dendritic spine [GO:0043197]; Golgi apparatus [GO:0005794]; hippocampal mossy fiber to CA3 synapse [GO:0098686]; membrane raft [GO:0045121]; neuronal cell body [GO:0043025]; nuclear inner membrane [GO:0005637]; plasma membrane [GO:0005886]; presynaptic membrane [GO:0042734]; receptor complex [GO:0043235]; rough endoplasmic reticulum [GO:0005791]; Schaffer collateral - CA1 synapse [GO:0098685]; te…	behavioral response to formalin induced pain [GO:0061368]; cellular response to ATP [GO:0071318]; establishment of localization in cell [GO:0051649]; inorganic cation transmembrane transport [GO:0098662]; neuromuscular synaptic transmission [GO:0007274]; neuronal action potential [GO:0019228]; peristalsis [GO:0030432]; positive regulation of calcium ion transport into cytosol [GO:0010524]; positi…	ATP binding [GO:0005524]; extracellularly ATP-gated cation channel activity [GO:0004931]; identical protein binding [GO:0042802]; purinergic nucleotide receptor activity [GO:0001614]	P2RX3	2.83333	0.4	-	-	3.83333	0.4	-	-	4.26815	3.2179	-	-
P49768	sp|P49768|PSN1_HUMAN	PSN1_HUMAN	Presenilin-1 (PS-1) (EC 3.4.23.-) (Protein S182) [Cleaved into: Presenilin-1 NTF subunit; Presenilin-1 CTF subunit; Presenilin-1 CTF12 (PS1-CTF12)]	PSEN1 AD3 PS1 PSNL1	aggresome [GO:0016235]; apical plasma membrane [GO:0016324]; azurophil granule membrane [GO:0035577]; cell cortex [GO:0005938]; cell junction [GO:0030054]; cell surface [GO:0009986]; centrosome [GO:0005813]; ciliary rootlet [GO:0035253]; dendritic shaft [GO:0043198]; early endosome membrane [GO:0031901]; endoplasmic reticulum [GO:0005783]; endoplasmic reticulum membrane [GO:0005789]; gamma-secret…	amyloid precursor protein catabolic process [GO:0042987]; amyloid precursor protein metabolic process [GO:0042982]; amyloid-beta formation [GO:0034205]; amyloid-beta metabolic process [GO:0050435]; apoptotic signaling pathway [GO:0097190]; astrocyte activation [GO:0048143]; astrocyte activation involved in immune response [GO:0002265]; autophagosome assembly [GO:0000045]; blood vessel development…	aspartic endopeptidase activity, intramembrane cleaving [GO:0042500]; aspartic-type endopeptidase activity [GO:0004190]; ATPase binding [GO:0051117]; beta-catenin binding [GO:0008013]; cadherin binding [GO:0045296]; calcium channel activity [GO:0005262]; endopeptidase activity [GO:0004175]; growth factor receptor binding [GO:0070851]; PDZ domain binding [GO:0030165]	PSEN1	1.5	1	0.333333	0.625	1.5	1	0.333333	0.875	4.04686	4.05171	3.11845	3.43708
			receptor modulation and signal transduction
P31749	sp|P31749|AKT1_HUMAN	AKT1_HUMAN	RAC-alpha serine/threonine-protein kinase (EC 2.7.11.1) (Protein kinase B) (PKB) (Protein kinase B alpha) (PKB alpha) (Proto-oncogene c-Akt) (RAC-PK-alpha)	AKT1 PKB RAC	cell-cell junction [GO:0005911]; ciliary basal body [GO:0036064]; cytoplasm [GO:0005737]; cytosol [GO:0005829]; extrinsic component of cytoplasmic side of plasma membrane [GO:0031234]; glutamatergic synapse [GO:0098978]; lamellipodium [GO:0030027]; microtubule cytoskeleton [GO:0015630]; mitochondrion [GO:0005739]; nucleoplasm [GO:0005654]; nucleus [GO:0005634]; plasma membrane [GO:0005886]; posts…	activation-induced cell death of T cells [GO:0006924]; anoikis [GO:0043276]; apoptotic mitochondrial changes [GO:0008637]; behavioral response to pain [GO:0048266]; carbohydrate transport [GO:0008643]; cell differentiation [GO:0030154]; cell migration involved in sprouting angiogenesis [GO:0002042]; cell population proliferation [GO:0008283]; cellular response to cadmium ion [GO:0071276]; cellula…	14-3-3 protein binding [GO:0071889]; ATP binding [GO:0005524]; calmodulin binding [GO:0005516]; enzyme binding [GO:0019899]; identical protein binding [GO:0042802]; kinase activity [GO:0016301]; nitric-oxide synthase regulator activity [GO:0030235]; phosphatidylinositol-3,4,5-trisphosphate binding [GO:0005547]; phosphatidylinositol-3,4-bisphosphate binding [GO:0043325]; potassium channel activato…	AKT1	13.6667	10	9.16667	3.75	21.6667	13	13.5	4	5.29996	5.12897	4.65058	4.06321
P17612	sp|P17612|KAPCA_HUMAN	KAPCA_HUMAN	cAMP-dependent protein kinase catalytic subunit alpha (PKA C-alpha) (EC 2.7.11.11)	PRKACA PKACA	acrosomal vesicle [GO:0001669]; calcium channel complex [GO:0034704]; cAMP-dependent protein kinase complex [GO:0005952]; centrosome [GO:0005813]; ciliary base [GO:0097546]; cytoplasm [GO:0005737]; cytosol [GO:0005829]; dendritic spine [GO:0043197]; extracellular exosome [GO:0070062]; glutamatergic synapse [GO:0098978]; membrane [GO:0016020]; mitochondrion [GO:0005739]; neuromuscular junction [GO…	calcium-mediated signaling using intracellular calcium source [GO:0035584]; cell communication by electrical coupling involved in cardiac conduction [GO:0086064]; cellular response to cold [GO:0070417]; cellular response to epinephrine stimulus [GO:0071872]; cellular response to glucose stimulus [GO:0071333]; cellular response to heat [GO:0034605]; cellular response to parathyroid hormone stimulu…	AMP-activated protein kinase activity [GO:0004679]; ATP binding [GO:0005524]; cAMP-dependent protein kinase activity [GO:0004691]; magnesium ion binding [GO:0000287]; manganese ion binding [GO:0030145]; protein domain specific binding [GO:0019904]; protein kinase A regulatory subunit binding [GO:0034237]; protein kinase activity [GO:0004672]; protein kinase binding [GO:0019901]; protein serine ki…	PRKACA	3.83333	3	3.83333	1.5	12.5	7.2	11.8333	3	5.74483	5.43317	5.4488	4.60603
P16298	sp|P16298|PP2BB_HUMAN	PP2BB_HUMAN	Serine/threonine-protein phosphatase 2B catalytic subunit beta isoform (EC 3.1.3.16) (CAM-PRP catalytic subunit) (Calmodulin-dependent calcineurin A subunit beta isoform) (CNA beta)	PPP3CB CALNA2 CALNB CNA2	calcineurin complex [GO:0005955]; cytoplasm [GO:0005737]; cytosol [GO:0005829]; glutamatergic synapse [GO:0098978]; nucleoplasm [GO:0005654]; plasma membrane [GO:0005886]; protein serine/threonine phosphatase complex [GO:0008287]; T-tubule [GO:0030315]; Z disc [GO:0030018]	axon extension [GO:0048675]; calcineurin-mediated signaling [GO:0097720]; calcineurin-NFAT signaling cascade [GO:0033173]; calcium-ion regulated exocytosis [GO:0017156]; dephosphorylation [GO:0016311]; heart development [GO:0007507]; learning [GO:0007612]; locomotion involved in locomotory behavior [GO:0031987]; lymphangiogenesis [GO:0001946]; memory [GO:0007613]; negative regulation of calcium i…	calcium ion binding [GO:0005509]; calmodulin binding [GO:0005516]; calmodulin-dependent protein phosphatase activity [GO:0033192]; enzyme binding [GO:0019899]; myosin phosphatase activity [GO:0017018]; protein dimerization activity [GO:0046983]; protein phosphatase 2B binding [GO:0030346]; protein serine/threonine phosphatase activity [GO:0004722]	PPP3CB	9.16667	5	4.66667	2.625	11.1667	6.4	5.5	3.25	5.14158	5.00598	4.42951	4.33697
P24588	sp|P24588|AKAP5_HUMAN	AKAP5_HUMAN	A-kinase anchor protein 5 (AKAP-5) (A-kinase anchor protein 79 kDa) (AKAP 79) (H21) (cAMP-dependent protein kinase regulatory subunit II high affinity-binding protein)	AKAP5 AKAP79	cytoplasmic side of plasma membrane [GO:0009898]; cytosol [GO:0005829]; dendrite membrane [GO:0032590]; dendritic spine [GO:0043197]; excitatory synapse [GO:0060076]; membrane raft [GO:0045121]; plasma membrane [GO:0005886]; postsynaptic density [GO:0014069]; postsynaptic recycling endosome [GO:0098837]; protein serine/threonine phosphatase complex [GO:0008287]	adenylate cyclase-inhibiting G protein-coupled receptor signaling pathway [GO:0007193]; chemical synaptic transmission [GO:0007268]; negative regulation of adenylate cyclase activity [GO:0007194]; positive regulation of adenylate cyclase activity [GO:0045762]; positive regulation of calcineurin-NFAT signaling cascade [GO:0070886]; positive regulation of calcium ion import across plasma membrane […	adenylate cyclase binding [GO:0008179]; beta-2 adrenergic receptor binding [GO:0031698]; calmodulin binding [GO:0005516]; GABA receptor binding [GO:0050811]; glutamate receptor binding [GO:0035254]; molecular adaptor activity [GO:0060090]; protein kinase A binding [GO:0051018]; protein kinase A regulatory subunit binding [GO:0034237]; protein phosphatase 2B binding [GO:0030346]; scaffold protein …	AKAP5	1.5	-	0.333333	-	1.66667	-	0.333333	-	3.67542	-	2.76391	-
Q92508	sp|Q92508|PIEZ1_HUMAN	PIEZ1_HUMAN	Piezo-type mechanosensitive ion channel component 1 (Membrane protein induced by beta-amyloid treatment) (Mib) (Protein FAM38A)	PIEZO1 FAM38A KIAA0233	endoplasmic reticulum [GO:0005783]; endoplasmic reticulum membrane [GO:0005789]; endoplasmic reticulum-Golgi intermediate compartment membrane [GO:0033116]; lamellipodium membrane [GO:0031258]; membrane [GO:0016020]; plasma membrane [GO:0005886]	cation transport [GO:0006812]; cellular response to mechanical stimulus [GO:0071260]; detection of mechanical stimulus [GO:0050982]; positive regulation of cell-cell adhesion mediated by integrin [GO:0033634]; positive regulation of integrin activation [GO:0033625]; positive regulation of myotube differentiation [GO:0010831]; regulation of membrane potential [GO:0042391]	cation channel activity [GO:0005261]; mechanosensitive ion channel activity [GO:0008381]	PIEZO1	6.83333	1.8	1.33333	0.5	7	1.8	1.66667	0.5	3.84393	3.27561	3.14285	2.29375
			chloride channels
O00299	sp|O00299|CLIC1_HUMAN	CLIC1_HUMAN	Chloride intracellular channel protein 1 (Chloride channel ABP) (Nuclear chloride ion channel 27) (NCC27) (Regulatory nuclear chloride ion channel protein) (hRNCC)	CLIC1 G6 NCC27	blood microparticle [GO:0072562]; brush border [GO:0005903]; chloride channel complex [GO:0034707]; cytoplasm [GO:0005737]; extracellular exosome [GO:0070062]; extracellular space [GO:0005615]; membrane [GO:0016020]; mitochondrion [GO:0005739]; nuclear envelope [GO:0005635]; nuclear membrane [GO:0031965]; nucleus [GO:0005634]; perinuclear region of cytoplasm [GO:0048471]; plasma membrane [GO:0005…	chloride transport [GO:0006821]; platelet aggregation [GO:0070527]; positive regulation of osteoblast differentiation [GO:0045669]; regulation of cell cycle [GO:0051726]; regulation of ion transmembrane transport [GO:0034765]; regulation of mitochondrial membrane potential [GO:0051881]; signal transduction [GO:0007165]	cadherin binding [GO:0045296]; chloride channel activity [GO:0005254]; voltage-gated ion channel activity [GO:0005244]	CLIC1	14.3333	13.2	11.1667	14	43.6667	59.6	40.3333	55.75	6.58747	6.68418	6.38343	6.45173
Q9Y696	sp|Q9Y696|CLIC4_HUMAN	CLIC4_HUMAN	Chloride intracellular channel protein 4 (Intracellular chloride ion channel protein p64H1)	CLIC4	actin cytoskeleton [GO:0015629]; apical part of cell [GO:0045177]; cell surface [GO:0009986]; cell-cell junction [GO:0005911]; centrosome [GO:0005813]; chloride channel complex [GO:0034707]; cytoplasm [GO:0005737]; cytoplasmic vesicle membrane [GO:0030659]; cytosol [GO:0005829]; extracellular exosome [GO:0070062]; membrane [GO:0016020]; microvillus [GO:0005902]; midbody [GO:0030496]; mitochondrio…	angiogenesis [GO:0001525]; branching morphogenesis of an epithelial tube [GO:0048754]; cell differentiation [GO:0030154]; cellular response to calcium ion [GO:0071277]; chloride transport [GO:0006821]; endothelial cell morphogenesis [GO:0001886]; establishment or maintenance of apical/basal cell polarity [GO:0035088]; fertilization [GO:0009566]; keratinocyte differentiation [GO:0030216]; multicel…	chloride channel activity [GO:0005254]; voltage-gated ion channel activity [GO:0005244]	CLIC4	19.5	18.4	15.3333	19.875	63	82.8	39.3333	84.625	6.46811	6.6127	5.90052	6.52114
Q96NY7	sp|Q96NY7|CLIC6_HUMAN	CLIC6_HUMAN	Chloride intracellular channel protein 6 (Parchorin)	CLIC6 CLIC1L	chloride channel complex [GO:0034707]; cytoplasm [GO:0005737]; extracellular exosome [GO:0070062]; plasma membrane [GO:0005886]	regulation of ion transmembrane transport [GO:0034765]	chloride channel activity [GO:0005254]; D2 dopamine receptor binding [GO:0031749]; D3 dopamine receptor binding [GO:0031750]; D4 dopamine receptor binding [GO:0031751]; voltage-gated ion channel activity [GO:0005244]	CLIC6	7.66667	7.8	8.16667	6.375	11.6667	10.6	13.8333	8.25	4.73816	4.80401	4.6162	4.29185
			amino acid transporters:
P43005	sp|P43005|EAA3_HUMAN	EAA3_HUMAN	Excitatory amino acid transporter 3 (Excitatory amino-acid carrier 1) (Neuronal and epithelial glutamate transporter) (Sodium-dependent glutamate/aspartate transporter 3) (Solute carrier family 1 member 1)	SLC1A1 EAAC1 EAAT3 HEAAC1	apical dendrite [GO:0097440]; apical plasma membrane [GO:0016324]; asymmetric synapse [GO:0032279]; axon [GO:0030424]; axon terminus [GO:0043679]; cell periphery [GO:0071944]; cell surface [GO:0009986]; dendrite [GO:0030425]; dendritic shaft [GO:0043198]; dendritic spine [GO:0043197]; distal dendrite [GO:0150002]; early endosome membrane [GO:0031901]; endoplasmic reticulum [GO:0005783]; extracell…	activation of cysteine-type endopeptidase activity involved in apoptotic process [GO:0006919]; activation of protein kinase B activity [GO:0032148]; adult behavior [GO:0030534]; behavioral fear response [GO:0001662]; blood vessel morphogenesis [GO:0048514]; brain development [GO:0007420]; cellular response to ammonium ion [GO:0071242]; cellular response to bisphenol A [GO:1903926]; cellular respo…	anion channel activity [GO:0005253]; chloride transmembrane transporter activity [GO:0015108]; cysteine transmembrane transporter activity [GO:0033229]; D-aspartate transmembrane transporter activity [GO:0140010]; glutamate binding [GO:0016595]; glutamate:sodium symporter activity [GO:0015501]; high-affinity L-glutamate transmembrane transporter activity [GO:0005314]; identical protein binding [G…	SLC1A1	0.333333	-	0.333333	-	0.333333	-	0.333333	-	2.70676	-	1.86399	-
Q15758	sp|Q15758|AAAT_HUMAN	AAAT_HUMAN	Neutral amino acid transporter B(0) (ATB(0)) (Baboon M7 virus receptor) (RD114/simian type D retrovirus receptor) (Sodium-dependent neutral amino acid transporter type 2) (Solute carrier family 1 member 5)	SLC1A5 ASCT2 M7V1 RDR RDRC	basal plasma membrane [GO:0009925]; extracellular exosome [GO:0070062]; melanosome [GO:0042470]; membrane [GO:0016020]; plasma membrane [GO:0005886]	amino acid transport [GO:0006865]; glutamine secretion [GO:0010585]; glutamine transport [GO:0006868]; L-aspartate import across plasma membrane [GO:0140009]; L-glutamine import across plasma membrane [GO:1903803]; neutral amino acid transport [GO:0015804]; protein homotrimerization [GO:0070207]; transport across blood-brain barrier [GO:0150104]	amino acid transmembrane transporter activity [GO:0015171]; L-aspartate transmembrane transporter activity [GO:0015183]; L-glutamine transmembrane transporter activity [GO:0015186]; L-serine transmembrane transporter activity [GO:0015194]; metal ion binding [GO:0046872]; neutral amino acid transmembrane transporter activity [GO:0015175]; signaling receptor activity [GO:0038023]; symporter activit…	SLC1A5	2	3	0.166667	7.25	2.16667	3.2	0.166667	14.5	4.10061	4.53024	1.69945	5.17736
Q9H2H9	sp|Q9H2H9|S38A1_HUMAN	S38A1_HUMAN	Sodium-coupled neutral amino acid symporter 1 (Amino acid transporter A1) (N-system amino acid transporter 2) (Solute carrier family 38 member 1) (System A amino acid transporter 1) (System N amino acid transporter 1)	SLC38A1 ATA1 NAT2 SAT1 SNAT1	axon [GO:0030424]; basolateral plasma membrane [GO:0016323]; external side of apical plasma membrane [GO:0098591]; extracellular exosome [GO:0070062]; membrane [GO:0016020]; neuronal cell body [GO:0043025]; plasma membrane [GO:0005886]	amino acid import [GO:0043090]; amino acid transmembrane transport [GO:0003333]; amino acid transport [GO:0006865]; female pregnancy [GO:0007565]; gamma-aminobutyric acid biosynthetic process [GO:0009449]; glutamine metabolic process [GO:0006541]; glutamine transport [GO:0006868]; L-alpha-amino acid transmembrane transport [GO:1902475]; neurotransmitter uptake [GO:0001504]; neutral amino acid tra…	alanine:sodium symporter activity [GO:0015655]; amino acid transmembrane transporter activity [GO:0015171]; amino acid:sodium symporter activity [GO:0005283]; glycine:sodium symporter activity [GO:0015375]; L-amino acid transmembrane transporter activity [GO:0015179]; L-glutamine transmembrane transporter activity [GO:0015186]; neutral amino acid transmembrane transporter activity [GO:0015175]; n…	SLC38A1	1.83333	-	0.333333	2.25	2.16667	-	0.333333	2.375	4.14842	-	2.81722	4.30267
Q96QD8	sp|Q96QD8|S38A2_HUMAN	S38A2_HUMAN	Sodium-coupled neutral amino acid symporter 2 (Amino acid transporter A2) (Protein 40-9-1) (Solute carrier family 38 member 2) (System A amino acid transporter 2) (System A transporter 1) (System N amino acid transporter 2)	SLC38A2 ATA2 KIAA1382 SAT2 SNAT2	axon [GO:0030424]; brush border [GO:0005903]; cytoplasm [GO:0005737]; dendrite [GO:0030425]; neuronal cell body [GO:0043025]; plasma membrane [GO:0005886]; sarcolemma [GO:0042383]	alanine transport [GO:0032328]; amino acid import [GO:0043090]; amino acid transmembrane transport [GO:0003333]; amino acid transport [GO:0006865]; cellular response to amino acid starvation [GO:0034198]; cellular response to arsenite(3-) [GO:1903841]; cellular response to mechanical stimulus [GO:0071260]; cerebral cortex development [GO:0021987]; female pregnancy [GO:0007565]; glutamine transpor…	acidic amino acid transmembrane transporter activity [GO:0015172]; alanine:sodium symporter activity [GO:0015655]; amino acid transmembrane transporter activity [GO:0015171]; amino acid:sodium symporter activity [GO:0005283]; L-amino acid transmembrane transporter activity [GO:0015179]; L-glutamine transmembrane transporter activity [GO:0015186]; L-serine transmembrane transporter activity [GO:00…	SLC38A2	1.66667	2.2	0.833333	3.75	2.16667	3.4	0.833333	6.125	4.02148	4.31963	3.23635	4.47408
Q9HBR0	sp|Q9HBR0|S38AA_HUMAN	S38AA_HUMAN	Putative sodium-coupled neutral amino acid transporter 10 (Solute carrier family 38 member 10)	SLC38A10 PP1744	Golgi apparatus [GO:0005794]; membrane [GO:0016020]	amino acid transmembrane transport [GO:0003333]; bone development [GO:0060348]; sodium ion transport [GO:0006814]	L-amino acid transmembrane transporter activity [GO:0015179]	SLC38A10	9.33333	6	12.1667	0.375	14	8.4	16.8333	0.375	4.72289	4.45575	4.38851	2.51516
Q9NVC3	sp|Q9NVC3|S38A7_HUMAN	S38A7_HUMAN	Sodium-coupled neutral amino acid transporter 7 (Solute carrier family 38 member 7)	SLC38A7 SNAT7	axon [GO:0030424]; lysosomal membrane [GO:0005765]; neuronal cell body [GO:0043025]	amino acid transmembrane transport [GO:0003333]; asparagine transport [GO:0006867]; glutamine transport [GO:0006868]; sodium ion transport [GO:0006814]	L-alanine transmembrane transporter activity [GO:0015180]; L-amino acid transmembrane transporter activity [GO:0015179]; L-asparagine transmembrane transporter activity [GO:0015182]; L-asparagine:sodium symporter activity [GO:0140901]; L-aspartate transmembrane transporter activity [GO:0015183]; L-glutamate transmembrane transporter activity [GO:0005313]; L-glutamine transmembrane transporter act…	SLC38A7	2.16667	2.4	2.5	0.125	2.5	2.4	2.66667	0.125	4.41844	4.63949	4.2299	2.58949
Q8NBW4	sp|Q8NBW4|S38A9_HUMAN	S38A9_HUMAN	Sodium-coupled neutral amino acid transporter 9 (Solute carrier family 38 member 9) (Up-regulated in lung cancer 11)	SLC38A9 URLC11	late endosome [GO:0005770]; late endosome membrane [GO:0031902]; lysosomal membrane [GO:0005765]; lysosome [GO:0005764]	amino acid transmembrane transport [GO:0003333]; asparagine transport [GO:0006867]; cellular response to amino acid stimulus [GO:0071230]; glutamine transport [GO:0006868]; L-arginine transmembrane transport [GO:1903826]; positive regulation of TOR signaling [GO:0032008]; positive regulation of TORC1 signaling [GO:1904263]	amino acid transmembrane transporter activity [GO:0015171]; arginine binding [GO:0034618]; cholesterol binding [GO:0015485]; guanyl-nucleotide exchange factor activity [GO:0005085]; L-amino acid transmembrane transporter activity [GO:0015179]; L-arginine transmembrane transporter activity [GO:0061459]; L-asparagine transmembrane transporter activity [GO:0015182]; L-glutamine transmembrane transpo…	SLC38A9	0.666667	0.2	0.5	0.125	0.666667	0.2	0.166667	0.125	3.22326	3.07474	2.44506	-
Q8TBB6	sp|Q8TBB6|S7A14_HUMAN	S7A14_HUMAN	Probable cationic amino acid transporter (Solute carrier family 7 member 14)	SLC7A14 KIAA1613	cytosol [GO:0005829]; intracellular membrane-bounded organelle [GO:0043231]; lysosomal membrane [GO:0005765]; nucleoplasm [GO:0005654]; plasma membrane [GO:0005886]	amino acid transport [GO:0006865]	amino acid transmembrane transporter activity [GO:0015171]	SLC7A14	9.66667	5.6	5.83333	0.125	15.5	7.6	7.83333	0.125	4.99372	4.6995	4.41157	2.39046
			monocarboxylate transporters:
O15374	sp|O15374|MOT5_HUMAN	MOT5_HUMAN	Monocarboxylate transporter 5 (MCT 5) (Monocarboxylate transporter 4) (MCT 4) (Solute carrier family 16 member 4)	SLC16A4 MCT4 MCT5	membrane [GO:0016020]; plasma membrane [GO:0005886]	monocarboxylic acid transport [GO:0015718]	monocarboxylic acid transmembrane transporter activity [GO:0008028]; symporter activity [GO:0015293]	SLC16A4	1	0.4	0.5	-	2.33333	0.4	0.5	-	4.06459	2.93059	2.69451	-
			glucose transporters:
P11166	sp|P11166|GTR1_HUMAN	GTR1_HUMAN	Solute carrier family 2, facilitated glucose transporter member 1 (Glucose transporter type 1, erythrocyte/brain) (GLUT-1) (HepG2 glucose transporter)	SLC2A1 GLUT1	apical plasma membrane [GO:0016324]; basolateral plasma membrane [GO:0016323]; blood microparticle [GO:0072562]; caveola [GO:0005901]; cortical actin cytoskeleton [GO:0030864]; cytosol [GO:0005829]; extracellular exosome [GO:0070062]; female germ cell nucleus [GO:0001674]; female pronucleus [GO:0001939]; Golgi membrane [GO:0000139]; intercalated disc [GO:0014704]; melanosome [GO:0042470]; membran…	cellular hyperosmotic response [GO:0071474]; cellular response to glucose starvation [GO:0042149]; cellular response to mechanical stimulus [GO:0071260]; central nervous system development [GO:0007417]; cerebral cortex development [GO:0021987]; dehydroascorbic acid transport [GO:0070837]; female pregnancy [GO:0007565]; glucose import [GO:0046323]; glucose import across plasma membrane [GO:0098708…	D-glucose transmembrane transporter activity [GO:0055056]; dehydroascorbic acid transmembrane transporter activity [GO:0033300]; glucose transmembrane transporter activity [GO:0005355]; hexose transmembrane transporter activity [GO:0015149]; identical protein binding [GO:0042802]; kinase binding [GO:0019900]; long-chain fatty acid transporter activity [GO:0005324]; protein self-association [GO:00…	SLC2A1	6.66667	6.2	5	6.875	22	15.2	14.8333	18.5	5.89966	5.54953	5.30618	5.49583
P53794	sp|P53794|SC5A3_HUMAN	SC5A3_HUMAN	Sodium/myo-inositol cotransporter (Na(+)/myo-inositol cotransporter) (Sodium/myo-inositol transporter 1) (SMIT1) (Solute carrier family 5 member 3)	SLC5A3	membrane [GO:0016020]; perinuclear region of cytoplasm [GO:0048471]; plasma membrane [GO:0005886]; voltage-gated potassium channel complex [GO:0008076]	fucose transmembrane transport [GO:0015756]; glucose transmembrane transport [GO:1904659]; inositol metabolic process [GO:0006020]; myo-inositol import across plasma membrane [GO:1904679]; myo-inositol transport [GO:0015798]; pentose transmembrane transport [GO:0015750]; peripheral nervous system development [GO:0007422]; polyol transmembrane transport [GO:0015791]; positive regulation of catalyt…	fucose transmembrane transporter activity [GO:0015150]; glucose:sodium symporter activity [GO:0005412]; myo-inositol transmembrane transporter activity [GO:0005365]; myo-inositol:sodium symporter activity [GO:0005367]; pentose transmembrane transporter activity [GO:0015146]; polyol transmembrane transporter activity [GO:0015166]; potassium channel regulator activity [GO:0015459]; transmembrane tr…	SLC5A3	2.66667	0.4	1	0.5	3.5	0.4	1	0.625	4.1147	3.02484	3.26045	2.96214
Q9Y2W3	sp|Q9Y2W3|S45A1_HUMAN	S45A1_HUMAN	Proton-associated sugar transporter A (PAST-A) (Deleted in neuroblastoma 5 protein) (DNb-5) (Solute carrier family 45 member 1)	SLC45A1 DNB5	membrane [GO:0016020]	galactose transmembrane transport [GO:0015757]; glucose transmembrane transport [GO:1904659]	galactose:proton symporter activity [GO:0015517]; glucose:proton symporter activity [GO:0005356]; sucrose:proton symporter activity [GO:0008506]	SLC45A1	0.833333	-	0.333333	-	0.833333	-	0.333333	-	3.1589	-	1.70053	-
			other transporters:
Q9NUM3	sp|Q9NUM3|S39A9_HUMAN	S39A9_HUMAN	Zinc transporter ZIP9 (Solute carrier family 39 member 9) (Zrt- and Irt-like protein 9) (ZIP-9)	SLC39A9 ZIP9 UNQ714/PRO1377	membrane [GO:0016020]; trans-Golgi network [GO:0005802]	cellular zinc ion homeostasis [GO:0006882]	zinc efflux transmembrane transporter activity [GO:0022883]	SLC39A9	0.333333	-	-	-	0.333333	-	-	-	2.39232	-	-	-
Q8WV83	sp|Q8WV83|S35F5_HUMAN	S35F5_HUMAN	Solute carrier family 35 member F5 (Hepatitis C virus NS5A-transactivated protein 3) (HCV NS5A-transactivated protein 3)	SLC35F5 NS5ATP3 UNQ2545/PRO6097	membrane [GO:0016020]			SLC35F5	0.5	-	-	-	0.5	-	-	-	3.16543	-	-	-
Q8WUM9	sp|Q8WUM9|S20A1_HUMAN	S20A1_HUMAN	Sodium-dependent phosphate transporter 1 (Gibbon ape leukemia virus receptor 1) (GLVR-1) (Leukemia virus receptor 1 homolog) (Phosphate transporter 1) (PiT-1) (Solute carrier family 20 member 1)	SLC20A1 GLVR1 PIT1	membrane [GO:0016020]; plasma membrane [GO:0005886]	biomineral tissue development [GO:0031214]; ion transport [GO:0006811]; phosphate ion transmembrane transport [GO:0035435]; phosphate-containing compound metabolic process [GO:0006796]; positive regulation of I-kappaB kinase/NF-kappaB signaling [GO:0043123]	high-affinity inorganic phosphate:sodium symporter activity [GO:0005316]; inorganic phosphate transmembrane transporter activity [GO:0005315]; signaling receptor activity [GO:0038023]; sodium:phosphate symporter activity [GO:0005436]	SLC20A1	0.333333	-	-	0.5	0.333333	-	-	0.5	3.17077	-	-	2.83207
Q5T1Q4	sp|Q5T1Q4|S35F1_HUMAN	S35F1_HUMAN	Solute carrier family 35 member F1	SLC35F1 C6orf169	membrane [GO:0016020]		transmembrane transporter activity [GO:0022857]	SLC35F1	0.5	-	-	0.125	0.5	-	-	0.125	3.3392	-	-	2.10199
Q92504	sp|Q92504|S39A7_HUMAN	S39A7_HUMAN	Zinc transporter SLC39A7 (Histidine-rich membrane protein Ke4) (Really interesting new gene 5 protein) (Solute carrier family 39 member 7) (Zrt-, Irt-like protein 7) (ZIP7)	SLC39A7 HKE4 RING5	endoplasmic reticulum [GO:0005783]; endoplasmic reticulum membrane [GO:0005789]; Golgi apparatus [GO:0005794]; membrane [GO:0016020]; nucleoplasm [GO:0005654]	B cell differentiation [GO:0030183]; cellular zinc ion homeostasis [GO:0006882]; zinc ion transmembrane transport [GO:0071577]	zinc ion transmembrane transporter activity [GO:0005385]	SLC39A7	0.666667	-	0.333333	0.25	3	-	0.5	0.375	4.67061	-	2.8068	1.94935
Q9NRA2	sp|Q9NRA2|S17A5_HUMAN	S17A5_HUMAN	Sialin (H(+)/nitrate cotransporter) (H(+)/sialic acid cotransporter) (AST) (Membrane glycoprotein HP59) (Solute carrier family 17 member 5) (Vesicular H(+)/Aspartate-glutamate cotransporter)	SLC17A5	cytosol [GO:0005829]; lysosomal membrane [GO:0005765]; lysosome [GO:0005764]; membrane [GO:0016020]; plasma membrane [GO:0005886]; synaptic vesicle membrane [GO:0030672]	amino acid transport [GO:0006865]; anion transport [GO:0006820]; ion transport [GO:0006811]; response to bacterium [GO:0009617]; sialic acid transport [GO:0015739]	carbohydrate:proton symporter activity [GO:0005351]; D-glucuronate transmembrane transporter activity [GO:0042880]; sialic acid transmembrane transporter activity [GO:0015136]; sialic acid:proton symporter activity [GO:0015538]; transmembrane transporter activity [GO:0022857]	SLC17A5	3.5	2.4	2.66667	0.375	6.16667	2.4	4.33333	0.375	4.78173	4.62644	4.3768	3.24035
Q96BI1	sp|Q96BI1|S22AI_HUMAN	S22AI_HUMAN	Solute carrier family 22 member 18 (Beckwith-Wiedemann syndrome chromosomal region 1 candidate gene A protein) (Efflux transporter-like protein) (Imprinted multi-membrane-spanning polyspecific transporter-related protein 1) (Organic cation transporter-like protein 2) (ORCTL-2) (Solute carrier family 22 member 1-like) (Tumor-suppressing STF cDNA 5 protein) (Tumor-suppressing subchromosomal transfe…	SLC22A18 BWR1A BWSCR1A HET IMPT1 ITM ORCTL2 SLC22A1L TSSC5	apical plasma membrane [GO:0016324]; cytoplasm [GO:0005737]; membrane [GO:0016020]; nuclear envelope [GO:0005635]; plasma membrane [GO:0005886]	organic cation transport [GO:0015695]; xenobiotic detoxification by transmembrane export across the plasma membrane [GO:1990961]; xenobiotic transport [GO:0042908]	solute:proton antiporter activity [GO:0015299]; symporter activity [GO:0015293]; ubiquitin protein ligase binding [GO:0031625]	SLC22A18	1.16667	0.8	0.5	0.375	1.33333	0.8	0.5	0.375	4.07415	3.81461	3.40052	2.37174
Q9UGH3	sp|Q9UGH3|S23A2_HUMAN	S23A2_HUMAN	Solute carrier family 23 member 2 (Na(+)/L-ascorbic acid transporter 2) (Nucleobase transporter-like 1 protein) (Sodium-dependent vitamin C transporter 2) (hSVCT2) (Yolk sac permease-like molecule 2)	SLC23A2 KIAA0238 NBTL1 SLC23A1 SVCT2 YSPL2	apical plasma membrane [GO:0016324]; basolateral plasma membrane [GO:0016323]; cytoplasm [GO:0005737]; membrane [GO:0016020]; plasma membrane [GO:0005886]	cellular response to ethanol [GO:0071361]; L-ascorbic acid metabolic process [GO:0019852]; L-ascorbic acid transmembrane transport [GO:0015882]; negative regulation of neuron death [GO:1901215]; positive regulation of dendrite extension [GO:1903861]; response to oxidative stress [GO:0006979]	L-ascorbate:sodium symporter activity [GO:0008520]; L-ascorbic acid transmembrane transporter activity [GO:0015229]	SLC23A2	3	1.2	3	0.375	4.33333	1.6	3	0.25	4.37969	3.60312	3.84934	2.55321
Q86WA9	sp|Q86WA9|S2611_HUMAN	S2611_HUMAN	Sodium-independent sulfate anion transporter (Solute carrier family 26 member 11)	SLC26A11	endoplasmic reticulum [GO:0005783]; extracellular exosome [GO:0070062]; Golgi apparatus [GO:0005794]; intracellular membrane-bounded organelle [GO:0043231]; lysosomal membrane [GO:0005765]; membrane [GO:0016020]; nucleoplasm [GO:0005654]; plasma membrane [GO:0005886]	ion transport [GO:0006811]; sulfate transport [GO:0008272]	anion transmembrane transporter activity [GO:0008509]; secondary active sulfate transmembrane transporter activity [GO:0008271]; sulfate transmembrane transporter activity [GO:0015116]	SLC26A11	2	0.6	2.33333	-	2.66667	0.8	2.83333	-	4.15874	3.26782	4.07773	-
Q8N2U9	sp|Q8N2U9|S66A2_HUMAN	S66A2_HUMAN	Solute carrier family 66 member 2 (PQ-loop repeat-containing protein 1)	SLC66A2 PQLC1	cytosol [GO:0005829]; endosome [GO:0005768]; membrane [GO:0016020]; trans-Golgi network [GO:0005802]	phospholipid translocation [GO:0045332]; retrograde transport, endosome to Golgi [GO:0042147]		SLC66A2	1	0.4	0.666667	-	1.5	0.4	0.666667	-	3.87564	2.86475	2.3387	-
Q8NCS7	sp|Q8NCS7|CTL5_HUMAN	CTL5_HUMAN	Choline transporter-like protein 5 (Solute carrier family 44 member 5)	SLC44A5 CTL5	membrane [GO:0016020]; plasma membrane [GO:0005886]	phosphatidylcholine biosynthetic process [GO:0006656]; transmembrane transport [GO:0055085]	choline transmembrane transporter activity [GO:0015220]; transmembrane transporter activity [GO:0022857]	SLC44A5	2.83333	0.4	0.833333	-	3.66667	0.4	0.833333	-	3.83343	2.75966	2.63204	-
Q9BZC7	sp|Q9BZC7|ABCA2_HUMAN	ABCA2_HUMAN	ATP-binding cassette sub-family A member 2 (EC 7.6.2.-) (ATP-binding cassette transporter 2) (ATP-binding cassette 2)	ABCA2 ABC2 KIAA1062	ATP-binding cassette (ABC) transporter complex [GO:0043190]; cytoplasmic vesicle [GO:0031410]; endosome [GO:0005768]; endosome membrane [GO:0010008]; intracellular membrane-bounded organelle [GO:0043231]; lysosomal membrane [GO:0005765]; lysosome [GO:0005764]; membrane [GO:0016020]; microtubule organizing center [GO:0005815]; plasma membrane [GO:0005886]	cellular sphingolipid homeostasis [GO:0090156]; central nervous system myelin formation [GO:0032289]; ceramide translocation [GO:0099040]; cholesterol homeostasis [GO:0042632]; ganglioside metabolic process [GO:0001573]; glycosphingolipid metabolic process [GO:0006687]; lipid metabolic process [GO:0006629]; lipid transport [GO:0006869]; locomotory behavior [GO:0007626]; negative regulation of cho…	ABC-type transporter activity [GO:0140359]; ATP binding [GO:0005524]; ATPase-coupled transmembrane transporter activity [GO:0042626]; ceramide floppase activity [GO:0099038]; endopeptidase regulator activity [GO:0061135]; lipid transporter activity [GO:0005319]; nucleotide binding [GO:0000166]	ABCA2	2	0.6	0.833333	0.375	2	0.6	0.833333	0.375	3.1318	3.11588	1.76863	2.74487
Q08357	sp|Q08357|S20A2_HUMAN	S20A2_HUMAN	Sodium-dependent phosphate transporter 2 (Gibbon ape leukemia virus receptor 2) (GLVR-2) (Phosphate transporter 2) (PiT-2) (Pit2) (hPit2) (Solute carrier family 20 member 2)	SLC20A2 GLVR2 PIT2	extracellular exosome [GO:0070062]; membrane [GO:0016020]; plasma membrane [GO:0005886]	ion transport [GO:0006811]; phosphate ion transmembrane transport [GO:0035435]	inorganic phosphate transmembrane transporter activity [GO:0005315]; signaling receptor activity [GO:0038023]; sodium:phosphate symporter activity [GO:0005436]; virus receptor activity [GO:0001618]	SLC20A2	2.33333	0.4	4.83333	0.125	3.16667	-	7.66667	0.125	3.90528	3.51713	4.48666	1.44331
Q9Y289	sp|Q9Y289|SC5A6_HUMAN	SC5A6_HUMAN	Sodium-dependent multivitamin transporter (Na(+)-dependent multivitamin transporter) (Solute carrier family 5 member 6)	SLC5A6 SMVT	apical plasma membrane [GO:0016324]; basal plasma membrane [GO:0009925]; basolateral plasma membrane [GO:0016323]; brush border membrane [GO:0031526]; membrane [GO:0016020]; plasma membrane [GO:0005886]; vesicle membrane [GO:0012506]	biotin import across plasma membrane [GO:1905135]; biotin transport [GO:0015878]; iodide transmembrane transport [GO:1904200]; pantothenate transmembrane transport [GO:0015887]; sodium ion transport [GO:0006814]; transport across blood-brain barrier [GO:0150104]	biotin transmembrane transporter activity [GO:0015225]; pantothenate transmembrane transporter activity [GO:0015233]; sodium-dependent multivitamin transmembrane transporter activity [GO:0008523]; symporter activity [GO:0015293]; vitamin transmembrane transporter activity [GO:0090482]	SLC5A6	1.66667	0.6	0.666667	4	2	0.6	0.666667	6.25	3.75041	3.15553	3.17177	4.557
			synaptic and neuronal signalings:
O94910	sp|O94910|AGRL1_HUMAN	AGRL1_HUMAN	Adhesion G protein-coupled receptor L1 (Calcium-independent alpha-latrotoxin receptor 1) (CIRL-1) (Latrophilin-1) (Lectomedin-2)	ADGRL1 KIAA0821 LEC2 LPHN1	axon [GO:0030424]; growth cone [GO:0030426]; membrane [GO:0016020]; neuron projection [GO:0043005]; plasma membrane [GO:0005886]; postsynaptic density [GO:0014069]; presynaptic membrane [GO:0042734]; synapse [GO:0045202]	adenylate cyclase-activating G protein-coupled receptor signaling pathway [GO:0007189]; calcium-mediated signaling using intracellular calcium source [GO:0035584]; cell surface receptor signaling pathway [GO:0007166]; G protein-coupled receptor signaling pathway [GO:0007186]; heterophilic cell-cell adhesion via plasma membrane cell adhesion molecules [GO:0007157]; positive regulation of synapse m…	carbohydrate binding [GO:0030246]; cell adhesion molecule binding [GO:0050839]; G protein-coupled receptor activity [GO:0004930]; latrotoxin receptor activity [GO:0016524]	ADGRL1	1.66667	-	1.16667	0.375	2.16667	-	1.16667	0.25	3.44875	-	2.58743	2.08487
P05067	sp|P05067|A4_HUMAN	A4_HUMAN	Amyloid-beta precursor protein (APP) (ABPP) (APPI) (Alzheimer disease amyloid A4 protein homolog) (Alzheimer disease amyloid protein) (Amyloid precursor protein) (Amyloid-beta (A4) precursor protein) (Amyloid-beta A4 protein) (Cerebral vascular amyloid peptide) (CVAP) (PreA4) (Protease nexin-II) (PN-II) [Cleaved into: N-APP; Soluble APP-alpha (S-APP-alpha); Soluble APP-beta (S-APP-beta); C99 (Bet…	APP A4 AD1	amyloid-beta complex [GO:0106003]; apical part of cell [GO:0045177]; astrocyte projection [GO:0097449]; axon [GO:0030424]; cell surface [GO:0009986]; cell-cell junction [GO:0005911]; ciliary rootlet [GO:0035253]; clathrin-coated pit [GO:0005905]; COPII-coated ER to Golgi transport vesicle [GO:0030134]; cytoplasm [GO:0005737]; cytosol [GO:0005829]; dendritic shaft [GO:0043198]; dendritic spine [GO…	adenylate cyclase-activating G protein-coupled receptor signaling pathway [GO:0007189]; adenylate cyclase-inhibiting G protein-coupled receptor signaling pathway [GO:0007193]; adult locomotory behavior [GO:0008344]; amyloid fibril formation [GO:1990000]; antibacterial humoral response [GO:0019731]; antifungal humoral response [GO:0019732]; antimicrobial humoral immune response mediated by antimic…	acetylcholine receptor activator activity [GO:0030549]; acetylcholine receptor binding [GO:0033130]; amylin binding [GO:0097645]; apolipoprotein binding [GO:0034185]; chaperone binding [GO:0051087]; chemoattractant activity [GO:0042056]; chromatin binding [GO:0003682]; DNA binding [GO:0003677]; enzyme binding [GO:0019899]; ephrin receptor binding [GO:0046875]; frizzled binding [GO:0005109]; G pro…	APP	19.6667	10	8.66667	10.875	41.5	18.8	17.1667	22.375	5.72133	5.1448	4.75767	4.92667
Q06787	sp|Q06787|FMR1_HUMAN	FMR1_HUMAN	Fragile X messenger ribonucleoprotein 1 (Fragile X messenger ribonucleoprotein) (FMRP) (Protein FMR-1)	FMR1	axon [GO:0030424]; axon terminus [GO:0043679]; Cajal body [GO:0015030]; cell projection [GO:0042995]; chromocenter [GO:0010369]; chromosome [GO:0005694]; chromosome, centromeric region [GO:0000775]; cytoplasm [GO:0005737]; cytoplasmic ribonucleoprotein granule [GO:0036464]; cytoplasmic stress granule [GO:0010494]; cytosol [GO:0005829]; dendrite [GO:0030425]; dendritic filopodium [GO:1902737]; den…	cellular response to virus [GO:0098586]; DNA repair [GO:0006281]; glutamate receptor signaling pathway [GO:0007215]; modulation by host of viral RNA genome replication [GO:0044830]; mRNA processing [GO:0006397]; mRNA transport [GO:0051028]; negative regulation of cytoplasmic translation [GO:2000766]; negative regulation of long-term synaptic depression [GO:1900453]; negative regulation of mRNA ca…	chromatin binding [GO:0003682]; DNA binding [GO:0003677]; dynein complex binding [GO:0070840]; G-quadruplex RNA binding [GO:0002151]; identical protein binding [GO:0042802]; methylated histone binding [GO:0035064]; microtubule binding [GO:0008017]; miRNA binding [GO:0035198]; molecular condensate scaffold activity [GO:0140693]; mRNA 3'-UTR binding [GO:0003730]; mRNA 5'-UTR binding [GO:0048027]; m…	FMR1	5.83333	4	4.83333	3.5	9.5	5.8	7.83333	3.875	4.79471	4.59092	4.50509	4.13621
Q9P2S2	sp|Q9P2S2|NRX2A_HUMAN	NRX2A_HUMAN	Neurexin-2 (Neurexin II-alpha) (Neurexin-2-alpha)	NRXN2 KIAA0921	glutamatergic synapse [GO:0098978]; plasma membrane [GO:0005886]; presynapse [GO:0098793]; protein-containing complex [GO:0032991]	adult behavior [GO:0030534]; chemical synaptic transmission [GO:0007268]; gephyrin clustering involved in postsynaptic density assembly [GO:0097116]; neuroligin clustering involved in postsynaptic membrane assembly [GO:0097118]; neuron cell-cell adhesion [GO:0007158]; neurotransmitter secretion [GO:0007269]; postsynaptic density protein 95 clustering [GO:0097119]; postsynaptic membrane assembly […	calcium channel regulator activity [GO:0005246]; cell adhesion molecule binding [GO:0050839]; metal ion binding [GO:0046872]; neuroligin family protein binding [GO:0097109]; transmembrane signaling receptor activity [GO:0004888]	NRXN2	3.5	0.2	-	0.125	3.83333	0.2	-	0.125	3.37308	-	-	-
Q8NFZ4	sp|Q8NFZ4|NLGN2_HUMAN	NLGN2_HUMAN	Neuroligin-2	NLGN2 KIAA1366	cell surface [GO:0009986]; cytoplasm [GO:0005737]; dendritic shaft [GO:0043198]; dopaminergic synapse [GO:0098691]; excitatory synapse [GO:0060076]; glycinergic synapse [GO:0098690]; inhibitory synapse [GO:0060077]; membrane [GO:0016020]; plasma membrane [GO:0005886]; postsynaptic membrane [GO:0045211]; postsynaptic specialization membrane [GO:0099634]; presynaptic membrane [GO:0042734]; ribbon s…	brain development [GO:0007420]; cell-cell adhesion [GO:0098609]; cell-cell junction maintenance [GO:0045217]; chemical synaptic transmission [GO:0007268]; gephyrin clustering involved in postsynaptic density assembly [GO:0097116]; inhibitory synapse assembly [GO:1904862]; insulin metabolic process [GO:1901142]; jump response [GO:0007630]; locomotory exploration behavior [GO:0035641]; modulation o…	cell adhesion molecule binding [GO:0050839]; identical protein binding [GO:0042802]; neurexin family protein binding [GO:0042043]; signaling receptor activity [GO:0038023]	NLGN2	0.833333	-	-	-	0.833333	-	-	-	3.3265	-	-	-
P62166	sp|P62166|NCS1_HUMAN	NCS1_HUMAN	Neuronal calcium sensor 1 (NCS-1) (Frequenin homolog) (Frequenin-like protein) (Frequenin-like ubiquitous protein)	NCS1 FLUP FREQ	axon [GO:0030424]; cytoplasm [GO:0005737]; dendrite [GO:0030425]; Golgi apparatus [GO:0005794]; intracellular membrane-bounded organelle [GO:0043231]; perinuclear region of cytoplasm [GO:0048471]; plasma membrane [GO:0005886]; postsynaptic density [GO:0014069]	regulation of neuron projection development [GO:0010975]	calcium ion binding [GO:0005509]; calcium sensitive guanylate cyclase activator activity [GO:0008048]; voltage-gated calcium channel activity [GO:0005245]	NCS1	8.66667	5	4.66667	6	19.5	10	7.33333	9.25	5.76564	5.48838	4.67344	5.14028
Q92823	sp|Q92823|NRCAM_HUMAN	NRCAM_HUMAN	Neuronal cell adhesion molecule (Nr-CAM) (Neuronal surface protein Bravo) (hBravo) (NgCAM-related cell adhesion molecule) (Ng-CAM-related)	NRCAM KIAA0343	axon [GO:0030424]; axon initial segment [GO:0043194]; external side of plasma membrane [GO:0009897]; extracellular region [GO:0005576]; glutamatergic synapse [GO:0098978]; neuron projection [GO:0043005]; plasma membrane [GO:0005886]; postsynaptic density membrane [GO:0098839]	angiogenesis [GO:0001525]; axon guidance [GO:0007411]; axonal fasciculation [GO:0007413]; axonogenesis [GO:0007409]; brain development [GO:0007420]; cell-cell adhesion [GO:0098609]; central nervous system development [GO:0007417]; clustering of voltage-gated sodium channels [GO:0045162]; neuron migration [GO:0001764]; neuronal action potential propagation [GO:0019227]; positive regulation of neur…	ankyrin binding [GO:0030506]; cell-cell adhesion mediator activity [GO:0098632]; protein binding involved in heterotypic cell-cell adhesion [GO:0086080]	NRCAM	6.83333	0.2	0.166667	0.5	10	0.2	0.166667	0.5	4.2319	2.1405	1.83732	2.38327
P51674	sp|P51674|GPM6A_HUMAN	GPM6A_HUMAN	Neuronal membrane glycoprotein M6-a (M6a)	GPM6A M6A	axonal growth cone [GO:0044295]; dendritic spine [GO:0043197]; extracellular exosome [GO:0070062]; extracellular vesicle [GO:1903561]; filopodium [GO:0030175]; glutamatergic synapse [GO:0098978]; neuron projection [GO:0043005]; neuronal cell body [GO:0043025]; parallel fiber to Purkinje cell synapse [GO:0098688]; plasma membrane [GO:0005886]; presynaptic active zone membrane [GO:0048787]	neural retina development [GO:0003407]; neuron migration [GO:0001764]; neuron projection development [GO:0031175]; neuron projection morphogenesis [GO:0048812]; positive regulation of filopodium assembly [GO:0051491]; regulation of synapse organization [GO:0050807]; response to bacterium [GO:0009617]; stem cell differentiation [GO:0048863]; synapse assembly [GO:0007416]	calcium channel activity [GO:0005262]	GPM6A	2.16667	-	-	-	2.33333	-	-	-	3.94683	-	-	-
			other regulatory proteins:
Q9UHC6	sp|Q9UHC6|CNTP2_HUMAN	CNTP2_HUMAN	Contactin-associated protein-like 2 (Cell recognition molecule Caspr2)	CNTNAP2 CASPR2 KIAA0868	axolemma [GO:0030673]; axon [GO:0030424]; cell surface [GO:0009986]; dendrite [GO:0030425]; early endosome [GO:0005769]; Golgi apparatus [GO:0005794]; juxtaparanode region of axon [GO:0044224]; membrane [GO:0016020]; neuronal cell body [GO:0043025]; paranodal junction [GO:0033010]; perikaryon [GO:0043204]; voltage-gated potassium channel complex [GO:0008076]	adult behavior [GO:0030534]; brain development [GO:0007420]; cell adhesion [GO:0007155]; cell population proliferation [GO:0008283]; cerebral cortex development [GO:0021987]; clustering of voltage-gated potassium channels [GO:0045163]; learning [GO:0007612]; limbic system development [GO:0021761]; neuron projection development [GO:0031175]; neuron projection morphogenesis [GO:0048812]; neuron rec…	enzyme binding [GO:0019899]	CNTNAP2	4.16667	1.2	0.333333	-	4.16667	1.4	0.333333	-	3.74742	3.03905	1.96448	-
Q07343	sp|Q07343|PDE4B_HUMAN;sp|Q08499|PDE4D_HUMAN;sp|P27815|PDE4A_HUMAN	PDE4B_HUMAN	cAMP-specific 3',5'-cyclic phosphodiesterase 4B (EC 3.1.4.53) (DPDE4) (PDE32)	PDE4B DPDE4	centrosome [GO:0005813]; cytosol [GO:0005829]; dendritic spine [GO:0043197]; excitatory synapse [GO:0060076]; gamma-tubulin complex [GO:0000930]; nucleus [GO:0005634]; perinuclear region of cytoplasm [GO:0048471]; postsynaptic density [GO:0014069]; synaptic vesicle [GO:0008021]; voltage-gated calcium channel complex [GO:0005891]; Z disc [GO:0030018]	cAMP catabolic process [GO:0006198]; cellular response to epinephrine stimulus [GO:0071872]; cellular response to lipopolysaccharide [GO:0071222]; cellular response to xenobiotic stimulus [GO:0071466]; leukocyte migration [GO:0050900]; negative regulation of adenylate cyclase-activating adrenergic receptor signaling pathway involved in heart process [GO:0140199]; negative regulation of relaxation…	3',5'-cyclic-AMP phosphodiesterase activity [GO:0004115]; 3',5'-cyclic-nucleotide phosphodiesterase activity [GO:0004114]; cAMP binding [GO:0030552]; gamma-tubulin binding [GO:0043015]; metal ion binding [GO:0046872]; transmembrane transporter binding [GO:0044325]	PDE4B	1.5	0.8	0.166667	-	1.16667	0.8	0.166667	-	3.15353	3.50662	1.79113	-
Q96RD7	sp|Q96RD7|PANX1_HUMAN	PANX1_HUMAN	Pannexin-1	PANX1 MRS1 UNQ2529/PRO6028	bleb [GO:0032059]; endoplasmic reticulum [GO:0005783]; endoplasmic reticulum membrane [GO:0005789]; gap junction [GO:0005921]; membrane [GO:0016020]; plasma membrane [GO:0005886]; protein-containing complex [GO:0032991]	calcium ion transport [GO:0006816]; cation transport [GO:0006812]; cell-cell signaling [GO:0007267]; oogenesis [GO:0048477]; positive regulation of interleukin-1 alpha production [GO:0032730]; positive regulation of interleukin-1 beta production [GO:0032731]; positive regulation of macrophage cytokine production [GO:0060907]; response to ATP [GO:0033198]; response to ischemia [GO:0002931]	actin filament binding [GO:0051015]; calcium channel activity [GO:0005262]; gap junction channel activity [GO:0005243]; identical protein binding [GO:0042802]; leak channel activity [GO:0022840]; protease binding [GO:0002020]; scaffold protein binding [GO:0097110]; signaling receptor binding [GO:0005102]; structural molecule activity [GO:0005198]; transmembrane transporter binding [GO:0044325]; w…	PANX1	4.33333	0.2	0.333333	1.625	6	0.2	0.166667	2.375	4.61645	2.49347	2.60815	3.98532
Q7RTP0	sp|Q7RTP0|NIPA1_HUMAN	NIPA1_HUMAN	Magnesium transporter NIPA1 (Non-imprinted in Prader-Willi/Angelman syndrome region protein 1) (Spastic paraplegia 6 protein)	NIPA1 SPG6	early endosome [GO:0005769]; membrane [GO:0016020]; plasma membrane [GO:0005886]	magnesium ion transport [GO:0015693]; transmembrane transport [GO:0055085]	magnesium ion transmembrane transporter activity [GO:0015095]	NIPA1	1.66667	0.8	1.83333	0.75	2.66667	1	2.33333	0.5	4.80638	3.59056	3.82969	3.56938
Q9H8M5	sp|Q9H8M5|CNNM2_HUMAN	CNNM2_HUMAN	Metal transporter CNNM2 (Ancient conserved domain-containing protein 2) (Cyclin-M2)	CNNM2 ACDP2	basolateral plasma membrane [GO:0016323]; intracellular membrane-bounded organelle [GO:0043231]; plasma membrane [GO:0005886]	magnesium ion homeostasis [GO:0010960]	ATP binding [GO:0005524]; magnesium ion transmembrane transporter activity [GO:0015095]; transmembrane transporter activity [GO:0022857]	CNNM2	2.16667	0.2	-	0.625	2.16667	0.2	-	0.625	3.43082	2.86653	-	2.7139
Q5T3F8	sp|Q5T3F8|CSCL2_HUMAN	CSCL2_HUMAN	CSC1-like protein 2 (Transmembrane protein 63B)	TMEM63B C6orf110	actin cytoskeleton [GO:0015629]; plasma membrane [GO:0005886]		calcium activated cation channel activity [GO:0005227]; mechanosensitive ion channel activity [GO:0008381]; osmolarity-sensing cation channel activity [GO:1990760]	TMEM63B	4.66667	0.6	2.33333	0.375	4.33333	0.4	2.66667	0.375	4.11939	3.43322	2.99592	3.19231
Q86VW0	sp|Q86VW0|SESD1_HUMAN	SESD1_HUMAN	SEC14 domain and spectrin repeat-containing protein 1 (Huntingtin-interacting protein-like protein) (Protein Solo)	SESTD1 SOLO	intermediate filament cytoskeleton [GO:0045111]	negative regulation of calcium ion transmembrane transport via high voltage-gated calcium channel [GO:1904878]	phosphatidic acid binding [GO:0070300]; phosphatidylinositol-3,4-bisphosphate binding [GO:0043325]; phosphatidylinositol-3,5-bisphosphate binding [GO:0080025]; phosphatidylinositol-3-phosphate binding [GO:0032266]; phosphatidylinositol-4,5-bisphosphate binding [GO:0005546]; phosphatidylinositol-4-phosphate binding [GO:0070273]; phosphatidylinositol-5-phosphate binding [GO:0010314]	SESTD1	3	0.4	0.166667	1.375	2.83333	0.4	0.166667	1.375	3.77699	2.57758	-	3.13211
Q04917	sp|Q04917|1433F_HUMAN	1433F_HUMAN	14-3-3 protein eta (Protein AS1)	YWHAH YWHA1	cerebellar granule cell to Purkinje cell synapse [GO:0150048]; cytoplasm [GO:0005737]; cytosol [GO:0005829]; extracellular exosome [GO:0070062]; intercalated disc [GO:0014704]; plasma membrane [GO:0005886]; presynapse [GO:0098793]	glucocorticoid catabolic process [GO:0006713]; glucocorticoid receptor signaling pathway [GO:0042921]; intracellular protein transport [GO:0006886]; membrane depolarization during action potential [GO:0086010]; negative regulation of dendrite morphogenesis [GO:0050774]; positive regulation of DNA-templated transcription [GO:0045893]; presynaptic modulation of chemical synaptic transmission [GO:00…	actin binding [GO:0003779]; enzyme binding [GO:0019899]; identical protein binding [GO:0042802]; insulin-like growth factor receptor binding [GO:0005159]; nuclear glucocorticoid receptor binding [GO:0035259]; protein domain specific binding [GO:0019904]; protein heterodimerization activity [GO:0046982]; sodium channel regulator activity [GO:0017080]; transmembrane transporter binding [GO:0044325]	YWHAH	13	12	9.83333	11.625	39.6667	32.4	32	28.875	6.47413	6.2615	5.98973	6.07382
P48454	sp|P48454|PP2BC_HUMAN	PP2BC_HUMAN	Serine/threonine-protein phosphatase 2B catalytic subunit gamma isoform (EC 3.1.3.16) (CAM-PRP catalytic subunit) (Calcineurin, testis-specific catalytic subunit) (Calmodulin-dependent calcineurin A subunit gamma isoform)	PPP3CC CALNA3 CNA3	calcineurin complex [GO:0005955]; cytoplasm [GO:0005737]; cytosol [GO:0005829]; glutamatergic synapse [GO:0098978]; mitochondrion [GO:0005739]; presynapse [GO:0098793]; protein serine/threonine phosphatase complex [GO:0008287]	brain development [GO:0007420]; calcineurin-mediated signaling [GO:0097720]; calcineurin-NFAT signaling cascade [GO:0033173]; negative regulation of calcium ion import across plasma membrane [GO:1905949]; negative regulation of voltage-gated calcium channel activity [GO:1901386]; positive regulation of calcineurin-NFAT signaling cascade [GO:0070886]; positive regulation of calcium ion import acro…	calcium-dependent protein serine/threonine phosphatase activity [GO:0004723]; calmodulin binding [GO:0005516]; calmodulin-dependent protein phosphatase activity [GO:0033192]; metal ion binding [GO:0046872]; myosin phosphatase activity [GO:0017018]	PPP3CC	5	3.4	1.66667	1	8.5	4.2	1.33333	1.125	4.52119	4.25539	3.15571	3.30411
